# Supplementary material for: Genomewide analysis of circular RNA in pituitaries of normal and heat-stressed sows
Source: BMC Genomics. 2019 Dec 23;20:1013. doi: 10.1186/s12864-019-6377-7 (PMC6929353; doi:10.1186/s12864-019-6377-7)
Supplement: Supplementary file 1 — Additional file 1: Table S1. Primer sequence for circRNAs and housekeeping genes. [file 12864_2019_6377_MOESM1_ESM.xlsx]

## Sheet: Sheet1
Table S1.Primer sequence for circRNAs and housekeeping genes.
Gene name	Primer sequence （forward/reverse）	Annealing temperature(℃)	Product size(bp)
circRNA2185	F: TTTCTTCACTGTGGTCCTCAA	58°C	122bp
	R: GACGGTGTTTCAGATACTTTTCC
circRNA2184	F: TTTCTTCACTGTGGTCCTCAAC	58°C	139bp
	R: ATCCCCTTCATCTTCCTCTTC
circRNA681	F: GGGAGGAACCAAAGTCAGGG	58°C	137bp
	R: CAGGAGTTCATCAGGTAGACGG
circRNA5146	F: GCAGCCCAAGCCACATCA	58°C	156bp
	R: GCCATAGTCCAGTACATCGTCG
circRNA597	F: ACACCAAAGCAAGTTGACAT	54°C	115bp
	R: GGTATCGCATTGTGGATGA
circRNA2554	F: TAGAGCAGCCACTGTCAAG	54°C	152bp
	R: GAGAGATTTCATCCTCCCTC
circRNA8068	F: GCATAGAAACCATTCTCCCTCA	58°C	83bp
	R: GGTAATTGCCATTTCCTGCTG
circRNA11652	F: CCAAGGACGAAGGACCCAA	58°C	161bp
	R: CAGCGGCCCTGATTTTGAT
circRNA6541	F: CAGAAGTCTTGTATTGTTGGAGGA	58°C	80bp
	R: GCATTTTGGCAAGCATGATCT
circRNA7495	F: GTGGGTATGAATGTCGGGATG	58°C	136bp
	R: TCCTTCTCACTCCAGGTCTCTACA
circRNA7496	F: GGAAGTGCCTACAGATTCAAGC	58°C	106bp
	R: GCAGAATTTGTCAGACCCTGAAG
circRNA9150	F: CCACCTGCATCTGTGATTTCA	58°C	146bp
	R: GTCTCTACAGCCACCAGGACAA
circRNA2600	F: CCCAAGAACGCCACCATTA	58°C	138bp
	R: TGCCTGTGATAGAGGAAACTGAA
GAPDH	F: TTCACGACCATGGAGAAGGC	58°C	237bp
	R: GGCATGGACCGTGGTCATGA
