# Supplementary material for: Genomewide analysis of circular RNA in pituitaries of normal and heat-stressed sows
Source: BMC Genomics. 2019 Dec 23;20:1013. doi: 10.1186/s12864-019-6377-7 (PMC6929353; doi:10.1186/s12864-019-6377-7)
Supplement: Supplementary file 2 — Additional file 2: Table S2. The information of total detected circRNAs. [file 12864_2019_6377_MOESM2_ESM.xlsx]

## Sheet: Sheet1
Table S2. The information of total detected circRNAs
Accession	chr	start	end	strand	exon Count	circType	circRNA category	samples	isoformName	geneName	flankIntron	gene Discription	GO	KEGG
ciRNA1	chr7	43370558	43372428	+	1	ciRNA	-	TN,HS	ENSSSCT00000001830	GLTSCR1L	chr7:43370557-43372431	GLTSCR1 like [Source:HGNC Symbol;Acc:HGNC:21111]	NA	NA
ciRNA10	chr2	9251567	9251773	-	1	ciRNA	-	TN,HS	ENSSSCT00000014288	FADS1	chr2:9251549-9251773	fatty acid desaturase 1 [Source:RefSeq peptide;Acc:NP_001106512]	GO:0016021(integral component of membrane);GO:0016020(membrane);GO:0055114(oxidation-reduction process);GO:0006629(lipid metabolic process);GO:0016491(oxidoreductase activity)	01212(Fatty acid metabolism);01040(Biosynthesis of unsaturated fatty acids)
ciRNA100	chr13	127822632	127822998	+	1	ciRNA	-	TN,HS	ENSSSCT00000012878	TTC14	chr13:127822631-127823551	tetratricopeptide repeat domain 14 [Source:HGNC Symbol;Acc:HGNC:24697]	GO:0003676(nucleic acid binding)	NA
ciRNA101	chr13	138784782	138907624	-	1	ciRNA	-	TN,HS	ENSSSCT00000023418	FGF12	chr13:138752693-138907624	fibroblast growth factor 12 [Source:HGNC Symbol;Acc:HGNC:3668]	GO:0005634(nucleus);GO:1905150(regulation of voltage-gated sodium channel activity);GO:0098908(regulation of neuronal action potential);GO:0050905(neuromuscular process);GO:0010765(positive regulation of sodium ion transport);GO:0008344(adult locomotory behavior);GO:0007268(chemical synaptic transmission);GO:0008083(growth factor activity)	NA
ciRNA102	chr12	21036720	21037406	+	1	ciRNA	-	TN,HS	ENSSSCT00000018963	DNAJC7	chr12:21036719-21037406	DnaJ heat shock protein family (Hsp40) member C7 [Source:HGNC Symbol;Acc:HGNC:12392]	GO:0070062(extracellular exosome);GO:0016020(membrane);GO:0005829(cytosol);GO:0005737(cytoplasm);GO:0005654(nucleoplasm);GO:0070389(chaperone cofactor-dependent protein refolding);GO:0031072(heat shock protein binding)	NA
ciRNA103	chr12	52765713	52767486	+	1	ciRNA	-	TN,HS	ENSSSCT00000019467	KIAA0753	chr12:52765712-52767503	KIAA0753 [Source:HGNC Symbol;Acc:HGNC:29110]	GO:0034451(centriolar satellite);GO:0005829(cytosol);GO:0005813(centrosome);GO:0071539(protein localization to centrosome);GO:0007099(centriole replication)	NA
ciRNA104	chr10	35106382	35107602	+	1	ciRNA	-	TN,HS	ENSSSCT00000025854	ENSSSCG00000022760	chr10:35106381-35107846	NA	GO:0006396(RNA processing);GO:0006366(transcription from RNA polymerase II promoter);GO:0006357(regulation of transcription from RNA polymerase II promoter);GO:0003723(RNA binding);GO:0003677(DNA binding);GO:0003676(nucleic acid binding)	03040(Spliceosome);05206(MicroRNAs in cancer);05203(Viral carcinogenesis);05168(Herpes simplex infection)
ciRNA105	chr17	66356737	66408886	+	1	ciRNA	-	TN,HS	ENSSSCT00000035506	GNAS	chr17:66356736-66411865	Sus scrofa GNAS complex locus (GNAS), transcript variant 1, mRNA. [Source:RefSeq mRNA;Acc:NM_214312]	GO:0071107(response to parathyroid hormone);GO:0007186(G-protein coupled receptor signaling pathway);GO:0007165(signal transduction);GO:0031683(G-protein beta/gamma-subunit complex binding);GO:0019001(guanyl nucleotide binding);GO:0005525(GTP binding);GO:0004871(signal transducer activity);GO:0003924(GTPase activity);GO:0000166(nucleotide binding);GO:0070062(extracellular exosome);GO:0030425(dend…	04015(Rap1 signaling pathway);04020(Calcium signaling pathway);04024(cAMP signaling pathway);04540(Gap junction);04611(Platelet activation);04911(Insulin secretion);04922(Glucagon signaling pathway);04923(Regulation of lipolysis in adipocyte);04912(GnRH signaling pathway);04913(Ovarian Steroidogenesis);04915(Estrogen signaling pathway);04921(Oxytocin signaling pathway);04918(Thyroid hormone synth…
ciRNA106	chr16	45815715	45974220	+	1	ciRNA	-	TN,HS	ENSSSCT00000018449	RNF180	chr16:45815714-46015613	ring finger protein 180 [Source:HGNC Symbol;Acc:HGNC:27752]	GO:0031227(intrinsic component of endoplasmic reticulum membrane);GO:0005622(intracellular);GO:1901360(organic cyclic compound metabolic process);GO:0050790(regulation of catalytic activity);GO:0042428(serotonin metabolic process);GO:0042415(norepinephrine metabolic process);GO:0032436(positive regulation of proteasomal ubiquitin-dependent protein catabolic process);GO:0031398(positive regulation…	NA
ciRNA107	chr16	56562547	56571244	-	1	ciRNA	-	TN,HS	ENSSSCT00000032458	ENSSSCG00000023307	chr16:56562492-56571244	NA	GO:0046983(protein dimerization activity)	NA
ciRNA108	chr15	26807863	26808039	+	1	ciRNA	-	TN,HS	ENSSSCT00000017112	DDX18	chr15:26807862-26808207	DEAD-box helicase 18 [Source:HGNC Symbol;Acc:HGNC:2741]	GO:0016787(hydrolase activity);GO:0005524(ATP binding);GO:0004386(helicase activity);GO:0003723(RNA binding);GO:0003676(nucleic acid binding);GO:0000166(nucleotide binding);GO:0016020(membrane);GO:0005730(nucleolus);GO:0005694(chromosome);GO:0010501(RNA secondary structure unwinding);GO:0004004(ATP-dependent RNA helicase activity)	NA
ciRNA109	chr15	28840659	28841034	+	1	ciRNA	-	TN,HS	ENSSSCT00000030086	MAP3K2	chr15:28840658-28841034	mitogen-activated protein kinase kinase kinase 2 [Source:HGNC Symbol;Acc:HGNC:6854]	GO:0005829(cytosol);GO:0005737(cytoplasm);GO:0005654(nucleoplasm);GO:0071260(cellular response to mechanical stimulus);GO:0045893(positive regulation of transcription, DNA-templated);GO:0030036(actin cytoskeleton organization);GO:0023014(signal transduction by protein phosphorylation);GO:0006468(protein phosphorylation);GO:0019901(protein kinase binding);GO:0005524(ATP binding);GO:0004702(signal …	04010(MAPK signaling pathway);04540(Gap junction);04912(GnRH signaling pathway)
ciRNA11	chr2	9251570	9251773	-	1	ciRNA	-	TN,HS	ENSSSCT00000014288	FADS1	chr2:9251549-9251773	fatty acid desaturase 1 [Source:RefSeq peptide;Acc:NP_001106512]	GO:0016021(integral component of membrane);GO:0016020(membrane);GO:0055114(oxidation-reduction process);GO:0006629(lipid metabolic process);GO:0016491(oxidoreductase activity)	01212(Fatty acid metabolism);01040(Biosynthesis of unsaturated fatty acids)
ciRNA110	chr15	55386665	55390236	+	1	ciRNA	-	TN,HS	ENSSSCT00000017228	NSD3	chr15:55386664-55390301	nuclear receptor binding SET domain protein 3 [Source:HGNC Symbol;Acc:HGNC:12767]	GO:0005634(nucleus);GO:0034968(histone lysine methylation);GO:0032259(methylation);GO:0016571(histone methylation);GO:0046872(metal ion binding);GO:0018024(histone-lysine N-methyltransferase activity);GO:0016740(transferase activity);GO:0008270(zinc ion binding);GO:0008168(methyltransferase activity)	00310(Lysine degradation)
ciRNA111	chr15	63821488	63821954	+	1	ciRNA	-	TN,HS	ENSSSCT00000017261	ENSSSCG00000015853	chr15:63821487-63821974	NA	GO:0016567(protein ubiquitination);GO:0046872(metal ion binding);GO:0004842(ubiquitin-protein transferase activity)	NA
ciRNA112	chr15	102462134	102462493	-	1	ciRNA	-	TN,HS	ENSSSCT00000017456	CALCRL	chr15:102446670-102462493	calcitonin receptor like receptor [Source:HGNC Symbol;Acc:HGNC:16709]	GO:0016021(integral component of membrane);GO:0016020(membrane);GO:0005886(plasma membrane);GO:0005783(endoplasmic reticulum);GO:0005768(endosome);GO:0005764(lysosome);GO:0071329(cellular response to sucrose stimulus);GO:0048661(positive regulation of smooth muscle cell proliferation);GO:0031623(receptor internalization);GO:0030819(positive regulation of cAMP biosynthetic process);GO:0015031(prot…	04080(Neuroactive ligand-receptor interaction);04270(Vascular smooth muscle contraction)
ciRNA113	chr14	33922777	33923781	+	1	ciRNA	-	TN,HS	ENSSSCT00000010769	TCTN1	chr14:33922776-33923781	tectonic family member 1 [Source:HGNC Symbol;Acc:HGNC:26113]	GO:0036038(MKS complex);GO:0035869(ciliary transition zone);GO:0016020(membrane);GO:0005615(extracellular space);GO:1904491(protein localization to ciliary transition zone);GO:0060271(cilium assembly);GO:0021956(central nervous system interneuron axonogenesis);GO:0021904(dorsal/ventral neural tube patterning);GO:0021537(telencephalon development);GO:0021523(somatic motor neuron differentiation);G…	NA
ciRNA114	chr14	55111577	55112023	+	1	ciRNA	-	TN,HS	ENSSSCT00000011096	DGCR8	chr14:55111576-55112023	DGCR8 microprocessor complex subunit [Source:HGNC Symbol;Acc:HGNC:2847]	GO:0070877(microprocessor complex);GO:0005737(cytoplasm);GO:0005634(nucleus);GO:0090502(RNA phosphodiester bond hydrolysis, endonucleolytic);GO:0090501(RNA phosphodiester bond hydrolysis);GO:0072091(regulation of stem cell proliferation);GO:0031053(primary miRNA processing);GO:0070878(primary miRNA binding);GO:0042803(protein homodimerization activity);GO:0020037(heme binding);GO:0004525(ribonucl…	NA
ciRNA115	chr14	68504372	68505935	-	1	ciRNA	-	TN,HS	ENSSSCT00000011178	ANK3	chr14:68500095-68505935	ankyrin 3 [Source:HGNC Symbol;Acc:HGNC:494]	GO:0007165(signal transduction);GO:0043034(costamere);GO:0042383(sarcolemma);GO:0016328(lateral plasma membrane);GO:0016323(basolateral plasma membrane);GO:0009925(basal plasma membrane);GO:0005923(bicellular tight junction);GO:0005886(plasma membrane);GO:0072661(protein targeting to plasma membrane);GO:0072660(maintenance of protein location in plasma membrane);GO:0072659(protein localization to…	05205(Proteoglycans in cancer)
ciRNA116	chr14	77075870	77077090	+	1	ciRNA	-	TN,HS	ENSSSCT00000011202	SIRT1	chr14:77075869-77077123	sirtuin 1 [Source:HGNC Symbol;Acc:HGNC:14929]	GO:0035098(ESC/E(Z) complex);GO:0033553(rDNA heterochromatin);GO:0016605(PML body);GO:0005829(cytosol);GO:0005739(mitochondrion);GO:0005737(cytoplasm);GO:0005730(nucleolus);GO:0005720(nuclear heterochromatin);GO:0005719(nuclear euchromatin);GO:0005677(chromatin silencing complex);GO:0005654(nucleoplasm);GO:0005637(nuclear inner membrane);GO:0005635(nuclear envelope);GO:0005634(nucleus);GO:0000790…	NA
ciRNA117	chr14	77541736	77541888	-	1	ciRNA	-	TN,HS	ENSSSCT00000027886	ENSSSCG00000020688	chr14:77541376-77541888	NA	GO:0003676(nucleic acid binding);GO:0000166(nucleotide binding)	NA
ciRNA118	chr14	123216625	123217227	+	1	ciRNA	-	TN,HS	ENSSSCT00000011572	GBF1	chr14:123216624-123217227	golgi brefeldin A resistant guanine nucleotide exchange factor 1 [Source:HGNC Symbol;Acc:HGNC:4181]	GO:0031252(cell leading edge);GO:0016020(membrane);GO:0005829(cytosol);GO:0005802(trans-Golgi network);GO:0005801(cis-Golgi network);GO:0005794(Golgi apparatus);GO:0005793(endoplasmic reticulum-Golgi intermediate compartment);GO:0000139(Golgi membrane);GO:2000008(regulation of protein localization to cell surface);GO:1903420(protein localization to endoplasmic reticulum tubular network);GO:190340…	04144(Endocytosis)
ciRNA119	chrX	41537172	41537835	+	1	ciRNA	-	TN,HS	ENSSSCT00000033537	GPR34	chrX:41537171-41537835	G protein-coupled receptor 34 [Source:HGNC Symbol;Acc:HGNC:4490]	GO:0016021(integral component of membrane);GO:0016020(membrane);GO:0005887(integral component of plasma membrane);GO:0035589(G-protein coupled purinergic nucleotide receptor signaling pathway);GO:0007186(G-protein coupled receptor signaling pathway);GO:0007165(signal transduction);GO:0045028(G-protein coupled purinergic nucleotide receptor activity);GO:0004930(G-protein coupled receptor activity)…	NA
ciRNA12	chr2	75485287	75485950	+	1	ciRNA	-	TN,HS	ENSSSCT00000026925	ZFR2	chr2:75485286-75485976	zinc finger RNA binding protein 2 [Source:HGNC Symbol;Acc:HGNC:29189]	GO:0046872(metal ion binding);GO:0008270(zinc ion binding);GO:0003676(nucleic acid binding)	NA
ciRNA120	chrX	71346632	71347524	-	1	ciRNA	-	TN,HS	ENSSSCT00000013604	PGK1	chrX:71346631-71347524	phosphoglycerate kinase 1 [Source:RefSeq peptide;Acc:NP_001093402]	GO:0016310(phosphorylation);GO:0006096(glycolytic process);GO:0016740(transferase activity);GO:0016301(kinase activity);GO:0005524(ATP binding);GO:0004618(phosphoglycerate kinase activity)	01200(Carbon metabolism);01230(Biosynthesis of amino acids);00010(Glycolysis / Gluconeogenesis)
ciRNA121	chrX	121757175	121758115	-	1	ciRNA	-	TN,HS	ENSSSCT00000013830	SMARCA1	chrX:121756990-121758115	SWI/SNF related, matrix associated, actin dependent regulator of chromatin, subfamily a, member 1 [Source:HGNC Symbol;Acc:HGNC:11097]	GO:0016589(NURF complex);GO:0005634(nucleus);GO:0043044(ATP-dependent chromatin remodeling);GO:0006338(chromatin remodeling);GO:0031491(nucleosome binding);GO:0016887(ATPase activity);GO:0016818(hydrolase activity, acting on acid anhydrides, in phosphorus-containing anhydrides);GO:0005524(ATP binding);GO:0003677(DNA binding);GO:0003676(nucleic acid binding);GO:0043231(intracellular membrane-bound…	NA
ciRNA122	chr7	1762625	1764780	+	1	ciRNA	-	TN,HS	ENSSSCT00000001102	WRNIP1	chr7:1762624-1764936	Werner helicase interacting protein 1 [Source:HGNC Symbol;Acc:HGNC:20876]	GO:0048471(perinuclear region of cytoplasm);GO:0016020(membrane);GO:0005634(nucleus);GO:0000784(nuclear chromosome, telomeric region);GO:0030174(regulation of DNA-dependent DNA replication initiation);GO:0006260(DNA replication);GO:0000731(DNA synthesis involved in DNA repair);GO:0042802(identical protein binding);GO:0016887(ATPase activity);GO:0005524(ATP binding);GO:0003677(DNA binding)	NA
ciRNA123	chr6	18049691	18059964	-	1	ciRNA	-	TN,HS	ENSSSCT00000003104	CSNK2A2	chr6:18049690-18059964	casein kinase 2 alpha 2 [Source:HGNC Symbol;Acc:HGNC:2459]	GO:0031519(PcG protein complex);GO:0005634(nucleus);GO:1903955(positive regulation of protein targeting to mitochondrion);GO:1903146(regulation of mitophagy);GO:0071174(mitotic spindle checkpoint);GO:0051726(regulation of cell cycle);GO:0006468(protein phosphorylation);GO:0047485(protein N-terminus binding);GO:0005524(ATP binding);GO:0004674(protein serine/threonine kinase activity);GO:0004672(pr…	03008(Ribosome biogenesis in eukaryotes);04310(Wnt signaling pathway);04064(NF-kappa B signaling pathway);04520(Adherens junction);04530(Tight junction);05162(Measles);05168(Herpes simplex infection);05169(Epstein-Barr virus infection)
ciRNA124	chr6	50463194	50463857	+	1	ciRNA	-	TN,HS	ENSSSCT00000030507	CPT1C	chr6:50463193-50463857	carnitine palmitoyltransferase 1C [Source:HGNC Symbol;Acc:HGNC:18540]	GO:0032281(AMPA glutamate receptor complex);GO:0030425(dendrite);GO:0030424(axon);GO:0016021(integral component of membrane);GO:0016020(membrane);GO:0005783(endoplasmic reticulum);GO:0005739(mitochondrion);GO:0016746(transferase activity, transferring acyl groups);GO:0016740(transferase activity)	01212(Fatty acid metabolism);00071(Fatty acid degradation);04152(AMPK signaling pathway);04922(Glucagon signaling pathway);04920(Adipocytokine signaling pathway);03320(PPAR signaling pathway)
ciRNA125	chr6	74972675	74975289	+	1	ciRNA	-	TN,HS	ENSSSCT00000003922	KDM1A	chr6:74972674-74975290	lysine-specific histone demethylase 1A [Source:RefSeq peptide;Acc:NP_001106157]	GO:1990391(DNA repair complex);GO:0043234(protein complex);GO:0005667(transcription factor complex);GO:0005654(nucleoplasm);GO:0005634(nucleus);GO:0000790(nuclear chromatin);GO:0000784(nuclear chromosome, telomeric region);GO:2000648(positive regulation of stem cell proliferation);GO:2000179(positive regulation of neural precursor cell proliferation);GO:1990138(neuron projection extension);GO:190…	NA
ciRNA126	chr6	127503053	127504266	-	1	ciRNA	-	TN,HS	ENSSSCT00000004178	RABGGTB	chr6:127503052-127504266	Rab geranylgeranyltransferase, beta subunit [Source:HGNC Symbol;Acc:HGNC:9796]	GO:0005968(Rab-protein geranylgeranyltransferase complex);GO:0018344(protein geranylgeranylation);GO:0003824(catalytic activity);GO:0004663(Rab geranylgeranyltransferase activity)	NA
ciRNA127	chr6	131547803	131554483	+	1	ciRNA	-	TN,HS	ENSSSCT00000004190	ZRANB2	chr6:131547802-131554483	zinc finger RANBP2-type containing 2 [Source:HGNC Symbol;Acc:HGNC:13058]	GO:0005654(nucleoplasm);GO:0005634(nucleus);GO:0008380(RNA splicing);GO:0006397(mRNA processing);GO:0046872(metal ion binding);GO:0008270(zinc ion binding);GO:0003723(RNA binding)	NA
ciRNA128	chr5	12591147	12648715	-	1	ciRNA	-	TN,HS	ENSSSCT00000000171	BTBD11	chr5:12591081-12648715	BTB domain containing 11 [Source:HGNC Symbol;Acc:HGNC:23844]	GO:0019005(SCF ubiquitin ligase complex);GO:0005737(cytoplasm);GO:0060395(SMAD protein signal transduction);GO:0043161(proteasome-mediated ubiquitin-dependent protein catabolic process);GO:0042787(protein ubiquitination involved in ubiquitin-dependent protein catabolic process);GO:0030162(regulation of proteolysis);GO:0046982(protein heterodimerization activity);GO:0031625(ubiquitin protein ligas…	NA
ciRNA129	chr5	16863612	16864221	-	1	ciRNA	-	TN,HS	ENSSSCT00000025921	LARP4	chr5:16863553-16864221	La ribonucleoprotein domain family member 4 [Source:HGNC Symbol;Acc:HGNC:24320]	GO:0003676(nucleic acid binding);GO:0000166(nucleotide binding);GO:0022627(cytosolic small ribosomal subunit);GO:0016020(membrane);GO:0010494(cytoplasmic stress granule);GO:0005844(polysome);GO:0005829(cytosol);GO:0045727(positive regulation of translation);GO:0022604(regulation of cell morphogenesis);GO:0007010(cytoskeleton organization);GO:0008143(poly(A) binding);GO:0003723(RNA binding)	NA
ciRNA13	chr2	78363339	78364055	-	1	ciRNA	-	TN,HS	ENSSSCT00000014665	PTBP1	chr2:78363022-78364055	polypyrimidine tract binding protein 1 [Source:HGNC Symbol;Acc:HGNC:9583]	GO:0070062(extracellular exosome);GO:0016020(membrane);GO:0005634(nucleus);GO:0075522(IRES-dependent viral translational initiation);GO:0051148(negative regulation of muscle cell differentiation);GO:0048025(negative regulation of mRNA splicing, via spliceosome);GO:0033119(negative regulation of RNA splicing);GO:0006397(mRNA processing);GO:0000381(regulation of alternative mRNA splicing, via splic…	NA
ciRNA130	chr5	51429652	51429961	+	1	ciRNA	-	TN,HS	ENSSSCT00000030248	BHLHE41	chr5:51429651-51429979	basic helix-loop-helix family member e41 [Source:HGNC Symbol;Acc:HGNC:16617]	GO:0005634(nucleus);GO:0045892(negative regulation of transcription, DNA-templated);GO:0032922(circadian regulation of gene expression);GO:0010944(negative regulation of transcription by competitive promoter binding);GO:0010832(negative regulation of myotube differentiation);GO:0007623(circadian rhythm);GO:0006355(regulation of transcription, DNA-templated);GO:0006351(transcription, DNA-templated…	04710(Circadian rhythm)
ciRNA131	chr4	20385282	20387677	+	1	ciRNA	-	TN,HS	ENSSSCT00000006585	ENPP2	chr4:20385281-20387698	ectonucleotide pyrophosphatase/phosphodiesterase 2 [Source:HGNC Symbol;Acc:HGNC:3357]	GO:0016021(integral component of membrane);GO:0016020(membrane);GO:0005615(extracellular space);GO:2000394(positive regulation of lamellipodium morphogenesis);GO:0090305(nucleic acid phosphodiester bond hydrolysis);GO:0050731(positive regulation of peptidyl-tyrosine phosphorylation);GO:0045765(regulation of angiogenesis);GO:0034638(phosphatidylcholine catabolic process);GO:0030334(regulation of c…	00565(Ether lipid metabolism)
ciRNA132	chr4	109156102	109156244	+	1	ciRNA	-	TN,HS	ENSSSCT00000023878	ENSSSCG00000025632	chr4:109156101-109160595	NA	GO:0005829(cytosol);GO:0043161(proteasome-mediated ubiquitin-dependent protein catabolic process);GO:0042787(protein ubiquitination involved in ubiquitin-dependent protein catabolic process);GO:0000209(protein polyubiquitination);GO:0061630(ubiquitin protein ligase activity);GO:0008270(zinc ion binding)	NA
ciRNA133	chr4	117508929	117509516	-	1	ciRNA	-	TN,HS	ENSSSCT00000007414	ENSSSCG00000006768	chr4:117508913-117509516	NA	GO:0016021(integral component of membrane);GO:0016020(membrane);GO:0022900(electron transport chain)	NA
ciRNA134	chr3	76386062	76387386	+	1	ciRNA	-	TN,HS	ENSSSCT00000009130	AAK1	chr3:76386061-76387437	AP2 associated kinase 1 [Source:HGNC Symbol;Acc:HGNC:19679]	GO:2000369(regulation of clathrin-dependent endocytosis);GO:0050821(protein stabilization);GO:0045747(positive regulation of Notch signaling pathway);GO:0032880(regulation of protein localization);GO:0006468(protein phosphorylation);GO:0035612(AP-2 adaptor complex binding);GO:0005524(ATP binding);GO:0005112(Notch binding);GO:0004672(protein kinase activity)	NA
ciRNA135	chr2	75485287	75485943	+	1	ciRNA	-	TN,HS	ENSSSCT00000026925	ZFR2	chr2:75485286-75485976	zinc finger RNA binding protein 2 [Source:HGNC Symbol;Acc:HGNC:29189]	GO:0046872(metal ion binding);GO:0008270(zinc ion binding);GO:0003676(nucleic acid binding)	NA
ciRNA136	chr2	82165588	82166268	+	1	ciRNA	-	TN,HS	ENSSSCT00000015341	NSD1	chr2:82165587-82166522	nuclear receptor binding SET domain protein 1 [Source:HGNC Symbol;Acc:HGNC:14234]	GO:0005634(nucleus);GO:1903025(regulation of RNA polymerase II regulatory region sequence-specific DNA binding);GO:0045893(positive regulation of transcription, DNA-templated);GO:0034968(histone lysine methylation);GO:0033135(regulation of peptidyl-serine phosphorylation);GO:0032259(methylation);GO:0010452(histone H3-K36 methylation);GO:0000414(regulation of histone H3-K36 methylation);GO:0050681…	00310(Lysine degradation)
ciRNA137	chr2	112533658	112534607	+	1	ciRNA	-	TN,HS	ENSSSCT00000015497	PAM	chr2:112533657-112534607	peptidylglycine alpha-amidating monooxygenase [Source:HGNC Symbol;Acc:HGNC:8596]	GO:0070062(extracellular exosome);GO:0016021(integral component of membrane);GO:0016020(membrane);GO:0055114(oxidation-reduction process);GO:0006518(peptide metabolic process);GO:0001519(peptide amidation);GO:0016715(oxidoreductase activity, acting on paired donors, with incorporation or reduction of molecular oxygen, reduced ascorbate as one donor, and incorporation of one atom of oxygen);GO:000…	NA
ciRNA138	chr2	156373867	156374061	+	1	ciRNA	-	TN,HS	ENSSSCT00000015769	FBXO38	chr2:156373866-156374061	F-box protein 38 [Source:HGNC Symbol;Acc:HGNC:28844]	GO:0005737(cytoplasm);GO:0005634(nucleus);GO:0010976(positive regulation of neuron projection development)	NA
ciRNA139	chr1	75043380	75043517	-	1	ciRNA	-	TN,HS	ENSSSCT00000004807	ENSSSCG00000004350	chr1:75042802-75043517	NA	NA	NA
ciRNA14	chr2	78363340	78364055	-	1	ciRNA	-	TN,HS	ENSSSCT00000014665	PTBP1	chr2:78363022-78364055	polypyrimidine tract binding protein 1 [Source:HGNC Symbol;Acc:HGNC:9583]	GO:0070062(extracellular exosome);GO:0016020(membrane);GO:0005634(nucleus);GO:0075522(IRES-dependent viral translational initiation);GO:0051148(negative regulation of muscle cell differentiation);GO:0048025(negative regulation of mRNA splicing, via spliceosome);GO:0033119(negative regulation of RNA splicing);GO:0006397(mRNA processing);GO:0000381(regulation of alternative mRNA splicing, via splic…	NA
ciRNA140	chr1	259379949	259380861	+	1	ciRNA	-	TN,HS	ENSSSCT00000005825	TLE4	chr1:259379948-259380894	transducin like enhancer of split 4 [Source:HGNC Symbol;Acc:HGNC:11840]	GO:0005634(nucleus);GO:0045892(negative regulation of transcription, DNA-templated);GO:0016055(Wnt signaling pathway);GO:0006355(regulation of transcription, DNA-templated);GO:0000122(negative regulation of transcription from RNA polymerase II promoter);GO:0070491(repressing transcription factor binding);GO:0003714(transcription corepressor activity);GO:0003705(transcription factor activity, RNA …	NA
ciRNA141	chr1	284915658	284916475	+	1	ciRNA	-	TN,HS	ENSSSCT00000006026	ENSSSCG00000005480	chr1:284915657-284916475	NA	GO:0005886(plasma membrane);GO:0005737(cytoplasm);GO:0043547(positive regulation of GTPase activity);GO:0005096(GTPase activator activity)	NA
ciRNA142	chr18	56863860	56864858	+	1	ciRNA	-	TN,HS	ENSSSCT00000025651	ENSSSCG00000020769	chr18:56863859-56864858	NA	GO:0019773(proteasome core complex, alpha-subunit complex);GO:0005839(proteasome core complex);GO:0005737(cytoplasm);GO:0005634(nucleus);GO:0000932(P-body);GO:0000502(proteasome complex);GO:0051603(proteolysis involved in cellular protein catabolic process);GO:0006511(ubiquitin-dependent protein catabolic process);GO:0006508(proteolysis);GO:0016787(hydrolase activity);GO:0008233(peptidase activit…	03050(Proteasome)
ciRNA143	chr9	10993995	10994191	-	1	ciRNA	-	TN,HS	ENSSSCT00000016213	MAP6	chr9:10993960-10994191	microtubule associated protein 6 [Source:HGNC Symbol;Acc:HGNC:6868]	GO:0048471(perinuclear region of cytoplasm);GO:0005874(microtubule);GO:0048813(dendrite morphogenesis);GO:0032418(lysosome localization);GO:0000226(microtubule cytoskeleton organization);GO:0008017(microtubule binding);GO:0005516(calmodulin binding)	NA
ciRNA144	chr8	48244164	48244645	+	1	ciRNA	-	TN,HS	ENSSSCT00000022356	GRIA2	chr8:48244163-48244646	glutamate ionotropic receptor AMPA type subunit 2 [Source:HGNC Symbol;Acc:HGNC:4572]	GO:0045211(postsynaptic membrane);GO:0045202(synapse);GO:0032281(AMPA glutamate receptor complex);GO:0030054(cell junction);GO:0016021(integral component of membrane);GO:0016020(membrane);GO:0005886(plasma membrane);GO:0060079(excitatory postsynaptic potential);GO:0035235(ionotropic glutamate receptor signaling pathway);GO:0034220(ion transmembrane transport);GO:0006811(ion transport);GO:0006810(…	04024(cAMP signaling pathway);04080(Neuroactive ligand-receptor interaction);04724(Glutamatergic synapse);04728(Dopaminergic synapse);04720(Long-term potentiation);04730(Long-term depression);04723(Retrograde endocannabinoid signaling);04713(Circadian entrainment);05014(Amyotrophic lateral sclerosis (ALS));05030(Cocaine addiction);05031(Amphetamine addiction);05033(Nicotine addiction)
ciRNA145	chr8	143350538	143352383	+	1	ciRNA	-	TN,HS	ENSSSCT00000010109	WDFY3	chr8:143350537-143352386	WD repeat and FYVE domain containing 3 [Source:HGNC Symbol;Acc:HGNC:20751]	GO:0097635(extrinsic component of autophagosome membrane);GO:0034274(Atg12-Atg5-Atg16 complex);GO:0019898(extrinsic component of membrane);GO:0016605(PML body);GO:0016234(inclusion body);GO:0005886(plasma membrane);GO:0005829(cytosol);GO:0005776(autophagosome);GO:0005737(cytoplasm);GO:0005730(nucleolus);GO:0005635(nuclear envelope);GO:0005634(nucleus);GO:0035973(aggrephagy);GO:0046872(metal ion b…	NA
ciRNA146	chr13	42334777	42335511	+	1	ciRNA	-	TN,HS	ENSSSCT00000026637	CCDC66	chr13:42334776-42335532	coiled-coil domain containing 66 [Source:HGNC Symbol;Acc:HGNC:27709]	GO:0060060(post-embryonic retina morphogenesis in camera-type eye);GO:0050908(detection of light stimulus involved in visual perception);GO:0046548(retinal rod cell development)	NA
ciRNA147	chr13	127822632	127823000	+	1	ciRNA	-	TN,HS	ENSSSCT00000012878	TTC14	chr13:127822631-127823551	tetratricopeptide repeat domain 14 [Source:HGNC Symbol;Acc:HGNC:24697]	GO:0003676(nucleic acid binding)	NA
ciRNA148	chr13	133973502	133974328	+	1	ciRNA	-	TN,HS	ENSSSCT00000012915	EIF4A2	chr13:133973501-133974328	eukaryotic translation initiation factor 4A2 [Source:HGNC Symbol;Acc:HGNC:3284]	GO:0048471(perinuclear region of cytoplasm);GO:1900260(negative regulation of RNA-directed 5'-3' RNA polymerase activity);GO:0010501(RNA secondary structure unwinding);GO:0010468(regulation of gene expression);GO:0006413(translational initiation);GO:0016887(ATPase activity);GO:0016787(hydrolase activity);GO:0005524(ATP binding);GO:0004386(helicase activity);GO:0004004(ATP-dependent RNA helicase a…	03013(RNA transport)
ciRNA149	chr13	144255115	144255576	+	1	ciRNA	-	TN,HS	ENSSSCT00000012970	LMLN	chr13:144255114-144255605	leishmanolysin like peptidase [Source:HGNC Symbol;Acc:HGNC:15991]	GO:0016021(integral component of membrane);GO:0016020(membrane);GO:0007155(cell adhesion);GO:0006508(proteolysis);GO:0004222(metalloendopeptidase activity);GO:0005925(focal adhesion);GO:0005829(cytosol)	NA
ciRNA15	chr1	119427061	119428734	+	1	ciRNA	-	TN,HS	ENSSSCT00000005038	HERC1	chr1:119427060-119428734	HECT and RLD domain containing E3 ubiquitin protein ligase family member 1 [Source:HGNC Symbol;Acc:HGNC:4867]	GO:0050885(neuromuscular process controlling balance);GO:0031175(neuron projection development);GO:0021702(cerebellar Purkinje cell differentiation);GO:0016567(protein ubiquitination);GO:0010507(negative regulation of autophagy);GO:0016740(transferase activity);GO:0004842(ubiquitin-protein transferase activity)	04120(Ubiquitin mediated proteolysis)
ciRNA150	chr13	155734184	155734714	-	1	ciRNA	-	TN,HS	ENSSSCT00000013040	ATP6V1A	chr13:155734183-155734714	ATPase, H+ transporting, lysosomal 70kDa, V1 subunit A [Source:HGNC Symbol;Acc:HGNC:851]	GO:0070062(extracellular exosome);GO:0043209(myelin sheath);GO:0033180(proton-transporting V-type ATPase, V1 domain);GO:0016324(apical plasma membrane);GO:0005902(microvillus);GO:0005886(plasma membrane);GO:0005829(cytosol);GO:0005765(lysosomal membrane);GO:0005739(mitochondrion);GO:0046034(ATP metabolic process);GO:0015992(proton transport);GO:0015991(ATP hydrolysis coupled proton transport);GO:…	00190(Oxidative phosphorylation);04145(Phagosome);04966(Collecting duct acid secretion);04721(Synaptic vesicle cycle);05323(Rheumatoid arthritis)
ciRNA151	chr13	158542737	158549346	+	1	ciRNA	-	TN,HS	ENSSSCT00000023058	NECTIN3	chr13:158542736-158549369	nectin cell adhesion molecule 3 [Source:HGNC Symbol;Acc:HGNC:17664]	GO:0016021(integral component of membrane);GO:0016020(membrane);GO:0005911(cell-cell junction);GO:0007286(spermatid development);GO:0007155(cell adhesion);GO:0050839(cell adhesion molecule binding);GO:0046982(protein heterodimerization activity);GO:0042803(protein homodimerization activity);GO:0044291(cell-cell contact zone);GO:0043296(apical junction complex);GO:0005913(cell-cell adherens juncti…	04514(Cell adhesion molecules (CAMs));04520(Adherens junction)
ciRNA152	chr12	18426181	18426647	+	1	ciRNA	-	TN,HS	ENSSSCT00000024382	MAP3K14	chr12:18426180-18426647	mitogen-activated protein kinase kinase kinase 14 [Source:HGNC Symbol;Acc:HGNC:6853]	GO:0043231(intracellular membrane-bounded organelle);GO:0005829(cytosol);GO:0005737(cytoplasm);GO:0005634(nucleus);GO:0001650(fibrillar center);GO:0071260(cellular response to mechanical stimulus);GO:0043123(positive regulation of I-kappaB kinase/NF-kappaB signaling);GO:0038061(NIK/NF-kappaB signaling);GO:0030036(actin cytoskeleton organization);GO:0023014(signal transduction by protein phosphory…	04010(MAPK signaling pathway);04064(NF-kappa B signaling pathway);04668(TNF signaling pathway);04210(Apoptosis);04660(T cell receptor signaling pathway);04672(Intestinal immune network for IgA production);04380(Osteoclast differentiation);05166(HTLV-I infection);05169(Epstein-Barr virus infection)
ciRNA153	chr12	36565749	36567830	-	1	ciRNA	-	TN,HS	ENSSSCT00000027653	CLTC	chr12:36565748-36567830	clathrin heavy chain 1 [Source:RefSeq peptide;Acc:NP_001139599]	GO:0030132(clathrin coat of coated pit);GO:0030130(clathrin coat of trans-Golgi network vesicle);GO:0016192(vesicle-mediated transport);GO:0006886(intracellular protein transport);GO:0005198(structural molecule activity)	NA
ciRNA154	chr11	12826249	12827205	-	1	ciRNA	-	TN,HS	ENSSSCT00000010256	ENSSSCG00000009359	chr11:12826248-12827205	NA	GO:0000124(SAGA complex);GO:1903506(regulation of nucleic acid-templated transcription);GO:0003712(transcription cofactor activity)	NA
ciRNA155	chr10	38212319	38212490	-	1	ciRNA	-	TN,HS	ENSSSCT00000023699	ACO1	chr10:38209843-38212490	aconitase 1 [Source:HGNC Symbol;Acc:HGNC:117]	GO:0070062(extracellular exosome);GO:0005829(cytosol);GO:0005794(Golgi apparatus);GO:0005783(endoplasmic reticulum);GO:0005739(mitochondrion);GO:0005737(cytoplasm);GO:0050892(intestinal absorption);GO:0010468(regulation of gene expression);GO:0010040(response to iron(II) ion);GO:0009791(post-embryonic development);GO:0008152(metabolic process);GO:0006879(cellular iron ion homeostasis);GO:0006417(…	01200(Carbon metabolism);01210(2-Oxocarboxylic acid metabolism);01230(Biosynthesis of amino acids);00020(Citrate cycle (TCA cycle));00630(Glyoxylate and dicarboxylate metabolism)
ciRNA156	chr10	48691299	48693752	+	1	ciRNA	-	TN,HS	ENSSSCT00000012079	ENSSSCG00000011036	chr10:48691298-48693752	NA	GO:0005622(intracellular);GO:0006886(intracellular protein transport)	04630(Jak-STAT signaling pathway);04144(Endocytosis)
ciRNA157	chr10	56184930	56191250	-	1	ciRNA	-	TN,HS	ENSSSCT00000012119	KIAA1217	chr10:56184926-56191250	KIAA1217 [Source:HGNC Symbol;Acc:HGNC:25428]	GO:0048706(embryonic skeletal system development)	NA
ciRNA158	chr16	4241140	4241720	+	1	ciRNA	-	TN,HS	ENSSSCT00000018268	ENSSSCG00000016781	chr16:4241139-4241723	NA	GO:0043547(positive regulation of GTPase activity);GO:0035023(regulation of Rho protein signal transduction);GO:0006468(protein phosphorylation);GO:0005524(ATP binding);GO:0005089(Rho guanyl-nucleotide exchange factor activity);GO:0005085(guanyl-nucleotide exchange factor activity);GO:0004674(protein serine/threonine kinase activity);GO:0004672(protein kinase activity)	NA
ciRNA159	chr16	52467781	52469634	+	1	ciRNA	-	TN,HS	ENSSSCT00000018484	MAP1B	chr16:52467780-52473787	microtubule associated protein 1B [Source:HGNC Symbol;Acc:HGNC:6836]	GO:0014069(postsynaptic density);GO:0005886(plasma membrane);GO:0005874(microtubule);GO:0005829(cytosol);GO:0001750(photoreceptor outer segment);GO:0061162(establishment of monopolar cell polarity);GO:0048675(axon extension);GO:0047497(mitochondrion transport along microtubule);GO:0045773(positive regulation of axon extension);GO:0032387(negative regulation of intracellular transport);GO:0016358(…	NA
ciRNA16	chr1	125222282	125222983	-	1	ciRNA	-	TN,HS	ENSSSCT00000005071	ENSSSCG00000004590	chr1:125222250-125222983	NA	NA	NA
ciRNA160	chr14	51075083	51077938	+	1	ciRNA	-	TN,HS	ENSSSCT00000010981	RNF185	chr14:51075082-51077992	ring finger protein 185 [Source:HGNC Symbol;Acc:HGNC:26783]	GO:0036513(Derlin-1 retrotranslocation complex);GO:0016021(integral component of membrane);GO:0016020(membrane);GO:0005783(endoplasmic reticulum);GO:0071712(ER-associated misfolded protein catabolic process);GO:0051865(protein autoubiquitination);GO:0042787(protein ubiquitination involved in ubiquitin-dependent protein catabolic process);GO:0036503(ERAD pathway);GO:0030433(ER-associated ubiquitin…	04141(Protein processing in endoplasmic reticulum)
ciRNA161	chr14	95183477	95185069	-	1	ciRNA	-	TN,HS	ENSSSCT00000028568	C14H10orf116	chr14:95183476-95185069	NA	NA	NA
ciRNA162	chr14	122297505	122301617	+	1	ciRNA	-	TN,HS	ENSSSCT00000011555	BTRC	chr14:122297504-122301647	beta-transducin repeat containing E3 ubiquitin protein ligase [Source:HGNC Symbol;Acc:HGNC:1144]	GO:0019005(SCF ubiquitin ligase complex);GO:0005737(cytoplasm);GO:0005634(nucleus);GO:0071407(cellular response to organic cyclic compound);GO:0061136(regulation of proteasomal protein catabolic process);GO:0060828(regulation of canonical Wnt signaling pathway);GO:0060444(branching involved in mammary gland duct morphogenesis);GO:0051726(regulation of cell cycle);GO:0045893(positive regulation of…	04120(Ubiquitin mediated proteolysis);04310(Wnt signaling pathway);04340(Hedgehog signaling pathway);04390(Hippo signaling pathway);04114(Oocyte meiosis);04710(Circadian rhythm)
ciRNA163	chrX	14572052	14573452	+	1	ciRNA	-	TN,HS	ENSSSCT00000034223	REPS2	chrX:14572051-14573452	RALBP1 associated Eps domain containing 2 [Source:HGNC Symbol;Acc:HGNC:9963]	GO:0005509(calcium ion binding)	NA
ciRNA164	chr7	65451704	65452654	+	1	ciRNA	-	TN,HS	ENSSSCT00000002156	HEXA	chr7:65451703-65452654	NA	GO:0016020(membrane);GO:0005764(lysosome);GO:0060395(SMAD protein signal transduction);GO:0050885(neuromuscular process controlling balance);GO:0050884(neuromuscular process controlling posture);GO:0048667(cell morphogenesis involved in neuron differentiation);GO:0042552(myelination);GO:0030203(glycosaminoglycan metabolic process);GO:0019953(sexual reproduction);GO:0019915(lipid storage);GO:00081…	00520(Amino sugar and nucleotide sugar metabolism);00531(Glycosaminoglycan degradation);00603(Glycosphingolipid biosynthesis - globo series);00604(Glycosphingolipid biosynthesis - ganglio series);00511(Other glycan degradation);04142(Lysosome)
ciRNA165	chr6	18460072	18460467	+	1	ciRNA	-	TN,HS	ENSSSCT00000003099	CNOT1	chr6:18460071-18462257	CCR4-NOT transcription complex subunit 1 [Source:HGNC Symbol;Acc:HGNC:7877]	GO:0030015(CCR4-NOT core complex);GO:0030014(CCR4-NOT complex);GO:0016020(membrane);GO:0005829(cytosol);GO:0005615(extracellular space);GO:0000932(P-body);GO:2000036(regulation of stem cell population maintenance);GO:1900153(positive regulation of nuclear-transcribed mRNA catabolic process, deadenylation-dependent decay);GO:0090503(RNA phosphodiester bond hydrolysis, exonucleolytic);GO:0061014(po…	03018(RNA degradation)
ciRNA166	chr6	88385566	88386661	+	1	ciRNA	-	TN,HS	ENSSSCT00000004050	MACF1	chr6:88385565-88389665	microtubule-actin crosslinking factor 1 [Source:HGNC Symbol;Acc:HGNC:13664]	GO:0032587(ruffle membrane);GO:0005886(plasma membrane);GO:0005874(microtubule);GO:0005856(cytoskeleton);GO:0005794(Golgi apparatus);GO:0005737(cytoplasm);GO:0045773(positive regulation of axon extension);GO:0043001(Golgi to plasma membrane protein transport);GO:0032886(regulation of microtubule-based process);GO:0016055(Wnt signaling pathway);GO:0045296(cadherin binding);GO:0016887(ATPase activi…	NA
ciRNA167	chr6	107486918	107488600	+	1	ciRNA	-	TN,HS	ENSSSCT00000004125	ENSSSCG00000003725	chr6:107486917-107488622	NA	GO:0016021(integral component of membrane);GO:0016020(membrane);GO:0007156(homophilic cell adhesion via plasma membrane adhesion molecules);GO:0005509(calcium ion binding)	NA
ciRNA168	chr4	45007964	45008713	+	1	ciRNA	-	TN,HS	ENSSSCT00000027714	TP53INP1	chr4:45007963-45008713	tumor protein p53 inducible nuclear protein 1 [Source:HGNC Symbol;Acc:HGNC:18022]	GO:0005829(cytosol);GO:0005776(autophagosome);GO:0005634(nucleus);GO:2001235(positive regulation of apoptotic signaling pathway);GO:1904761(negative regulation of myofibroblast differentiation);GO:0098869(cellular oxidant detoxification);GO:0072703(cellular response to methyl methanesulfonate);GO:0071447(cellular response to hydroperoxide);GO:0071361(cellular response to ethanol);GO:0048147(negat…	05166(HTLV-I infection)
ciRNA169	chr4	109156102	109156235	+	1	ciRNA	-	TN,HS	ENSSSCT00000023878	ENSSSCG00000025632	chr4:109156101-109160595	NA	GO:0005829(cytosol);GO:0043161(proteasome-mediated ubiquitin-dependent protein catabolic process);GO:0042787(protein ubiquitination involved in ubiquitin-dependent protein catabolic process);GO:0000209(protein polyubiquitination);GO:0061630(ubiquitin protein ligase activity);GO:0008270(zinc ion binding)	NA
ciRNA17	chr1	201017643	201034385	-	1	ciRNA	-	TN,HS	ENSSSCT00000005541	TRIM9	chr1:201017619-201034385	tripartite motif containing 9 [Source:HGNC Symbol;Acc:HGNC:16288]	GO:0030425(dendrite);GO:0005829(cytosol);GO:0005737(cytoplasm);GO:0005622(intracellular);GO:0043161(proteasome-mediated ubiquitin-dependent protein catabolic process);GO:0016567(protein ubiquitination);GO:0046872(metal ion binding);GO:0042803(protein homodimerization activity);GO:0008270(zinc ion binding);GO:0004842(ubiquitin-protein transferase activity)	NA
ciRNA170	chr4	126591988	126592698	-	1	ciRNA	-	TN,HS	ENSSSCT00000031693	ENSSSCG00000024758	chr4:126591982-126592698	NA	GO:0005689(U12-type spliceosomal complex);GO:0032502(developmental process);GO:0000398(mRNA splicing, via spliceosome);GO:0097157(pre-mRNA intronic binding);GO:0030626(U12 snRNA binding);GO:0003676(nucleic acid binding);GO:0000166(nucleotide binding)	NA
ciRNA171	chr4	127283591	127285659	+	1	ciRNA	-	TN,HS	ENSSSCT00000007510	COL11A1	chr4:127283590-127285659	collagen type XI alpha 1 chain [Source:HGNC Symbol;Acc:HGNC:2186]	GO:0005615(extracellular space);GO:0005592(collagen type XI trimer);GO:0005581(collagen trimer);GO:0005578(proteinaceous extracellular matrix);GO:0055010(ventricular cardiac muscle tissue morphogenesis);GO:0051216(cartilage development);GO:0050910(detection of mechanical stimulus involved in sensory perception of sound);GO:0048705(skeletal system morphogenesis);GO:0048704(embryonic skeletal syste…	04151(PI3K-Akt signaling pathway);04512(ECM-receptor interaction);04510(Focal adhesion);04611(Platelet activation);04974(Protein digestion and absorption);05146(Amoebiasis)
ciRNA172	chr3	11469007	11469163	+	1	ciRNA	-	TN,HS	ENSSSCT00000008466	GTF2I	chr3:11469006-11479112	general transcription factor IIi [Source:HGNC Symbol;Acc:HGNC:4659]	GO:0043025(neuronal cell body);GO:0042995(cell projection);GO:0016020(membrane);GO:0005737(cytoplasm);GO:0005654(nucleoplasm);GO:0005634(nucleus);GO:0016525(negative regulation of angiogenesis);GO:0014886(transition between slow and fast fiber);GO:0007275(multicellular organism development);GO:0006357(regulation of transcription from RNA polymerase II promoter);GO:0006355(regulation of transcript…	03022(Basal transcription factors);04022(cGMP - PKG signaling pathway);05168(Herpes simplex infection)
ciRNA173	chr2	75299702	75300254	+	1	ciRNA	-	TN,HS	ENSSSCT00000031794	EEF2	chr2:75299701-75300254	eukaryotic translation elongation factor 2 [Source:HGNC Symbol;Acc:HGNC:3214]	GO:0070062(extracellular exosome);GO:0031012(extracellular matrix);GO:0030529(intracellular ribonucleoprotein complex);GO:0016235(aggresome);GO:0016020(membrane);GO:0005886(plasma membrane);GO:0005844(polysome);GO:0005829(cytosol);GO:0005737(cytoplasm);GO:0005634(nucleus);GO:0045727(positive regulation of translation);GO:0006414(translational elongation);GO:0002244(hematopoietic progenitor cell d…	04152(AMPK signaling pathway);04921(Oxytocin signaling pathway)
ciRNA174	chr2	78363344	78364055	-	1	ciRNA	-	TN,HS	ENSSSCT00000014665	PTBP1	chr2:78363022-78364055	polypyrimidine tract binding protein 1 [Source:HGNC Symbol;Acc:HGNC:9583]	GO:0070062(extracellular exosome);GO:0016020(membrane);GO:0005634(nucleus);GO:0075522(IRES-dependent viral translational initiation);GO:0051148(negative regulation of muscle cell differentiation);GO:0048025(negative regulation of mRNA splicing, via spliceosome);GO:0033119(negative regulation of RNA splicing);GO:0006397(mRNA processing);GO:0000381(regulation of alternative mRNA splicing, via splic…	NA
ciRNA175	chr2	140877321	140879314	+	1	ciRNA	-	TN,HS	ENSSSCT00000015615	HSPA4	chr2:140877320-140879314	heat shock protein family A (Hsp70) member 4 [Source:HGNC Symbol;Acc:HGNC:5237]	GO:0070062(extracellular exosome);GO:0005829(cytosol);GO:0051131(chaperone-mediated protein complex assembly);GO:0045040(protein import into mitochondrial outer membrane);GO:0005524(ATP binding);GO:0000166(nucleotide binding)	04612(Antigen processing and presentation)
ciRNA176	chr1	109592914	109593690	-	1	ciRNA	-	TN,HS	ENSSSCT00000004988	MBD1	chr1:109592068-109593690	methyl-CpG binding domain protein 1 [Source:HGNC Symbol;Acc:HGNC:6916]	GO:0005634(nucleus);GO:0010385(double-stranded methylated DNA binding);GO:0008327(methyl-CpG binding);GO:0008270(zinc ion binding);GO:0003677(DNA binding)	NA
ciRNA177	chr1	266261849	266262474	-	1	ciRNA	-	TN,HS	ENSSSCT00000005889	ENSSSCG00000005350	chr1:266196331-266262474	NA	NA	NA
ciRNA178	chr18	7238695	7238850	-	1	ciRNA	-	TN,HS	ENSSSCT00000017929	GSTK1	chr18:7238546-7238850	glutathione S-transferase kappa 1 [Source:HGNC Symbol;Acc:HGNC:16906]	GO:0070062(extracellular exosome);GO:0016020(membrane);GO:0005777(peroxisome);GO:0005743(mitochondrial inner membrane);GO:0005739(mitochondrion);GO:0005622(intracellular);GO:0098869(cellular oxidant detoxification);GO:0055114(oxidation-reduction process);GO:0030855(epithelial cell differentiation);GO:0006749(glutathione metabolic process);GO:0016740(transferase activity);GO:0015035(protein disulf…	00480(Glutathione metabolism);00980(Metabolism of xenobiotics by cytochrome P450);00982(Drug metabolism - cytochrome P450);04146(Peroxisome);05204(Chemical carcinogenesis)
ciRNA179	chr9	55779404	55779708	+	1	ciRNA	-	TN,HS	ENSSSCT00000016510	GRAMD1B	chr9:55779403-55780606	GRAM domain containing 1B [Source:HGNC Symbol;Acc:HGNC:29214]	GO:0016021(integral component of membrane);GO:0016020(membrane)	NA
ciRNA18	chr1	201974731	201975357	-	1	ciRNA	-	TN,HS	ENSSSCT00000005546	NID2	chr1:201974478-201975357	nidogen 2 [Source:HGNC Symbol;Acc:HGNC:13389]	GO:0070062(extracellular exosome);GO:0031012(extracellular matrix);GO:0005886(plasma membrane);GO:0005615(extracellular space);GO:0005604(basement membrane);GO:0005578(proteinaceous extracellular matrix);GO:0007160(cell-matrix adhesion);GO:0005509(calcium ion binding)	NA
ciRNA180	chr9	119704022	119704510	-	1	ciRNA	-	TN,HS	ENSSSCT00000023536	AMPH	chr9:119703845-119704510	amphiphysin [Source:RefSeq peptide;Acc:NP_001231132]	GO:0031256(leading edge membrane);GO:0005737(cytoplasm);GO:0005543(phospholipid binding)	04666(Fc gamma R-mediated phagocytosis)
ciRNA181	chr9	140004373	140005415	+	1	ciRNA	-	TN,HS	ENSSSCT00000016970	C1orf27	chr9:140004372-140005416	chromosome 1 open reading frame 27 [Source:HGNC Symbol;Acc:HGNC:24299]	GO:0016021(integral component of membrane);GO:0016020(membrane)	NA
ciRNA182	chr13	1121601	1122492	-	1	ciRNA	-	TN,HS	ENSSSCT00000012246	ENSSSCG00000011183	chr13:1121600-1122492	NA	GO:0016021(integral component of membrane);GO:0016020(membrane);GO:0099132(ATP hydrolysis coupled cation transmembrane transport);GO:0070588(calcium ion transmembrane transport);GO:0016787(hydrolase activity);GO:0005524(ATP binding);GO:0005388(calcium-transporting ATPase activity);GO:0007165(signal transduction);GO:0006816(calcium ion transport);GO:0006811(ion transport);GO:0006810(transport);GO:…	NA
ciRNA183	chr12	4194358	4194629	-	1	ciRNA	-	TN,HS	ENSSSCT00000018693	SEC14L1	chr12:4192298-4194629	SEC14 like lipid binding 1 [Source:HGNC Symbol;Acc:HGNC:10698]	GO:0016021(integral component of membrane);GO:0005794(Golgi apparatus);GO:0005737(cytoplasm);GO:0039536(negative regulation of RIG-I signaling pathway);GO:0015871(choline transport);GO:0006810(transport);GO:0098772(molecular function regulator);GO:0039552(RIG-I binding)	NA
ciRNA184	chr12	4194426	4194629	-	1	ciRNA	-	TN,HS	ENSSSCT00000018693	SEC14L1	chr12:4192298-4194629	SEC14 like lipid binding 1 [Source:HGNC Symbol;Acc:HGNC:10698]	GO:0016021(integral component of membrane);GO:0005794(Golgi apparatus);GO:0005737(cytoplasm);GO:0039536(negative regulation of RIG-I signaling pathway);GO:0015871(choline transport);GO:0006810(transport);GO:0098772(molecular function regulator);GO:0039552(RIG-I binding)	NA
ciRNA185	chr12	20514486	20515431	-	1	ciRNA	-	TN,HS	ENSSSCT00000018941	ENSSSCG00000017401	chr12:20509808-20515431	NA	GO:0033179(proton-transporting V-type ATPase, V0 domain);GO:0016471(vacuolar proton-transporting V-type ATPase complex);GO:0016021(integral component of membrane);GO:0016020(membrane);GO:0005886(plasma membrane);GO:0000220(vacuolar proton-transporting V-type ATPase, V0 domain);GO:0070072(vacuolar proton-transporting V-type ATPase complex assembly);GO:0015992(proton transport);GO:0015991(ATP hydro…	00190(Oxidative phosphorylation);04145(Phagosome);04142(Lysosome);04966(Collecting duct acid secretion);04721(Synaptic vesicle cycle);05323(Rheumatoid arthritis);05152(Tuberculosis)
ciRNA186	chr16	78217794	78219924	+	1	ciRNA	-	TN,HS	ENSSSCT00000018612	MARCH6	chr16:78217793-78219954	E3 ubiquitin-protein ligase MARCH6 [Source:RefSeq peptide;Acc:NP_001124007]	GO:0030176(integral component of endoplasmic reticulum membrane);GO:0016021(integral component of membrane);GO:0016020(membrane);GO:0005783(endoplasmic reticulum);GO:0070936(protein K48-linked ubiquitination);GO:0030433(ER-associated ubiquitin-dependent protein catabolic process);GO:0010498(proteasomal protein catabolic process);GO:1990381(ubiquitin-specific protease binding);GO:1904264(ubiquitin…	04141(Protein processing in endoplasmic reticulum)
ciRNA187	chr15	115715588	115715824	+	1	ciRNA	-	TN,HS	ENSSSCT00000017523	ENSSSCG00000016095	chr15:115715587-115716592	NA	GO:0016310(phosphorylation);GO:0006468(protein phosphorylation);GO:0016301(kinase activity);GO:0005524(ATP binding);GO:0004674(protein serine/threonine kinase activity);GO:0004672(protein kinase activity);GO:0000166(nucleotide binding)	05134(Legionellosis)
ciRNA188	chr15	133814114	133815140	+	1	ciRNA	-	TN,HS	ENSSSCT00000017642	ENSSSCG00000016201	chr15:133814113-133815162	NA	NA	NA
ciRNA189	chrX	127896609	127897720	+	1	ciRNA	-	TN,HS	ENSSSCT00000034598	RBMX	chrX:127896608-127897716	RNA binding motif protein, X-linked [Source:HGNC Symbol;Acc:HGNC:9910]	GO:0003723(RNA binding);GO:0003676(nucleic acid binding);GO:0000166(nucleotide binding);GO:0071013(catalytic step 2 spliceosome);GO:0070062(extracellular exosome);GO:0044530(supraspliceosomal complex);GO:0016020(membrane);GO:0005719(nuclear euchromatin);GO:0005634(nucleus);GO:0005615(extracellular space);GO:0071347(cellular response to interleukin-1);GO:0045944(positive regulation of transcriptio…	03040(Spliceosome)
ciRNA19	chr1	264044238	264044421	+	1	ciRNA	-	TN,HS	ENSSSCT00000005846	RUSC2	chr1:264044237-264044447	RUN and SH3 domain containing 2 [Source:HGNC Symbol;Acc:HGNC:23625]	GO:0070062(extracellular exosome);GO:0031410(cytoplasmic vesicle);GO:0017137(Rab GTPase binding)	NA
ciRNA190	chr7	103021132	103022985	+	1	ciRNA	-	TN,HS	ENSSSCT00000002618	COQ6	chr7:103021131-103022986	coenzyme Q6, monooxygenase [Source:HGNC Symbol;Acc:HGNC:20233]	GO:0042995(cell projection);GO:0031314(extrinsic component of mitochondrial inner membrane);GO:0016020(membrane);GO:0005794(Golgi apparatus);GO:0005743(mitochondrial inner membrane);GO:0005739(mitochondrion);GO:0055114(oxidation-reduction process);GO:0006744(ubiquinone biosynthetic process);GO:0071949(FAD binding);GO:0050660(flavin adenine dinucleotide binding);GO:0016712(oxidoreductase activity,…	00130(Ubiquinone and other terpenoid-quinone biosynthesis)
ciRNA191	chr7	117112926	117113581	-	1	ciRNA	-	TN,HS	ENSSSCT00000002696	EML5	chr7:117112925-117113581	echinoderm microtubule associated protein like 5 [Source:HGNC Symbol;Acc:HGNC:18197]	GO:0070062(extracellular exosome);GO:0015630(microtubule cytoskeleton);GO:0008017(microtubule binding)	NA
ciRNA192	chr6	66033190	66034110	+	1	ciRNA	-	TN,HS	ENSSSCT00000003813	MIIP	chr6:66033189-66034110	migration and invasion inhibitory protein [Source:HGNC Symbol;Acc:HGNC:25715]	GO:0030336(negative regulation of cell migration);GO:0010972(negative regulation of G2/M transition of mitotic cell cycle)	NA
ciRNA193	chr5	38301118	38302189	+	1	ciRNA	-	TN,HS	ENSSSCT00000027019	ENSSSCG00000022273	chr5:38301117-38302244	NA	GO:0006396(RNA processing)	NA
ciRNA194	chr5	51430522	51430956	+	1	ciRNA	-	TN,HS	ENSSSCT00000030248	BHLHE41	chr5:51430521-51430998	basic helix-loop-helix family member e41 [Source:HGNC Symbol;Acc:HGNC:16617]	GO:0005634(nucleus);GO:0045892(negative regulation of transcription, DNA-templated);GO:0032922(circadian regulation of gene expression);GO:0010944(negative regulation of transcription by competitive promoter binding);GO:0010832(negative regulation of myotube differentiation);GO:0007623(circadian rhythm);GO:0006355(regulation of transcription, DNA-templated);GO:0006351(transcription, DNA-templated…	04710(Circadian rhythm)
ciRNA195	chr4	515467	515645	+	1	ciRNA	-	TN,HS	ENSSSCT00000006489	ENSSSCG00000005909	chr4:515466-515745	NA	NA	NA
ciRNA196	chr4	20385282	20387698	+	1	ciRNA	-	TN,HS	ENSSSCT00000006585	ENPP2	chr4:20385281-20387698	ectonucleotide pyrophosphatase/phosphodiesterase 2 [Source:HGNC Symbol;Acc:HGNC:3357]	GO:0016021(integral component of membrane);GO:0016020(membrane);GO:0005615(extracellular space);GO:2000394(positive regulation of lamellipodium morphogenesis);GO:0090305(nucleic acid phosphodiester bond hydrolysis);GO:0050731(positive regulation of peptidyl-tyrosine phosphorylation);GO:0045765(regulation of angiogenesis);GO:0034638(phosphatidylcholine catabolic process);GO:0030334(regulation of c…	00565(Ether lipid metabolism)
ciRNA197	chr4	102857487	102858131	+	1	ciRNA	-	TN,HS	ENSSSCT00000007124	KIAA0907	chr4:102857486-102858416	KIAA0907 [Source:HGNC Symbol;Acc:HGNC:29145]	GO:0005634(nucleus);GO:0003723(RNA binding)	NA
ciRNA198	chr4	106522185	106522354	-	1	ciRNA	-	TN,HS	ENSSSCT00000024550	ENSSSCG00000026844	chr4:106521783-106522354	NA	NA	NA
ciRNA199	chr4	106522180	106522354	-	1	ciRNA	-	TN,HS	ENSSSCT00000024550	ENSSSCG00000026844	chr4:106521783-106522354	NA	NA	NA
ciRNA2	chr6	79553429	79553927	+	1	ciRNA	-	TN,HS	ENSSSCT00000027438	YTHDF2	chr6:79553428-79553927	YTH N6-methyladenosine RNA binding protein 2 [Source:HGNC Symbol;Acc:HGNC:31675]	GO:0005829(cytosol);GO:0005634(nucleus);GO:0000932(P-body);GO:1903679(positive regulation of cap-independent translational initiation);GO:0043488(regulation of mRNA stability);GO:1990247(N6-methyladenosine-containing RNA binding);GO:0003723(RNA binding)	NA
ciRNA20	chr1	313877794	313878009	+	1	ciRNA	-	TN,HS	ENSSSCT00000006421	TMEM141	chr1:313877793-313878035	transmembrane protein 141 [Source:HGNC Symbol;Acc:HGNC:28211]	GO:0016021(integral component of membrane);GO:0016020(membrane);GO:0005930(axoneme);GO:0036158(outer dynein arm assembly);GO:0003341(cilium movement)	NA
ciRNA200	chr3	49326215	49328110	+	1	ciRNA	-	TN,HS	ENSSSCT00000008910	ENSSSCG00000008133	chr3:49326214-49328118	NA	NA	NA
ciRNA201	chr3	76362132	76363330	+	1	ciRNA	-	TN,HS	ENSSSCT00000009130	AAK1	chr3:76362131-76363367	AP2 associated kinase 1 [Source:HGNC Symbol;Acc:HGNC:19679]	GO:2000369(regulation of clathrin-dependent endocytosis);GO:0050821(protein stabilization);GO:0045747(positive regulation of Notch signaling pathway);GO:0032880(regulation of protein localization);GO:0006468(protein phosphorylation);GO:0035612(AP-2 adaptor complex binding);GO:0005524(ATP binding);GO:0005112(Notch binding);GO:0004672(protein kinase activity)	NA
ciRNA202	chr3	81205420	81206939	-	1	ciRNA	-	TN,HS	ENSSSCT00000022299	AFTPH	chr3:81205419-81206939	aftiphilin [Source:HGNC Symbol;Acc:HGNC:25951]	GO:0043231(intracellular membrane-bounded organelle);GO:0030121(AP-1 adaptor complex);GO:0005829(cytosol);GO:0005794(Golgi apparatus);GO:0005654(nucleoplasm);GO:0005634(nucleus);GO:0030276(clathrin binding)	NA
ciRNA203	chr3	117257146	117257890	+	1	ciRNA	-	TN,HS	ENSSSCT00000009345	PPP1CB	chr3:117257145-117257890	serine/threonine-protein phosphatase PP1-beta catalytic subunit [Source:RefSeq peptide;Acc:NP_999349]	GO:0072357(PTW/PP1 phosphatase complex);GO:0070062(extracellular exosome);GO:0005925(focal adhesion);GO:0005737(cytoplasm);GO:0005634(nucleus);GO:0000784(nuclear chromosome, telomeric region);GO:0043153(entrainment of circadian clock by photoperiod);GO:0042752(regulation of circadian rhythm);GO:0032922(circadian regulation of gene expression);GO:0030155(regulation of cell adhesion);GO:0006470(pro…	03015(mRNA surveillance pathway);04390(Hippo signaling pathway);04024(cAMP signaling pathway);04022(cGMP - PKG signaling pathway);04810(Regulation of actin cytoskeleton);04114(Oocyte meiosis);04510(Focal adhesion);04611(Platelet activation);04910(Insulin signaling pathway);04921(Oxytocin signaling pathway);04261(Adrenergic signaling in cardiomyocytes);04270(Vascular smooth muscle contraction);047…
ciRNA204	chr2	64748533	64749360	+	1	ciRNA	-	TN,HS	ENSSSCT00000015063	ZNF333	chr2:64748532-64749363	zinc finger protein 333 [Source:HGNC Symbol;Acc:HGNC:15624]	GO:0005622(intracellular);GO:0006355(regulation of transcription, DNA-templated);GO:0046872(metal ion binding);GO:0003677(DNA binding);GO:0003676(nucleic acid binding)	NA
ciRNA205	chr2	69973179	69975001	+	1	ciRNA	-	TN,HS	ENSSSCT00000014885	DNM2	chr2:69973178-69975087	dynamin 2 [Source:HGNC Symbol;Acc:HGNC:2974]	GO:0072687(meiotic spindle);GO:0070062(extracellular exosome);GO:0045211(postsynaptic membrane);GO:0031966(mitochondrial membrane);GO:0005938(cell cortex);GO:0005925(focal adhesion);GO:0005874(microtubule);GO:0005829(cytosol);GO:0005794(Golgi apparatus);GO:0001917(photoreceptor inner segment);GO:1903526(negative regulation of membrane tubulation);GO:0061025(membrane fusion);GO:0060976(coronary va…	NA
ciRNA206	chr2	69973179	69975010	+	1	ciRNA	-	TN,HS	ENSSSCT00000014885	DNM2	chr2:69973178-69975087	dynamin 2 [Source:HGNC Symbol;Acc:HGNC:2974]	GO:0072687(meiotic spindle);GO:0070062(extracellular exosome);GO:0045211(postsynaptic membrane);GO:0031966(mitochondrial membrane);GO:0005938(cell cortex);GO:0005925(focal adhesion);GO:0005874(microtubule);GO:0005829(cytosol);GO:0005794(Golgi apparatus);GO:0001917(photoreceptor inner segment);GO:1903526(negative regulation of membrane tubulation);GO:0061025(membrane fusion);GO:0060976(coronary va…	NA
ciRNA207	chr2	80186615	80188202	+	1	ciRNA	-	TN,HS	ENSSSCT00000015306	ENSSSCG00000014013	chr2:80186614-80188202	NA	GO:0016021(integral component of membrane);GO:0016020(membrane);GO:0008270(zinc ion binding)	NA
ciRNA208	chr2	148350108	148350418	+	1	ciRNA	-	TN,HS	ENSSSCT00000015706	HARS2	chr2:148350107-148350418	histidyl-tRNA synthetase 2, mitochondrial [Source:HGNC Symbol;Acc:HGNC:4817]	GO:0005739(mitochondrion);GO:0005737(cytoplasm);GO:0006427(histidyl-tRNA aminoacylation);GO:0042803(protein homodimerization activity);GO:0005524(ATP binding);GO:0004821(histidine-tRNA ligase activity);GO:0003723(RNA binding)	00970(Aminoacyl-tRNA biosynthesis)
ciRNA209	chr1	44469473	44471828	-	1	ciRNA	-	TN,HS	ENSSSCT00000004683	HSF2	chr1:44469456-44471828	heat shock transcription factor 2 [Source:HGNC Symbol;Acc:HGNC:5225]	GO:0005737(cytoplasm);GO:0005654(nucleoplasm);GO:0005634(nucleus);GO:0045944(positive regulation of transcription from RNA polymerase II promoter);GO:0007283(spermatogenesis);GO:0006366(transcription from RNA polymerase II promoter);GO:0006357(regulation of transcription from RNA polymerase II promoter);GO:0006355(regulation of transcription, DNA-templated);GO:0043565(sequence-specific DNA bindin…	NA
ciRNA21	chr9	7720995	7726860	+	1	ciRNA	-	TN,HS	ENSSSCT00000016167	ENSSSCG00000014816	chr9:7720994-7728360	NA	GO:0048471(perinuclear region of cytoplasm);GO:0042734(presynaptic membrane);GO:0005886(plasma membrane);GO:0005829(cytosol);GO:0005794(Golgi apparatus);GO:0005783(endoplasmic reticulum);GO:0005759(mitochondrial matrix);GO:0005737(cytoplasm);GO:0005634(nucleus);GO:0097011(cellular response to granulocyte macrophage colony-stimulating factor stimulus);GO:0071321(cellular response to cGMP);GO:00712…	00230(Purine metabolism);04022(cGMP - PKG signaling pathway);05032(Morphine addiction)
ciRNA210	chr1	63989891	63991185	+	1	ciRNA	-	TN,HS	ENSSSCT00000004769	PM20D2	chr1:63989890-63991185	peptidase M20 domain containing 2 [Source:HGNC Symbol;Acc:HGNC:21408]	GO:0070062(extracellular exosome);GO:0005654(nucleoplasm);GO:0032268(regulation of cellular protein metabolic process);GO:0008152(metabolic process);GO:0006508(proteolysis);GO:0016805(dipeptidase activity);GO:0016787(hydrolase activity)	NA
ciRNA211	chr1	97993797	97996508	+	1	ciRNA	-	TN,HS	ENSSSCT00000004941	ENSSSCG00000004473	chr1:97993796-97996508	NA	GO:0005634(nucleus);GO:0008360(regulation of cell shape);GO:0008286(insulin receptor signaling pathway);GO:0007010(cytoskeleton organization);GO:0006357(regulation of transcription from RNA polymerase II promoter);GO:0005158(insulin receptor binding)	NA
ciRNA212	chr1	129116970	129124690	+	1	ciRNA	-	TN,HS	ENSSSCT00000005093	RAB27A	chr1:129116969-129124750	RAB27A, member RAS oncogene family [Source:HGNC Symbol;Acc:HGNC:9766]	GO:0070382(exocytic vesicle);GO:0070062(extracellular exosome);GO:0042470(melanosome);GO:0032585(multivesicular body membrane);GO:0030425(dendrite);GO:0030141(secretory granule);GO:0016020(membrane);GO:0005794(Golgi apparatus);GO:0005770(late endosome);GO:0005768(endosome);GO:0005764(lysosome);GO:0001750(photoreceptor outer segment);GO:1990182(exosomal secretion);GO:1903435(positive regulation of…	NA
ciRNA213	chr1	132187524	132189787	+	1	ciRNA	-	TN,HS	ENSSSCT00000005098	FAM214A	chr1:132187523-132189787	family with sequence similarity 214 member A [Source:HGNC Symbol;Acc:HGNC:25609]	NA	NA
ciRNA214	chr1	136476336	136476984	+	1	ciRNA	-	TN,HS	ENSSSCT00000005138	SECISBP2L	chr1:136476335-136476984	SECIS binding protein 2 like [Source:HGNC Symbol;Acc:HGNC:28997]	GO:0030529(intracellular ribonucleoprotein complex);GO:0001514(selenocysteine incorporation);GO:0043021(ribonucleoprotein complex binding);GO:0035368(selenocysteine insertion sequence binding);GO:0003730(mRNA 3'-UTR binding);GO:0003723(RNA binding)	NA
ciRNA215	chr1	137248702	137250616	+	1	ciRNA	-	TN,HS	ENSSSCT00000005143	FBN1	chr1:137248701-137250616	fibrillin 1 [Source:HGNC Symbol;Acc:HGNC:3603]	GO:0070062(extracellular exosome);GO:0031012(extracellular matrix);GO:0005615(extracellular space);GO:0005604(basement membrane);GO:0005578(proteinaceous extracellular matrix);GO:0005576(extracellular region);GO:0001527(microfibril);GO:2001205(negative regulation of osteoclast development);GO:0048050(post-embryonic eye morphogenesis);GO:0048048(embryonic eye morphogenesis);GO:0045671(negative reg…	NA
ciRNA216	chr1	159934311	159935401	-	1	ciRNA	-	TN,HS	ENSSSCT00000005351	MPHOSPH10	chr1:159934310-159935401	M-phase phosphoprotein 10 [Source:HGNC Symbol;Acc:HGNC:7213]	GO:0034457(Mpp10 complex);GO:0032040(small-subunit processome);GO:0030529(intracellular ribonucleoprotein complex);GO:0005732(small nucleolar ribonucleoprotein complex);GO:0005730(nucleolus);GO:0005634(nucleus);GO:0042254(ribosome biogenesis);GO:0030490(maturation of SSU-rRNA);GO:0010923(negative regulation of phosphatase activity);GO:0006364(rRNA processing);GO:0003723(RNA binding)	03008(Ribosome biogenesis in eukaryotes)
ciRNA217	chr18	6379336	6380010	+	1	ciRNA	-	TN,HS	ENSSSCT00000017902	ABCF2	chr18:6379335-6380010	ATP binding cassette subfamily F member 2 [Source:HGNC Symbol;Acc:HGNC:71]	GO:0016020(membrane);GO:0005739(mitochondrion);GO:0016887(ATPase activity);GO:0005524(ATP binding);GO:0000166(nucleotide binding)	NA
ciRNA218	chr8	130112174	130114364	+	1	ciRNA	-	TN,HS	ENSSSCT00000010053	TRMT10A	chr8:130112173-130114364	RNA (guanine-9-)-methyltransferase domain-containing protein 2 [Source:RefSeq peptide;Acc:NP_001231075]	GO:0070062(extracellular exosome);GO:0015629(actin cytoskeleton);GO:0005829(cytosol);GO:0005730(nucleolus);GO:0005654(nucleoplasm);GO:0005634(nucleus);GO:0032259(methylation);GO:0030488(tRNA methylation);GO:0008168(methyltransferase activity);GO:0003723(RNA binding);GO:0000049(tRNA binding)	NA
ciRNA219	chr13	19769753	19771701	+	1	ciRNA	-	TN,HS	ENSSSCT00000012296	STT3B	chr13:19769752-19771701	STT3B, catalytic subunit of the oligosaccharyltransferase complex [Source:HGNC Symbol;Acc:HGNC:30611]	GO:0016021(integral component of membrane);GO:0016020(membrane);GO:0008250(oligosaccharyltransferase complex);GO:0005783(endoplasmic reticulum);GO:0043687(post-translational protein modification);GO:0043686(co-translational protein modification);GO:0030433(ER-associated ubiquitin-dependent protein catabolic process);GO:0018279(protein N-linked glycosylation via asparagine);GO:0006986(response to …	00510(N-Glycan biosynthesis);04141(Protein processing in endoplasmic reticulum)
ciRNA22	chr8	44338830	44339340	-	1	ciRNA	-	TN,HS	ENSSSCT00000009686	ENSSSCG00000008847	chr8:44338829-44339340	NA	GO:0005622(intracellular);GO:0006355(regulation of transcription, DNA-templated);GO:0046872(metal ion binding);GO:0003700(transcription factor activity, sequence-specific DNA binding);GO:0003676(nucleic acid binding)	NA
ciRNA220	chr13	26930282	26931196	+	1	ciRNA	-	TN,HS	ENSSSCT00000012338	EIF1B	chr13:26930281-26931219	eukaryotic translation initiation factor 1B [Source:HGNC Symbol;Acc:HGNC:30792]	GO:0006413(translational initiation);GO:0006412(translation);GO:0003743(translation initiation factor activity);GO:0003723(RNA binding)	03013(RNA transport)
ciRNA221	chr13	104472281	104472599	+	1	ciRNA	-	TN,HS	ENSSSCT00000028605	ENSSSCG00000025810	chr13:104472280-104478216	NA	GO:0016021(integral component of membrane);GO:0005737(cytoplasm);GO:0071805(potassium ion transmembrane transport);GO:0055085(transmembrane transport);GO:0006813(potassium ion transport);GO:0005249(voltage-gated potassium channel activity)	NA
ciRNA222	chr12	8037816	8040596	-	1	ciRNA	-	TN,HS	ENSSSCT00000018777	COG1	chr12:8037760-8040596	component of oligomeric golgi complex 1 [Source:HGNC Symbol;Acc:HGNC:6545]	GO:0017119(Golgi transport complex);GO:0005794(Golgi apparatus);GO:0006891(intra-Golgi vesicle-mediated transport)	NA
ciRNA223	chr11	56136210	56136574	-	1	ciRNA	-	TN,HS	ENSSSCT00000010394	RBM26	chr11:56136209-56136574	RNA binding motif protein 26 [Source:HGNC Symbol;Acc:HGNC:20327]	GO:0046872(metal ion binding);GO:0003676(nucleic acid binding);GO:0000166(nucleotide binding)	NA
ciRNA224	chr10	35106382	35107607	+	1	ciRNA	-	TN,HS	ENSSSCT00000025854	ENSSSCG00000022760	chr10:35106381-35107846	NA	GO:0006396(RNA processing);GO:0006366(transcription from RNA polymerase II promoter);GO:0006357(regulation of transcription from RNA polymerase II promoter);GO:0003723(RNA binding);GO:0003677(DNA binding);GO:0003676(nucleic acid binding)	03040(Spliceosome);05206(MicroRNAs in cancer);05203(Viral carcinogenesis);05168(Herpes simplex infection)
ciRNA225	chr10	35106382	35107608	+	1	ciRNA	-	TN,HS	ENSSSCT00000025854	ENSSSCG00000022760	chr10:35106381-35107846	NA	GO:0006396(RNA processing);GO:0006366(transcription from RNA polymerase II promoter);GO:0006357(regulation of transcription from RNA polymerase II promoter);GO:0003723(RNA binding);GO:0003677(DNA binding);GO:0003676(nucleic acid binding)	03040(Spliceosome);05206(MicroRNAs in cancer);05203(Viral carcinogenesis);05168(Herpes simplex infection)
ciRNA226	chr17	57231223	57232302	-	1	ciRNA	-	TN,HS	ENSSSCT00000025578	ENSSSCG00000022915	chr17:57230721-57232302	NA	GO:0010501(RNA secondary structure unwinding);GO:0004004(ATP-dependent RNA helicase activity)	NA
ciRNA227	chr15	80714583	80718456	+	1	ciRNA	-	TN,HS	ENSSSCT00000017322	ENSSSCG00000015909	chr15:80714582-80718456	NA	NA	NA
ciRNA228	chr15	145549603	145550059	+	1	ciRNA	-	TN,HS	ENSSSCT00000017720	ENSSSCG00000016272	chr15:145549602-145550060	NA	NA	NA
ciRNA229	chr14	31280240	31281452	+	1	ciRNA	-	TN,HS	ENSSSCT00000010718	SBNO1	chr14:31280239-31281452	strawberry notch homolog 1 [Source:HGNC Symbol;Acc:HGNC:22973]	GO:0006355(regulation of transcription, DNA-templated)	NA
ciRNA23	chr13	36358516	36358721	+	1	ciRNA	-	TN,HS	ENSSSCT00000012494	ENSSSCG00000011414	chr13:36358515-36358757	NA	GO:0005737(cytoplasm);GO:0046627(negative regulation of insulin receptor signaling pathway);GO:0046426(negative regulation of JAK-STAT cascade);GO:0019221(cytokine-mediated signaling pathway);GO:0006469(negative regulation of protein kinase activity);GO:0004860(protein kinase inhibitor activity)	04630(Jak-STAT signaling pathway);04917(Prolactin signaling pathway)
ciRNA230	chr14	49400681	49401375	+	1	ciRNA	-	TN,HS	ENSSSCT00000010930	EWSR1	chr14:49400680-49401375	EWS RNA binding protein 1 [Source:HGNC Symbol;Acc:HGNC:3508]	GO:0005730(nucleolus);GO:0005634(nucleus);GO:0046872(metal ion binding);GO:0042802(identical protein binding);GO:0008270(zinc ion binding);GO:0003723(RNA binding);GO:0003676(nucleic acid binding);GO:0000166(nucleotide binding)	05202(Transcriptional misregulation in cancers)
ciRNA231	chr14	77989334	77991578	+	1	ciRNA	-	TN,HS	ENSSSCT00000011215	STOX1	chr14:77989333-77991578	storkhead box 1 [Source:HGNC Symbol;Acc:HGNC:23508]	GO:0005938(cell cortex);GO:0005829(cytosol);GO:0005813(centrosome);GO:0005737(cytoplasm);GO:0005654(nucleoplasm);GO:0005634(nucleus);GO:0001650(fibrillar center);GO:1904120(positive regulation of otic vesicle morphogenesis);GO:1904031(positive regulation of cyclin-dependent protein kinase activity);GO:1902882(regulation of response to oxidative stress);GO:1901858(regulation of mitochondrial DNA m…	NA
ciRNA232	chr14	84024210	84024912	-	1	ciRNA	-	TN,HS	ENSSSCT00000011299	ZNF503	chr14:84024179-84024912	zinc finger protein 503 [Source:HGNC Symbol;Acc:HGNC:23589]	GO:0070315(G1 to G0 transition involved in cell differentiation);GO:0061351(neural precursor cell proliferation);GO:0010629(negative regulation of gene expression);GO:0008285(negative regulation of cell proliferation)	NA
ciRNA233	chrX	51805023	51806301	-	1	ciRNA	-	TN,HS	ENSSSCT00000013481	HUWE1	chrX:51805021-51806301	HECT, UBA and WWE domain containing 1, E3 ubiquitin protein ligase [Source:HGNC Symbol;Acc:HGNC:30892]	GO:0016567(protein ubiquitination);GO:0016740(transferase activity);GO:0004842(ubiquitin-protein transferase activity);GO:0016021(integral component of membrane);GO:0016020(membrane);GO:0070062(extracellular exosome);GO:0005829(cytosol);GO:0005737(cytoplasm);GO:0005654(nucleoplasm);GO:1903955(positive regulation of protein targeting to mitochondrion);GO:0016574(histone ubiquitination);GO:0006513(…	04120(Ubiquitin mediated proteolysis)
ciRNA234	chrX	112942001	112942459	-	1	ciRNA	-	TN,HS	ENSSSCT00000028601	CUL4B	chrX:112942000-112942459	NA	GO:0031461(cullin-RING ubiquitin ligase complex);GO:0006511(ubiquitin-dependent protein catabolic process);GO:0031625(ubiquitin protein ligase binding);GO:0031465(Cul4B-RING E3 ubiquitin ligase complex);GO:0042787(protein ubiquitination involved in ubiquitin-dependent protein catabolic process);GO:0006974(cellular response to DNA damage stimulus);GO:0061630(ubiquitin protein ligase activity)	NA
ciRNA24	chr13	41623142	41623979	-	1	ciRNA	-	TN,HS	ENSSSCT00000028128	ENSSSCG00000024417	chr13:41616265-41623979	NA	GO:0048786(presynaptic active zone)	NA
ciRNA25	chr13	100731326	100731809	+	1	ciRNA	-	TN,HS	ENSSSCT00000012830	MBNL1	chr13:100731325-100732013	muscleblind like splicing regulator 1 [Source:HGNC Symbol;Acc:HGNC:6923]	GO:0010494(cytoplasmic stress granule);GO:0005829(cytosol);GO:0005813(centrosome);GO:0005737(cytoplasm);GO:0005654(nucleoplasm);GO:0005634(nucleus);GO:0043484(regulation of RNA splicing);GO:0008380(RNA splicing);GO:0046872(metal ion binding);GO:0003725(double-stranded RNA binding);GO:0003723(RNA binding)	NA
ciRNA26	chr13	100731326	100731811	+	1	ciRNA	-	TN,HS	ENSSSCT00000012830	MBNL1	chr13:100731325-100732013	muscleblind like splicing regulator 1 [Source:HGNC Symbol;Acc:HGNC:6923]	GO:0010494(cytoplasmic stress granule);GO:0005829(cytosol);GO:0005813(centrosome);GO:0005737(cytoplasm);GO:0005654(nucleoplasm);GO:0005634(nucleus);GO:0043484(regulation of RNA splicing);GO:0008380(RNA splicing);GO:0046872(metal ion binding);GO:0003725(double-stranded RNA binding);GO:0003723(RNA binding)	NA
ciRNA27	chr13	131654414	131655076	+	1	ciRNA	-	TN,HS	ENSSSCT00000026490	EIF4G1	chr13:131654413-131655076	eukaryotic translation initiation factor 4 gamma 1 [Source:HGNC Symbol;Acc:HGNC:3296]	GO:0016281(eukaryotic translation initiation factor 4F complex);GO:0016020(membrane);GO:0005844(polysome);GO:0005737(cytoplasm);GO:0005634(nucleus);GO:2000507(positive regulation of energy homeostasis);GO:1905696(regulation of polysome binding);GO:1905618(positive regulation of miRNA mediated inhibition of translation);GO:1905612(positive regulation of mRNA cap binding);GO:1905606(regulation of p…	03013(RNA transport);05416(Viral myocarditis)
ciRNA28	chr13	179453471	179456875	+	1	ciRNA	-	TN,HS	ENSSSCT00000013125	POU1F1	chr13:179453470-179456875	POU class 1 homeobox 1 [Source:HGNC Symbol;Acc:HGNC:9210]	GO:0005667(transcription factor complex);GO:0005634(nucleus);GO:0060133(somatotropin secreting cell development);GO:0060126(somatotropin secreting cell differentiation);GO:0045944(positive regulation of transcription from RNA polymerase II promoter);GO:0045893(positive regulation of transcription, DNA-templated);GO:0043567(regulation of insulin-like growth factor receptor signaling pathway);GO:00…	NA
ciRNA29	chr12	36189145	36189576	+	1	ciRNA	-	TN,HS	ENSSSCT00000033569	SUPT4H1	chr12:36189144-36189576	SPT4 homolog, DSIF elongation factor subunit [Source:HGNC Symbol;Acc:HGNC:11467]	GO:0032044(DSIF complex);GO:0005634(nucleus);GO:0045944(positive regulation of transcription from RNA polymerase II promoter);GO:0034244(negative regulation of transcription elongation from RNA polymerase II promoter);GO:0034243(regulation of transcription elongation from RNA polymerase II promoter);GO:0032786(positive regulation of DNA-templated transcription, elongation);GO:0032785(negative reg…	NA
ciRNA3	chr6	150889030	150890347	-	1	ciRNA	-	TN,HS	ENSSSCT00000004293	SPATA6	chr6:150889008-150890347	spermatogenesis associated 6 [Source:HGNC Symbol;Acc:HGNC:18309]	GO:0097224(sperm connecting piece);GO:0044458(motile cilium assembly);GO:0007283(spermatogenesis);GO:0032027(myosin light chain binding)	NA
ciRNA30	chr12	49604113	49604271	-	1	ciRNA	-	TN,HS	ENSSSCT00000030204	ENSSSCG00000030707	chr12:49604091-49604271	NA	GO:0046856(phosphatidylinositol dephosphorylation);GO:0016787(hydrolase activity)	00562(Inositol phosphate metabolism);04070(Phosphatidylinositol signaling system)
ciRNA31	chr10	35106382	35107616	+	1	ciRNA	-	TN,HS	ENSSSCT00000025854	ENSSSCG00000022760	chr10:35106381-35107846	NA	GO:0006396(RNA processing);GO:0006366(transcription from RNA polymerase II promoter);GO:0006357(regulation of transcription from RNA polymerase II promoter);GO:0003723(RNA binding);GO:0003677(DNA binding);GO:0003676(nucleic acid binding)	03040(Spliceosome);05206(MicroRNAs in cancer);05203(Viral carcinogenesis);05168(Herpes simplex infection)
ciRNA32	chr10	70946657	70948399	-	1	ciRNA	-	TN,HS	ENSSSCT00000012186	RBM17	chr10:70946618-70948399	RNA binding motif protein 17 [Source:HGNC Symbol;Acc:HGNC:16944]	GO:0043234(protein complex);GO:0005654(nucleoplasm);GO:0005634(nucleus);GO:0000380(alternative mRNA splicing, via spliceosome);GO:0003723(RNA binding);GO:0003676(nucleic acid binding);GO:0000166(nucleotide binding)	03040(Spliceosome)
ciRNA33	chr17	40908372	40908553	+	1	ciRNA	-	TN,HS	ENSSSCT00000007930	ASXL1	chr17:40908371-40910867	additional sex combs like 1, transcriptional regulator [Source:HGNC Symbol;Acc:HGNC:18318]	GO:0070062(extracellular exosome);GO:0035517(PR-DUB complex);GO:0005634(nucleus);GO:0000790(nuclear chromatin);GO:0060430(lung saccule development);GO:0060348(bone development);GO:0048872(homeostasis of number of cells);GO:0048539(bone marrow development);GO:0048538(thymus development);GO:0048534(hematopoietic or lymphoid organ development);GO:0048387(negative regulation of retinoic acid receptor…	NA
ciRNA34	chr17	46043675	46044911	+	1	ciRNA	-	TN,HS	ENSSSCT00000034773	NNAT	chr17:46043674-46044923	neuronatin [Source:HGNC Symbol;Acc:HGNC:7860]	GO:0016021(integral component of membrane);GO:0016020(membrane);GO:0007420(brain development);GO:0005737(cytoplasm);GO:0032024(positive regulation of insulin secretion);GO:0007275(multicellular organism development)	NA
ciRNA35	chr16	23563403	23567226	-	1	ciRNA	-	TN,HS	ENSSSCT00000018340	ENSSSCG00000016843	chr16:23563345-23567226	NA	NA	NA
ciRNA36	chr16	53276869	53277202	+	1	ciRNA	-	TN,HS	ENSSSCT00000026046	TNPO1	chr16:53276868-53279947	transportin 1 [Source:HGNC Symbol;Acc:HGNC:6401]	GO:0070062(extracellular exosome);GO:0034399(nuclear periphery);GO:0031965(nuclear membrane);GO:0005737(cytoplasm);GO:0006886(intracellular protein transport);GO:0006610(ribosomal protein import into nucleus);GO:0006607(NLS-bearing protein import into nucleus);GO:0000060(protein import into nucleus, translocation);GO:0000059(protein import into nucleus, docking);GO:0008565(protein transporter act…	NA
ciRNA37	chr15	124334411	124349118	+	1	ciRNA	-	TN,HS	ENSSSCT00000017586	UNC80	chr15:124334410-124349118	unc-80 homolog, NALCN activator [Source:HGNC Symbol;Acc:HGNC:26582]	NA	NA
ciRNA38	chr15	147307043	147312412	+	1	ciRNA	-	TN,HS	ENSSSCT00000026011	ENSSSCG00000022612	chr15:147307042-147312412	NA	NA	NA
ciRNA39	chr14	17887153	17889550	-	1	ciRNA	-	TN,HS	ENSSSCT00000010641	ENSSSCG00000009705	chr14:17887152-17889550	NA	GO:0016021(integral component of membrane);GO:0016020(membrane);GO:0005794(Golgi apparatus);GO:0000139(Golgi membrane);GO:0006486(protein glycosylation);GO:0030246(carbohydrate binding);GO:0016757(transferase activity, transferring glycosyl groups);GO:0016740(transferase activity)	00512(Mucin type O-glycan biosynthesis)
ciRNA4	chr5	66651161	66652923	-	1	ciRNA	-	TN,HS	ENSSSCT00000000766	TAPBPL	chr5:66651160-66652923	TAP binding protein like [Source:HGNC Symbol;Acc:HGNC:30683]	GO:0016021(integral component of membrane);GO:0016020(membrane);GO:0002590(negative regulation of antigen processing and presentation of peptide antigen via MHC class I);GO:0032403(protein complex binding)	NA
ciRNA40	chr14	80637197	80638157	-	1	ciRNA	-	TN,HS	ENSSSCT00000011253	PSAP	chr14:80637196-80638157	prosaposin [Source:HGNC Symbol;Acc:HGNC:9498]	GO:0070062(extracellular exosome);GO:0043231(intracellular membrane-bounded organelle);GO:0005764(lysosome);GO:0005739(mitochondrion);GO:0005615(extracellular space);GO:1903206(negative regulation of hydrogen peroxide-induced cell death);GO:0071310(cellular response to organic substance);GO:0060742(epithelial cell differentiation involved in prostate gland development);GO:0060736(prostate gland g…	04142(Lysosome)
ciRNA41	chr14	141178364	141180988	+	1	ciRNA	-	TN,HS	ENSSSCT00000011688	INPP5F	chr14:141178363-141180988	inositol polyphosphate-5-phosphatase F [Source:HGNC Symbol;Acc:HGNC:17054]	GO:0055037(recycling endosome);GO:0045334(clathrin-coated endocytic vesicle);GO:0043025(neuronal cell body);GO:0030425(dendrite);GO:0030424(axon);GO:0005905(clathrin-coated pit);GO:0005769(early endosome);GO:0005737(cytoplasm);GO:2001135(regulation of endocytic recycling);GO:2000145(regulation of cell motility);GO:0072583(clathrin-dependent endocytosis);GO:0048681(negative regulation of axon rege…	NA
ciRNA42	chr14	142269935	142271881	+	1	ciRNA	-	TN,HS	ENSSSCT00000011693	ENSSSCG00000010692	chr14:142269934-142271895	NA	NA	NA
ciRNA43	chrX	16957180	16957969	+	1	ciRNA	-	TN,HS	ENSSSCT00000027771	PDHA1	chrX:16957179-16957986	pyruvate dehydrogenase (lipoamide) alpha 1 [Source:HGNC Symbol;Acc:HGNC:8806]	GO:0045254(pyruvate dehydrogenase complex);GO:0043231(intracellular membrane-bounded organelle);GO:0043209(myelin sheath);GO:0005739(mitochondrion);GO:0005730(nucleolus);GO:0005634(nucleus);GO:0061732(mitochondrial acetyl-CoA biosynthetic process from pyruvate);GO:0055114(oxidation-reduction process);GO:0008152(metabolic process);GO:0006099(tricarboxylic acid cycle);GO:0006086(acetyl-CoA biosynth…	01200(Carbon metabolism);00010(Glycolysis / Gluconeogenesis);00020(Citrate cycle (TCA cycle));00620(Pyruvate metabolism);04066(HIF-1 signaling pathway);04922(Glucagon signaling pathway);05230(Central carbon metabolism in cancer)
ciRNA44	chrX	22053133	22054438	+	1	ciRNA	-	TN,HS	ENSSSCT00000013325	PDK3	chrX:22053132-22054453	pyruvate dehydrogenase kinase 3 [Source:HGNC Symbol;Acc:HGNC:8811]	GO:0005739(mitochondrion);GO:0005730(nucleolus);GO:2000377(regulation of reactive oxygen species metabolic process);GO:0097411(hypoxia-inducible factor-1alpha signaling pathway);GO:0071398(cellular response to fatty acid);GO:0035357(peroxisome proliferator activated receptor signaling pathway);GO:0018105(peptidyl-serine phosphorylation);GO:0010906(regulation of glucose metabolic process);GO:00105…	NA
ciRNA45	chrX	39824075	39824335	-	1	ciRNA	-	TN,HS	ENSSSCT00000034775	BCOR	chrX:39824043-39824335	BCL6 corepressor [Source:HGNC Symbol;Acc:HGNC:20893]	GO:0031519(PcG protein complex);GO:0005634(nucleus);GO:0070171(negative regulation of tooth mineralization);GO:0065001(specification of axis polarity);GO:0060021(palate development);GO:0051572(negative regulation of histone H3-K4 methylation);GO:0045892(negative regulation of transcription, DNA-templated);GO:0042476(odontogenesis);GO:0035518(histone H2A monoubiquitination);GO:0030502(negative reg…	NA
ciRNA46	chr7	63592266	63593942	-	1	ciRNA	-	TN,HS	ENSSSCT00000002133	CLK3	chr7:63592092-63593942	CDC like kinase 3 [Source:HGNC Symbol;Acc:HGNC:2071]	GO:0045111(intermediate filament cytoskeleton);GO:0016020(membrane);GO:0005654(nucleoplasm);GO:0005634(nucleus);GO:0046777(protein autophosphorylation);GO:0043484(regulation of RNA splicing);GO:0018108(peptidyl-tyrosine phosphorylation);GO:0006468(protein phosphorylation);GO:0042802(identical protein binding);GO:0005524(ATP binding);GO:0004713(protein tyrosine kinase activity);GO:0004674(protein …	NA
ciRNA47	chr7	116971263	116971792	+	1	ciRNA	-	TN,HS	ENSSSCT00000002695	ZC3H14	chr7:116971262-116971792	zinc finger CCCH-type containing 14 [Source:HGNC Symbol;Acc:HGNC:20509]	GO:0016607(nuclear speck);GO:0005730(nucleolus);GO:0005634(nucleus);GO:0046872(metal ion binding);GO:0003723(RNA binding)	NA
ciRNA48	chr6	53055643	53056240	+	1	ciRNA	-	TN,HS	ENSSSCT00000003615	CACNG8	chr6:53055642-53057268	calcium voltage-gated channel auxiliary subunit gamma 8 [Source:HGNC Symbol;Acc:HGNC:13628]	GO:0032281(AMPA glutamate receptor complex);GO:0016021(integral component of membrane);GO:0016020(membrane);GO:2000311(regulation of AMPA receptor activity);GO:0070588(calcium ion transmembrane transport);GO:0034765(regulation of ion transmembrane transport);GO:0019226(transmission of nerve impulse);GO:0006816(calcium ion transport);GO:0006811(ion transport);GO:0006810(transport);GO:0016247(chann…	NA
ciRNA49	chr6	90127139	90158194	+	1	ciRNA	-	TN,HS	ENSSSCT00000025318	PTPN2	chr6:90127138-90216685	protein tyrosine phosphatase, non-receptor type 2 [Source:HGNC Symbol;Acc:HGNC:9650]	GO:0016021(integral component of membrane);GO:0016020(membrane);GO:0005886(plasma membrane);GO:0005829(cytosol);GO:0005793(endoplasmic reticulum-Golgi intermediate compartment);GO:0005783(endoplasmic reticulum);GO:0005654(nucleoplasm);GO:0005634(nucleus);GO:2000587(negative regulation of platelet-derived growth factor receptor-beta signaling pathway);GO:1903899(positive regulation of PERK-mediate…	NA
ciRNA5	chr5	70008967	70010539	+	1	ciRNA	-	TN,HS	ENSSSCT00000023353	ENSSSCG00000029464	chr5:70008966-70010584	NA	GO:0055114(oxidation-reduction process);GO:0016706(oxidoreductase activity, acting on paired donors, with incorporation or reduction of molecular oxygen, 2-oxoglutarate as one donor, and incorporation of one atom each of oxygen into both donors)	NA
ciRNA50	chr5	80040992	80041167	-	1	ciRNA	-	TN,HS	ENSSSCT00000000877	ENSSSCG00000000808	chr5:80040794-80041167	NA	GO:0016021(integral component of membrane);GO:0016020(membrane);GO:0005887(integral component of plasma membrane);GO:0003333(amino acid transmembrane transport);GO:0015171(amino acid transmembrane transporter activity)	04974(Protein digestion and absorption);04724(Glutamatergic synapse);04727(GABAergic synapse)
ciRNA51	chr4	106522247	106522354	-	1	ciRNA	-	TN,HS	ENSSSCT00000024550	ENSSSCG00000026844	chr4:106521783-106522354	NA	NA	NA
ciRNA52	chr3	49902949	49903622	-	1	ciRNA	-	TN,HS	ENSSSCT00000008915	GCC2	chr3:49902901-49903622	GRIP and coiled-coil domain containing 2 [Source:HGNC Symbol;Acc:HGNC:23218]	GO:0016020(membrane);GO:0005829(cytosol);GO:0005802(trans-Golgi network);GO:0005794(Golgi apparatus);GO:0005654(nucleoplasm);GO:0090161(Golgi ribbon formation);GO:0071955(recycling endosome to Golgi transport);GO:0070861(regulation of protein exit from endoplasmic reticulum);GO:0042147(retrograde transport, endosome to Golgi);GO:0034499(late endosome to Golgi transport);GO:0034453(microtubule anc…	NA
ciRNA53	chr3	109431549	109432374	+	1	ciRNA	-	TN,HS	ENSSSCT00000009296	NDUFAF7	chr3:109431548-109432374	NADH:ubiquinone oxidoreductase complex assembly factor 7 [Source:HGNC Symbol;Acc:HGNC:28816]	GO:0005739(mitochondrion);GO:0005615(extracellular space);GO:0046034(ATP metabolic process);GO:0032981(mitochondrial respiratory chain complex I assembly);GO:0019918(peptidyl-arginine methylation, to symmetrical-dimethyl arginine);GO:0035243(protein-arginine omega-N symmetric methyltransferase activity);GO:0019899(enzyme binding)	NA
ciRNA54	chr2	16629006	16629612	-	1	ciRNA	-	TN,HS	ENSSSCT00000014466	ENSSSCG00000013246	chr2:16627223-16629612	NA	NA	NA
ciRNA55	chr2	43232169	43232965	+	1	ciRNA	-	TN,HS	ENSSSCT00000014584	ENSSSCG00000013353	chr2:43232168-43233042	NA	GO:0016021(integral component of membrane);GO:0016020(membrane);GO:1903830(magnesium ion transmembrane transport);GO:0019706(protein-cysteine S-palmitoyltransferase activity);GO:0016746(transferase activity, transferring acyl groups);GO:0016740(transferase activity);GO:0016409(palmitoyltransferase activity);GO:0015095(magnesium ion transmembrane transporter activity);GO:0008270(zinc ion binding)	NA
ciRNA56	chr1	134653436	134654450	+	1	ciRNA	-	TN,HS	ENSSSCT00000005121	TRPM7	chr1:134653435-134654491	transient receptor potential cation channel subfamily M member 7 [Source:HGNC Symbol;Acc:HGNC:17994]	GO:0016021(integral component of membrane);GO:0016020(membrane);GO:0005886(plasma membrane);GO:0001726(ruffle);GO:0070588(calcium ion transmembrane transport);GO:0070266(necroptotic process);GO:0055085(transmembrane transport);GO:0051262(protein tetramerization);GO:0046777(protein autophosphorylation);GO:0034220(ion transmembrane transport);GO:0031032(actomyosin structure organization);GO:0016340…	04978(Mineral absorption)
ciRNA57	chr1	183410426	183469555	+	1	ciRNA	-	TN,HS	ENSSSCT00000036194	ENSSSCG00000025135	chr1:183410425-183509982	NA	GO:0005737(cytoplasm);GO:0023014(signal transduction by protein phosphorylation);GO:0006468(protein phosphorylation);GO:0005524(ATP binding);GO:0004702(signal transducer, downstream of receptor, with serine/threonine kinase activity);GO:0004672(protein kinase activity)	04010(MAPK signaling pathway);04540(Gap junction);04921(Oxytocin signaling pathway);04722(Neurotrophin signaling pathway)
ciRNA58	chr18	19333537	19333791	-	1	ciRNA	-	TN,HS	ENSSSCT00000018024	MEST	chr18:19333536-19333791	mesoderm specific transcript [Source:HGNC Symbol;Acc:HGNC:7028]	GO:0070062(extracellular exosome);GO:0003824(catalytic activity)	NA
ciRNA59	chr18	55661957	55666102	+	1	ciRNA	-	TN,HS	ENSSSCT00000018229	NUDCD3	chr18:55661956-55667988	NudC domain containing 3 [Source:HGNC Symbol;Acc:HGNC:22208]	GO:0005868(cytoplasmic dynein complex);GO:0005737(cytoplasm);GO:1905793(protein localization to pericentriolar material);GO:0060271(cilium assembly);GO:0032502(developmental process);GO:0006457(protein folding);GO:0051082(unfolded protein binding)	NA
ciRNA6	chr4	45348854	45351020	-	1	ciRNA	-	TN,HS	ENSSSCT00000006690	ESRP1	chr4:45348823-45351020	epithelial splicing regulatory protein 1 [Source:HGNC Symbol;Acc:HGNC:25966]	GO:0016604(nuclear body);GO:0005654(nucleoplasm);GO:0005634(nucleus);GO:0043484(regulation of RNA splicing);GO:0003729(mRNA binding);GO:0003676(nucleic acid binding);GO:0000166(nucleotide binding)	NA
ciRNA60	chr18	60802016	60803064	+	1	ciRNA	-	TN,HS	ENSSSCT00000018261	ZNF212	chr18:60802015-60803064	zinc finger protein 212 [Source:HGNC Symbol;Acc:HGNC:13004]	GO:0005622(intracellular);GO:0006355(regulation of transcription, DNA-templated);GO:0046872(metal ion binding);GO:0003676(nucleic acid binding);GO:0005634(nucleus);GO:0042802(identical protein binding)	NA
ciRNA61	chr9	124692878	124693120	-	1	ciRNA	-	TN,HS	ENSSSCT00000025725	ENSSSCG00000022525	chr9:124692877-124693120	NA	GO:0005622(intracellular);GO:0043547(positive regulation of GTPase activity);GO:0035556(intracellular signal transduction);GO:0035023(regulation of Rho protein signal transduction);GO:0005089(Rho guanyl-nucleotide exchange factor activity);GO:0005085(guanyl-nucleotide exchange factor activity)	NA
ciRNA62	chr13	100731326	100731812	+	1	ciRNA	-	TN,HS	ENSSSCT00000012830	MBNL1	chr13:100731325-100732013	muscleblind like splicing regulator 1 [Source:HGNC Symbol;Acc:HGNC:6923]	GO:0010494(cytoplasmic stress granule);GO:0005829(cytosol);GO:0005813(centrosome);GO:0005737(cytoplasm);GO:0005654(nucleoplasm);GO:0005634(nucleus);GO:0043484(regulation of RNA splicing);GO:0008380(RNA splicing);GO:0046872(metal ion binding);GO:0003725(double-stranded RNA binding);GO:0003723(RNA binding)	NA
ciRNA63	chr13	203462426	203468453	-	1	ciRNA	-	TN,HS	ENSSSCT00000028121	GRIK1	chr13:203462418-203468453	glutamate ionotropic receptor kainate type subunit 1 [Source:HGNC Symbol;Acc:HGNC:4579]	GO:0045211(postsynaptic membrane);GO:0045202(synapse);GO:0030054(cell junction);GO:0016021(integral component of membrane);GO:0016020(membrane);GO:0005886(plasma membrane);GO:0071805(potassium ion transmembrane transport);GO:0060079(excitatory postsynaptic potential);GO:0035725(sodium ion transmembrane transport);GO:0035235(ionotropic glutamate receptor signaling pathway);GO:0034220(ion transmemb…	NA
ciRNA64	chr12	21278805	21279507	+	1	ciRNA	-	TN,HS	ENSSSCT00000018976	EIF1	chr12:21278804-21279512	eukaryotic translation initiation factor 1 [Source:HGNC Symbol;Acc:HGNC:3249]	GO:0005737(cytoplasm);GO:0005634(nucleus);GO:0009048(dosage compensation by inactivation of X chromosome);GO:0006446(regulation of translational initiation);GO:0006413(translational initiation);GO:0003743(translation initiation factor activity);GO:0003723(RNA binding)	03013(RNA transport)
ciRNA65	chr11	12726181	12727003	-	1	ciRNA	-	TN,HS	ENSSSCT00000030854	ENSSSCG00000025521	chr11:12724736-12727003	NA	GO:0016021(integral component of membrane);GO:0016020(membrane);GO:0005789(endoplasmic reticulum membrane);GO:0006487(protein N-linked glycosylation);GO:0016740(transferase activity)	NA
ciRNA66	chr11	74163734	74165243	+	1	ciRNA	-	TN,HS	ENSSSCT00000010426	IPO5	chr11:74163733-74165244	importin 5 [Source:HGNC Symbol;Acc:HGNC:6402]	GO:0034399(nuclear periphery);GO:0031965(nuclear membrane);GO:0016020(membrane);GO:0005737(cytoplasm);GO:0005634(nucleus);GO:0071230(cellular response to amino acid stimulus);GO:0042307(positive regulation of protein import into nucleus);GO:0006886(intracellular protein transport);GO:0006610(ribosomal protein import into nucleus);GO:0006607(NLS-bearing protein import into nucleus);GO:0000060(prot…	NA
ciRNA67	chr10	66179334	66179959	+	1	ciRNA	-	TN,HS	ENSSSCT00000012170	USP6NL	chr10:66179333-66179959	USP6 N-terminal like [Source:HGNC Symbol;Acc:HGNC:16858]	GO:0031410(cytoplasmic vesicle);GO:0012505(endomembrane system);GO:0005886(plasma membrane);GO:0005622(intracellular);GO:1903358(regulation of Golgi organization);GO:0090630(activation of GTPase activity);GO:0048227(plasma membrane to endosome transport);GO:0035526(retrograde transport, plasma membrane to Golgi);GO:0031338(regulation of vesicle fusion);GO:0019068(virion assembly);GO:0007030(Golgi…	NA
ciRNA68	chr17	44378997	44379619	-	1	ciRNA	-	TN,HS	ENSSSCT00000007995	ENSSSCG00000007307	chr17:44378996-44379619	NA	GO:0005759(mitochondrial matrix);GO:0005739(mitochondrion);GO:0005634(nucleus);GO:0044571([2Fe-2S] cluster assembly);GO:0018283(iron incorporation into metallo-sulfur cluster);GO:0031071(cysteine desulfurase activity);GO:0030170(pyridoxal phosphate binding);GO:0003824(catalytic activity)	00730(Thiamine metabolism);04122(Sulfur relay system)
ciRNA69	chr17	52395756	52396570	-	1	ciRNA	-	TN,HS	ENSSSCT00000008073	SERINC3	chr17:52395755-52396570	serine incorporator 3 [Source:HGNC Symbol;Acc:HGNC:11699]	GO:0016021(integral component of membrane);GO:0016020(membrane);GO:0005886(plasma membrane);GO:0005794(Golgi apparatus);GO:1902237(positive regulation of endoplasmic reticulum stress-induced intrinsic apoptotic signaling pathway);GO:0051607(defense response to virus);GO:0045087(innate immune response);GO:0015825(L-serine transport);GO:0009597(detection of virus);GO:0006665(sphingolipid metabolic …	NA
ciRNA7	chr4	97167237	97167389	-	1	ciRNA	-	TN,HS	ENSSSCT00000006972	UFC1	chr4:97158111-97167389	ubiquitin-fold modifier conjugating enzyme 1 [Source:HGNC Symbol;Acc:HGNC:26941]	GO:0070062(extracellular exosome);GO:0005737(cytoplasm);GO:1990592(protein K69-linked ufmylation);GO:0071569(protein ufmylation);GO:0034976(response to endoplasmic reticulum stress);GO:0071568(UFM1 transferase activity)	NA
ciRNA70	chr16	29592195	29592424	-	1	ciRNA	-	TN,HS	ENSSSCT00000018378	PAIP1	chr16:29587496-29592424	poly(A) binding protein interacting protein 1 [Source:HGNC Symbol;Acc:HGNC:16945]	GO:0045727(positive regulation of translation);GO:0008494(translation activator activity);GO:0003723(RNA binding)	03013(RNA transport)
ciRNA71	chr16	29720282	29721374	+	1	ciRNA	-	TN,HS	ENSSSCT00000018381	NNT	chr16:29720281-29721374	nicotinamide nucleotide transhydrogenase [Source:HGNC Symbol;Acc:HGNC:7863]	GO:0016021(integral component of membrane);GO:0016020(membrane);GO:0005739(mitochondrion);GO:0072593(reactive oxygen species metabolic process);GO:0050661(NADP binding)	00760(Nicotinate and nicotinamide metabolism)
ciRNA72	chr15	80069299	80070351	-	1	ciRNA	-	TN,HS	ENSSSCT00000017325	SCN3A	chr15:80069296-80070351	sodium voltage-gated channel alpha subunit 3 [Source:HGNC Symbol;Acc:HGNC:10590]	GO:0016021(integral component of membrane);GO:0016020(membrane);GO:0005886(plasma membrane);GO:0005737(cytoplasm);GO:0001518(voltage-gated sodium channel complex);GO:0086010(membrane depolarization during action potential);GO:0060078(regulation of postsynaptic membrane potential);GO:0055085(transmembrane transport);GO:0035725(sodium ion transmembrane transport);GO:0034765(regulation of ion transm…	NA
ciRNA73	chr15	104536172	104537331	+	1	ciRNA	-	TN,HS	ENSSSCT00000017461	WDR75	chr15:104536171-104537332	WD repeat domain 75 [Source:HGNC Symbol;Acc:HGNC:25725]	GO:1903955(positive regulation of protein targeting to mitochondrion);GO:1903146(regulation of mitophagy);GO:0003723(RNA binding)	03008(Ribosome biogenesis in eukaryotes)
ciRNA74	chr14	36784051	36786871	+	1	ciRNA	-	TN,HS	ENSSSCT00000010800	WSB2	chr14:36784050-36786871	WD repeat and SOCS box containing 2 [Source:HGNC Symbol;Acc:HGNC:19222]	GO:0005622(intracellular);GO:0035556(intracellular signal transduction);GO:0016567(protein ubiquitination)	NA
ciRNA75	chr14	48123610	48124241	-	1	ciRNA	-	TN,HS	ENSSSCT00000010923	PITPNB	chr14:48123586-48124241	phosphatidylinositol transfer protein beta [Source:HGNC Symbol;Acc:HGNC:9002]	GO:0070062(extracellular exosome);GO:0005622(intracellular);GO:0006810(transport)	NA
ciRNA76	chrX	41168473	41169416	+	1	ciRNA	-	TN,HS	ENSSSCT00000013398	DDX3X	chrX:41168472-41169419	DEAD-box helicase 3, X-linked [Source:HGNC Symbol;Acc:HGNC:2745]	GO:0070062(extracellular exosome);GO:0036464(cytoplasmic ribonucleoprotein granule);GO:0022627(cytosolic small ribosomal subunit);GO:0010494(cytoplasmic stress granule);GO:0005852(eukaryotic translation initiation factor 3 complex);GO:0005829(cytosol);GO:0005737(cytoplasm);GO:0005634(nucleus);GO:2001243(negative regulation of intrinsic apoptotic signaling pathway);GO:1903608(protein localization …	04622(RIG-I-like receptor signaling pathway);05203(Viral carcinogenesis);05161(Hepatitis B)
ciRNA77	chrX	117198406	117198578	-	1	ciRNA	-	TN,HS	ENSSSCT00000033370	TENM1	chrX:117074348-117198578	teneurin transmembrane protein 1 [Source:HGNC Symbol;Acc:HGNC:8117]	GO:0016021(integral component of membrane);GO:0016020(membrane);GO:0005887(integral component of plasma membrane);GO:0005886(plasma membrane);GO:0007165(signal transduction);GO:0046982(protein heterodimerization activity);GO:0042803(protein homodimerization activity);GO:0048666(neuron development)	NA
ciRNA78	chrX	142226340	142226766	-	1	ciRNA	-	TN,HS	ENSSSCT00000036346	NAA10	chrX:142225322-142226766	N(alpha)-acetyltransferase 10, NatA catalytic subunit [Source:HGNC Symbol;Acc:HGNC:18704]	GO:0008080(N-acetyltransferase activity);GO:0031415(NatA complex);GO:0022626(cytosolic ribosome);GO:0016020(membrane);GO:0005829(cytosol);GO:0005737(cytoplasm);GO:0005730(nucleolus);GO:0005634(nucleus);GO:0005622(intracellular);GO:0018002(N-terminal peptidyl-glutamic acid acetylation);GO:0017198(N-terminal peptidyl-serine acetylation);GO:0006475(internal protein amino acid acetylation);GO:0006474…	NA
ciRNA79	chr7	41697271	41697602	+	1	ciRNA	-	TN,HS	ENSSSCT00000001780	ENSSSCG00000001600	chr7:41697270-41697710	NA	GO:0016602(CCAAT-binding factor complex);GO:0006355(regulation of transcription, DNA-templated);GO:0003700(transcription factor activity, sequence-specific DNA binding);GO:0003677(DNA binding)	04612(Antigen processing and presentation);05152(Tuberculosis)
ciRNA8	chr4	104659681	104659923	+	1	ciRNA	-	TN,HS	ENSSSCT00000007196	DENND4B	chr4:104659680-104659949	DENN domain containing 4B [Source:HGNC Symbol;Acc:HGNC:29044]	GO:0005794(Golgi apparatus);GO:0005634(nucleus);GO:0043547(positive regulation of GTPase activity);GO:0032483(regulation of Rab protein signal transduction);GO:0017112(Rab guanyl-nucleotide exchange factor activity)	NA
ciRNA80	chr7	97689992	97690223	+	1	ciRNA	-	TN,HS	ENSSSCT00000002555	ARG2	chr7:97689991-97692581	arginase 2 [Source:HGNC Symbol;Acc:HGNC:664]	GO:0046872(metal ion binding);GO:0005739(mitochondrion);GO:0006941(striated muscle contraction);GO:0006525(arginine metabolic process);GO:0001657(ureteric bud development);GO:0000050(urea cycle);GO:0016813(hydrolase activity, acting on carbon-nitrogen (but not peptide) bonds, in linear amidines);GO:0016787(hydrolase activity);GO:0004053(arginase activity)	01230(Biosynthesis of amino acids);00330(Arginine and proline metabolism);05146(Amoebiasis)
ciRNA81	chr7	103020839	103021022	+	1	ciRNA	-	TN,HS	ENSSSCT00000002618	COQ6	chr7:103020838-103021023	coenzyme Q6, monooxygenase [Source:HGNC Symbol;Acc:HGNC:20233]	GO:0042995(cell projection);GO:0031314(extrinsic component of mitochondrial inner membrane);GO:0016020(membrane);GO:0005794(Golgi apparatus);GO:0005743(mitochondrial inner membrane);GO:0005739(mitochondrion);GO:0055114(oxidation-reduction process);GO:0006744(ubiquinone biosynthetic process);GO:0071949(FAD binding);GO:0050660(flavin adenine dinucleotide binding);GO:0016712(oxidoreductase activity,…	00130(Ubiquinone and other terpenoid-quinone biosynthesis)
ciRNA82	chr6	397293	397517	+	1	ciRNA	-	TN,HS	ENSSSCT00000031647	FANCA	chr6:397292-397543	Fanconi anemia complementation group A [Source:HGNC Symbol;Acc:HGNC:3582]	GO:0043240(Fanconi anaemia nuclear complex);GO:0005634(nucleus);GO:2000348(regulation of CD40 signaling pathway);GO:0051090(regulation of sequence-specific DNA binding transcription factor activity);GO:0050727(regulation of inflammatory response);GO:0045589(regulation of regulatory T cell differentiation);GO:0042127(regulation of cell proliferation);GO:0008585(female gonad development);GO:0008584…	03460(Fanconi anemia pathway)
ciRNA83	chr6	50960784	50960950	+	1	ciRNA	-	TN,HS	ENSSSCT00000027619	MYH14	chr6:50960783-50962022	myosin heavy chain 14 [Source:HGNC Symbol;Acc:HGNC:23212]	GO:0097513(myosin II filament);GO:0070062(extracellular exosome);GO:0043209(myelin sheath);GO:0042641(actomyosin);GO:0030426(growth cone);GO:0030424(axon);GO:0016460(myosin II complex);GO:0016459(myosin complex);GO:0016020(membrane);GO:0005903(brush border);GO:0005737(cytoplasm);GO:0001725(stress fiber);GO:0071625(vocalization behavior);GO:0070584(mitochondrion morphogenesis);GO:0031032(actomyosi…	NA
ciRNA84	chr6	88397585	88398106	+	1	ciRNA	-	TN,HS	ENSSSCT00000004050	MACF1	chr6:88397584-88400628	microtubule-actin crosslinking factor 1 [Source:HGNC Symbol;Acc:HGNC:13664]	GO:0032587(ruffle membrane);GO:0005886(plasma membrane);GO:0005874(microtubule);GO:0005856(cytoskeleton);GO:0005794(Golgi apparatus);GO:0005737(cytoplasm);GO:0045773(positive regulation of axon extension);GO:0043001(Golgi to plasma membrane protein transport);GO:0032886(regulation of microtubule-based process);GO:0016055(Wnt signaling pathway);GO:0045296(cadherin binding);GO:0016887(ATPase activi…	NA
ciRNA85	chr6	90127139	90158193	+	1	ciRNA	-	TN,HS	ENSSSCT00000025318	PTPN2	chr6:90127138-90216685	protein tyrosine phosphatase, non-receptor type 2 [Source:HGNC Symbol;Acc:HGNC:9650]	GO:0016021(integral component of membrane);GO:0016020(membrane);GO:0005886(plasma membrane);GO:0005829(cytosol);GO:0005793(endoplasmic reticulum-Golgi intermediate compartment);GO:0005783(endoplasmic reticulum);GO:0005654(nucleoplasm);GO:0005634(nucleus);GO:2000587(negative regulation of platelet-derived growth factor receptor-beta signaling pathway);GO:1903899(positive regulation of PERK-mediate…	NA
ciRNA86	chr6	90127139	90158192	+	1	ciRNA	-	TN,HS	ENSSSCT00000025318	PTPN2	chr6:90127138-90216685	protein tyrosine phosphatase, non-receptor type 2 [Source:HGNC Symbol;Acc:HGNC:9650]	GO:0016021(integral component of membrane);GO:0016020(membrane);GO:0005886(plasma membrane);GO:0005829(cytosol);GO:0005793(endoplasmic reticulum-Golgi intermediate compartment);GO:0005783(endoplasmic reticulum);GO:0005654(nucleoplasm);GO:0005634(nucleus);GO:2000587(negative regulation of platelet-derived growth factor receptor-beta signaling pathway);GO:1903899(positive regulation of PERK-mediate…	NA
ciRNA87	chr6	96735319	96735933	+	1	ciRNA	-	TN,HS	ENSSSCT00000029309	ENSSSCG00000025215	chr6:96735318-96735933	NA	NA	NA
ciRNA88	chr4	37568586	37568765	-	1	ciRNA	-	TN,HS	ENSSSCT00000033532	CU459197.4	chr4:37568568-37568765	NA	GO:0043130(ubiquitin binding)	NA
ciRNA89	chr4	97107361	97107524	-	1	ciRNA	-	TN,HS	ENSSSCT00000006967	NDUFS2	chr4:97107276-97107524	NADH:ubiquinone oxidoreductase core subunit S2 [Source:HGNC Symbol;Acc:HGNC:7708]	GO:0005747(mitochondrial respiratory chain complex I);GO:0005739(mitochondrion);GO:0005654(nucleoplasm);GO:0055114(oxidation-reduction process);GO:0006979(response to oxidative stress);GO:0051287(NAD binding);GO:0048038(quinone binding);GO:0031625(ubiquitin protein ligase binding);GO:0016651(oxidoreductase activity, acting on NAD(P)H);GO:0016491(oxidoreductase activity);GO:0003954(NADH dehydrogen…	00190(Oxidative phosphorylation);05010(Alzheimer's disease);05012(Parkinson's disease);05016(Huntington's disease);04932(Non-alcoholic fatty liver disease (NAFLD))
ciRNA9	chr4	109156102	109156289	+	1	ciRNA	-	TN,HS	ENSSSCT00000023878	ENSSSCG00000025632	chr4:109156101-109160595	NA	GO:0005829(cytosol);GO:0043161(proteasome-mediated ubiquitin-dependent protein catabolic process);GO:0042787(protein ubiquitination involved in ubiquitin-dependent protein catabolic process);GO:0000209(protein polyubiquitination);GO:0061630(ubiquitin protein ligase activity);GO:0008270(zinc ion binding)	NA
ciRNA90	chr4	104897315	104898483	-	1	ciRNA	-	TN,HS	ENSSSCT00000035411	CHTOP	chr4:104897314-104898483	chromatin target of PRMT1 [Source:HGNC Symbol;Acc:HGNC:24511]	GO:0016607(nuclear speck);GO:0000932(P-body);GO:0000346(transcription export complex);GO:0051096(positive regulation of helicase activity);GO:0032781(positive regulation of ATPase activity);GO:0031062(positive regulation of histone methylation);GO:0008284(positive regulation of cell proliferation);GO:0006406(mRNA export from nucleus);GO:0008327(methyl-CpG binding);GO:0003723(RNA binding)	NA
ciRNA91	chr3	128304768	128305685	+	1	ciRNA	-	TN,HS	ENSSSCT00000009425	SMC6	chr3:128304767-128307754	structural maintenance of chromosomes 6 [Source:HGNC Symbol;Acc:HGNC:20466]	GO:0035861(site of double-strand break);GO:0035061(interchromatin granule);GO:0030915(Smc5-Smc6 complex);GO:0016605(PML body);GO:0005654(nucleoplasm);GO:0005634(nucleus);GO:0005622(intracellular);GO:0000803(sex chromosome);GO:0000781(chromosome, telomeric region);GO:0090398(cellular senescence);GO:0051984(positive regulation of chromosome segregation);GO:0006974(cellular response to DNA damage st…	NA
ciRNA92	chr2	16395386	16396101	+	1	ciRNA	-	TN,HS	ENSSSCT00000014459	PSMC3	chr2:16395385-16396103	proteasome 26S subunit, ATPase 3 [Source:HGNC Symbol;Acc:HGNC:9549]	GO:0031597(cytosolic proteasome complex);GO:0031595(nuclear proteasome complex);GO:0022624(proteasome accessory complex);GO:0016020(membrane);GO:0008540(proteasome regulatory particle, base subcomplex);GO:0005737(cytoplasm);GO:0005634(nucleus);GO:0000932(P-body);GO:0000502(proteasome complex);GO:1901800(positive regulation of proteasomal protein catabolic process);GO:0045899(positive regulation o…	03050(Proteasome);05169(Epstein-Barr virus infection)
ciRNA93	chr2	62004096	62005327	+	1	ciRNA	-	TN,HS	ENSSSCT00000015108	ILVBL	chr2:62004095-62005327	ilvB acetolactate synthase like [Source:HGNC Symbol;Acc:HGNC:6041]	GO:0016021(integral component of membrane);GO:0016020(membrane);GO:0030976(thiamine pyrophosphate binding);GO:0003824(catalytic activity);GO:0000287(magnesium ion binding)	NA
ciRNA94	chr2	148309782	148310229	+	1	ciRNA	-	TN,HS	ENSSSCT00000015702	ENSSSCG00000014372	chr2:148309781-148310234	NA	GO:0005634(nucleus);GO:0042273(ribosomal large subunit biogenesis);GO:0006364(rRNA processing)	NA
ciRNA95	chr1	58432428	58432614	+	1	ciRNA	-	TN,HS	ENSSSCT00000004730	RIMS1	chr1:58432427-58433578	regulating synaptic membrane exocytosis 1 [Source:HGNC Symbol;Acc:HGNC:17282]	GO:0048786(presynaptic active zone);GO:0016020(membrane);GO:2000300(regulation of synaptic vesicle exocytosis);GO:1903861(positive regulation of dendrite extension);GO:0048791(calcium ion-regulated exocytosis of neurotransmitter);GO:0042391(regulation of membrane potential);GO:0006887(exocytosis);GO:0006461(protein complex assembly);GO:0046872(metal ion binding);GO:0044325(ion channel binding);GO…	NA
ciRNA96	chr1	263734410	263734545	-	1	ciRNA	-	TN,HS	ENSSSCT00000026971	ENSSSCG00000029319	chr1:263728343-263734545	NA	GO:0048786(presynaptic active zone);GO:0043195(terminal bouton);GO:0016079(synaptic vesicle exocytosis);GO:0007268(chemical synaptic transmission);GO:0019992(diacylglycerol binding)	NA
ciRNA97	chr1	292913791	292913953	-	1	ciRNA	-	TN,HS	ENSSSCT00000029304	FBXW2	chr1:292905279-292913953	F-box and WD repeat domain containing 2 [Source:HGNC Symbol;Acc:HGNC:13608]	NA	NA
ciRNA98	chr8	145172887	145173367	+	1	ciRNA	-	TN,HS	ENSSSCT00000010127	ENSSSCG00000009247	chr8:145172886-145173367	NA	GO:0003676(nucleic acid binding);GO:0000166(nucleotide binding)	NA
ciRNA99	chr13	100731326	100731808	+	1	ciRNA	-	TN,HS	ENSSSCT00000012830	MBNL1	chr13:100731325-100732013	muscleblind like splicing regulator 1 [Source:HGNC Symbol;Acc:HGNC:6923]	GO:0010494(cytoplasmic stress granule);GO:0005829(cytosol);GO:0005813(centrosome);GO:0005737(cytoplasm);GO:0005654(nucleoplasm);GO:0005634(nucleus);GO:0043484(regulation of RNA splicing);GO:0008380(RNA splicing);GO:0046872(metal ion binding);GO:0003725(double-stranded RNA binding);GO:0003723(RNA binding)	NA
circRNA1	chr7	82092	105997	-	10	circRNA	-	TN,HS	ENSSSCT00000001075	EXOC2	chr7:59598-82091|chr7:105997-112297	exocyst complex component 2 [Source:HGNC Symbol;Acc:HGNC:24968]	GO:0016020(membrane);GO:0000145(exocyst);GO:2000535(regulation of entry of bacterium into host cell);GO:0006893(Golgi to plasma membrane transport);GO:0001927(exocyst assembly);GO:0047485(protein N-terminus binding);GO:0019901(protein kinase binding);GO:0017160(Ral GTPase binding)	04014(Ras signaling pathway)
circRNA10	chr7	12202504	12271827	-	4	circRNA	-	TN,HS	ENSSSCT00000001157	DTNBP1	chr7:12193521-12202503|chr7:12271827-12277107	dystrobrevin binding protein 1 [Source:HGNC Symbol;Acc:HGNC:17328]	GO:1904115(axon cytoplasm);GO:0043197(dendritic spine);GO:0043005(neuron projection);GO:0042383(sarcolemma);GO:0031083(BLOC-1 complex);GO:0030672(synaptic vesicle membrane);GO:0030496(midbody);GO:0030426(growth cone);GO:0030424(axon);GO:0016528(sarcoplasm);GO:0015630(microtubule cytoskeleton);GO:0014069(postsynaptic density);GO:0005886(plasma membrane);GO:0005789(endoplasmic reticulum membrane);G…	NA
circRNA100	chr7	86337976	86338985	+	2	circRNA	-	TN,HS	ENSSSCT00000002500	KATNBL1	chr7:86337402-86337975|chr7:86338985-86340265	katanin p80 subunit B-like 1 [Source:HGNC Symbol;Acc:HGNC:26199]	GO:0005730(nucleolus)	NA
circRNA1000	chr3	121957846	121958538	-	2	circRNA	-	TN,HS	ENSSSCT00000030918	UBXN2A	chr3:121952077-121957845|chr3:121958538-121958640	UBX domain protein 2A [Source:HGNC Symbol;Acc:HGNC:27265]	GO:0005829(cytosol);GO:0005801(cis-Golgi network);GO:0005783(endoplasmic reticulum);GO:0005634(nucleus);GO:0061025(membrane fusion);GO:0043161(proteasome-mediated ubiquitin-dependent protein catabolic process);GO:0042176(regulation of protein catabolic process);GO:0031468(nuclear envelope reassembly);GO:0031396(regulation of protein ubiquitination);GO:0007030(Golgi organization);GO:0043130(ubiqui…	NA
circRNA10000	chr9	103136892	103140276	+	2	circRNA	-	TN,HS	ENSSSCT00000016769	KIAA1324L	chr9:103132605-103136891|chr9:103140276-103143023	KIAA1324 like [Source:HGNC Symbol;Acc:HGNC:21945]	GO:0016021(integral component of membrane);GO:0016020(membrane)	NA
circRNA10001	chr9	107639520	107652311	+	4	circRNA	-	TN,HS	ENSSSCT00000016776	PCLO	chr9:107581493-107639519|chr9:107652311-107662694	piccolo presynaptic cytomatrix protein [Source:HGNC Symbol;Acc:HGNC:13406]	GO:0098831(presynaptic active zone cytoplasmic component);GO:0070062(extracellular exosome);GO:0048786(presynaptic active zone);GO:0045202(synapse);GO:0016020(membrane);GO:0014069(postsynaptic density);GO:0099526(presynapse to nucleus signaling pathway);GO:0035418(protein localization to synapse);GO:0030073(insulin secretion);GO:0019933(cAMP-mediated signaling);GO:0017157(regulation of exocytosis…	04911(Insulin secretion)
circRNA10002	chr9	108522658	108524946	+	4	circRNA	-	TN,HS	ENSSSCT00000016777	CACNA2D1	chr9:108521489-108522657|chr9:108524946-108527561	calcium voltage-gated channel auxiliary subunit alpha2delta 1 [Source:HGNC Symbol;Acc:HGNC:1399]	GO:1990454(L-type voltage-gated calcium channel complex);GO:0070062(extracellular exosome);GO:0030315(T-tubule);GO:0016529(sarcoplasmic reticulum);GO:0005891(voltage-gated calcium channel complex);GO:0086091(regulation of heart rate by cardiac conduction);GO:0086048(membrane depolarization during bundle of His cell action potential);GO:0086002(cardiac muscle cell action potential involved in cont…	04010(MAPK signaling pathway);04921(Oxytocin signaling pathway);04260(Cardiac muscle contraction);04261(Adrenergic signaling in cardiomyocytes);05410(Hypertrophic cardiomyopathy (HCM));05412(Arrhythmogenic right ventricular cardiomyopathy (ARVC));05414(Dilated cardiomyopathy (DCM))
circRNA10003	chr9	115697945	115699492	+	3	circRNA	-	TN,HS	ENSSSCT00000022506	KMT2E	chr9:115694143-115697944|chr9:115699492-115700510	lysine methyltransferase 2E [Source:HGNC Symbol;Acc:HGNC:18541]	GO:0042119(neutrophil activation);GO:0030218(erythrocyte differentiation);GO:0006306(DNA methylation);GO:0002446(neutrophil mediated immunity);GO:0046872(metal ion binding);GO:0008270(zinc ion binding)	00310(Lysine degradation)
circRNA10004	chr9	116165727	116178490	+	5	circRNA	-	TN,HS	ENSSSCT00000016810	RINT1	chr9:116160666-116165726|chr9:116178490-116180991	RAD50 interactor 1 [Source:HGNC Symbol;Acc:HGNC:21876]	GO:0070939(Dsl1/NZR complex);GO:0005783(endoplasmic reticulum);GO:1902504(regulation of signal transduction involved in mitotic G2 DNA damage checkpoint);GO:0060628(regulation of ER to Golgi vesicle-mediated transport);GO:0048193(Golgi vesicle transport)	NA
circRNA10005	chr9	118733116	118765183	-	10	circRNA	-	TN,HS	ENSSSCT00000016826	ENSSSCG00000015445	chr9:118731465-118733115|chr9:118765183-118767905	NA	NA	NA
circRNA10006	chr9	119699860	119723326	-	7	circRNA	-	TN,HS	ENSSSCT00000023536	AMPH	chr9:119688920-119699859|chr9:119723326-119728686	amphiphysin [Source:RefSeq peptide;Acc:NP_001231132]	GO:0031256(leading edge membrane);GO:0005737(cytoplasm);GO:0005543(phospholipid binding)	04666(Fc gamma R-mediated phagocytosis)
circRNA10007	chr9	120349846	120369612	+	7	circRNA	-	TN,HS	ENSSSCT00000023706	EZH2	chr9:120322928-120349845|chr9:120369612-120377549	enhancer of zeste 2 polycomb repressive complex 2 subunit [Source:HGNC Symbol;Acc:HGNC:3527]	GO:0045120(pronucleus);GO:0035098(ESC/E(Z) complex);GO:0005634(nucleus);GO:0000790(nuclear chromatin);GO:2000134(negative regulation of G1/S transition of mitotic cell cycle);GO:1904772(response to tetrachloromethane);GO:0098532(histone H3-K27 trimethylation);GO:0097421(liver regeneration);GO:0071902(positive regulation of protein serine/threonine kinase activity);GO:0071168(protein localization …	05206(MicroRNAs in cancer)
circRNA10008	chr9	124454928	124480730	+	2	circRNA	-	TN,HS	ENSSSCT00000016844	TPK1	chr9:124435920-124454927|chr9:124480730-124525446	thiamin pyrophosphokinase 1 [Source:HGNC Symbol;Acc:HGNC:17358]	GO:0009229(thiamine diphosphate biosynthetic process);GO:0006772(thiamine metabolic process);GO:0030975(thiamine binding);GO:0005524(ATP binding);GO:0004788(thiamine diphosphokinase activity)	00730(Thiamine metabolism)
circRNA10009	chr9	125509679	125511940	+	2	circRNA	-	TN,HS	ENSSSCT00000016863	PRRC2C	chr9:125507467-125509678|chr9:125511940-125515848	proline rich coiled-coil 2C [Source:HGNC Symbol;Acc:HGNC:24903]	GO:0016020(membrane);GO:0002244(hematopoietic progenitor cell differentiation);GO:0008022(protein C-terminus binding);GO:0003723(RNA binding)	NA
circRNA1001	chr3	122008499	122024159	+	8	circRNA	-	TN,HS	ENSSSCT00000009401	ENSSSCG00000008591	chr3:121987867-122008498|chr3:122024159-122027589	NA	GO:0005634(nucleus);GO:0045944(positive regulation of transcription from RNA polymerase II promoter);GO:0031936(negative regulation of chromatin silencing);GO:0042393(histone binding);GO:0016887(ATPase activity);GO:0005524(ATP binding);GO:0003682(chromatin binding)	NA
circRNA10010	chr9	125520203	125520704	+	2	circRNA	-	TN,HS	ENSSSCT00000016863	PRRC2C	chr9:125518516-125520202|chr9:125520704-125523371	proline rich coiled-coil 2C [Source:HGNC Symbol;Acc:HGNC:24903]	GO:0016020(membrane);GO:0002244(hematopoietic progenitor cell differentiation);GO:0008022(protein C-terminus binding);GO:0003723(RNA binding)	NA
circRNA10011	chr9	126580179	126585155	+	4	circRNA	-	TN,HS	ENSSSCT00000016869	ENSSSCG00000015485	chr9:126577352-126580178|chr9:126585155-126601474	NA	NA	NA
circRNA10012	chr9	127857921	127865241	-	3	circRNA	-	TN,HS	ENSSSCT00000016884	RC3H1	chr9:127854347-127857920|chr9:127865241-127867415	ring finger and CCCH-type domains 1 [Source:HGNC Symbol;Acc:HGNC:29434]	GO:0010494(cytoplasmic stress granule);GO:0005737(cytoplasm);GO:0000932(P-body);GO:1901224(positive regulation of NIK/NF-kappaB signaling);GO:0071347(cellular response to interleukin-1);GO:0061470(T follicular helper cell differentiation);GO:0061158(3'-UTR-mediated mRNA destabilization);GO:0061014(positive regulation of mRNA catabolic process);GO:0050863(regulation of T cell activation);GO:005085…	NA
circRNA10013	chr9	130503723	130509938	-	3	circRNA	-	TN,HS	ENSSSCT00000026733	ENSSSCG00000023997	chr9:130502246-130503722|chr9:130509938-130511656	NA	GO:0016021(integral component of membrane);GO:0016020(membrane)	NA
circRNA10014	chr9	133346033	133347093	-	1	circRNA	-	TN,HS	ENSSSCT00000016919	ENSSSCG00000015531	chr9:133344356-133346032|chr9:133347093-133350345	NA	GO:0005813(centrosome);GO:0034453(microtubule anchoring);GO:0008017(microtubule binding)	NA
circRNA10015	chr9	133538054	133549074	+	7	circRNA	-	TN,HS	ENSSSCT00000030989	ENSSSCG00000030296	chr9:133535376-133538053|chr9:133549074-133556453	NA	GO:0005813(centrosome);GO:0034453(microtubule anchoring);GO:0008017(microtubule binding)	NA
circRNA10016	chr9	136557895	136579549	-	14	circRNA	-	TN,HS	ENSSSCT00000016945	LAMC1	chr9:136556597-136557894|chr9:136579549-136580215	laminin subunit gamma 1 [Source:HGNC Symbol;Acc:HGNC:6492]	GO:0070062(extracellular exosome);GO:0031012(extracellular matrix);GO:0005604(basement membrane);GO:0070831(basement membrane assembly);GO:0048731(system development);GO:0034446(substrate adhesion-dependent cell spreading);GO:0031581(hemidesmosome assembly);GO:0022617(extracellular matrix disassembly);GO:0016477(cell migration);GO:0007155(cell adhesion);GO:0006461(protein complex assembly);GO:000…	04151(PI3K-Akt signaling pathway);04512(ECM-receptor interaction);04510(Focal adhesion);05200(Pathways in cancer);05222(Small cell lung cancer);05020(Prion diseases);05146(Amoebiasis);05145(Toxoplasmosis)
circRNA10017	chr9	146245418	146257795	+	6	circRNA	-	TN,HS	ENSSSCT00000017006	IRF6	chr9:146244739-146245417|chr9:146257795-146258452	interferon regulatory factor 6 [Source:HGNC Symbol;Acc:HGNC:6121]	GO:0006355(regulation of transcription, DNA-templated);GO:0003700(transcription factor activity, sequence-specific DNA binding);GO:0000975(regulatory region DNA binding);GO:0070062(extracellular exosome);GO:0005829(cytosol);GO:0005737(cytoplasm);GO:0005634(nucleus);GO:0060644(mammary gland epithelial cell differentiation);GO:0048468(cell development);GO:0045893(positive regulation of transcriptio…	NA
circRNA10018	chr8	97513	101509	-	3	circRNA	-	TN,HS	ENSSSCT00000030851	PCGF3	chr8:82897-97512|chr8:101509-110686	polycomb group ring finger 3 [Source:HGNC Symbol;Acc:HGNC:10066]	GO:0031519(PcG protein complex);GO:0005654(nucleoplasm);GO:0005634(nucleus);GO:0008270(zinc ion binding)	04550(Signaling pathways regulating pluripotency of stem cells)
circRNA10019	chr8	1056523	1075406	+	7	circRNA	-	TN,HS	ENSSSCT00000029015	FAM193A	chr8:1052893-1056522|chr8:1075406-1083706	family with sequence similarity 193 member A [Source:HGNC Symbol;Acc:HGNC:16822]	NA	NA
circRNA1002	chr3	122008499	122030888	+	11	circRNA	-	TN,HS	ENSSSCT00000009401	ENSSSCG00000008591	chr3:121987867-122008498|chr3:122030888-122035666	NA	GO:0005634(nucleus);GO:0045944(positive regulation of transcription from RNA polymerase II promoter);GO:0031936(negative regulation of chromatin silencing);GO:0042393(histone binding);GO:0016887(ATPase activity);GO:0005524(ATP binding);GO:0003682(chromatin binding)	NA
circRNA10020	chr8	1069986	1070432	+	2	circRNA	-	TN,HS	ENSSSCT00000029015	FAM193A	chr8:1067946-1069985|chr8:1070432-1075154	family with sequence similarity 193 member A [Source:HGNC Symbol;Acc:HGNC:16822]	NA	NA
circRNA10021	chr8	1083707	1088972	+	5	circRNA	-	TN,HS	ENSSSCT00000029015	FAM193A	chr8:1075406-1083706|chr8:1088972-1092191	family with sequence similarity 193 member A [Source:HGNC Symbol;Acc:HGNC:16822]	NA	NA
circRNA10022	chr8	3318209	3348457	+	5	circRNA	-	TN,HS	ENSSSCT00000025950	TBC1D14	chr8:3291688-3318208|chr8:3348457-3351702	TBC1 domain family member 14 [Source:HGNC Symbol;Acc:HGNC:29246]	GO:0055037(recycling endosome);GO:0043231(intracellular membrane-bounded organelle);GO:0005829(cytosol);GO:0005794(Golgi apparatus);GO:0005776(autophagosome);GO:0005654(nucleoplasm);GO:2000785(regulation of autophagosome assembly);GO:0090630(activation of GTPase activity);GO:0071955(recycling endosome to Golgi transport);GO:0031338(regulation of vesicle fusion);GO:0010507(negative regulation of a…	NA
circRNA10023	chr8	31712720	31740784	+	6	circRNA	-	TN,HS	ENSSSCT00000009611	FAM114A1	chr8:31710141-31712719|chr8:31740784-31743587	family with sequence similarity 114 member A1 [Source:HGNC Symbol;Acc:HGNC:25087]	GO:0005829(cytosol);GO:0005794(Golgi apparatus);GO:0005654(nucleoplasm);GO:0005634(nucleus)	NA
circRNA10024	chr8	31876392	31880242	+	2	circRNA	-	TN,HS	ENSSSCT00000009613	ENSSSCG00000008787	chr8:31862274-31876391|chr8:31880242-31881016	NA	GO:0031463(Cul3-RING ubiquitin ligase complex);GO:0016567(protein ubiquitination);GO:0004842(ubiquitin-protein transferase activity)	NA
circRNA10025	chr8	32104644	32140863	+	18	circRNA	-	TN,HS	ENSSSCT00000009615	WDR19	chr8:32103328-32104643|chr8:32140863-32147147	WD repeat domain 19 [Source:HGNC Symbol;Acc:HGNC:18340]	GO:0097730(non-motile cilium);GO:0032391(photoreceptor connecting cilium);GO:0031514(motile cilium);GO:0030991(intraciliary transport particle A);GO:0005929(cilium);GO:0005654(nucleoplasm);GO:0061055(myotome development);GO:0060831(smoothened signaling pathway involved in dorsal/ventral neural tube patterning);GO:0060830(ciliary receptor clustering involved in smoothened signaling pathway);GO:006…	NA
circRNA10026	chr8	32689706	32713541	-	13	circRNA	-	TN,HS	ENSSSCT00000029818	PDS5A	chr8:32687865-32689705|chr8:32713541-32717280	PDS5 cohesin associated factor A [Source:HGNC Symbol;Acc:HGNC:29088]	GO:0005886(plasma membrane);GO:0005654(nucleoplasm);GO:0005634(nucleus);GO:0000785(chromatin);GO:0008156(negative regulation of DNA replication);GO:0007064(mitotic sister chromatid cohesion);GO:0006281(DNA repair)	NA
circRNA10027	chr8	32701102	32713541	-	8	circRNA	-	TN,HS	ENSSSCT00000029818	PDS5A	chr8:32700325-32701101|chr8:32713541-32717280	PDS5 cohesin associated factor A [Source:HGNC Symbol;Acc:HGNC:29088]	GO:0005886(plasma membrane);GO:0005654(nucleoplasm);GO:0005634(nucleus);GO:0000785(chromatin);GO:0008156(negative regulation of DNA replication);GO:0007064(mitotic sister chromatid cohesion);GO:0006281(DNA repair)	NA
circRNA10028	chr8	32901064	32918532	+	7	circRNA	-	TN,HS	ENSSSCT00000009619	N4BP2	chr8:32895953-32901063|chr8:32918532-32925265	NEDD4 binding protein 2 [Source:HGNC Symbol;Acc:HGNC:29851]	GO:0005829(cytosol);GO:0090305(nucleic acid phosphodiester bond hydrolysis);GO:0016310(phosphorylation);GO:0046404(ATP-dependent polydeoxyribonucleotide 5'-hydroxyl-kinase activity);GO:0005524(ATP binding);GO:0004519(endonuclease activity)	NA
circRNA10029	chr8	34389189	34396223	+	4	circRNA	-	TN,HS	ENSSSCT00000009626	ENSSSCG00000008799	chr8:34387263-34389188|chr8:34396223-34399240	NA	GO:0031032(actomyosin structure organization);GO:0046872(metal ion binding);GO:0008270(zinc ion binding);GO:0003779(actin binding)	NA
circRNA1003	chr3	122011566	122027701	+	8	circRNA	-	TN,HS	ENSSSCT00000009401	ENSSSCG00000008591	chr3:122008650-122011565|chr3:122027701-122029380	NA	GO:0005634(nucleus);GO:0045944(positive regulation of transcription from RNA polymerase II promoter);GO:0031936(negative regulation of chromatin silencing);GO:0042393(histone binding);GO:0016887(ATPase activity);GO:0005524(ATP binding);GO:0003682(chromatin binding)	NA
circRNA10030	chr8	34736818	34757340	+	9	circRNA	-	TN,HS	ENSSSCT00000009628	SLC30A9	chr8:34730175-34736817|chr8:34757340-34762445	solute carrier family 30 (zinc transporter), member 9 [Source:HGNC Symbol;Acc:HGNC:1329]	GO:0016021(integral component of membrane);GO:0016020(membrane);GO:0005856(cytoskeleton);GO:0005634(nucleus);GO:0098655(cation transmembrane transport);GO:0055085(transmembrane transport);GO:0045944(positive regulation of transcription from RNA polymerase II promoter);GO:0006812(cation transport);GO:0030374(ligand-dependent nuclear receptor transcription coactivator activity);GO:0016922(ligand-de…	NA
circRNA10031	chr8	35266854	35276358	-	4	circRNA	-	TN,HS	ENSSSCT00000009632	ENSSSCG00000008803	chr8:35250124-35266853|chr8:35276358-35309538	NA	GO:0016021(integral component of membrane);GO:0016020(membrane);GO:0005886(plasma membrane);GO:0005802(trans-Golgi network);GO:0000139(Golgi membrane);GO:0048194(Golgi vesicle budding);GO:0045332(phospholipid translocation);GO:0015914(phospholipid transport);GO:0046872(metal ion binding);GO:0016787(hydrolase activity);GO:0005524(ATP binding);GO:0004012(phospholipid-translocating ATPase activity);…	NA
circRNA10032	chr8	39379122	39390036	+	6	circRNA	-	TN,HS	ENSSSCT00000009642	ATP10D	chr8:39368167-39379121|chr8:39390036-39393054	ATPase phospholipid transporting 10D (putative) [Source:HGNC Symbol;Acc:HGNC:13549]	GO:0016021(integral component of membrane);GO:0016020(membrane);GO:0005886(plasma membrane);GO:0005783(endoplasmic reticulum);GO:0005654(nucleoplasm);GO:0045332(phospholipid translocation);GO:0015914(phospholipid transport);GO:0046872(metal ion binding);GO:0016787(hydrolase activity);GO:0005524(ATP binding);GO:0004012(phospholipid-translocating ATPase activity);GO:0000287(magnesium ion binding);G…	NA
circRNA10033	chr8	40509466	40645857	-	7	circRNA	-	TN,HS	ENSSSCT00000031947	ENSSSCG00000008826	chr8:40508311-40509465|chr8:40645857-40646712	NA	GO:0030427(site of polarized growth);GO:0005938(cell cortex);GO:0090527(actin filament reorganization);GO:0031175(neuron projection development);GO:0000902(cell morphogenesis)	NA
circRNA10034	chr8	42473576	42476876	-	2	circRNA	-	TN,HS	ENSSSCT00000009675	LNX1	chr8:42370332-42473575|chr8:42476876-42477268	ligand of numb-protein X 1 [Source:HGNC Symbol;Acc:HGNC:6657]	GO:0005737(cytoplasm);GO:0051260(protein homooligomerization);GO:0042787(protein ubiquitination involved in ubiquitin-dependent protein catabolic process);GO:0006511(ubiquitin-dependent protein catabolic process);GO:0030165(PDZ domain binding);GO:0008270(zinc ion binding);GO:0004842(ubiquitin-protein transferase activity)	NA
circRNA10035	chr8	50655045	50666545	+	8	circRNA	-	TN,HS	ENSSSCT00000009724	RAPGEF2	chr8:50652092-50655044|chr8:50666545-50667485	Rap guanine nucleotide exchange factor 2 [Source:HGNC Symbol;Acc:HGNC:16854]	GO:0048471(perinuclear region of cytoplasm);GO:0030139(endocytic vesicle);GO:0016324(apical plasma membrane);GO:0016020(membrane);GO:0005923(bicellular tight junction);GO:0005829(cytosol);GO:0005770(late endosome);GO:0005737(cytoplasm);GO:2000670(positive regulation of dendritic cell apoptotic process);GO:2000481(positive regulation of cAMP-dependent protein kinase activity);GO:1901888(regulation…	04015(Rap1 signaling pathway);04010(MAPK signaling pathway)
circRNA10036	chr8	57807091	57810406	-	4	circRNA	-	TN,HS	ENSSSCT00000009744	ENSSSCG00000008900	chr8:57805849-57807090|chr8:57810406-57811931	NA	GO:0005786(signal recognition particle, endoplasmic reticulum targeting);GO:0006616(SRP-dependent cotranslational protein targeting to membrane, translocation);GO:0006614(SRP-dependent cotranslational protein targeting to membrane)	03060(Protein export)
circRNA10037	chr8	58284307	58294450	-	5	circRNA	-	TN,HS	ENSSSCT00000031478	CEP135	chr8:58281122-58284306|chr8:58294450-58297278	centrosomal protein 135 [Source:HGNC Symbol;Acc:HGNC:29086]	GO:0005814(centriole);GO:0005813(centrosome);GO:1902857(positive regulation of non-motile cilium assembly);GO:0010457(centriole-centriole cohesion);GO:0007099(centriole replication);GO:0008022(protein C-terminus binding)	NA
circRNA10038	chr8	58297279	58302990	-	4	circRNA	-	TN,HS	ENSSSCT00000031478	CEP135	chr8:58294450-58297278|chr8:58302990-58305411	centrosomal protein 135 [Source:HGNC Symbol;Acc:HGNC:29086]	GO:0005814(centriole);GO:0005813(centrosome);GO:1902857(positive regulation of non-motile cilium assembly);GO:0010457(centriole-centriole cohesion);GO:0007099(centriole replication);GO:0008022(protein C-terminus binding)	NA
circRNA10039	chr8	59038704	59047123	+	6	circRNA	-	TN,HS	ENSSSCT00000023257	POLR2B	chr8:59035438-59038703|chr8:59047123-59056140	RNA polymerase II subunit B [Source:HGNC Symbol;Acc:HGNC:9188]	GO:0016020(membrane);GO:0005665(DNA-directed RNA polymerase II, core complex);GO:0005654(nucleoplasm);GO:0005634(nucleus);GO:0000784(nuclear chromosome, telomeric region);GO:0006366(transcription from RNA polymerase II promoter);GO:0006351(transcription, DNA-templated);GO:0032549(ribonucleoside binding);GO:0016779(nucleotidyltransferase activity);GO:0016740(transferase activity);GO:0003899(DNA-di…	00230(Purine metabolism);00240(Pyrimidine metabolism);03020(RNA polymerase);05016(Huntington's disease);05169(Epstein-Barr virus infection)
circRNA1004	chr3	122078615	122103795	+	6	circRNA	-	TN,HS	ENSSSCT00000009403	ENSSSCG00000008592	chr3:122075138-122078614|chr3:122103795-122107275	NA	GO:0005634(nucleus);GO:0045944(positive regulation of transcription from RNA polymerase II promoter);GO:0031936(negative regulation of chromatin silencing);GO:0042393(histone binding);GO:0016887(ATPase activity);GO:0003682(chromatin binding)	NA
circRNA10040	chr8	71465748	71469841	+	4	circRNA	-	TN,HS	ENSSSCT00000028087	RUFY3	chr8:71460958-71465747|chr8:71469841-71471461	RUN and FYVE domain containing 3 [Source:HGNC Symbol;Acc:HGNC:30285]	GO:0071437(invadopodium);GO:0005829(cytosol);GO:0005737(cytoplasm);GO:0030335(positive regulation of cell migration)	NA
circRNA10041	chr8	73381003	73445514	-	26	circRNA	-	TN,HS	ENSSSCT00000028188	ANKRD17	chr8:73375915-73381002|chr8:73445514-73453002	ankyrin repeat domain-containing protein 17 [Source:RefSeq peptide;Acc:NP_001188312]	GO:0031965(nuclear membrane);GO:0016020(membrane);GO:0005737(cytoplasm);GO:0005634(nucleus);GO:0000785(chromatin);GO:1900246(positive regulation of RIG-I signaling pathway);GO:1900245(positive regulation of MDA-5 signaling pathway);GO:1900087(positive regulation of G1/S transition of mitotic cell cycle);GO:0051151(negative regulation of smooth muscle cell differentiation);GO:0045787(positive regu…	NA
circRNA10042	chr8	73410783	73425935	-	3	circRNA	-	TN,HS	ENSSSCT00000028188	ANKRD17	chr8:73410624-73410782|chr8:73425935-73426341	ankyrin repeat domain-containing protein 17 [Source:RefSeq peptide;Acc:NP_001188312]	GO:0031965(nuclear membrane);GO:0016020(membrane);GO:0005737(cytoplasm);GO:0005634(nucleus);GO:0000785(chromatin);GO:1900246(positive regulation of RIG-I signaling pathway);GO:1900245(positive regulation of MDA-5 signaling pathway);GO:1900087(positive regulation of G1/S transition of mitotic cell cycle);GO:0051151(negative regulation of smooth muscle cell differentiation);GO:0045787(positive regu…	NA
circRNA10043	chr8	73430403	73440579	-	7	circRNA	-	TN,HS	ENSSSCT00000028188	ANKRD17	chr8:73428776-73430402|chr8:73440579-73445357	ankyrin repeat domain-containing protein 17 [Source:RefSeq peptide;Acc:NP_001188312]	GO:0031965(nuclear membrane);GO:0016020(membrane);GO:0005737(cytoplasm);GO:0005634(nucleus);GO:0000785(chromatin);GO:1900246(positive regulation of RIG-I signaling pathway);GO:1900245(positive regulation of MDA-5 signaling pathway);GO:1900087(positive regulation of G1/S transition of mitotic cell cycle);GO:0051151(negative regulation of smooth muscle cell differentiation);GO:0045787(positive regu…	NA
circRNA10044	chr8	75387581	75390715	-	3	circRNA	-	TN,HS	ENSSSCT00000009825	ENSSSCG00000008970	chr8:75386588-75387580|chr8:75390715-75395807	NA	GO:0005634(nucleus);GO:0051726(regulation of cell cycle);GO:0006468(protein phosphorylation);GO:0005524(ATP binding);GO:0004693(cyclin-dependent protein serine/threonine kinase activity);GO:0004672(protein kinase activity)	NA
circRNA10045	chr8	79332806	79337734	+	2	circRNA	-	TN,HS	ENSSSCT00000009857	ENSSSCG00000009000	chr8:79330768-79332805|chr8:79337734-79349043	NA	GO:0016021(integral component of membrane);GO:0016020(membrane);GO:0005886(plasma membrane);GO:0007156(homophilic cell adhesion via plasma membrane adhesion molecules);GO:0007155(cell adhesion);GO:0005509(calcium ion binding)	NA
circRNA10046	chr8	83064146	83280539	+	5	circRNA	-	TN,HS	ENSSSCT00000009880	ENSSSCG00000009021	chr8:83030613-83064145|chr8:83280539-83358406	NA	NA	NA
circRNA10047	chr8	87952704	87975537	+	3	circRNA	-	TN,HS	ENSSSCT00000009897	ZNF827	chr8:87915680-87952703|chr8:87975537-87993467	zinc finger protein 827 [Source:HGNC Symbol;Acc:HGNC:27193]	GO:0046872(metal ion binding);GO:0003676(nucleic acid binding)	NA
circRNA10048	chr8	89353525	89366855	-	8	circRNA	-	TN,HS	ENSSSCT00000009907	SMARCA5	chr8:89351632-89353524|chr8:89366855-89369834	SWI/SNF related, matrix associated, actin dependent regulator of chromatin, subfamily a, member 5 [Source:HGNC Symbol;Acc:HGNC:11101]	GO:0043596(nuclear replication fork);GO:0031213(RSF complex);GO:0031010(ISWI-type complex);GO:0016589(NURF complex);GO:0005677(chromatin silencing complex);GO:0005634(nucleus);GO:0001650(fibrillar center);GO:0000793(condensed chromosome);GO:0045893(positive regulation of transcription, DNA-templated);GO:0043044(ATP-dependent chromatin remodeling);GO:0016584(nucleosome positioning);GO:0006352(DNA-…	NA
circRNA10049	chr8	90618189	90669148	+	5	circRNA	-	TN,HS	ENSSSCT00000009911	INPP4B	chr8:90608496-90618188|chr8:90669148-90686783	inositol polyphosphate-4-phosphatase type II B [Source:HGNC Symbol;Acc:HGNC:6075]	GO:0005737(cytoplasm);GO:0036092(phosphatidylinositol-3-phosphate biosynthetic process);GO:0007165(signal transduction);GO:0016316(phosphatidylinositol-3,4-bisphosphate 4-phosphatase activity)	00562(Inositol phosphate metabolism);04070(Phosphatidylinositol signaling system)
circRNA1005	chr3	125854763	125873156	+	6	circRNA	-	TN,HS	ENSSSCT00000009411	PUM2	chr3:125827525-125854762|chr3:125873156-125880426	pumilio RNA binding family member 2 [Source:HGNC Symbol;Acc:HGNC:14958]	GO:0048471(perinuclear region of cytoplasm);GO:0031965(nuclear membrane);GO:0010494(cytoplasmic stress granule);GO:0005829(cytosol);GO:2000637(positive regulation of gene silencing by miRNA);GO:1900246(positive regulation of RIG-I signaling pathway);GO:0051983(regulation of chromosome segregation);GO:0043488(regulation of mRNA stability);GO:0034063(stress granule assembly);GO:0010608(posttranscri…	NA
circRNA10050	chr8	90739502	90768604	+	4	circRNA	-	TN,HS	ENSSSCT00000009911	INPP4B	chr8:90733997-90739501|chr8:90768604-90810061	inositol polyphosphate-4-phosphatase type II B [Source:HGNC Symbol;Acc:HGNC:6075]	GO:0005737(cytoplasm);GO:0036092(phosphatidylinositol-3-phosphate biosynthetic process);GO:0007165(signal transduction);GO:0016316(phosphatidylinositol-3,4-bisphosphate 4-phosphatase activity)	00562(Inositol phosphate metabolism);04070(Phosphatidylinositol signaling system)
circRNA10051	chr8	103930161	103938677	-	5	circRNA	-	TN,HS	ENSSSCT00000009943	HSPA4L	chr8:103927281-103930160|chr8:103938677-103951322	heat shock protein family A (Hsp70) member 4 like [Source:HGNC Symbol;Acc:HGNC:17041]	GO:0005829(cytosol);GO:0005524(ATP binding);GO:0000166(nucleotide binding)	04141(Protein processing in endoplasmic reticulum)
circRNA10052	chr8	104069864	104103543	-	6	circRNA	-	TN,HS	ENSSSCT00000009945	INTU	chr8:104065263-104069863|chr8:104103543-104118368	inturned planar cell polarity protein [Source:HGNC Symbol;Acc:HGNC:29239]	GO:0036064(ciliary basal body);GO:0031514(motile cilium);GO:0005737(cytoplasm);GO:1905515(non-motile cilium assembly);GO:0060271(cilium assembly);GO:0060173(limb development);GO:0051782(negative regulation of cell division);GO:0045880(positive regulation of smoothened signaling pathway);GO:0044458(motile cilium assembly);GO:0042733(embryonic digit morphogenesis);GO:0031069(hair follicle morphogen…	NA
circRNA10053	chr8	109416257	109432321	+	9	circRNA	-	TN,HS	ENSSSCT00000009959	BBS7	chr8:109410845-109416256|chr8:109432321-109435212	Bardet-Biedl syndrome 7 [Source:HGNC Symbol;Acc:HGNC:18758]	GO:0042995(cell projection);GO:0036064(ciliary basal body);GO:0034464(BBSome);GO:0016020(membrane);GO:0005930(axoneme);GO:0005929(cilium);GO:0005856(cytoskeleton);GO:0005813(centrosome);GO:0005737(cytoplasm);GO:0005634(nucleus);GO:0001750(photoreceptor outer segment);GO:1905515(non-motile cilium assembly);GO:0060271(cilium assembly);GO:0060173(limb development);GO:0060021(palate development);GO:0…	NA
circRNA10054	chr8	110783890	110812866	+	4	circRNA	-	TN,HS	ENSSSCT00000009967	PRDM5	chr8:110768948-110783889|chr8:110812866-110843756	PR/SET domain 5 [Source:HGNC Symbol;Acc:HGNC:9349]	GO:0016604(nuclear body);GO:0005730(nucleolus);GO:0005634(nucleus);GO:0051567(histone H3-K9 methylation);GO:0045892(negative regulation of transcription, DNA-templated);GO:0016575(histone deacetylation);GO:0000278(mitotic cell cycle);GO:0000122(negative regulation of transcription from RNA polymerase II promoter);GO:0070491(repressing transcription factor binding);GO:0046872(metal ion binding);GO…	NA
circRNA10055	chr8	113005692	113071813	-	4	circRNA	-	TN,HS	ENSSSCT00000009982	NDST3	chr8:113000766-113005691|None	N-deacetylase and N-sulfotransferase 3 [Source:HGNC Symbol;Acc:HGNC:7682]	GO:0016021(integral component of membrane);GO:0016020(membrane);GO:0016787(hydrolase activity);GO:0015016([heparan sulfate]-glucosamine N-sulfotransferase activity);GO:0008146(sulfotransferase activity)	00534(Glycosaminoglycan biosynthesis - heparan sulfate / heparin)
circRNA10056	chr8	115193144	115201815	-	9	circRNA	-	TN,HS	ENSSSCT00000009986	LARP7	chr8:115189428-115193143|chr8:115201815-115201930	La ribonucleoprotein domain family, member 7 [Source:RefSeq peptide;Acc:NP_001230744]	GO:0030529(intracellular ribonucleoprotein complex);GO:0005634(nucleus);GO:0006396(RNA processing);GO:0003723(RNA binding);GO:0003676(nucleic acid binding);GO:0000166(nucleotide binding)	NA
circRNA10057	chr8	123967543	124015123	+	6	circRNA	-	TN,HS	ENSSSCT00000031175	ENSSSCG00000021784	chr8:123965966-123967542|chr8:124015123-124059212	NA	GO:0012505(endomembrane system);GO:0005622(intracellular);GO:0090630(activation of GTPase activity);GO:0031338(regulation of vesicle fusion);GO:0006886(intracellular protein transport);GO:0017137(Rab GTPase binding);GO:0005096(GTPase activator activity)	NA
circRNA10058	chr8	123981625	124015123	+	4	circRNA	-	TN,HS	ENSSSCT00000031175	ENSSSCG00000021784	chr8:123969513-123981624|chr8:124015123-124059212	NA	GO:0012505(endomembrane system);GO:0005622(intracellular);GO:0090630(activation of GTPase activity);GO:0031338(regulation of vesicle fusion);GO:0006886(intracellular protein transport);GO:0017137(Rab GTPase binding);GO:0005096(GTPase activator activity)	NA
circRNA10059	chr8	124800369	124944168	+	3	circRNA	-	TN,HS	ENSSSCT00000030394	ENSSSCG00000022365	chr8:124794897-124800368|chr8:124944168-124953042	NA	GO:0005737(cytoplasm);GO:0006796(phosphate-containing compound metabolic process);GO:0004427(inorganic diphosphatase activity);GO:0000287(magnesium ion binding)	NA
circRNA1006	chr3	125854763	125869425	+	4	circRNA	-	TN,HS	ENSSSCT00000009411	PUM2	chr3:125827525-125854762|chr3:125869425-125872547	pumilio RNA binding family member 2 [Source:HGNC Symbol;Acc:HGNC:14958]	GO:0048471(perinuclear region of cytoplasm);GO:0031965(nuclear membrane);GO:0010494(cytoplasmic stress granule);GO:0005829(cytosol);GO:2000637(positive regulation of gene silencing by miRNA);GO:1900246(positive regulation of RIG-I signaling pathway);GO:0051983(regulation of chromosome segregation);GO:0043488(regulation of mRNA stability);GO:0034063(stress granule assembly);GO:0010608(posttranscri…	NA
circRNA10060	chr8	125015138	125017928	-	2	circRNA	-	TN,HS	ENSSSCT00000010028	TET2	chr8:125012942-125015137|chr8:125017928-125025994	tet methylcytosine dioxygenase 2 [Source:HGNC Symbol;Acc:HGNC:25941]	GO:0080182(histone H3-K4 trimethylation);GO:0080111(DNA demethylation);GO:0072576(liver morphogenesis);GO:0061484(hematopoietic stem cell homeostasis);GO:0055114(oxidation-reduction process);GO:0048872(homeostasis of number of cells);GO:0048536(spleen development);GO:0045944(positive regulation of transcription from RNA polymerase II promoter);GO:0030099(myeloid cell differentiation);GO:0030097(h…	NA
circRNA10061	chr8	128610282	128779487	+	11	circRNA	-	TN,HS	ENSSSCT00000010044	ENSSSCG00000009172	chr8:128461981-128610281|chr8:128779487-128795643	NA	GO:0006470(protein dephosphorylation);GO:0016787(hydrolase activity);GO:0004721(phosphoprotein phosphatase activity)	NA
circRNA10062	chr8	131063541	131073137	-	4	circRNA	-	TN,HS	ENSSSCT00000026710	RAP1GDS1	chr8:131059668-131063540|chr8:131073137-131074692	Rap1 GTPase-GDP dissociation stimulator 1 [Source:HGNC Symbol;Acc:HGNC:9859]	GO:0070062(extracellular exosome);GO:0005829(cytosol);GO:0005783(endoplasmic reticulum);GO:0005739(mitochondrion);GO:0051561(positive regulation of mitochondrial calcium ion concentration);GO:0032471(negative regulation of endoplasmic reticulum calcium ion concentration)	NA
circRNA10063	chr8	134703393	134707133	-	6	circRNA	-	TN,HS	ENSSSCT00000010066	SMARCAD1	chr8:134702100-134703392|chr8:134707133-134712876	SWI/SNF-related, matrix-associated actin-dependent regulator of chromatin, subfamily a, containing DEAD/H box 1 [Source:HGNC Symbol;Acc:HGNC:18398]	GO:0043596(nuclear replication fork);GO:0035861(site of double-strand break);GO:0005654(nucleoplasm);GO:0005634(nucleus);GO:0000792(heterochromatin);GO:0070933(histone H4 deacetylation);GO:0070932(histone H3 deacetylation);GO:0051304(chromosome separation);GO:0043044(ATP-dependent chromatin remodeling);GO:0000729(DNA double-strand break processing);GO:0000018(regulation of DNA recombination);GO:0…	04550(Signaling pathways regulating pluripotency of stem cells)
circRNA10064	chr8	135437582	135453163	-	3	circRNA	-	TN,HS	ENSSSCT00000026735	ENSSSCG00000023621	chr8:135417295-135437581|chr8:135453163-135552472	NA	GO:0016021(integral component of membrane);GO:0016020(membrane)	04080(Neuroactive ligand-receptor interaction);04730(Long-term depression)
circRNA10065	chr8	139708449	139709307	+	2	circRNA	-	TN,HS	ENSSSCT00000022397	ENSSSCG00000026196	chr8:139697813-139708448|chr8:139709307-139710298	NA	NA	NA
circRNA10066	chr8	139826884	139829550	-	3	circRNA	-	TN,HS	ENSSSCT00000010082	HERC3	chr8:139825802-139826883|chr8:139829550-139830529	HECT and RLD domain containing E3 ubiquitin protein ligase 3 [Source:HGNC Symbol;Acc:HGNC:4876]	GO:0005829(cytosol);GO:0016567(protein ubiquitination);GO:0016740(transferase activity);GO:0004842(ubiquitin-protein transferase activity)	04120(Ubiquitin mediated proteolysis)
circRNA10067	chr8	141385727	141395904	-	5	circRNA	-	TN,HS	ENSSSCT00000029989	PTPN13	chr8:141383476-141385726|chr8:141395904-141399040	protein tyrosine phosphatase, non-receptor type 13 [Source:HGNC Symbol;Acc:HGNC:9646]	GO:0070062(extracellular exosome);GO:0030027(lamellipodium);GO:0005886(plasma membrane);GO:0005856(cytoskeleton);GO:0005737(cytoplasm);GO:0005634(nucleus);GO:0035335(peptidyl-tyrosine dephosphorylation);GO:0016311(dephosphorylation);GO:0014066(regulation of phosphatidylinositol 3-kinase signaling);GO:0006470(protein dephosphorylation);GO:0036312(phosphatidylinositol 3-kinase regulatory subunit bi…	NA
circRNA10068	chr8	142091460	142122216	+	4	circRNA	-	TN,HS	ENSSSCT00000033080	MAPK10	chr8:142068109-142091459|chr8:142122216-142133497	mitogen-activated protein kinase 10 [Source:HGNC Symbol;Acc:HGNC:6872]	GO:0005622(intracellular);GO:0016310(phosphorylation);GO:0006468(protein phosphorylation);GO:0000165(MAPK cascade);GO:0016740(transferase activity);GO:0016301(kinase activity);GO:0005524(ATP binding);GO:0004707(MAP kinase activity);GO:0004674(protein serine/threonine kinase activity);GO:0004672(protein kinase activity);GO:0000166(nucleotide binding);GO:0043005(neuron projection);GO:0005737(cytopl…	04141(Protein processing in endoplasmic reticulum);04014(Ras signaling pathway);04010(MAPK signaling pathway);04012(ErbB signaling pathway);04310(Wnt signaling pathway);04668(TNF signaling pathway);04068(FoxO signaling pathway);04071(Sphingolipid signaling pathway);04024(cAMP signaling pathway);04510(Focal adhesion);04620(Toll-like receptor signaling pathway);04621(NOD-like receptor signaling pat…
circRNA10069	chr8	142157274	142293779	-	5	circRNA	-	TN,HS	ENSSSCT00000010108	ARHGAP24	chr8:142150596-142157273|chr8:142293779-142313991	Rho GTPase activating protein 24 [Source:HGNC Symbol;Acc:HGNC:25361]	GO:0007165(signal transduction)	NA
circRNA1007	chr3	125854763	125899205	+	12	circRNA	-	TN,HS	ENSSSCT00000009411	PUM2	chr3:125827525-125854762|chr3:125899205-125919195	pumilio RNA binding family member 2 [Source:HGNC Symbol;Acc:HGNC:14958]	GO:0048471(perinuclear region of cytoplasm);GO:0031965(nuclear membrane);GO:0010494(cytoplasmic stress granule);GO:0005829(cytosol);GO:2000637(positive regulation of gene silencing by miRNA);GO:1900246(positive regulation of RIG-I signaling pathway);GO:0051983(regulation of chromosome segregation);GO:0043488(regulation of mRNA stability);GO:0034063(stress granule assembly);GO:0010608(posttranscri…	NA
circRNA10070	chr8	143239037	143262616	+	3	circRNA	-	TN,HS	ENSSSCT00000010109	WDFY3	chr8:143175430-143239036|chr8:143262616-143266950	WD repeat and FYVE domain containing 3 [Source:HGNC Symbol;Acc:HGNC:20751]	GO:0097635(extrinsic component of autophagosome membrane);GO:0034274(Atg12-Atg5-Atg16 complex);GO:0019898(extrinsic component of membrane);GO:0016605(PML body);GO:0016234(inclusion body);GO:0005886(plasma membrane);GO:0005829(cytosol);GO:0005776(autophagosome);GO:0005737(cytoplasm);GO:0005730(nucleolus);GO:0005635(nuclear envelope);GO:0005634(nucleus);GO:0035973(aggrephagy);GO:0046872(metal ion b…	NA
circRNA10071	chr8	143287249	143302366	+	6	circRNA	-	TN,HS	ENSSSCT00000010109	WDFY3	chr8:143284339-143287248|chr8:143302366-143304124	WD repeat and FYVE domain containing 3 [Source:HGNC Symbol;Acc:HGNC:20751]	GO:0097635(extrinsic component of autophagosome membrane);GO:0034274(Atg12-Atg5-Atg16 complex);GO:0019898(extrinsic component of membrane);GO:0016605(PML body);GO:0016234(inclusion body);GO:0005886(plasma membrane);GO:0005829(cytosol);GO:0005776(autophagosome);GO:0005737(cytoplasm);GO:0005730(nucleolus);GO:0005635(nuclear envelope);GO:0005634(nucleus);GO:0035973(aggrephagy);GO:0046872(metal ion b…	NA
circRNA10072	chr8	143299724	143307020	+	5	circRNA	-	TN,HS	ENSSSCT00000010109	WDFY3	chr8:143298146-143299723|chr8:143307020-143311066	WD repeat and FYVE domain containing 3 [Source:HGNC Symbol;Acc:HGNC:20751]	GO:0097635(extrinsic component of autophagosome membrane);GO:0034274(Atg12-Atg5-Atg16 complex);GO:0019898(extrinsic component of membrane);GO:0016605(PML body);GO:0016234(inclusion body);GO:0005886(plasma membrane);GO:0005829(cytosol);GO:0005776(autophagosome);GO:0005737(cytoplasm);GO:0005730(nucleolus);GO:0005635(nuclear envelope);GO:0005634(nucleus);GO:0035973(aggrephagy);GO:0046872(metal ion b…	NA
circRNA10073	chr8	144334629	144353388	+	12	circRNA	-	TN,HS	ENSSSCT00000010115	HELQ	chr8:144332731-144334628|chr8:144353388-144357047	helicase, POLQ-like [Source:HGNC Symbol;Acc:HGNC:18536]	GO:0010501(RNA secondary structure unwinding);GO:0000724(double-strand break repair via homologous recombination);GO:0005524(ATP binding);GO:0004004(ATP-dependent RNA helicase activity);GO:0003676(nucleic acid binding)	NA
circRNA10074	chr8	144751418	144754725	+	3	circRNA	-	TN,HS	ENSSSCT00000010124	SEC31A	chr8:144749592-144751417|chr8:144754725-144755614	SEC31 homolog A, COPII coat complex component [Source:HGNC Symbol;Acc:HGNC:17052]	GO:0070971(endoplasmic reticulum exit site);GO:0048471(perinuclear region of cytoplasm);GO:0043231(intracellular membrane-bounded organelle);GO:0030134(ER to Golgi transport vesicle);GO:0030120(vesicle coat);GO:0005829(cytosol);GO:0005783(endoplasmic reticulum);GO:0005737(cytoplasm);GO:0051592(response to calcium ion);GO:0048306(calcium-dependent protein binding)	04141(Protein processing in endoplasmic reticulum)
circRNA10075	chr8	146890664	146941701	+	9	circRNA	-	TN,HS	ENSSSCT00000010136	ANTXR2	chr8:146875559-146890663|chr8:146941701-146956378	anthrax toxin receptor 2 [Source:HGNC Symbol;Acc:HGNC:21732]	GO:0016021(integral component of membrane);GO:0016020(membrane);GO:0009986(cell surface);GO:0009897(external side of plasma membrane);GO:1901998(toxin transport);GO:0022414(reproductive process);GO:0046872(metal ion binding);GO:0004872(receptor activity)	NA
circRNA10076	chr13	12413791	12421570	-	2	circRNA	-	TN,HS	ENSSSCT00000012277	THRB	chr13:12404809-12413790|chr13:12421570-12433862	thyroid hormone receptor beta [Source:HGNC Symbol;Acc:HGNC:11799]	GO:0070062(extracellular exosome);GO:0016604(nuclear body);GO:0005634(nucleus);GO:0000790(nuclear chromatin);GO:0060509(Type I pneumocyte differentiation);GO:0045944(positive regulation of transcription from RNA polymerase II promoter);GO:0045892(negative regulation of transcription, DNA-templated);GO:0043401(steroid hormone mediated signaling pathway);GO:0030522(intracellular receptor signaling …	04080(Neuroactive ligand-receptor interaction);04919(Thyroid hormone signaling pathway)
circRNA10077	chr13	12421424	12443091	-	4	circRNA	-	TN,HS	ENSSSCT00000012277	THRB	chr13:12414049-12421423|chr13:12443091-12493434	thyroid hormone receptor beta [Source:HGNC Symbol;Acc:HGNC:11799]	GO:0070062(extracellular exosome);GO:0016604(nuclear body);GO:0005634(nucleus);GO:0000790(nuclear chromatin);GO:0060509(Type I pneumocyte differentiation);GO:0045944(positive regulation of transcription from RNA polymerase II promoter);GO:0045892(negative regulation of transcription, DNA-templated);GO:0043401(steroid hormone mediated signaling pathway);GO:0030522(intracellular receptor signaling …	04080(Neuroactive ligand-receptor interaction);04919(Thyroid hormone signaling pathway)
circRNA10078	chr13	15488018	15549655	-	23	circRNA	-	TN,HS	ENSSSCT00000012285	SLC4A7	chr13:15483259-15488017|chr13:15549655-15550020	solute carrier family 4 member 7 [Source:HGNC Symbol;Acc:HGNC:11033]	GO:0016021(integral component of membrane);GO:0016020(membrane);GO:0005887(integral component of plasma membrane);GO:0098656(anion transmembrane transport);GO:0060117(auditory receptor cell development);GO:0051453(regulation of intracellular pH);GO:0015701(bicarbonate transport);GO:0015698(inorganic anion transport);GO:0006820(anion transport);GO:0006811(ion transport);GO:0006810(transport);GO:00…	NA
circRNA10079	chr13	15524414	15535951	-	5	circRNA	-	TN,HS	ENSSSCT00000012285	SLC4A7	chr13:15522191-15524413|chr13:15535951-15541837	solute carrier family 4 member 7 [Source:HGNC Symbol;Acc:HGNC:11033]	GO:0016021(integral component of membrane);GO:0016020(membrane);GO:0005887(integral component of plasma membrane);GO:0098656(anion transmembrane transport);GO:0060117(auditory receptor cell development);GO:0051453(regulation of intracellular pH);GO:0015701(bicarbonate transport);GO:0015698(inorganic anion transport);GO:0006820(anion transport);GO:0006811(ion transport);GO:0006810(transport);GO:00…	NA
circRNA1008	chr3	125868498	125927436	+	16	circRNA	-	TN,HS	ENSSSCT00000009411	PUM2	chr3:125863599-125868497|chr3:125927436-125929344	pumilio RNA binding family member 2 [Source:HGNC Symbol;Acc:HGNC:14958]	GO:0048471(perinuclear region of cytoplasm);GO:0031965(nuclear membrane);GO:0010494(cytoplasmic stress granule);GO:0005829(cytosol);GO:2000637(positive regulation of gene silencing by miRNA);GO:1900246(positive regulation of RIG-I signaling pathway);GO:0051983(regulation of chromosome segregation);GO:0043488(regulation of mRNA stability);GO:0034063(stress granule assembly);GO:0010608(posttranscri…	NA
circRNA10080	chr13	19755935	19762426	+	4	circRNA	-	TN,HS	ENSSSCT00000012296	STT3B	chr13:19746539-19755934|chr13:19762426-19764744	STT3B, catalytic subunit of the oligosaccharyltransferase complex [Source:HGNC Symbol;Acc:HGNC:30611]	GO:0016021(integral component of membrane);GO:0016020(membrane);GO:0008250(oligosaccharyltransferase complex);GO:0005783(endoplasmic reticulum);GO:0043687(post-translational protein modification);GO:0043686(co-translational protein modification);GO:0030433(ER-associated ubiquitin-dependent protein catabolic process);GO:0018279(protein N-linked glycosylation via asparagine);GO:0006986(response to …	00510(N-Glycan biosynthesis);04141(Protein processing in endoplasmic reticulum)
circRNA10081	chr13	19868970	20018550	-	5	circRNA	-	TN,HS	ENSSSCT00000012297	OSBPL10	chr13:19832560-19868969|chr13:20018550-20125378	oxysterol binding protein like 10 [Source:HGNC Symbol;Acc:HGNC:16395]	GO:0006869(lipid transport);GO:0006810(transport);GO:0015485(cholesterol binding);GO:0001786(phosphatidylserine binding)	NA
circRNA10082	chr13	20895582	20962666	-	25	circRNA	-	TN,HS	ENSSSCT00000012303	ENSSSCG00000011236	chr13:20892163-20895581|chr13:20962666-20968407	NA	NA	NA
circRNA10083	chr13	20961472	21000051	-	11	circRNA	-	TN,HS	ENSSSCT00000012303	ENSSSCG00000011236	chr13:20956659-20961471|chr13:21000051-21008201	NA	NA	NA
circRNA10084	chr13	20986223	21000051	-	5	circRNA	-	TN,HS	ENSSSCT00000012303	ENSSSCG00000011236	chr13:20984862-20986222|chr13:21000051-21008201	NA	NA	NA
circRNA10085	chr13	21030220	21068730	-	3	circRNA	-	TN,HS	ENSSSCT00000012303	ENSSSCG00000011236	chr13:21010885-21030219|chr13:21068730-21070986	NA	NA	NA
circRNA10086	chr13	21030220	21074468	-	6	circRNA	-	TN,HS	ENSSSCT00000012303	ENSSSCG00000011236	chr13:21010885-21030219|chr13:21074468-21084485	NA	NA	NA
circRNA10087	chr13	22797970	22858683	+	17	circRNA	-	TN,HS	ENSSSCT00000012305	ARPP21	chr13:22756224-22797969|chr13:22858683-22906163	cAMP regulated phosphoprotein 21 [Source:HGNC Symbol;Acc:HGNC:16968]	GO:0034605(cellular response to heat);GO:0003676(nucleic acid binding)	NA
circRNA10088	chr13	24038595	24062082	+	3	circRNA	-	TN,HS	ENSSSCT00000012310	GOLGA4	chr13:24019855-24038594|chr13:24062082-24065177	golgin A4 [Source:HGNC Symbol;Acc:HGNC:4427]	GO:0070062(extracellular exosome);GO:0043231(intracellular membrane-bounded organelle);GO:0005829(cytosol);GO:0005794(Golgi apparatus);GO:0005737(cytoplasm);GO:0045773(positive regulation of axon extension);GO:0043001(Golgi to plasma membrane protein transport);GO:0000042(protein targeting to Golgi);GO:0051020(GTPase binding);GO:0005622(intracellular)	NA
circRNA10089	chr13	24095199	24111883	+	7	circRNA	-	TN,HS	ENSSSCT00000012310	GOLGA4	chr13:24092025-24095198|chr13:24111883-24118678	golgin A4 [Source:HGNC Symbol;Acc:HGNC:4427]	GO:0070062(extracellular exosome);GO:0043231(intracellular membrane-bounded organelle);GO:0005829(cytosol);GO:0005794(Golgi apparatus);GO:0005737(cytoplasm);GO:0045773(positive regulation of axon extension);GO:0043001(Golgi to plasma membrane protein transport);GO:0000042(protein targeting to Golgi);GO:0051020(GTPase binding);GO:0005622(intracellular)	NA
circRNA1009	chr3	125894304	125927436	+	9	circRNA	-	TN,HS	ENSSSCT00000009411	PUM2	chr3:125885642-125894303|chr3:125927436-125929344	pumilio RNA binding family member 2 [Source:HGNC Symbol;Acc:HGNC:14958]	GO:0048471(perinuclear region of cytoplasm);GO:0031965(nuclear membrane);GO:0010494(cytoplasmic stress granule);GO:0005829(cytosol);GO:2000637(positive regulation of gene silencing by miRNA);GO:1900246(positive regulation of RIG-I signaling pathway);GO:0051983(regulation of chromosome segregation);GO:0043488(regulation of mRNA stability);GO:0034063(stress granule assembly);GO:0010608(posttranscri…	NA
circRNA10090	chr13	24101792	24111883	+	5	circRNA	-	TN,HS	ENSSSCT00000012310	GOLGA4	chr13:24101234-24101791|chr13:24111883-24118678	golgin A4 [Source:HGNC Symbol;Acc:HGNC:4427]	GO:0070062(extracellular exosome);GO:0043231(intracellular membrane-bounded organelle);GO:0005829(cytosol);GO:0005794(Golgi apparatus);GO:0005737(cytoplasm);GO:0045773(positive regulation of axon extension);GO:0043001(Golgi to plasma membrane protein transport);GO:0000042(protein targeting to Golgi);GO:0051020(GTPase binding);GO:0005622(intracellular)	NA
circRNA10091	chr13	32210420	32217729	-	6	circRNA	-	TN,HS	ENSSSCT00000012390	FYCO1	chr13:32207116-32210419|chr13:32217729-32218893	FYVE and coiled-coil domain-containing protein 1 [Source:RefSeq peptide;Acc:NP_001121949]	GO:0016021(integral component of membrane);GO:0006810(transport);GO:0043231(intracellular membrane-bounded organelle);GO:0016020(membrane);GO:0005794(Golgi apparatus);GO:0005776(autophagosome);GO:0005770(late endosome);GO:0005764(lysosome);GO:1901098(positive regulation of autophagosome maturation);GO:0072383(plus-end-directed vesicle transport along microtubule);GO:0061077(chaperone-mediated pro…	NA
circRNA10092	chr13	33180088	33184216	-	2	circRNA	-	TN,HS	ENSSSCT00000012409	SETD2	chr13:33175447-33180087|chr13:33184216-33200530	SET domain containing 2 [Source:HGNC Symbol;Acc:HGNC:18420]	GO:0016021(integral component of membrane);GO:0016020(membrane);GO:0005694(chromosome);GO:0005634(nucleus);GO:0097676(histone H3-K36 dimethylation);GO:0097198(histone H3-K36 trimethylation);GO:0060977(coronary vasculature morphogenesis);GO:0060669(embryonic placenta morphogenesis);GO:0060039(pericardium development);GO:0048864(stem cell development);GO:0048701(embryonic cranial skeleton morphogen…	00310(Lysine degradation)
circRNA10093	chr13	33203532	33210330	-	3	circRNA	-	TN,HS	ENSSSCT00000012409	SETD2	chr13:33201193-33203531|chr13:33210330-33211977	SET domain containing 2 [Source:HGNC Symbol;Acc:HGNC:18420]	GO:0016021(integral component of membrane);GO:0016020(membrane);GO:0005694(chromosome);GO:0005634(nucleus);GO:0097676(histone H3-K36 dimethylation);GO:0097198(histone H3-K36 trimethylation);GO:0060977(coronary vasculature morphogenesis);GO:0060669(embryonic placenta morphogenesis);GO:0060039(pericardium development);GO:0048864(stem cell development);GO:0048701(embryonic cranial skeleton morphogen…	00310(Lysine degradation)
circRNA10094	chr13	33203532	33222430	-	14	circRNA	-	TN,HS	ENSSSCT00000012409	SETD2	chr13:33201193-33203531|chr13:33222430-33225478	SET domain containing 2 [Source:HGNC Symbol;Acc:HGNC:18420]	GO:0016021(integral component of membrane);GO:0016020(membrane);GO:0005694(chromosome);GO:0005634(nucleus);GO:0097676(histone H3-K36 dimethylation);GO:0097198(histone H3-K36 trimethylation);GO:0060977(coronary vasculature morphogenesis);GO:0060669(embryonic placenta morphogenesis);GO:0060039(pericardium development);GO:0048864(stem cell development);GO:0048701(embryonic cranial skeleton morphogen…	00310(Lysine degradation)
circRNA10095	chr13	33821362	33832357	-	4	circRNA	-	TN,HS	ENSSSCT00000012417	ENSSSCG00000011340	chr13:33815528-33821361|chr13:33832357-33841428	NA	GO:0016514(SWI/SNF complex);GO:0043044(ATP-dependent chromatin remodeling);GO:0003677(DNA binding)	NA
circRNA10096	chr13	34853744	34867936	+	9	circRNA	-	TN,HS	ENSSSCT00000012445	ARIH2	chr13:34827287-34853743|chr13:34867936-34869008	ariadne RBR E3 ubiquitin protein ligase 2 [Source:HGNC Symbol;Acc:HGNC:690]	GO:0031466(Cul5-RING ubiquitin ligase complex);GO:0005737(cytoplasm);GO:0005654(nucleoplasm);GO:0005634(nucleus);GO:0000151(ubiquitin ligase complex);GO:1903955(positive regulation of protein targeting to mitochondrion);GO:0071425(hematopoietic stem cell proliferation);GO:0070936(protein K48-linked ubiquitination);GO:0070534(protein K63-linked ubiquitination);GO:0048588(developmental cell growth)…	NA
circRNA10097	chr13	34918254	34926774	-	3	circRNA	-	TN,HS	ENSSSCT00000012451	QRICH1	chr13:34916661-34918253|chr13:34926774-34942343	glutamine rich 1 [Source:HGNC Symbol;Acc:HGNC:24713]	GO:0005737(cytoplasm);GO:0005654(nucleoplasm);GO:0022604(regulation of cell morphogenesis);GO:0007275(multicellular organism development);GO:0007010(cytoskeleton organization);GO:0006357(regulation of transcription from RNA polymerase II promoter);GO:0003677(DNA binding);GO:0000981(RNA polymerase II transcription factor activity, sequence-specific DNA binding)	NA
circRNA10098	chr13	35109871	35123825	-	5	circRNA	-	TN,HS	ENSSSCT00000012460	USP4	chr13:35107353-35109870|chr13:35123825-35125320	ubiquitin specific peptidase 4 [Source:HGNC Symbol;Acc:HGNC:12627]	GO:0005886(plasma membrane);GO:0005829(cytosol);GO:0005737(cytoplasm);GO:0005634(nucleus);GO:0034394(protein localization to cell surface);GO:0031647(regulation of protein stability);GO:0031397(negative regulation of protein ubiquitination);GO:0016579(protein deubiquitination);GO:0006511(ubiquitin-dependent protein catabolic process);GO:0000244(spliceosomal tri-snRNP complex assembly);GO:0042802(…	NA
circRNA10099	chr13	35122058	35132343	-	5	circRNA	-	TN,HS	ENSSSCT00000012460	USP4	chr13:35110954-35122057|chr13:35132343-35135125	ubiquitin specific peptidase 4 [Source:HGNC Symbol;Acc:HGNC:12627]	GO:0005886(plasma membrane);GO:0005829(cytosol);GO:0005737(cytoplasm);GO:0005634(nucleus);GO:0034394(protein localization to cell surface);GO:0031647(regulation of protein stability);GO:0031397(negative regulation of protein ubiquitination);GO:0016579(protein deubiquitination);GO:0006511(ubiquitin-dependent protein catabolic process);GO:0000244(spliceosomal tri-snRNP complex assembly);GO:0042802(…	NA
circRNA101	chr7	91890126	91926482	-	17	circRNA	-	TN,HS	ENSSSCT00000002524	CHD2	chr7:91884525-91890125|chr7:91926482-91930062	chromodomain helicase DNA binding protein 2 [Source:HGNC Symbol;Acc:HGNC:1917]	GO:0070062(extracellular exosome);GO:0043231(intracellular membrane-bounded organelle);GO:0005730(nucleolus);GO:0005654(nucleoplasm);GO:0005634(nucleus);GO:0060218(hematopoietic stem cell differentiation);GO:0007517(muscle organ development);GO:0006974(cellular response to DNA damage stimulus);GO:0006355(regulation of transcription, DNA-templated);GO:0042393(histone binding);GO:0005524(ATP bindin…	NA
circRNA1010	chr3	125921425	125927436	+	5	circRNA	-	TN,HS	ENSSSCT00000009411	PUM2	chr3:125919463-125921424|chr3:125927436-125929344	pumilio RNA binding family member 2 [Source:HGNC Symbol;Acc:HGNC:14958]	GO:0048471(perinuclear region of cytoplasm);GO:0031965(nuclear membrane);GO:0010494(cytoplasmic stress granule);GO:0005829(cytosol);GO:2000637(positive regulation of gene silencing by miRNA);GO:1900246(positive regulation of RIG-I signaling pathway);GO:0051983(regulation of chromosome segregation);GO:0043488(regulation of mRNA stability);GO:0034063(stress granule assembly);GO:0010608(posttranscri…	NA
circRNA10100	chr13	35906752	35909253	+	3	circRNA	-	TN,HS	ENSSSCT00000012477	GNAI2	chr13:35906495-35906751|chr13:35909253-35909615	G protein subunit alpha i2 [Source:HGNC Symbol;Acc:HGNC:4385]	GO:1903561(extracellular vesicle);GO:0070062(extracellular exosome);GO:0044297(cell body);GO:0030496(midbody);GO:0030425(dendrite);GO:0016020(membrane);GO:0005886(plasma membrane);GO:0005834(heterotrimeric G-protein complex);GO:0005829(cytosol);GO:0005813(centrosome);GO:0005737(cytoplasm);GO:0005654(nucleoplasm);GO:0051301(cell division);GO:0008283(cell proliferation);GO:0007214(gamma-aminobutyri…	04015(Rap1 signaling pathway);04071(Sphingolipid signaling pathway);04024(cAMP signaling pathway);04022(cGMP - PKG signaling pathway);04530(Tight junction);04540(Gap junction);04611(Platelet activation);04670(Leukocyte transendothelial migration);04062(Chemokine signaling pathway);04923(Regulation of lipolysis in adipocyte);04915(Estrogen signaling pathway);04914(Progesterone-mediated oocyte matu…
circRNA10101	chr13	36751741	36758349	+	6	circRNA	-	TN,HS	ENSSSCT00000012496	DOCK3	chr13:36749502-36751740|chr13:36758349-36762430	dedicator of cytokinesis 3 [Source:HGNC Symbol;Acc:HGNC:2989]	GO:0005829(cytosol);GO:0043547(positive regulation of GTPase activity);GO:0007264(small GTPase mediated signal transduction);GO:0005085(guanyl-nucleotide exchange factor activity)	NA
circRNA10102	chr13	38067949	38081963	-	9	circRNA	-	TN,HS	ENSSSCT00000012526	NEK4	chr13:38066998-38067948|None	NIMA related kinase 4 [Source:HGNC Symbol;Acc:HGNC:11399]	GO:0005737(cytoplasm);GO:2001020(regulation of response to DNA damage stimulus);GO:2000772(regulation of cellular senescence);GO:1900062(regulation of replicative cell aging);GO:0045893(positive regulation of transcription, DNA-templated);GO:0023014(signal transduction by protein phosphorylation);GO:0006974(cellular response to DNA damage stimulus);GO:0006468(protein phosphorylation);GO:0000278(m…	NA
circRNA10103	chr13	42295832	42319539	+	9	circRNA	-	TN,HS	ENSSSCT00000026637	CCDC66	chr13:42287075-42295831|chr13:42319539-42320180	coiled-coil domain containing 66 [Source:HGNC Symbol;Acc:HGNC:27709]	GO:0060060(post-embryonic retina morphogenesis in camera-type eye);GO:0050908(detection of light stimulus involved in visual perception);GO:0046548(retinal rod cell development)	NA
circRNA10104	chr13	43392088	43394888	-	5	circRNA	-	TN,HS	ENSSSCT00000012549	DENND6A	chr13:43391194-43392087|chr13:43394888-43406480	DENN domain containing 6A [Source:HGNC Symbol;Acc:HGNC:26635]	GO:0055037(recycling endosome);GO:0043231(intracellular membrane-bounded organelle);GO:0005737(cytoplasm);GO:2000049(positive regulation of cell-cell adhesion mediated by cadherin);GO:0043547(positive regulation of GTPase activity);GO:0017112(Rab guanyl-nucleotide exchange factor activity)	NA
circRNA10105	chr13	43417778	43426130	-	6	circRNA	-	TN,HS	ENSSSCT00000012549	DENND6A	chr13:43410124-43417777|chr13:43426130-43431187	DENN domain containing 6A [Source:HGNC Symbol;Acc:HGNC:26635]	GO:0055037(recycling endosome);GO:0043231(intracellular membrane-bounded organelle);GO:0005737(cytoplasm);GO:2000049(positive regulation of cell-cell adhesion mediated by cadherin);GO:0043547(positive regulation of GTPase activity);GO:0017112(Rab guanyl-nucleotide exchange factor activity)	NA
circRNA10106	chr13	48114342	48181690	-	11	circRNA	-	TN,HS	ENSSSCT00000012572	ENSSSCG00000011489	chr13:48113437-48114341|chr13:48181690-48185104	NA	GO:0098793(presynapse);GO:0045202(synapse);GO:1990504(dense core granule exocytosis);GO:0016079(synaptic vesicle exocytosis)	NA
circRNA10107	chr13	50625935	50648094	-	8	circRNA	-	TN,HS	ENSSSCT00000012579	ADAMTS9	chr13:50617766-50625934|chr13:50648094-50653632	ADAM metallopeptidase with thrombospondin type 1 motif 9 [Source:HGNC Symbol;Acc:HGNC:13202]	GO:0031012(extracellular matrix);GO:0009986(cell surface);GO:0005615(extracellular space);GO:0005578(proteinaceous extracellular matrix);GO:0048070(regulation of developmental pigmentation);GO:0045636(positive regulation of melanocyte differentiation);GO:0006508(proteolysis);GO:0046872(metal ion binding);GO:0008270(zinc ion binding);GO:0008237(metallopeptidase activity);GO:0004222(metalloendopept…	NA
circRNA10108	chr13	51765369	51772223	-	3	circRNA	-	TN,HS	ENSSSCT00000012581	MAGI1	chr13:51732537-51765368|chr13:51772223-51773878	membrane associated guanylate kinase, WW and PDZ domain containing 1 [Source:HGNC Symbol;Acc:HGNC:946]	GO:0042995(cell projection);GO:0030054(cell junction);GO:0016020(membrane);GO:0005923(bicellular tight junction);GO:0005912(adherens junction);GO:0005737(cytoplasm);GO:0005654(nucleoplasm);GO:0005634(nucleus);GO:0070997(neuron death);GO:0051393(alpha-actinin binding);GO:0032947(protein complex scaffold)	04015(Rap1 signaling pathway);04530(Tight junction)
circRNA10109	chr13	74688185	74736227	+	10	circRNA	-	TN,HS	ENSSSCT00000012667	ATG7	chr13:74673534-74688184|chr13:74736227-74799940	autophagy related 7 [Source:HGNC Symbol;Acc:HGNC:16935]	GO:0005737(cytoplasm);GO:0071455(cellular response to hyperoxia);GO:0051607(defense response to virus);GO:0045732(positive regulation of protein catabolic process);GO:0043065(positive regulation of apoptotic process);GO:0039521(suppression by virus of host autophagy);GO:0031401(positive regulation of protein modification process);GO:0016236(macroautophagy);GO:0010508(positive regulation of autoph…	04140(Regulation of autophagy)
circRNA1011	chr3	130157222	130165034	-	5	circRNA	-	TN,HS	ENSSSCT00000026319	ENSSSCG00000022836	chr3:130155417-130157221|chr3:130165034-130176374	NA	GO:0010501(RNA secondary structure unwinding);GO:0005524(ATP binding);GO:0004004(ATP-dependent RNA helicase activity);GO:0003676(nucleic acid binding)	NA
circRNA10110	chr13	76291234	76292168	-	1	circRNA	-	TN,HS	ENSSSCT00000012689	ENSSSCG00000011593	chr13:76272815-76291233|chr13:76292168-76451612	NA	GO:0016021(integral component of membrane);GO:0016020(membrane)	NA
circRNA10111	chr13	79284414	79285728	-	2	circRNA	-	TN,HS	ENSSSCT00000012709	RPN1	chr13:79280309-79284413|chr13:79285728-79289297	ribophorin I [Source:HGNC Symbol;Acc:HGNC:10381]	GO:0031012(extracellular matrix);GO:0016021(integral component of membrane);GO:0016020(membrane);GO:0005829(cytosol);GO:0005791(rough endoplasmic reticulum);GO:0005789(endoplasmic reticulum membrane);GO:0005783(endoplasmic reticulum);GO:0018279(protein N-linked glycosylation via asparagine);GO:0006486(protein glycosylation);GO:0016757(transferase activity, transferring glycosyl groups);GO:0016740…	00510(N-Glycan biosynthesis);04141(Protein processing in endoplasmic reticulum)
circRNA10112	chr13	79803817	79827537	-	2	circRNA	-	TN,HS	ENSSSCT00000012719	KBTBD12	chr13:79782548-79803816|chr13:79827537-79830193	kelch repeat and BTB domain containing 12 [Source:HGNC Symbol;Acc:HGNC:25731]	GO:0031463(Cul3-RING ubiquitin ligase complex);GO:0016567(protein ubiquitination);GO:0004842(ubiquitin-protein transferase activity)	NA
circRNA10113	chr13	80697819	80699384	-	3	circRNA	-	TN,HS	ENSSSCT00000027349	TXNRD3	chr13:80693885-80697818|chr13:80699384-80701180	thioredoxin reductase 3 [Source:HGNC Symbol;Acc:HGNC:20667]	GO:0005829(cytosol);GO:0005739(mitochondrion);GO:0005654(nucleoplasm);GO:0098869(cellular oxidant detoxification);GO:0055114(oxidation-reduction process);GO:0045454(cell redox homeostasis);GO:0000305(response to oxygen radical);GO:0016668(oxidoreductase activity, acting on a sulfur group of donors, NAD(P) as acceptor);GO:0016491(oxidoreductase activity);GO:0015035(protein disulfide oxidoreductase…	NA
circRNA10114	chr13	81190634	81195086	+	4	circRNA	-	TN,HS	ENSSSCT00000012725	DNAJC13	chr13:81187559-81190633|chr13:81195086-81199596	DnaJ heat shock protein family (Hsp40) member C13 [Source:HGNC Symbol;Acc:HGNC:30343]	GO:0071203(WASH complex);GO:0070062(extracellular exosome);GO:0043231(intracellular membrane-bounded organelle);GO:0031901(early endosome membrane);GO:0016020(membrane);GO:0010008(endosome membrane);GO:0005829(cytosol);GO:0005765(lysosomal membrane);GO:2000641(regulation of early endosome to late endosome transport);GO:1902954(regulation of early endosome to recycling endosome transport);GO:00070…	NA
circRNA10115	chr13	83142279	83224873	+	11	circRNA	-	TN,HS	ENSSSCT00000012746	CEP63	None|chr13:83224873-83233792	centrosomal protein 63 [Source:HGNC Symbol;Acc:HGNC:25815]	GO:0005814(centriole);GO:0005813(centrosome);GO:0098535(de novo centriole assembly involved in multi-ciliated epithelial cell differentiation);GO:0007099(centriole replication)	NA
circRNA10116	chr13	87119945	87140810	-	5	circRNA	-	TN,HS	ENSSSCT00000024030	ENSSSCG00000021203	chr13:87113346-87119944|chr13:87140810-87157308	NA	GO:0005942(phosphatidylinositol 3-kinase complex);GO:0005886(plasma membrane);GO:0005622(intracellular);GO:0048015(phosphatidylinositol-mediated signaling);GO:0046854(phosphatidylinositol phosphorylation);GO:0036092(phosphatidylinositol-3-phosphate biosynthetic process);GO:0046934(phosphatidylinositol-4,5-bisphosphate 3-kinase activity);GO:0035005(1-phosphatidylinositol-4-phosphate 3-kinase activ…	00562(Inositol phosphate metabolism);04014(Ras signaling pathway);04015(Rap1 signaling pathway);04012(ErbB signaling pathway);04370(VEGF signaling pathway);04630(Jak-STAT signaling pathway);04668(TNF signaling pathway);04066(HIF-1 signaling pathway);04068(FoxO signaling pathway);04070(Phosphatidylinositol signaling system);04071(Sphingolipid signaling pathway);04024(cAMP signaling pathway);04022(…
circRNA10117	chr13	87137176	87166038	-	7	circRNA	-	TN,HS	ENSSSCT00000024030	ENSSSCG00000021203	chr13:87134428-87137175|chr13:87166038-87172363	NA	GO:0005942(phosphatidylinositol 3-kinase complex);GO:0005886(plasma membrane);GO:0005622(intracellular);GO:0048015(phosphatidylinositol-mediated signaling);GO:0046854(phosphatidylinositol phosphorylation);GO:0036092(phosphatidylinositol-3-phosphate biosynthetic process);GO:0046934(phosphatidylinositol-4,5-bisphosphate 3-kinase activity);GO:0035005(1-phosphatidylinositol-4-phosphate 3-kinase activ…	00562(Inositol phosphate metabolism);04014(Ras signaling pathway);04015(Rap1 signaling pathway);04012(ErbB signaling pathway);04370(VEGF signaling pathway);04630(Jak-STAT signaling pathway);04668(TNF signaling pathway);04066(HIF-1 signaling pathway);04068(FoxO signaling pathway);04070(Phosphatidylinositol signaling system);04071(Sphingolipid signaling pathway);04024(cAMP signaling pathway);04022(…
circRNA10118	chr13	87140559	87166038	-	5	circRNA	-	TN,HS	ENSSSCT00000024030	ENSSSCG00000021203	chr13:87138966-87140558|chr13:87166038-87172363	NA	GO:0005942(phosphatidylinositol 3-kinase complex);GO:0005886(plasma membrane);GO:0005622(intracellular);GO:0048015(phosphatidylinositol-mediated signaling);GO:0046854(phosphatidylinositol phosphorylation);GO:0036092(phosphatidylinositol-3-phosphate biosynthetic process);GO:0046934(phosphatidylinositol-4,5-bisphosphate 3-kinase activity);GO:0035005(1-phosphatidylinositol-4-phosphate 3-kinase activ…	00562(Inositol phosphate metabolism);04014(Ras signaling pathway);04015(Rap1 signaling pathway);04012(ErbB signaling pathway);04370(VEGF signaling pathway);04630(Jak-STAT signaling pathway);04668(TNF signaling pathway);04066(HIF-1 signaling pathway);04068(FoxO signaling pathway);04070(Phosphatidylinositol signaling system);04071(Sphingolipid signaling pathway);04024(cAMP signaling pathway);04022(…
circRNA10119	chr13	90158627	90166564	+	5	circRNA	-	TN,HS	ENSSSCT00000012777	RASA2	chr13:90157948-90158626|chr13:90166564-90167052	RAS p21 protein activator 2 [Source:HGNC Symbol;Acc:HGNC:9872]	GO:0031235(intrinsic component of the cytoplasmic side of the plasma membrane);GO:0005737(cytoplasm);GO:0046580(negative regulation of Ras protein signal transduction);GO:0043547(positive regulation of GTPase activity);GO:0043087(regulation of GTPase activity);GO:0035556(intracellular signal transduction);GO:0007165(signal transduction);GO:0005096(GTPase activator activity)	04014(Ras signaling pathway);04010(MAPK signaling pathway);05203(Viral carcinogenesis)
circRNA1012	chr3	130451751	130455965	+	4	circRNA	-	TN,HS	ENSSSCT00000009430	ENSSSCG00000008619	chr3:130451197-130451750|chr3:130455965-130457544	NA	GO:1903506(regulation of nucleic acid-templated transcription);GO:0090305(nucleic acid phosphodiester bond hydrolysis);GO:0010501(RNA secondary structure unwinding);GO:0005524(ATP binding);GO:0004004(ATP-dependent RNA helicase activity);GO:0003676(nucleic acid binding)	NA
circRNA10120	chr13	90760724	90787030	-	5	circRNA	-	TN,HS	ENSSSCT00000012783	GK5	chr13:90760023-90760723|chr13:90787030-90788472	glycerol kinase 5 (putative) [Source:HGNC Symbol;Acc:HGNC:28635]	GO:0005739(mitochondrion);GO:0046167(glycerol-3-phosphate biosynthetic process);GO:0016310(phosphorylation);GO:0006641(triglyceride metabolic process);GO:0006071(glycerol metabolic process);GO:0005975(carbohydrate metabolic process);GO:0016773(phosphotransferase activity, alcohol group as acceptor);GO:0016740(transferase activity);GO:0016301(kinase activity);GO:0004370(glycerol kinase activity)	NA
circRNA10121	chr13	90888670	90925273	-	15	circRNA	-	TN,HS	ENSSSCT00000012784	XRN1	chr13:90886787-90888669|chr13:90925273-90928663	5'-3' exoribonuclease 1 [Source:HGNC Symbol;Acc:HGNC:30654]	GO:0016020(membrane);GO:0005886(plasma membrane);GO:0005829(cytosol);GO:0005634(nucleus);GO:0090305(nucleic acid phosphodiester bond hydrolysis);GO:0071044(histone mRNA catabolic process);GO:0071028(nuclear mRNA surveillance);GO:0016075(rRNA catabolic process);GO:0000956(nuclear-transcribed mRNA catabolic process);GO:0004527(exonuclease activity);GO:0003723(RNA binding);GO:0003676(nucleic acid bi…	03008(Ribosome biogenesis in eukaryotes);03018(RNA degradation)
circRNA10122	chr13	90896704	90900587	-	3	circRNA	-	TN,HS	ENSSSCT00000012784	XRN1	chr13:90890024-90896703|chr13:90900587-90903715	5'-3' exoribonuclease 1 [Source:HGNC Symbol;Acc:HGNC:30654]	GO:0016020(membrane);GO:0005886(plasma membrane);GO:0005829(cytosol);GO:0005634(nucleus);GO:0090305(nucleic acid phosphodiester bond hydrolysis);GO:0071044(histone mRNA catabolic process);GO:0071028(nuclear mRNA surveillance);GO:0016075(rRNA catabolic process);GO:0000956(nuclear-transcribed mRNA catabolic process);GO:0004527(exonuclease activity);GO:0003723(RNA binding);GO:0003676(nucleic acid bi…	03008(Ribosome biogenesis in eukaryotes);03018(RNA degradation)
circRNA10123	chr13	90897875	90956856	-	25	circRNA	-	TN,HS	ENSSSCT00000012784	XRN1	chr13:90896799-90897874|chr13:90956856-90959929	5'-3' exoribonuclease 1 [Source:HGNC Symbol;Acc:HGNC:30654]	GO:0016020(membrane);GO:0005886(plasma membrane);GO:0005829(cytosol);GO:0005634(nucleus);GO:0090305(nucleic acid phosphodiester bond hydrolysis);GO:0071044(histone mRNA catabolic process);GO:0071028(nuclear mRNA surveillance);GO:0016075(rRNA catabolic process);GO:0000956(nuclear-transcribed mRNA catabolic process);GO:0004527(exonuclease activity);GO:0003723(RNA binding);GO:0003676(nucleic acid bi…	03008(Ribosome biogenesis in eukaryotes);03018(RNA degradation)
circRNA10124	chr13	90919603	90953214	-	13	circRNA	-	TN,HS	ENSSSCT00000012784	XRN1	chr13:90916053-90919602|chr13:90953214-90954664	5'-3' exoribonuclease 1 [Source:HGNC Symbol;Acc:HGNC:30654]	GO:0016020(membrane);GO:0005886(plasma membrane);GO:0005829(cytosol);GO:0005634(nucleus);GO:0090305(nucleic acid phosphodiester bond hydrolysis);GO:0071044(histone mRNA catabolic process);GO:0071028(nuclear mRNA surveillance);GO:0016075(rRNA catabolic process);GO:0000956(nuclear-transcribed mRNA catabolic process);GO:0004527(exonuclease activity);GO:0003723(RNA binding);GO:0003676(nucleic acid bi…	03008(Ribosome biogenesis in eukaryotes);03018(RNA degradation)
circRNA10125	chr13	90923792	90950445	-	10	circRNA	-	TN,HS	ENSSSCT00000012784	XRN1	chr13:90919701-90923791|chr13:90950445-90952686	5'-3' exoribonuclease 1 [Source:HGNC Symbol;Acc:HGNC:30654]	GO:0016020(membrane);GO:0005886(plasma membrane);GO:0005829(cytosol);GO:0005634(nucleus);GO:0090305(nucleic acid phosphodiester bond hydrolysis);GO:0071044(histone mRNA catabolic process);GO:0071028(nuclear mRNA surveillance);GO:0016075(rRNA catabolic process);GO:0000956(nuclear-transcribed mRNA catabolic process);GO:0004527(exonuclease activity);GO:0003723(RNA binding);GO:0003676(nucleic acid bi…	03008(Ribosome biogenesis in eukaryotes);03018(RNA degradation)
circRNA10126	chr13	91050770	91079260	-	17	circRNA	-	TN,HS	ENSSSCT00000012786	ATR	chr13:91041638-91050769|chr13:91079260-91080079	ATR serine/threonine kinase [Source:HGNC Symbol;Acc:HGNC:882]	GO:0016605(PML body);GO:0005794(Golgi apparatus);GO:0005654(nucleoplasm);GO:1904884(positive regulation of telomerase catalytic core complex assembly);GO:0097694(establishment of RNA localization to telomere);GO:0090399(replicative senescence);GO:0071480(cellular response to gamma radiation);GO:0070198(protein localization to chromosome, telomeric region);GO:0046777(protein autophosphorylation);G…	03460(Fanconi anemia pathway);04110(Cell cycle);04115(p53 signaling pathway);05166(HTLV-I infection)
circRNA10127	chr13	91490811	91493168	+	2	circRNA	-	TN,HS	ENSSSCT00000012792	U2SURP	chr13:91488834-91490810|chr13:91493168-91495063	U2 snRNP associated SURP domain containing [Source:HGNC Symbol;Acc:HGNC:30855]	GO:0005654(nucleoplasm);GO:0005634(nucleus);GO:0006396(RNA processing);GO:0003723(RNA binding);GO:0003676(nucleic acid binding);GO:0000166(nucleotide binding)	03040(Spliceosome)
circRNA10128	chr13	97270169	97271226	-	3	circRNA	-	TN,HS	ENSSSCT00000023239	HLTF	chr13:97266256-97270168|chr13:97271226-97273330	helicase like transcription factor [Source:HGNC Symbol;Acc:HGNC:11099]	GO:0016020(membrane);GO:0005654(nucleoplasm);GO:0005634(nucleus);GO:0045944(positive regulation of transcription from RNA polymerase II promoter);GO:0006366(transcription from RNA polymerase II promoter);GO:0006357(regulation of transcription from RNA polymerase II promoter);GO:0006301(postreplication repair);GO:0000209(protein polyubiquitination);GO:0061630(ubiquitin protein ligase activity);GO:…	NA
circRNA10129	chr13	97280879	97282277	-	2	circRNA	-	TN,HS	ENSSSCT00000023239	HLTF	chr13:97280086-97280878|chr13:97282277-97291985	helicase like transcription factor [Source:HGNC Symbol;Acc:HGNC:11099]	GO:0016020(membrane);GO:0005654(nucleoplasm);GO:0005634(nucleus);GO:0045944(positive regulation of transcription from RNA polymerase II promoter);GO:0006366(transcription from RNA polymerase II promoter);GO:0006357(regulation of transcription from RNA polymerase II promoter);GO:0006301(postreplication repair);GO:0000209(protein polyubiquitination);GO:0061630(ubiquitin protein ligase activity);GO:…	NA
circRNA1013	chr3	130659109	130678829	+	6	circRNA	-	TN,HS	ENSSSCT00000009431	ENSSSCG00000008620	chr3:130651664-130659108|chr3:130678829-130685274	NA	GO:0006890(retrograde vesicle-mediated transport, Golgi to ER)	NA
circRNA10130	chr13	97291986	97307385	-	7	circRNA	-	TN,HS	ENSSSCT00000023239	HLTF	chr13:97282277-97291985|chr13:97307385-97310338	helicase like transcription factor [Source:HGNC Symbol;Acc:HGNC:11099]	GO:0016020(membrane);GO:0005654(nucleoplasm);GO:0005634(nucleus);GO:0045944(positive regulation of transcription from RNA polymerase II promoter);GO:0006366(transcription from RNA polymerase II promoter);GO:0006357(regulation of transcription from RNA polymerase II promoter);GO:0006301(postreplication repair);GO:0000209(protein polyubiquitination);GO:0061630(ubiquitin protein ligase activity);GO:…	NA
circRNA10131	chr13	97298407	97314870	-	11	circRNA	-	TN,HS	ENSSSCT00000023239	HLTF	chr13:97292083-97298406|chr13:97314870-97325245	helicase like transcription factor [Source:HGNC Symbol;Acc:HGNC:11099]	GO:0016020(membrane);GO:0005654(nucleoplasm);GO:0005634(nucleus);GO:0045944(positive regulation of transcription from RNA polymerase II promoter);GO:0006366(transcription from RNA polymerase II promoter);GO:0006357(regulation of transcription from RNA polymerase II promoter);GO:0006301(postreplication repair);GO:0000209(protein polyubiquitination);GO:0061630(ubiquitin protein ligase activity);GO:…	NA
circRNA10132	chr13	103494877	103526710	-	6	circRNA	-	TN,HS	ENSSSCT00000027658	PLCH1	chr13:103485561-103494876|chr13:103526710-103527305	phospholipase C eta 1 [Source:HGNC Symbol;Acc:HGNC:29185]	GO:0043231(intracellular membrane-bounded organelle);GO:0016020(membrane);GO:0005829(cytosol);GO:0005737(cytoplasm);GO:0048015(phosphatidylinositol-mediated signaling);GO:0035556(intracellular signal transduction);GO:0016042(lipid catabolic process);GO:0007165(signal transduction);GO:0006629(lipid metabolic process);GO:0050429(calcium-dependent phospholipase C activity);GO:0016787(hydrolase activ…	00562(Inositol phosphate metabolism)
circRNA10133	chr13	103510614	103526710	-	4	circRNA	-	TN,HS	ENSSSCT00000027658	PLCH1	chr13:103499382-103510613|chr13:103526710-103527305	phospholipase C eta 1 [Source:HGNC Symbol;Acc:HGNC:29185]	GO:0043231(intracellular membrane-bounded organelle);GO:0016020(membrane);GO:0005829(cytosol);GO:0005737(cytoplasm);GO:0048015(phosphatidylinositol-mediated signaling);GO:0035556(intracellular signal transduction);GO:0016042(lipid catabolic process);GO:0007165(signal transduction);GO:0006629(lipid metabolic process);GO:0050429(calcium-dependent phospholipase C activity);GO:0016787(hydrolase activ…	00562(Inositol phosphate metabolism)
circRNA10134	chr13	117332280	117338022	-	2	circRNA	-	TN,HS	ENSSSCT00000032293	ENSSSCG00000029608	chr13:117331509-117332279|chr13:117338022-117339360	NA	GO:0016021(integral component of membrane);GO:0016020(membrane);GO:0015031(protein transport);GO:0008565(protein transporter activity)	03060(Protein export);04141(Protein processing in endoplasmic reticulum)
circRNA10135	chr13	117586563	117605927	-	4	circRNA	-	TN,HS	ENSSSCT00000027451	PHC3	chr13:117581247-117586562|chr13:117605927-117612623	polyhomeotic homolog 3 [Source:HGNC Symbol;Acc:HGNC:15682]	GO:0035102(PRC1 complex);GO:0031519(PcG protein complex);GO:0005634(nucleus);GO:0008270(zinc ion binding)	NA
circRNA10136	chr13	118726087	118729783	-	2	circRNA	-	TN,HS	ENSSSCT00000030826	ENSSSCG00000020763	chr13:118723091-118726086|chr13:118729783-118742902	NA	NA	NA
circRNA10137	chr13	127818285	127822631	+	7	circRNA	-	TN,HS	ENSSSCT00000012878	TTC14	chr13:127817405-127818284|chr13:127822631-127823551	tetratricopeptide repeat domain 14 [Source:HGNC Symbol;Acc:HGNC:24697]	GO:0003676(nucleic acid binding)	NA
circRNA10138	chr13	130275521	130304514	+	11	circRNA	-	TN,HS	ENSSSCT00000029315	MCCC1	chr13:130265889-130275520|chr13:130304514-130307160	methylcrotonoyl-CoA carboxylase 1 [Source:HGNC Symbol;Acc:HGNC:6936]	GO:1905202(methylcrotonoyl-CoA carboxylase complex);GO:0005759(mitochondrial matrix);GO:0005743(mitochondrial inner membrane);GO:0005739(mitochondrion);GO:0046872(metal ion binding);GO:0016874(ligase activity);GO:0005524(ATP binding);GO:0004485(methylcrotonoyl-CoA carboxylase activity);GO:0004075(biotin carboxylase activity);GO:0003824(catalytic activity);GO:0000166(nucleotide binding)	00280(Valine, leucine and isoleucine degradation)
circRNA10139	chr13	131651433	131653079	+	5	circRNA	-	TN,HS	ENSSSCT00000026490	EIF4G1	chr13:131651285-131651432|chr13:131653079-131653204	eukaryotic translation initiation factor 4 gamma 1 [Source:HGNC Symbol;Acc:HGNC:3296]	GO:0016281(eukaryotic translation initiation factor 4F complex);GO:0016020(membrane);GO:0005844(polysome);GO:0005737(cytoplasm);GO:0005634(nucleus);GO:2000507(positive regulation of energy homeostasis);GO:1905696(regulation of polysome binding);GO:1905618(positive regulation of miRNA mediated inhibition of translation);GO:1905612(positive regulation of mRNA cap binding);GO:1905606(regulation of p…	03013(RNA transport);05416(Viral myocarditis)
circRNA1014	chr3	130917081	130921437	-	3	circRNA	-	TN,HS	ENSSSCT00000009432	ENSSSCG00000008621	chr3:130893130-130917080|chr3:130921437-130938371	NA	NA	NA
circRNA10140	chr13	132975613	132999736	+	14	circRNA	-	TN,HS	ENSSSCT00000024072	SENP2	chr13:132970765-132975612|chr13:132999736-133005299	SUMO1/sentrin/SMT3 specific peptidase 2 [Source:HGNC Symbol;Acc:HGNC:23116]	GO:0006508(proteolysis);GO:0008234(cysteine-type peptidase activity);GO:0031410(cytoplasmic vesicle);GO:0016605(PML body);GO:0016604(nuclear body);GO:0005829(cytosol);GO:0005737(cytoplasm);GO:0005643(nuclear pore);GO:0005634(nucleus);GO:2000045(regulation of G1/S transition of mitotic cell cycle);GO:1901797(negative regulation of signal transduction by p53 class mediator);GO:0060712(spongiotropho…	03013(RNA transport);04310(Wnt signaling pathway)
circRNA10141	chr13	132975613	132992877	+	11	circRNA	-	TN,HS	ENSSSCT00000024072	SENP2	chr13:132970765-132975612|chr13:132992877-132994944	SUMO1/sentrin/SMT3 specific peptidase 2 [Source:HGNC Symbol;Acc:HGNC:23116]	GO:0006508(proteolysis);GO:0008234(cysteine-type peptidase activity);GO:0031410(cytoplasmic vesicle);GO:0016605(PML body);GO:0016604(nuclear body);GO:0005829(cytosol);GO:0005737(cytoplasm);GO:0005643(nuclear pore);GO:0005634(nucleus);GO:2000045(regulation of G1/S transition of mitotic cell cycle);GO:1901797(negative regulation of signal transduction by p53 class mediator);GO:0060712(spongiotropho…	03013(RNA transport);04310(Wnt signaling pathway)
circRNA10142	chr13	132979954	132995024	+	9	circRNA	-	TN,HS	ENSSSCT00000024072	SENP2	chr13:132977708-132979953|chr13:132995024-132997364	SUMO1/sentrin/SMT3 specific peptidase 2 [Source:HGNC Symbol;Acc:HGNC:23116]	GO:0006508(proteolysis);GO:0008234(cysteine-type peptidase activity);GO:0031410(cytoplasmic vesicle);GO:0016605(PML body);GO:0016604(nuclear body);GO:0005829(cytosol);GO:0005737(cytoplasm);GO:0005643(nuclear pore);GO:0005634(nucleus);GO:2000045(regulation of G1/S transition of mitotic cell cycle);GO:1901797(negative regulation of signal transduction by p53 class mediator);GO:0060712(spongiotropho…	03013(RNA transport);04310(Wnt signaling pathway)
circRNA10143	chr13	133976859	133977323	+	2	circRNA	-	TN,HS	ENSSSCT00000012915	EIF4A2	chr13:133976549-133976858|chr13:133977323-133977545	eukaryotic translation initiation factor 4A2 [Source:HGNC Symbol;Acc:HGNC:3284]	GO:0048471(perinuclear region of cytoplasm);GO:1900260(negative regulation of RNA-directed 5'-3' RNA polymerase activity);GO:0010501(RNA secondary structure unwinding);GO:0010468(regulation of gene expression);GO:0006413(translational initiation);GO:0016887(ATPase activity);GO:0016787(hydrolase activity);GO:0005524(ATP binding);GO:0004386(helicase activity);GO:0004004(ATP-dependent RNA helicase a…	03013(RNA transport)
circRNA10144	chr13	136691991	136698308	-	5	circRNA	-	TN,HS	ENSSSCT00000012925	P3H2	chr13:136684387-136691990|chr13:136698308-136709235	prolyl 3-hydroxylase 2 [Source:HGNC Symbol;Acc:HGNC:19317]	GO:0005794(Golgi apparatus);GO:0005783(endoplasmic reticulum);GO:0005604(basement membrane);GO:0055114(oxidation-reduction process);GO:0032963(collagen metabolic process);GO:0019511(peptidyl-proline hydroxylation);GO:0008285(negative regulation of cell proliferation);GO:0031418(L-ascorbic acid binding);GO:0019797(procollagen-proline 3-dioxygenase activity);GO:0016705(oxidoreductase activity, acti…	NA
circRNA10145	chr13	140989665	141000317	-	9	circRNA	-	TN,HS	ENSSSCT00000012937	ATP13A3	chr13:140987886-140989664|chr13:141000317-141021728	ATPase 13A3 [Source:HGNC Symbol;Acc:HGNC:24113]	GO:0043231(intracellular membrane-bounded organelle);GO:0016021(integral component of membrane);GO:0016020(membrane);GO:0005887(integral component of plasma membrane);GO:0099132(ATP hydrolysis coupled cation transmembrane transport);GO:0070588(calcium ion transmembrane transport);GO:0006874(cellular calcium ion homeostasis);GO:0006812(cation transport);GO:0046872(metal ion binding);GO:0016887(ATP…	NA
circRNA10146	chr13	142491559	142617932	+	15	circRNA	-	TN,HS	ENSSSCT00000012945	DLG1	chr13:142352721-142491558|chr13:142617932-142624886	discs large MAGUK scaffold protein 1 [Source:HGNC Symbol;Acc:HGNC:2900]	GO:0097025(MPP7-DLG1-LIN7 complex);GO:0070062(extracellular exosome);GO:0048471(perinuclear region of cytoplasm);GO:0045211(postsynaptic membrane);GO:0045202(synapse);GO:0045121(membrane raft);GO:0043219(lateral loop);GO:0035748(myelin sheath abaxonal region);GO:0033268(node of Ranvier);GO:0031594(neuromuscular junction);GO:0031253(cell projection membrane);GO:0030054(cell junction);GO:0016328(la…	04390(Hippo signaling pathway);04660(T cell receptor signaling pathway);05203(Viral carcinogenesis);05166(HTLV-I infection)
circRNA10147	chr13	142562710	142584123	+	3	circRNA	-	TN,HS	ENSSSCT00000012945	DLG1	chr13:142551946-142562709|chr13:142584123-142599899	discs large MAGUK scaffold protein 1 [Source:HGNC Symbol;Acc:HGNC:2900]	GO:0097025(MPP7-DLG1-LIN7 complex);GO:0070062(extracellular exosome);GO:0048471(perinuclear region of cytoplasm);GO:0045211(postsynaptic membrane);GO:0045202(synapse);GO:0045121(membrane raft);GO:0043219(lateral loop);GO:0035748(myelin sheath abaxonal region);GO:0033268(node of Ranvier);GO:0031594(neuromuscular junction);GO:0031253(cell projection membrane);GO:0030054(cell junction);GO:0016328(la…	04390(Hippo signaling pathway);04660(T cell receptor signaling pathway);05203(Viral carcinogenesis);05166(HTLV-I infection)
circRNA10148	chr13	142933751	142941310	-	5	circRNA	-	TN,HS	ENSSSCT00000012955	PAK2	chr13:142931460-142933750|chr13:142941310-142943512	p21 (RAC1) activated kinase 2 [Source:HGNC Symbol;Acc:HGNC:8591]	GO:0005737(cytoplasm);GO:2001271(negative regulation of cysteine-type endopeptidase activity involved in execution phase of apoptosis);GO:2001238(positive regulation of extrinsic apoptotic signaling pathway);GO:0071407(cellular response to organic cyclic compound);GO:0061098(positive regulation of protein tyrosine kinase activity);GO:0060996(dendritic spine development);GO:0050731(positive regula…	04014(Ras signaling pathway);04010(MAPK signaling pathway);04012(ErbB signaling pathway);04810(Regulation of actin cytoskeleton);04510(Focal adhesion);04660(T cell receptor signaling pathway);04360(Axon guidance);05211(Renal cell carcinoma)
circRNA10149	chr13	144113033	144114121	+	2	circRNA	-	TN,HS	ENSSSCT00000012966	LRCH3	chr13:144111094-144113032|chr13:144114121-144121858	leucine rich repeats and calponin homology domain containing 3 [Source:HGNC Symbol;Acc:HGNC:28637]	GO:0005886(plasma membrane);GO:0005829(cytosol);GO:0007165(signal transduction)	NA
circRNA1015	chr3	134657095	134668164	+	3	circRNA	-	TN,HS	ENSSSCT00000009447	NOL10	chr3:134654767-134657094|chr3:134668164-134697660	nucleolar protein 10 [Source:HGNC Symbol;Acc:HGNC:25862]	GO:0005730(nucleolus);GO:0005634(nucleus);GO:0003723(RNA binding)	NA
circRNA10150	chr13	144272713	144288401	+	5	circRNA	-	TN,HS	ENSSSCT00000012970	LMLN	chr13:144267544-144272712|chr13:144288401-144291583	leishmanolysin like peptidase [Source:HGNC Symbol;Acc:HGNC:15991]	GO:0016021(integral component of membrane);GO:0016020(membrane);GO:0007155(cell adhesion);GO:0006508(proteolysis);GO:0004222(metalloendopeptidase activity);GO:0005925(focal adhesion);GO:0005829(cytosol)	NA
circRNA10151	chr13	145234556	145234794	-	1	circRNA	-	TN,HS	ENSSSCT00000023434	ENSSSCG00000021656	chr13:145179767-145234555|chr13:145234794-145234813	NA	GO:0043547(positive regulation of GTPase activity);GO:0035023(regulation of Rho protein signal transduction);GO:0006468(protein phosphorylation);GO:0005524(ATP binding);GO:0005089(Rho guanyl-nucleotide exchange factor activity);GO:0004672(protein kinase activity)	NA
circRNA10152	chr13	145395420	145416967	-	10	circRNA	-	TN,HS	ENSSSCT00000023434	ENSSSCG00000021656	chr13:145383935-145395419|chr13:145416967-145419970	NA	GO:0043547(positive regulation of GTPase activity);GO:0035023(regulation of Rho protein signal transduction);GO:0006468(protein phosphorylation);GO:0005524(ATP binding);GO:0005089(Rho guanyl-nucleotide exchange factor activity);GO:0004672(protein kinase activity)	NA
circRNA10153	chr13	145987809	145990602	+	3	circRNA	-	TN,HS	ENSSSCT00000029688	CCDC14	chr13:145973907-145987808|chr13:145990602-145996702	coiled-coil domain containing 14 [Source:HGNC Symbol;Acc:HGNC:25766]	GO:0034451(centriolar satellite);GO:0005813(centrosome);GO:0071539(protein localization to centrosome);GO:0021762(substantia nigra development)	NA
circRNA10154	chr13	148503428	148507006	+	6	circRNA	-	TN,HS	ENSSSCT00000013000	HCLS1	chr13:148497149-148503427|chr13:148507006-148507136	hematopoietic cell-specific Lyn substrate 1 [Source:HGNC Symbol;Acc:HGNC:4844]	GO:0005886(plasma membrane);GO:0005829(cytosol);GO:0005737(cytoplasm);GO:0005667(transcription factor complex);GO:0005634(nucleus);GO:2000107(negative regulation of leukocyte apoptotic process);GO:0071345(cellular response to cytokine stimulus);GO:0051897(positive regulation of protein kinase B signaling);GO:0050731(positive regulation of peptidyl-tyrosine phosphorylation);GO:0045944(positive reg…	04530(Tight junction);05205(Proteoglycans in cancer);05100(Bacterial invasion of epithelial cells)
circRNA10155	chr13	149836368	149854053	-	5	circRNA	-	TN,HS	ENSSSCT00000013013	ENSSSCG00000011892	chr13:149816010-149836367|chr13:149854053-149875729	NA	GO:0016021(integral component of membrane);GO:0016020(membrane)	NA
circRNA10156	chr13	149836368	149877941	-	8	circRNA	-	TN,HS	ENSSSCT00000013013	ENSSSCG00000011892	chr13:149816010-149836367|chr13:149877941-149878963	NA	GO:0016021(integral component of membrane);GO:0016020(membrane)	NA
circRNA10157	chr13	155450014	155460640	-	4	circRNA	-	TN,HS	ENSSSCT00000013035	ENSSSCG00000011912	chr13:155447580-155450013|chr13:155460640-155462575	NA	GO:0016020(membrane);GO:0005741(mitochondrial outer membrane);GO:0005739(mitochondrion);GO:0005737(cytoplasm);GO:0008616(queuosine biosynthetic process);GO:0008033(tRNA processing);GO:0006400(tRNA modification);GO:0046872(metal ion binding);GO:0016763(transferase activity, transferring pentosyl groups);GO:0008479(queuine tRNA-ribosyltransferase activity)	NA
circRNA10158	chr13	155716023	155741714	-	10	circRNA	-	TN,HS	ENSSSCT00000013040	ATP6V1A	chr13:155714214-155716022|chr13:155741714-155741965	ATPase, H+ transporting, lysosomal 70kDa, V1 subunit A [Source:HGNC Symbol;Acc:HGNC:851]	GO:0070062(extracellular exosome);GO:0043209(myelin sheath);GO:0033180(proton-transporting V-type ATPase, V1 domain);GO:0016324(apical plasma membrane);GO:0005902(microvillus);GO:0005886(plasma membrane);GO:0005829(cytosol);GO:0005765(lysosomal membrane);GO:0005739(mitochondrion);GO:0046034(ATP metabolic process);GO:0015992(proton transport);GO:0015991(ATP hydrolysis coupled proton transport);GO:…	00190(Oxidative phosphorylation);04145(Phagosome);04966(Collecting duct acid secretion);04721(Synaptic vesicle cycle);05323(Rheumatoid arthritis)
circRNA10159	chr13	156897027	156902372	+	4	circRNA	-	TN,HS	ENSSSCT00000013054	ATG3	chr13:156894655-156897026|chr13:156902372-156904615	autophagy related 3 [Source:HGNC Symbol;Acc:HGNC:20962]	GO:0005829(cytosol);GO:0005737(cytoplasm);GO:0000153(cytoplasmic ubiquitin ligase complex);GO:1902017(regulation of cilium assembly);GO:0050765(negative regulation of phagocytosis);GO:0044804(nucleophagy);GO:0043653(mitochondrial fragmentation involved in apoptotic process);GO:0016567(protein ubiquitination);GO:0016236(macroautophagy);GO:0015031(protein transport);GO:0006914(autophagy);GO:0006810…	04140(Regulation of autophagy)
circRNA1016	chr3	134711008	134711682	+	2	circRNA	-	TN,HS	ENSSSCT00000009447	NOL10	chr3:134703504-134711007|chr3:134711682-134712330	nucleolar protein 10 [Source:HGNC Symbol;Acc:HGNC:25862]	GO:0005730(nucleolus);GO:0005634(nucleus);GO:0003723(RNA binding)	NA
circRNA10160	chr13	162834973	162869891	+	7	circRNA	-	TN,HS	ENSSSCT00000023448	ENSSSCG00000022486	chr13:162819223-162834972|chr13:162869891-162878571	NA	GO:0045121(membrane raft);GO:0005886(plasma membrane);GO:0005634(nucleus);GO:0023051(regulation of signaling);GO:0016567(protein ubiquitination);GO:0007175(negative regulation of epidermal growth factor-activated receptor activity);GO:0007173(epidermal growth factor receptor signaling pathway);GO:0007166(cell surface receptor signaling pathway);GO:0006508(proteolysis);GO:0061630(ubiquitin protein…	04120(Ubiquitin mediated proteolysis);04012(ErbB signaling pathway);04630(Jak-STAT signaling pathway);04144(Endocytosis);04660(T cell receptor signaling pathway);04910(Insulin signaling pathway);05200(Pathways in cancer);05205(Proteoglycans in cancer);05220(Chronic myeloid leukemia);05100(Bacterial invasion of epithelial cells)
circRNA10161	chr13	167096198	167100837	+	2	circRNA	-	TN,HS	ENSSSCT00000022387	SENP7	chr13:167081024-167096197|chr13:167100837-167103117	SUMO1/sentrin specific peptidase 7 [Source:HGNC Symbol;Acc:HGNC:30402]	GO:0005886(plasma membrane);GO:0005634(nucleus);GO:0005622(intracellular);GO:0007188(adenylate cyclase-modulating G-protein coupled receptor signaling pathway);GO:0006508(proteolysis);GO:0008234(cysteine-type peptidase activity);GO:0004930(G-protein coupled receptor activity)	NA
circRNA10162	chr13	187702862	187763716	-	12	circRNA	-	TN,HS	ENSSSCT00000013133	ENSSSCG00000012002	chr13:187691400-187702861|chr13:187763716-187767082	NA	GO:0030673(axolemma);GO:0016021(integral component of membrane);GO:0016020(membrane);GO:0035385(Roundabout signaling pathway);GO:0007411(axon guidance);GO:0001822(kidney development)	04360(Axon guidance)
circRNA10163	chr13	190926158	190949861	+	4	circRNA	-	TN,HS	ENSSSCT00000022689	USP25	chr13:190918571-190926157|chr13:190949861-190953809	ubiquitin specific peptidase 25 [Source:HGNC Symbol;Acc:HGNC:12624]	GO:0005829(cytosol);GO:0005783(endoplasmic reticulum);GO:1904293(negative regulation of ERAD pathway);GO:0071108(protein K48-linked deubiquitination);GO:0070536(protein K63-linked deubiquitination);GO:0016579(protein deubiquitination);GO:0006511(ubiquitin-dependent protein catabolic process);GO:0051117(ATPase binding);GO:0036459(thiol-dependent ubiquitinyl hydrolase activity);GO:0032183(SUMO bind…	NA
circRNA10164	chr13	199006520	199008099	-	2	circRNA	-	TN,HS	ENSSSCT00000013152	ENSSSCG00000012021	chr13:199004645-199006519|chr13:199008099-199010526	NA	GO:0000166(nucleotide binding)	NA
circRNA10165	chr13	202617783	202640266	-	12	circRNA	-	TN,HS	ENSSSCT00000030539	LTN1	chr13:202616415-202617782|chr13:202640266-202641100	listerin E3 ubiquitin protein ligase 1 [Source:HGNC Symbol;Acc:HGNC:13082]	GO:0051865(protein autoubiquitination);GO:0061630(ubiquitin protein ligase activity);GO:0046872(metal ion binding);GO:0008270(zinc ion binding);GO:0004842(ubiquitin-protein transferase activity)	NA
circRNA10166	chr13	202625784	202632177	-	4	circRNA	-	TN,HS	ENSSSCT00000030539	LTN1	chr13:202622752-202625783|chr13:202632177-202633189	listerin E3 ubiquitin protein ligase 1 [Source:HGNC Symbol;Acc:HGNC:13082]	GO:0051865(protein autoubiquitination);GO:0061630(ubiquitin protein ligase activity);GO:0046872(metal ion binding);GO:0008270(zinc ion binding);GO:0004842(ubiquitin-protein transferase activity)	NA
circRNA10167	chr13	202715441	202720405	-	8	circRNA	-	TN,HS	ENSSSCT00000023076	CCT8	chr13:202714724-202715440|chr13:202720405-202721923	chaperonin containing TCP1 subunit 8 [Source:HGNC Symbol;Acc:HGNC:1623]	GO:0070062(extracellular exosome);GO:0045111(intermediate filament cytoskeleton);GO:0044297(cell body);GO:0005874(microtubule);GO:0005832(chaperonin-containing T-complex);GO:0005829(cytosol);GO:0005813(centrosome);GO:0005737(cytoplasm);GO:0005654(nucleoplasm);GO:0002199(zona pellucida receptor complex);GO:1904874(positive regulation of telomerase RNA localization to Cajal body);GO:1904871(positiv…	NA
circRNA10168	chr13	205210925	205211420	-	2	circRNA	-	TN,HS	ENSSSCT00000025130	TIAM1	chr13:205203942-205210924|chr13:205211420-205213019	T-cell lymphoma invasion and metastasis 1 [Source:HGNC Symbol;Acc:HGNC:11805]	GO:0044291(cell-cell contact zone);GO:0031234(extrinsic component of cytoplasmic side of plasma membrane);GO:0005911(cell-cell junction);GO:0005886(plasma membrane);GO:0005829(cytosol);GO:0090630(activation of GTPase activity);GO:0035556(intracellular signal transduction);GO:0035023(regulation of Rho protein signal transduction);GO:0032092(positive regulation of protein binding);GO:0030335(positi…	04014(Ras signaling pathway);04015(Rap1 signaling pathway);04024(cAMP signaling pathway);04810(Regulation of actin cytoskeleton);04062(Chemokine signaling pathway);05205(Proteoglycans in cancer)
circRNA10169	chr13	205655759	205658845	-	3	circRNA	-	TN,HS	ENSSSCT00000030551	SCAF4	chr13:205654320-205655758|chr13:205658845-205659527	SR-related CTD associated factor 4 [Source:HGNC Symbol;Acc:HGNC:19304]	GO:0005654(nucleoplasm);GO:0003723(RNA binding);GO:0003676(nucleic acid binding);GO:0000166(nucleotide binding)	NA
circRNA1017	chr3	134956016	134966155	+	7	circRNA	-	TN,HS	ENSSSCT00000009449	TAF1B	chr3:134954691-134956015|chr3:134966155-134981591	TATA-box binding protein associated factor, RNA polymerase I subunit B [Source:HGNC Symbol;Acc:HGNC:11533]	GO:0070860(RNA polymerase I core factor complex);GO:0070062(extracellular exosome);GO:0005668(RNA polymerase transcription factor SL1 complex);GO:0006360(transcription from RNA polymerase I promoter);GO:0001189(RNA polymerase I transcriptional preinitiation complex assembly at the promoter for the nuclear large rRNA transcript);GO:0001188(RNA polymerase I transcriptional preinitiation complex ass…	NA
circRNA10170	chr13	206959475	206964833	-	4	circRNA	-	TN,HS	ENSSSCT00000022788	GART	chr13:206958992-206959474|chr13:206964833-206966382	phosphoribosylglycinamide formyltransferase, phosphoribosylglycinamide synthetase, phosphoribosylaminoimidazole synthetase [Source:HGNC Symbol;Acc:HGNC:4163]	GO:0070062(extracellular exosome);GO:0005737(cytoplasm);GO:0009113(purine nucleobase biosynthetic process);GO:0009058(biosynthetic process);GO:0008152(metabolic process);GO:0006189('de novo' IMP biosynthetic process);GO:0006164(purine nucleotide biosynthetic process);GO:0046872(metal ion binding);GO:0016874(ligase activity);GO:0016742(hydroxymethyl-, formyl- and related transferase activity);GO:0…	00230(Purine metabolism);00670(One carbon pool by folate)
circRNA10171	chr13	210034357	210047801	+	9	circRNA	-	TN,HS	ENSSSCT00000013187	MORC3	chr13:210024313-210034356|chr13:210047801-210050314	MORC family CW-type zinc finger 3 [Source:HGNC Symbol;Acc:HGNC:23572]	GO:0016605(PML body);GO:0005654(nucleoplasm);GO:0005634(nucleus);GO:0051457(maintenance of protein location in nucleus);GO:0050821(protein stabilization);GO:0048147(negative regulation of fibroblast proliferation);GO:0018105(peptidyl-serine phosphorylation);GO:0009791(post-embryonic development);GO:0007569(cell aging);GO:0006468(protein phosphorylation);GO:0046872(metal ion binding);GO:0008270(zi…	NA
circRNA10172	chr13	210036903	210050422	+	9	circRNA	-	TN,HS	ENSSSCT00000013187	MORC3	chr13:210034429-210036902|chr13:210050422-210052586	MORC family CW-type zinc finger 3 [Source:HGNC Symbol;Acc:HGNC:23572]	GO:0016605(PML body);GO:0005654(nucleoplasm);GO:0005634(nucleus);GO:0051457(maintenance of protein location in nucleus);GO:0050821(protein stabilization);GO:0048147(negative regulation of fibroblast proliferation);GO:0018105(peptidyl-serine phosphorylation);GO:0009791(post-embryonic development);GO:0007569(cell aging);GO:0006468(protein phosphorylation);GO:0046872(metal ion binding);GO:0008270(zi…	NA
circRNA10173	chr13	210047704	210052890	+	4	circRNA	-	TN,HS	ENSSSCT00000013187	MORC3	chr13:210045373-210047703|chr13:210052890-210054428	MORC family CW-type zinc finger 3 [Source:HGNC Symbol;Acc:HGNC:23572]	GO:0016605(PML body);GO:0005654(nucleoplasm);GO:0005634(nucleus);GO:0051457(maintenance of protein location in nucleus);GO:0050821(protein stabilization);GO:0048147(negative regulation of fibroblast proliferation);GO:0018105(peptidyl-serine phosphorylation);GO:0009791(post-embryonic development);GO:0007569(cell aging);GO:0006468(protein phosphorylation);GO:0046872(metal ion binding);GO:0008270(zi…	NA
circRNA10174	chr13	210047704	210060836	+	7	circRNA	-	TN,HS	ENSSSCT00000013187	MORC3	chr13:210045373-210047703|chr13:210060836-210062409	MORC family CW-type zinc finger 3 [Source:HGNC Symbol;Acc:HGNC:23572]	GO:0016605(PML body);GO:0005654(nucleoplasm);GO:0005634(nucleus);GO:0051457(maintenance of protein location in nucleus);GO:0050821(protein stabilization);GO:0048147(negative regulation of fibroblast proliferation);GO:0018105(peptidyl-serine phosphorylation);GO:0009791(post-embryonic development);GO:0007569(cell aging);GO:0006468(protein phosphorylation);GO:0046872(metal ion binding);GO:0008270(zi…	NA
circRNA10175	chr13	210819581	210859107	+	17	circRNA	-	TN,HS	ENSSSCT00000013194	TTC3	chr13:210792658-210819580|chr13:210859107-210861714	tetratricopeptide repeat domain 3 [Source:HGNC Symbol;Acc:HGNC:12393]	GO:0005829(cytosol);GO:0005730(nucleolus);GO:0005634(nucleus);GO:0070936(protein K48-linked ubiquitination);GO:0006511(ubiquitin-dependent protein catabolic process);GO:0004842(ubiquitin-protein transferase activity)	NA
circRNA10176	chr13	210833657	210840309	+	4	circRNA	-	TN,HS	ENSSSCT00000013194	TTC3	chr13:210831693-210833656|chr13:210840309-210844338	tetratricopeptide repeat domain 3 [Source:HGNC Symbol;Acc:HGNC:12393]	GO:0005829(cytosol);GO:0005730(nucleolus);GO:0005634(nucleus);GO:0070936(protein K48-linked ubiquitination);GO:0006511(ubiquitin-dependent protein catabolic process);GO:0004842(ubiquitin-protein transferase activity)	NA
circRNA10177	chr13	210850057	210859107	+	7	circRNA	-	TN,HS	ENSSSCT00000013194	TTC3	chr13:210847843-210850056|chr13:210859107-210861714	tetratricopeptide repeat domain 3 [Source:HGNC Symbol;Acc:HGNC:12393]	GO:0005829(cytosol);GO:0005730(nucleolus);GO:0005634(nucleus);GO:0070936(protein K48-linked ubiquitination);GO:0006511(ubiquitin-dependent protein catabolic process);GO:0004842(ubiquitin-protein transferase activity)	NA
circRNA10178	chr13	212935135	212940882	-	3	circRNA	-	TN,HS	ENSSSCT00000025909	ENSSSCG00000021042	chr13:212932878-212935134|chr13:212940882-212947615	NA	GO:0005634(nucleus);GO:0008360(regulation of cell shape);GO:0007010(cytoskeleton organization);GO:0006357(regulation of transcription from RNA polymerase II promoter)	NA
circRNA10179	chr13	212960778	212961105	-	2	circRNA	-	TN,HS	ENSSSCT00000025047	ENSSSCG00000026915	chr13:212957590-212960777|chr13:212961105-212963032	NA	GO:0005634(nucleus);GO:0008360(regulation of cell shape);GO:0007010(cytoskeleton organization);GO:0006357(regulation of transcription from RNA polymerase II promoter)	NA
circRNA1018	chr3	135116468	135117428	+	2	circRNA	-	TN,HS	ENSSSCT00000009453	ADAM17	chr3:135115009-135116467|chr3:135117428-135118452	NA	GO:0016021(integral component of membrane);GO:0016020(membrane);GO:0006508(proteolysis);GO:0008237(metallopeptidase activity)	NA
circRNA10180	chr13	213727030	213735969	-	4	circRNA	-	TN,HS	ENSSSCT00000013204	DSCAM	chr13:213718158-213727029|chr13:213735969-213737667	DS cell adhesion molecule [Source:HGNC Symbol;Acc:HGNC:3039]	GO:0030426(growth cone);GO:0030424(axon);GO:0016021(integral component of membrane);GO:0016020(membrane);GO:0005887(integral component of plasma membrane);GO:0005886(plasma membrane);GO:0070593(dendrite self-avoidance);GO:0060060(post-embryonic retina morphogenesis in camera-type eye);GO:0048842(positive regulation of axon extension involved in axon guidance);GO:0048813(dendrite morphogenesis);GO…	NA
circRNA10181	chr12	3360599	3374584	+	9	circRNA	-	TN,HS	ENSSSCT00000018689	USP36	chr12:3354790-3360598|chr12:3374584-3377323	ubiquitin specific peptidase 36 [Source:HGNC Symbol;Acc:HGNC:20062]	GO:0016607(nuclear speck);GO:0005730(nucleolus);GO:1903955(positive regulation of protein targeting to mitochondrion);GO:1903146(regulation of mitophagy);GO:0016579(protein deubiquitination);GO:0006511(ubiquitin-dependent protein catabolic process);GO:0036459(thiol-dependent ubiquitinyl hydrolase activity);GO:0004843(thiol-dependent ubiquitin-specific protease activity);GO:0003723(RNA binding)	NA
circRNA10182	chr12	5278151	5288457	+	6	circRNA	-	TN,HS	ENSSSCT00000018716	SRP68	chr12:5274562-5278150|chr12:5288457-5346093	signal recognition particle 68 [Source:HGNC Symbol;Acc:HGNC:11302]	GO:0030529(intracellular ribonucleoprotein complex);GO:0005925(focal adhesion);GO:0005829(cytosol);GO:0005786(signal recognition particle, endoplasmic reticulum targeting);GO:0005783(endoplasmic reticulum);GO:0005737(cytoplasm);GO:0045047(protein targeting to ER);GO:0042493(response to drug);GO:0006614(SRP-dependent cotranslational protein targeting to membrane);GO:0030942(endoplasmic reticulum s…	NA
circRNA10183	chr12	5285647	5353141	+	7	circRNA	-	TN,HS	ENSSSCT00000018716	SRP68	chr12:5285177-5285646|chr12:5353141-5354332	signal recognition particle 68 [Source:HGNC Symbol;Acc:HGNC:11302]	GO:0030529(intracellular ribonucleoprotein complex);GO:0005925(focal adhesion);GO:0005829(cytosol);GO:0005786(signal recognition particle, endoplasmic reticulum targeting);GO:0005783(endoplasmic reticulum);GO:0005737(cytoplasm);GO:0045047(protein targeting to ER);GO:0042493(response to drug);GO:0006614(SRP-dependent cotranslational protein targeting to membrane);GO:0030942(endoplasmic reticulum s…	NA
circRNA10184	chr12	6450595	6451382	+	2	circRNA	-	TN,HS	ENSSSCT00000018758	NAT9	chr12:6449724-6450594|chr12:6451382-6452208	N-acetyltransferase 9 (putative) [Source:HGNC Symbol;Acc:HGNC:23133]	GO:0008080(N-acetyltransferase activity)	NA
circRNA10185	chr12	7992334	8001002	-	3	circRNA	-	TN,HS	ENSSSCT00000018775	C17orf80	chr12:7990866-7992333|chr12:8001002-8003352	chromosome 17 open reading frame 80 [Source:HGNC Symbol;Acc:HGNC:29601]	GO:0070062(extracellular exosome);GO:0016021(integral component of membrane);GO:0016020(membrane)	NA
circRNA10186	chr12	8030186	8037760	-	8	circRNA	-	TN,HS	ENSSSCT00000018777	COG1	chr12:8029039-8030185|chr12:8037760-8040596	component of oligomeric golgi complex 1 [Source:HGNC Symbol;Acc:HGNC:6545]	GO:0017119(Golgi transport complex);GO:0005794(Golgi apparatus);GO:0006891(intra-Golgi vesicle-mediated transport)	NA
circRNA10187	chr12	11470995	11483250	-	8	circRNA	-	TN,HS	ENSSSCT00000018784	ABCA5	chr12:11469152-11470994|chr12:11483250-11485522	ATP binding cassette subfamily A member 5 [Source:HGNC Symbol;Acc:HGNC:35]	GO:0016021(integral component of membrane);GO:0016020(membrane);GO:0006810(transport);GO:0016887(ATPase activity);GO:0005524(ATP binding);GO:0005215(transporter activity);GO:0000166(nucleotide binding);GO:0005770(late endosome);GO:0005764(lysosome);GO:0034375(high-density lipoprotein particle remodeling);GO:0033344(cholesterol efflux);GO:0010745(negative regulation of macrophage derived foam cell…	02010(ABC transporters)
circRNA10188	chr12	12187479	12189977	+	2	circRNA	-	TN,HS	ENSSSCT00000018789	WIPI1	chr12:12181816-12187478|chr12:12189977-12194653	WD repeat domain, phosphoinositide interacting 1 [Source:HGNC Symbol;Acc:HGNC:25471]	GO:0034045(pre-autophagosomal structure membrane);GO:0010008(endosome membrane);GO:0005829(cytosol);GO:0005802(trans-Golgi network);GO:0005737(cytoplasm);GO:0000421(autophagosome membrane);GO:0000407(pre-autophagosomal structure);GO:0048203(vesicle targeting, trans-Golgi to endosome);GO:0006914(autophagy);GO:0080025(phosphatidylinositol-3,5-bisphosphate binding);GO:0050681(androgen receptor bindi…	NA
circRNA10189	chr12	13897339	13961162	-	19	circRNA	-	TN,HS	ENSSSCT00000018802	HELZ	chr12:13871312-13897338|chr12:13961162-13970676	helicase with zinc finger [Source:HGNC Symbol;Acc:HGNC:16878]	GO:0046872(metal ion binding)	NA
circRNA1019	chr3	135162081	135167966	-	5	circRNA	-	TN,HS	ENSSSCT00000027309	CPSF3	chr3:135157834-135162080|chr3:135167966-135169302	cleavage and polyadenylation specific factor 3 [Source:HGNC Symbol;Acc:HGNC:2326]	GO:0005847(mRNA cleavage and polyadenylation specificity factor complex);GO:0090502(RNA phosphodiester bond hydrolysis, endonucleolytic);GO:0090305(nucleic acid phosphodiester bond hydrolysis);GO:0006398(mRNA 3'-end processing by stem-loop binding and cleavage);GO:0008409(5'-3' exonuclease activity);GO:0004521(endoribonuclease activity);GO:0003723(RNA binding)	03015(mRNA surveillance pathway)
circRNA10190	chr12	13911452	13922430	-	4	circRNA	-	TN,HS	ENSSSCT00000018802	HELZ	chr12:13904239-13911451|chr12:13922430-13929342	helicase with zinc finger [Source:HGNC Symbol;Acc:HGNC:16878]	GO:0046872(metal ion binding)	NA
circRNA10191	chr12	13937086	13941872	-	3	circRNA	-	TN,HS	ENSSSCT00000018802	HELZ	chr12:13935539-13937085|chr12:13941872-13948610	helicase with zinc finger [Source:HGNC Symbol;Acc:HGNC:16878]	GO:0046872(metal ion binding)	NA
circRNA10192	chr12	13955863	13976387	-	8	circRNA	-	TN,HS	ENSSSCT00000018802	HELZ	chr12:13949433-13955862|chr12:13976387-13981374	helicase with zinc finger [Source:HGNC Symbol;Acc:HGNC:16878]	GO:0046872(metal ion binding)	NA
circRNA10193	chr12	13960895	13972137	-	3	circRNA	-	TN,HS	ENSSSCT00000018802	HELZ	chr12:13956979-13960894|chr12:13972137-13972598	helicase with zinc finger [Source:HGNC Symbol;Acc:HGNC:16878]	GO:0046872(metal ion binding)	NA
circRNA10194	chr12	15113341	15117301	-	5	circRNA	-	TN,HS	ENSSSCT00000018821	DDX42	chr12:15112538-15113340|chr12:15117301-15117675	DEAD-box helicase 42 [Source:HGNC Symbol;Acc:HGNC:18676]	GO:0016607(nuclear speck);GO:0016020(membrane);GO:0005829(cytosol);GO:0005737(cytoplasm);GO:0005634(nucleus);GO:0010501(RNA secondary structure unwinding);GO:0008104(protein localization);GO:0005524(ATP binding);GO:0004004(ATP-dependent RNA helicase activity);GO:0003723(RNA binding);GO:0003676(nucleic acid binding)	03040(Spliceosome)
circRNA10195	chr12	15262828	15275808	-	2	circRNA	-	TN,HS	ENSSSCT00000033901	MAP3K3	chr12:15256459-15262827|chr12:15275808-15285301	mitogen-activated protein kinase kinase kinase 3 [Source:HGNC Symbol;Acc:HGNC:6855]	GO:0005737(cytoplasm);GO:1900745(positive regulation of p38MAPK cascade);GO:0046777(protein autophosphorylation);GO:0043123(positive regulation of I-kappaB kinase/NF-kappaB signaling);GO:0035556(intracellular signal transduction);GO:0030036(actin cytoskeleton organization);GO:0023014(signal transduction by protein phosphorylation);GO:0006468(protein phosphorylation);GO:0001568(blood vessel develo…	04010(MAPK signaling pathway);04912(GnRH signaling pathway);04722(Neurotrophin signaling pathway);05166(HTLV-I infection)
circRNA10196	chr12	15464790	15483702	-	5	circRNA	-	TN,HS	ENSSSCT00000018832	TANC2	chr12:15458354-15464789|chr12:15483702-15502921	tetratricopeptide repeat, ankyrin repeat and coiled-coil containing 2 [Source:HGNC Symbol;Acc:HGNC:30212]	GO:0001701(in utero embryonic development)	NA
circRNA10197	chr12	16046492	16054013	-	7	circRNA	-	TN,HS	ENSSSCT00000018837	TLK2	chr12:16041895-16046491|chr12:16054013-16062481	tousled like kinase 2 [Source:HGNC Symbol;Acc:HGNC:11842]	GO:0048471(perinuclear region of cytoplasm);GO:0005882(intermediate filament);GO:0005634(nucleus);GO:0071480(cellular response to gamma radiation);GO:0035556(intracellular signal transduction);GO:0032435(negative regulation of proteasomal ubiquitin-dependent protein catabolic process);GO:0018105(peptidyl-serine phosphorylation);GO:0007059(chromosome segregation);GO:0006974(cellular response to DN…	NA
circRNA10198	chr12	16069709	16071225	-	2	circRNA	-	TN,HS	ENSSSCT00000018837	TLK2	chr12:16063733-16069708|chr12:16071225-16085351	tousled like kinase 2 [Source:HGNC Symbol;Acc:HGNC:11842]	GO:0048471(perinuclear region of cytoplasm);GO:0005882(intermediate filament);GO:0005634(nucleus);GO:0071480(cellular response to gamma radiation);GO:0035556(intracellular signal transduction);GO:0032435(negative regulation of proteasomal ubiquitin-dependent protein catabolic process);GO:0018105(peptidyl-serine phosphorylation);GO:0007059(chromosome segregation);GO:0006974(cellular response to DN…	NA
circRNA10199	chr12	16850057	16852434	+	2	circRNA	-	TN,HS	ENSSSCT00000018844	CDC27	chr12:16845456-16850056|chr12:16852434-16861241	cell division cycle 27 [Source:HGNC Symbol;Acc:HGNC:1728]	GO:0005876(spindle microtubule);GO:0005813(centrosome);GO:0005737(cytoplasm);GO:0005680(anaphase-promoting complex);GO:0005654(nucleoplasm);GO:0005634(nucleus);GO:0070979(protein K11-linked ubiquitination);GO:0007091(metaphase/anaphase transition of mitotic cell cycle);GO:0019903(protein phosphatase binding)	04120(Ubiquitin mediated proteolysis);04110(Cell cycle);04114(Oocyte meiosis);04914(Progesterone-mediated oocyte maturation);05166(HTLV-I infection)
circRNA102	chr7	91912202	91982115	-	26	circRNA	-	TN,HS	ENSSSCT00000002524	CHD2	chr7:91907348-91912201|chr7:91982115-92001277	chromodomain helicase DNA binding protein 2 [Source:HGNC Symbol;Acc:HGNC:1917]	GO:0070062(extracellular exosome);GO:0043231(intracellular membrane-bounded organelle);GO:0005730(nucleolus);GO:0005654(nucleoplasm);GO:0005634(nucleus);GO:0060218(hematopoietic stem cell differentiation);GO:0007517(muscle organ development);GO:0006974(cellular response to DNA damage stimulus);GO:0006355(regulation of transcription, DNA-templated);GO:0042393(histone binding);GO:0005524(ATP bindin…	NA
circRNA1020	chr3	135328996	135332107	-	3	circRNA	-	TN,HS	ENSSSCT00000009454	ASAP2	chr3:135321480-135328995|chr3:135332107-135336210	ArfGAP with SH3 domain, ankyrin repeat and PH domain 2 [Source:HGNC Symbol;Acc:HGNC:2721]	GO:0043547(positive regulation of GTPase activity);GO:0005096(GTPase activator activity)	04144(Endocytosis);04666(Fc gamma R-mediated phagocytosis)
circRNA10200	chr12	16877658	16901028	+	8	circRNA	-	TN,HS	ENSSSCT00000018844	CDC27	chr12:16876206-16877657|chr12:16901028-16902430	cell division cycle 27 [Source:HGNC Symbol;Acc:HGNC:1728]	GO:0005876(spindle microtubule);GO:0005813(centrosome);GO:0005737(cytoplasm);GO:0005680(anaphase-promoting complex);GO:0005654(nucleoplasm);GO:0005634(nucleus);GO:0070979(protein K11-linked ubiquitination);GO:0007091(metaphase/anaphase transition of mitotic cell cycle);GO:0019903(protein phosphatase binding)	04120(Ubiquitin mediated proteolysis);04110(Cell cycle);04114(Oocyte meiosis);04914(Progesterone-mediated oocyte maturation);05166(HTLV-I infection)
circRNA10201	chr12	17627063	17651459	+	3	circRNA	-	TN,HS	ENSSSCT00000018852	ENSSSCG00000017316	chr12:17624371-17627062|chr12:17651459-17654638	vesicle-fusing ATPase [Source:RefSeq peptide;Acc:NP_001231489]	GO:0005524(ATP binding)	04962(Vasopressin-regulated water reabsorption);04727(GABAergic synapse);04721(Synaptic vesicle cycle)
circRNA10202	chr12	20109385	20121928	+	15	circRNA	-	TN,HS	ENSSSCT00000027389	NBR1	chr12:20108444-20109384|chr12:20121928-20124619	NBR1, autophagy cargo receptor [Source:HGNC Symbol;Acc:HGNC:6746]	GO:0070062(extracellular exosome);GO:0043231(intracellular membrane-bounded organelle);GO:0016604(nuclear body);GO:0016020(membrane);GO:0005829(cytosol);GO:0005776(autophagosome);GO:0005770(late endosome);GO:0005739(mitochondrion);GO:0005654(nucleoplasm);GO:0000407(pre-autophagosomal structure);GO:0051259(protein oligomerization);GO:0045668(negative regulation of osteoblast differentiation);GO:00…	NA
circRNA10203	chr12	20310297	20319673	-	7	circRNA	-	TN,HS	ENSSSCT00000018921	EZH1	chr12:20309505-20310296|chr12:20319673-20320560	enhancer of zeste 1 polycomb repressive complex 2 subunit [Source:HGNC Symbol;Acc:HGNC:3526]	GO:0035098(ESC/E(Z) complex);GO:0005654(nucleoplasm);GO:0070734(histone H3-K27 methylation);GO:0018024(histone-lysine N-methyltransferase activity)	NA
circRNA10204	chr12	20320561	20321446	-	2	circRNA	-	TN,HS	ENSSSCT00000018921	EZH1	chr12:20319673-20320560|chr12:20321446-20322531	enhancer of zeste 1 polycomb repressive complex 2 subunit [Source:HGNC Symbol;Acc:HGNC:3526]	GO:0035098(ESC/E(Z) complex);GO:0005654(nucleoplasm);GO:0070734(histone H3-K27 methylation);GO:0018024(histone-lysine N-methyltransferase activity)	NA
circRNA10205	chr12	20429896	20430888	-	3	circRNA	-	TN,HS	ENSSSCT00000018934	TUBG1	chr12:20429424-20429895|chr12:20430888-20432418	tubulin gamma 1 [Source:HGNC Symbol;Acc:HGNC:12417]	GO:0097730(non-motile cilium);GO:0055037(recycling endosome);GO:0045177(apical part of cell);GO:0036064(ciliary basal body);GO:0031252(cell leading edge);GO:0005929(cilium);GO:0005881(cytoplasmic microtubule);GO:0005876(spindle microtubule);GO:0005874(microtubule);GO:0005827(polar microtubule);GO:0005814(centriole);GO:0005813(centrosome);GO:0005737(cytoplasm);GO:0000930(gamma-tubulin complex);GO:…	NA
circRNA10206	chr12	23258768	23266798	-	4	circRNA	-	TN,HS	ENSSSCT00000019057	CDK12	chr12:23250463-23258767|chr12:23266798-23275224	cyclin dependent kinase 12 [Source:HGNC Symbol;Acc:HGNC:24224]	GO:0016607(nuclear speck);GO:0008024(cyclin/CDK positive transcription elongation factor complex);GO:0005694(chromosome);GO:0005634(nucleus);GO:0002944(cyclin K-CDK12 complex);GO:0001650(fibrillar center);GO:2000737(negative regulation of stem cell differentiation);GO:0070816(phosphorylation of RNA polymerase II C-terminal domain);GO:0051726(regulation of cell cycle);GO:0046777(protein autophosph…	NA
circRNA10207	chr12	23721321	23732256	+	9	circRNA	-	TN,HS	ENSSSCT00000019067	NPEPPS	chr12:23717769-23721320|chr12:23732256-23736595	aminopeptidase puromycin sensitive [Source:HGNC Symbol;Acc:HGNC:7900]	GO:0070062(extracellular exosome);GO:0005829(cytosol);GO:0005737(cytoplasm);GO:1903955(positive regulation of protein targeting to mitochondrion);GO:0071456(cellular response to hypoxia);GO:0043171(peptide catabolic process);GO:0006508(proteolysis);GO:0070006(metalloaminopeptidase activity);GO:0042277(peptide binding);GO:0008270(zinc ion binding);GO:0008237(metallopeptidase activity)	NA
circRNA10208	chr12	23738975	23742062	+	2	circRNA	-	TN,HS	ENSSSCT00000019067	NPEPPS	chr12:23736659-23738974|chr12:23742062-23743638	aminopeptidase puromycin sensitive [Source:HGNC Symbol;Acc:HGNC:7900]	GO:0070062(extracellular exosome);GO:0005829(cytosol);GO:0005737(cytoplasm);GO:1903955(positive regulation of protein targeting to mitochondrion);GO:0071456(cellular response to hypoxia);GO:0043171(peptide catabolic process);GO:0006508(proteolysis);GO:0070006(metalloaminopeptidase activity);GO:0042277(peptide binding);GO:0008270(zinc ion binding);GO:0008237(metallopeptidase activity)	NA
circRNA10209	chr12	25021891	25025161	+	3	circRNA	-	TN,HS	ENSSSCT00000019097	CALCOCO2	chr12:25020568-25021890|chr12:25025161-25026656	calcium binding and coiled-coil domain 2 [Source:HGNC Symbol;Acc:HGNC:29912]	GO:0048471(perinuclear region of cytoplasm);GO:0043231(intracellular membrane-bounded organelle);GO:0016020(membrane);GO:0005829(cytosol);GO:0005776(autophagosome);GO:0005737(cytoplasm);GO:1901098(positive regulation of autophagosome maturation);GO:0098792(xenophagy);GO:0034341(response to interferon-gamma);GO:0042803(protein homodimerization activity)	NA
circRNA1021	chr3	140437843	140438591	+	2	circRNA	-	TN,HS	ENSSSCT00000027102	ENSSSCG00000025305	chr3:140435795-140437842|chr3:140438591-140439678	NA	GO:0090502(RNA phosphodiester bond hydrolysis, endonucleolytic);GO:0043137(DNA replication, removal of RNA primer);GO:0046872(metal ion binding);GO:0016787(hydrolase activity);GO:0004523(RNA-DNA hybrid ribonuclease activity);GO:0004519(endonuclease activity);GO:0004518(nuclease activity);GO:0003676(nucleic acid binding);GO:0000287(magnesium ion binding)	03030(DNA replication)
circRNA10210	chr12	27543194	27548099	-	4	circRNA	-	TN,HS	ENSSSCT00000019153	MBTD1	chr12:27542167-27543193|chr12:27548099-27559137	mbt domain containing 1 [Source:HGNC Symbol;Acc:HGNC:19866]	GO:0005634(nucleus);GO:0048706(embryonic skeletal system development);GO:0006355(regulation of transcription, DNA-templated);GO:0008270(zinc ion binding)	NA
circRNA10211	chr12	27608857	27616955	+	5	circRNA	-	TN,HS	ENSSSCT00000019154	UTP18	chr12:27606771-27608856|chr12:27616955-27624871	UTP18, small subunit processome component [Source:HGNC Symbol;Acc:HGNC:24274]	GO:0034388(Pwp2p-containing subcomplex of 90S preribosome);GO:0032040(small-subunit processome);GO:0031965(nuclear membrane);GO:0005730(nucleolus);GO:0005634(nucleus);GO:0000462(maturation of SSU-rRNA from tricistronic rRNA transcript (SSU-rRNA, 5.8S rRNA, LSU-rRNA));GO:0003723(RNA binding)	03008(Ribosome biogenesis in eukaryotes)
circRNA10212	chr12	35849683	35873084	+	12	circRNA	-	TN,HS	ENSSSCT00000019209	TEX14	chr12:35849639-35849682|chr12:35873084-35877457	testis expressed 14, intercellular bridge forming factor [Source:HGNC Symbol;Acc:HGNC:11737]	GO:0070062(extracellular exosome);GO:0045171(intercellular bridge);GO:0030496(midbody);GO:0005623(cell);GO:0000776(kinetochore);GO:0051306(mitotic sister chromatid separation);GO:0043063(intercellular bridge organization);GO:0032466(negative regulation of cytokinesis);GO:0032091(negative regulation of protein binding);GO:0008608(attachment of spindle microtubules to kinetochore);GO:0007140(male m…	NA
circRNA10213	chr12	36516640	36544644	-	5	circRNA	-	TN,HS	ENSSSCT00000024586	TRIM37	chr12:36510111-36516639|chr12:36544644-36546108	NA	NA	04120(Ubiquitin mediated proteolysis)
circRNA10214	chr12	36535677	36549647	-	5	circRNA	-	TN,HS	ENSSSCT00000033129	TRIM37	chr12:36520467-36535676|None	NA	NA	04120(Ubiquitin mediated proteolysis)
circRNA10215	chr12	36937557	37002639	-	5	circRNA	-	TN,HS	ENSSSCT00000027408	GDPD1	chr12:36933342-36937556|chr12:37002639-37009353	glycerophosphodiester phosphodiesterase domain containing 1 [Source:HGNC Symbol;Acc:HGNC:20883]	GO:0016021(integral component of membrane);GO:0016020(membrane);GO:0006629(lipid metabolic process);GO:0008081(phosphoric diester hydrolase activity)	NA
circRNA10216	chr12	37697401	37720372	-	8	circRNA	-	TN,HS	ENSSSCT00000019236	ENSSSCG00000017672	chr12:37694534-37697400|chr12:37720372-37736499	NA	GO:0016592(mediator complex);GO:0006357(regulation of transcription from RNA polymerase II promoter);GO:0001104(RNA polymerase II transcription cofactor activity)	04919(Thyroid hormone signaling pathway)
circRNA10217	chr12	39209207	39225437	-	3	circRNA	-	TN,HS	ENSSSCT00000019242	APPBP2	chr12:39204842-39209206|chr12:39225437-39229661	amyloid beta precursor protein binding protein 2 [Source:HGNC Symbol;Acc:HGNC:622]	GO:0030659(cytoplasmic vesicle membrane);GO:0046907(intracellular transport)	NA
circRNA10218	chr12	39704174	39721772	+	5	circRNA	-	TN,HS	ENSSSCT00000019252	GGNBP2	chr12:39702311-39704173|chr12:39721772-39723216	gametogenetin binding protein 2 [Source:HGNC Symbol;Acc:HGNC:19357]	GO:0005737(cytoplasm);GO:0005634(nucleus);GO:1903262(negative regulation of serine phosphorylation of STAT3 protein);GO:0061099(negative regulation of protein tyrosine kinase activity);GO:0060716(labyrinthine layer blood vessel development);GO:0060711(labyrinthine layer development);GO:0042518(negative regulation of tyrosine phosphorylation of Stat3 protein);GO:0030154(cell differentiation);GO:00…	NA
circRNA10219	chr12	40652196	40679789	-	12	circRNA	-	TN,HS	ENSSSCT00000028499	SYNRG	chr12:40643097-40652195|chr12:40679789-40680797	synergin gamma [Source:HGNC Symbol;Acc:HGNC:557]	NA	NA
circRNA1022	chr3	141642496	141645566	+	3	circRNA	-	TN,HS	ENSSSCT00000009465	ENSSSCG00000029334	chr3:141639920-141642495|chr3:141645566-141673846	NA	GO:0005634(nucleus);GO:0006355(regulation of transcription, DNA-templated);GO:0008270(zinc ion binding);GO:0003700(transcription factor activity, sequence-specific DNA binding)	NA
circRNA10220	chr12	44004809	44034345	+	5	circRNA	-	TN,HS	ENSSSCT00000019295	MYO1D	chr12:44001161-44004808|chr12:44034345-44075712	myosin ID [Source:HGNC Symbol;Acc:HGNC:7598]	GO:0070062(extracellular exosome);GO:0043209(myelin sheath);GO:0043025(neuronal cell body);GO:0043005(neuron projection);GO:0030424(axon);GO:0016459(myosin complex);GO:0005903(brush border);GO:0051641(cellular localization);GO:0010923(negative regulation of phosphatase activity);GO:0019904(protein domain specific binding);GO:0005524(ATP binding);GO:0003779(actin binding);GO:0003774(motor activity…	NA
circRNA10221	chr12	44468807	44496025	+	13	circRNA	-	TN,HS	ENSSSCT00000019302	RHOT1	chr12:44467986-44468806|chr12:44496025-44497042	ras homolog family member T1 [Source:HGNC Symbol;Acc:HGNC:21168]	GO:0031307(integral component of mitochondrial outer membrane);GO:0016020(membrane);GO:0005741(mitochondrial outer membrane);GO:0005739(mitochondrion);GO:0097345(mitochondrial outer membrane permeabilization);GO:0047497(mitochondrion transport along microtubule);GO:0019725(cellular homeostasis);GO:0007264(small GTPase mediated signal transduction);GO:0007005(mitochondrion organization);GO:0016787…	NA
circRNA10222	chr12	44476053	44476577	+	2	circRNA	-	TN,HS	ENSSSCT00000019302	RHOT1	chr12:44469057-44476052|chr12:44476577-44484607	ras homolog family member T1 [Source:HGNC Symbol;Acc:HGNC:21168]	GO:0031307(integral component of mitochondrial outer membrane);GO:0016020(membrane);GO:0005741(mitochondrial outer membrane);GO:0005739(mitochondrion);GO:0097345(mitochondrial outer membrane permeabilization);GO:0047497(mitochondrion transport along microtubule);GO:0019725(cellular homeostasis);GO:0007264(small GTPase mediated signal transduction);GO:0007005(mitochondrion organization);GO:0016787…	NA
circRNA10223	chr12	45358111	45362223	-	2	circRNA	-	TN,HS	ENSSSCT00000019317	NF1	chr12:45356350-45358110|chr12:45362223-45365330	neurofibromin 1 [Source:HGNC Symbol;Acc:HGNC:7765]	GO:0098793(presynapse);GO:0031235(intrinsic component of the cytoplasmic side of the plasma membrane);GO:0030425(dendrite);GO:0030424(axon);GO:0016020(membrane);GO:0005737(cytoplasm);GO:2001241(positive regulation of extrinsic apoptotic signaling pathway in absence of ligand);GO:1902043(positive regulation of extrinsic apoptotic signaling pathway via death domain receptors);GO:1900271(regulation …	04014(Ras signaling pathway);04010(MAPK signaling pathway)
circRNA10224	chr12	45362021	45366969	-	3	circRNA	-	TN,HS	ENSSSCT00000019317	NF1	chr12:45358304-45362020|chr12:45366969-45421100	neurofibromin 1 [Source:HGNC Symbol;Acc:HGNC:7765]	GO:0098793(presynapse);GO:0031235(intrinsic component of the cytoplasmic side of the plasma membrane);GO:0030425(dendrite);GO:0030424(axon);GO:0016020(membrane);GO:0005737(cytoplasm);GO:2001241(positive regulation of extrinsic apoptotic signaling pathway in absence of ligand);GO:1902043(positive regulation of extrinsic apoptotic signaling pathway via death domain receptors);GO:1900271(regulation …	04014(Ras signaling pathway);04010(MAPK signaling pathway)
circRNA10225	chr12	45448728	45450776	-	4	circRNA	-	TN,HS	ENSSSCT00000019317	NF1	chr12:45447741-45448727|chr12:45450776-45457348	neurofibromin 1 [Source:HGNC Symbol;Acc:HGNC:7765]	GO:0098793(presynapse);GO:0031235(intrinsic component of the cytoplasmic side of the plasma membrane);GO:0030425(dendrite);GO:0030424(axon);GO:0016020(membrane);GO:0005737(cytoplasm);GO:2001241(positive regulation of extrinsic apoptotic signaling pathway in absence of ligand);GO:1902043(positive regulation of extrinsic apoptotic signaling pathway via death domain receptors);GO:1900271(regulation …	04014(Ras signaling pathway);04010(MAPK signaling pathway)
circRNA10226	chr12	45475763	45497578	-	9	circRNA	-	TN,HS	ENSSSCT00000019317	NF1	chr12:45469256-45475762|chr12:45497578-45504860	neurofibromin 1 [Source:HGNC Symbol;Acc:HGNC:7765]	GO:0098793(presynapse);GO:0031235(intrinsic component of the cytoplasmic side of the plasma membrane);GO:0030425(dendrite);GO:0030424(axon);GO:0016020(membrane);GO:0005737(cytoplasm);GO:2001241(positive regulation of extrinsic apoptotic signaling pathway in absence of ligand);GO:1902043(positive regulation of extrinsic apoptotic signaling pathway via death domain receptors);GO:1900271(regulation …	04014(Ras signaling pathway);04010(MAPK signaling pathway)
circRNA10227	chr12	45475763	45486586	-	5	circRNA	-	TN,HS	ENSSSCT00000019317	NF1	chr12:45469256-45475762|chr12:45486586-45493346	neurofibromin 1 [Source:HGNC Symbol;Acc:HGNC:7765]	GO:0098793(presynapse);GO:0031235(intrinsic component of the cytoplasmic side of the plasma membrane);GO:0030425(dendrite);GO:0030424(axon);GO:0016020(membrane);GO:0005737(cytoplasm);GO:2001241(positive regulation of extrinsic apoptotic signaling pathway in absence of ligand);GO:1902043(positive regulation of extrinsic apoptotic signaling pathway via death domain receptors);GO:1900271(regulation …	04014(Ras signaling pathway);04010(MAPK signaling pathway)
circRNA10228	chr12	45672009	45676439	-	3	circRNA	-	TN,HS	ENSSSCT00000019321	WSB1	chr12:45671319-45672008|chr12:45676439-45678021	WD repeat and SOCS box containing 1 [Source:HGNC Symbol;Acc:HGNC:19221]	GO:0005622(intracellular);GO:0035556(intracellular signal transduction);GO:0016567(protein ubiquitination)	NA
circRNA10229	chr12	46904604	46907766	+	7	circRNA	-	TN,HS	ENSSSCT00000019345	ENSSSCG00000017773	chr12:46903688-46904603|chr12:46907766-46908446	NA	GO:0035327(transcriptionally active chromatin);GO:0008023(transcription elongation factor complex);GO:0070827(chromatin maintenance);GO:0050684(regulation of mRNA processing);GO:0042789(mRNA transcription from RNA polymerase II promoter);GO:0034728(nucleosome organization);GO:0032968(positive regulation of transcription elongation from RNA polymerase II promoter);GO:0032784(regulation of DNA-temp…	NA
circRNA1023	chr2	2992758	2997988	-	4	circRNA	-	TN,HS	ENSSSCT00000014085	PPP6R3	chr2:2989055-2992757|chr2:2997988-3002610	protein phosphatase 6 regulatory subunit 3 [Source:HGNC Symbol;Acc:HGNC:1173]	GO:0005886(plasma membrane);GO:0005829(cytosol);GO:0005654(nucleoplasm);GO:0043666(regulation of phosphoprotein phosphatase activity);GO:0019903(protein phosphatase binding)	NA
circRNA10230	chr12	46942751	46945381	+	3	circRNA	-	TN,HS	ENSSSCT00000019340	ENSSSCG00000017768	chr12:46942131-46942750|chr12:46945381-46945610	NA	GO:0030529(intracellular ribonucleoprotein complex);GO:0022625(cytosolic large ribosomal subunit);GO:0005840(ribosome);GO:0005622(intracellular);GO:0006412(translation);GO:0000027(ribosomal large subunit assembly);GO:0003735(structural constituent of ribosome);GO:0000166(nucleotide binding)	03010(Ribosome)
circRNA10231	chr12	47640593	47646705	+	5	circRNA	-	TN,HS	ENSSSCT00000019362	ENSSSCG00000017790	chr12:47634470-47640592|chr12:47646705-47654956	NA	GO:0005737(cytoplasm);GO:0023014(signal transduction by protein phosphorylation);GO:0006468(protein phosphorylation);GO:0005524(ATP binding);GO:0004702(signal transducer, downstream of receptor, with serine/threonine kinase activity);GO:0004672(protein kinase activity)	04010(MAPK signaling pathway)
circRNA10232	chr12	48232839	48286116	-	5	circRNA	-	TN,HS	ENSSSCT00000019367	NSRP1	chr12:48230303-48232838|chr12:48286116-48287320	nuclear speckle splicing regulatory protein 1 [Source:HGNC Symbol;Acc:HGNC:25305]	GO:0030529(intracellular ribonucleoprotein complex);GO:0016607(nuclear speck);GO:0005654(nucleoplasm);GO:0005634(nucleus);GO:0032502(developmental process);GO:0006913(nucleocytoplasmic transport);GO:0000381(regulation of alternative mRNA splicing, via spliceosome);GO:0003729(mRNA binding);GO:0003723(RNA binding)	NA
circRNA10233	chr12	50480705	50481892	+	2	circRNA	-	TN,HS	ENSSSCT00000019411	PAFAH1B1	chr12:50480187-50480704|chr12:50481892-50490585	platelet activating factor acetylhydrolase 1b regulatory subunit 1 [Source:HGNC Symbol;Acc:HGNC:8574]	GO:1904115(axon cytoplasm);GO:0070062(extracellular exosome);GO:0048471(perinuclear region of cytoplasm);GO:0032420(stereocilium);GO:0031965(nuclear membrane);GO:0031514(motile cilium);GO:0031252(cell leading edge);GO:0016020(membrane);GO:0015630(microtubule cytoskeleton);GO:0005938(cell cortex);GO:0005875(microtubule associated complex);GO:0005874(microtubule);GO:0005856(cytoskeleton);GO:0005819…	00565(Ether lipid metabolism)
circRNA10234	chr12	52750817	52753856	+	3	circRNA	-	TN,HS	ENSSSCT00000019467	KIAA0753	chr12:52749415-52750816|chr12:52753856-52763998	KIAA0753 [Source:HGNC Symbol;Acc:HGNC:29110]	GO:0034451(centriolar satellite);GO:0005829(cytosol);GO:0005813(centrosome);GO:0071539(protein localization to centrosome);GO:0007099(centriole replication)	NA
circRNA10235	chr12	59195816	59198738	+	2	circRNA	-	TN,HS	ENSSSCT00000019610	ENSSSCG00000018015	chr12:59187638-59195815|chr12:59198738-59209253	NA	GO:0030286(dynein complex);GO:0007018(microtubule-based movement);GO:0003777(microtubule motor activity)	NA
circRNA10236	chr12	62856130	62913707	+	9	circRNA	-	TN,HS	ENSSSCT00000019644	ENSSSCG00000018049	chr12:62850946-62856129|chr12:62913707-62917531	NA	GO:0060348(bone development);GO:0009165(nucleotide biosynthetic process);GO:0004749(ribose phosphate diphosphokinase activity);GO:0000287(magnesium ion binding)	NA
circRNA10237	chr12	62859650	62866191	+	3	circRNA	-	TN,HS	ENSSSCT00000019644	ENSSSCG00000018049	chr12:62857725-62859649|chr12:62866191-62872509	NA	GO:0060348(bone development);GO:0009165(nucleotide biosynthetic process);GO:0004749(ribose phosphate diphosphokinase activity);GO:0000287(magnesium ion binding)	NA
circRNA10238	chr11	235072	267124	-	12	circRNA	-	TN,HS	ENSSSCT00000010159	XPO4	chr11:233686-235071|chr11:267124-271041	exportin 4 [Source:HGNC Symbol;Acc:HGNC:17796]	GO:0005829(cytosol);GO:0005737(cytoplasm);GO:0005654(nucleoplasm);GO:0005643(nuclear pore);GO:0046827(positive regulation of protein export from nucleus);GO:0006611(protein export from nucleus);GO:0008536(Ran GTPase binding);GO:0005049(nuclear export signal receptor activity)	NA
circRNA10239	chr11	472454	495629	-	3	circRNA	-	TN,HS	ENSSSCT00000022702	ZDHHC20	chr11:466932-472453|chr11:495629-496896	zinc finger DHHC-type containing 20 [Source:HGNC Symbol;Acc:HGNC:20749]	GO:0016021(integral component of membrane);GO:0016020(membrane);GO:0005886(plasma membrane);GO:0018345(protein palmitoylation);GO:0019706(protein-cysteine S-palmitoyltransferase activity);GO:0016746(transferase activity, transferring acyl groups);GO:0016740(transferase activity);GO:0016409(palmitoyltransferase activity);GO:0008270(zinc ion binding)	NA
circRNA1024	chr2	3029587	3039309	-	4	circRNA	-	TN,HS	ENSSSCT00000014085	PPP6R3	chr2:3022317-3029586|chr2:3039309-3039397	protein phosphatase 6 regulatory subunit 3 [Source:HGNC Symbol;Acc:HGNC:1173]	GO:0005886(plasma membrane);GO:0005829(cytosol);GO:0005654(nucleoplasm);GO:0043666(regulation of phosphoprotein phosphatase activity);GO:0019903(protein phosphatase binding)	NA
circRNA10240	chr11	564466	572410	-	4	circRNA	-	TN,HS	ENSSSCT00000025191	MICU2	chr11:563586-564465|chr11:572410-586717	mitochondrial calcium uptake 2 [Source:HGNC Symbol;Acc:HGNC:31830]	GO:0005509(calcium ion binding);GO:1990246(uniplex complex);GO:0034704(calcium channel complex);GO:0005758(mitochondrial intermembrane space);GO:0005743(mitochondrial inner membrane);GO:0005739(mitochondrion);GO:0005634(nucleus);GO:0051562(negative regulation of mitochondrial calcium ion concentration);GO:0051561(positive regulation of mitochondrial calcium ion concentration);GO:0051560(mitochond…	NA
circRNA10241	chr11	4038375	4070420	-	6	circRNA	-	TN,HS	ENSSSCT00000010190	USP12	chr11:4034145-4038374|chr11:4070420-4071342	ubiquitin specific peptidase 12 [Source:HGNC Symbol;Acc:HGNC:20485]	GO:0016579(protein deubiquitination);GO:0006511(ubiquitin-dependent protein catabolic process);GO:0036459(thiol-dependent ubiquitinyl hydrolase activity);GO:0004843(thiol-dependent ubiquitin-specific protease activity);GO:0004197(cysteine-type endopeptidase activity)	NA
circRNA10242	chr11	5274152	5288837	+	8	circRNA	-	TN,HS	ENSSSCT00000010210	PAN3	chr11:5267612-5274151|chr11:5288837-5295094	PAN3 poly(A) specific ribonuclease subunit [Source:HGNC Symbol;Acc:HGNC:29991]	GO:0031251(PAN complex);GO:0005737(cytoplasm);GO:0000932(P-body);GO:0090503(RNA phosphodiester bond hydrolysis, exonucleolytic);GO:0010606(positive regulation of cytoplasmic mRNA processing body assembly);GO:0006605(protein targeting);GO:0006468(protein phosphorylation);GO:0006397(mRNA processing);GO:0000290(deadenylation-dependent decapping of nuclear-transcribed mRNA);GO:0000289(nuclear-transcr…	03018(RNA degradation)
circRNA10243	chr11	16936884	16937617	+	1	circRNA	-	TN,HS	ENSSSCT00000028001	FAM124A	chr11:16913407-16936883|chr11:16937617-16986278	family with sequence similarity 124 member A [Source:HGNC Symbol;Acc:HGNC:26413]	NA	NA
circRNA10244	chr11	18580300	18584327	-	4	circRNA	-	TN,HS	ENSSSCT00000010294	SETDB2	chr11:18578672-18580299|chr11:18584327-18589297	SET domain bifurcated 2 [Source:HGNC Symbol;Acc:HGNC:20263]	GO:0005829(cytosol);GO:0005694(chromosome);GO:0005654(nucleoplasm);GO:0005634(nucleus);GO:0051567(histone H3-K9 methylation);GO:0034968(histone lysine methylation);GO:0007067(mitotic nuclear division);GO:0007059(chromosome segregation);GO:0046974(histone methyltransferase activity (H3-K9 specific));GO:0018024(histone-lysine N-methyltransferase activity);GO:0008270(zinc ion binding);GO:0003677(DNA…	00310(Lysine degradation)
circRNA10245	chr11	18665770	18676841	+	3	circRNA	-	TN,HS	ENSSSCT00000010296	CAB39L	chr11:18630310-18665769|chr11:18676841-18689902	calcium binding protein 39 like [Source:HGNC Symbol;Acc:HGNC:20290]	GO:0070062(extracellular exosome)	04152(AMPK signaling pathway);04150(mTOR signaling pathway)
circRNA10246	chr11	19625162	19638895	+	5	circRNA	-	TN,HS	ENSSSCT00000010299	RCBTB2	chr11:19623720-19625161|chr11:19638895-19642578	RCC1 and BTB domain containing protein 2 [Source:HGNC Symbol;Acc:HGNC:1914]	GO:0001669(acrosomal vesicle)	NA
circRNA10247	chr11	19729070	19744523	-	5	circRNA	-	TN,HS	ENSSSCT00000010300	RB1	chr11:19726605-19729069|chr11:19744523-19749089	RB transcriptional corepressor 1 [Source:HGNC Symbol;Acc:HGNC:9884]	GO:0035189(Rb-E2F complex);GO:0016605(PML body);GO:0008024(cyclin/CDK positive transcription elongation factor complex);GO:0005819(spindle);GO:0005667(transcription factor complex);GO:0005634(nucleus);GO:2000679(positive regulation of transcription regulatory region DNA binding);GO:2000134(negative regulation of G1/S transition of mitotic cell cycle);GO:0097284(hepatocyte apoptotic process);GO:00…	04110(Cell cycle);05200(Pathways in cancer);05203(Viral carcinogenesis);05212(Pancreatic cancer);05214(Glioma);05220(Chronic myeloid leukemia);05218(Melanoma);05219(Bladder cancer);05215(Prostate cancer);05222(Small cell lung cancer);05223(Non-small cell lung cancer);05166(HTLV-I infection);05161(Hepatitis B);05169(Epstein-Barr virus infection)
circRNA10248	chr11	21431232	21442242	+	6	circRNA	-	TN,HS	ENSSSCT00000010311	ENSSSCG00000009410	chr11:21429375-21431231|chr11:21442242-21444729	NA	NA	NA
circRNA10249	chr11	21764322	21811338	+	8	circRNA	-	TN,HS	ENSSSCT00000010315	ZC3H13	chr11:21758637-21764321|chr11:21811338-21813745	zinc finger CCCH-type containing 13 [Source:HGNC Symbol;Acc:HGNC:20368]	GO:0016607(nuclear speck);GO:0005654(nucleoplasm);GO:0046872(metal ion binding);GO:0003723(RNA binding)	NA
circRNA1025	chr2	3036679	3039309	-	2	circRNA	-	TN,HS	ENSSSCT00000014085	PPP6R3	chr2:3034430-3036678|chr2:3039309-3039397	protein phosphatase 6 regulatory subunit 3 [Source:HGNC Symbol;Acc:HGNC:1173]	GO:0005886(plasma membrane);GO:0005829(cytosol);GO:0005654(nucleoplasm);GO:0043666(regulation of phosphoprotein phosphatase activity);GO:0019903(protein phosphatase binding)	NA
circRNA10250	chr11	25532554	25549061	-	3	circRNA	-	TN,HS	ENSSSCT00000010338	DGKH	chr11:25530054-25532553|chr11:25549061-25551966	diacylglycerol kinase eta [Source:HGNC Symbol;Acc:HGNC:2854]	GO:0005768(endosome);GO:0005737(cytoplasm);GO:0051259(protein oligomerization);GO:0035556(intracellular signal transduction);GO:0016310(phosphorylation);GO:0007205(protein kinase C-activating G-protein coupled receptor signaling pathway);GO:0016740(transferase activity);GO:0016301(kinase activity);GO:0005524(ATP binding);GO:0004143(diacylglycerol kinase activity);GO:0000166(nucleotide binding)	00561(Glycerolipid metabolism);00564(Glycerophospholipid metabolism);04070(Phosphatidylinositol signaling system);05231(Choline metabolism in cancer)
circRNA10251	chr11	26280706	26301669	-	5	circRNA	-	TN,HS	ENSSSCT00000010342	NAA16	chr11:26265854-26280705|chr11:26301669-26302916	N(alpha)-acetyltransferase 16, NatA auxiliary subunit [Source:HGNC Symbol;Acc:HGNC:26164]	GO:0070062(extracellular exosome);GO:0031415(NatA complex);GO:0005829(cytosol);GO:0005737(cytoplasm);GO:0050821(protein stabilization);GO:0043066(negative regulation of apoptotic process);GO:0017196(N-terminal peptidyl-methionine acetylation);GO:0006474(N-terminal protein amino acid acetylation);GO:0043022(ribosome binding);GO:0004596(peptide alpha-N-acetyltransferase activity)	NA
circRNA10252	chr11	35123337	35124190	+	1	circRNA	-	TN,HS	ENSSSCT00000010359	ENSSSCG00000009449	chr11:35103547-35123336|chr11:35124190-35134069	NA	NA	NA
circRNA10253	chr11	46261084	46292655	-	3	circRNA	-	TN,HS	ENSSSCT00000010366	KLHL1	chr11:46254590-46261083|chr11:46292655-46329780	kelch like family member 1 [Source:HGNC Symbol;Acc:HGNC:6352]	GO:0043025(neuronal cell body);GO:0031463(Cul3-RING ubiquitin ligase complex);GO:0030425(dendrite);GO:0005737(cytoplasm);GO:0021680(cerebellar Purkinje cell layer development);GO:0016567(protein ubiquitination);GO:0016358(dendrite development);GO:0007628(adult walking behavior);GO:0007626(locomotory behavior);GO:0004842(ubiquitin-protein transferase activity)	NA
circRNA10254	chr11	46329781	46417720	-	3	circRNA	-	TN,HS	ENSSSCT00000010366	KLHL1	chr11:46292655-46329780|chr11:46417720-46484714	kelch like family member 1 [Source:HGNC Symbol;Acc:HGNC:6352]	GO:0043025(neuronal cell body);GO:0031463(Cul3-RING ubiquitin ligase complex);GO:0030425(dendrite);GO:0005737(cytoplasm);GO:0021680(cerebellar Purkinje cell layer development);GO:0016567(protein ubiquitination);GO:0016358(dendrite development);GO:0007628(adult walking behavior);GO:0007626(locomotory behavior);GO:0004842(ubiquitin-protein transferase activity)	NA
circRNA10255	chr11	49580965	49582048	+	2	circRNA	-	TN,HS	ENSSSCT00000029882	BORA	chr11:49580283-49580964|chr11:49582048-49584628	bora, aurora kinase A activator [Source:HGNC Symbol;Acc:HGNC:24724]	GO:0072687(meiotic spindle)	NA
circRNA10256	chr11	53809122	53854788	-	26	circRNA	-	TN,HS	ENSSSCT00000010386	MYCBP2	chr11:53802695-53809121|chr11:53854788-53856530	MYC binding protein 2, E3 ubiquitin protein ligase [Source:HGNC Symbol;Acc:HGNC:23386]	GO:0016020(membrane);GO:0008270(zinc ion binding)	NA
circRNA10257	chr11	53883525	53908267	-	8	circRNA	-	TN,HS	ENSSSCT00000010386	MYCBP2	chr11:53858174-53883524|chr11:53908267-53913621	MYC binding protein 2, E3 ubiquitin protein ligase [Source:HGNC Symbol;Acc:HGNC:23386]	GO:0016020(membrane);GO:0008270(zinc ion binding)	NA
circRNA10258	chr11	53903709	53940558	-	15	circRNA	-	TN,HS	ENSSSCT00000010386	MYCBP2	chr11:53901180-53903708|chr11:53940558-53943225	MYC binding protein 2, E3 ubiquitin protein ligase [Source:HGNC Symbol;Acc:HGNC:23386]	GO:0016020(membrane);GO:0008270(zinc ion binding)	NA
circRNA10259	chr11	53932811	53946911	-	9	circRNA	-	TN,HS	ENSSSCT00000010386	MYCBP2	chr11:53926927-53932810|chr11:53946911-53947544	MYC binding protein 2, E3 ubiquitin protein ligase [Source:HGNC Symbol;Acc:HGNC:23386]	GO:0016020(membrane);GO:0008270(zinc ion binding)	NA
circRNA1026	chr2	7628883	7630825	+	3	circRNA	-	TN,HS	ENSSSCT00000014268	ENSSSCG00000013054	chr2:7618409-7628882|chr2:7630825-7640656	NA	GO:0016021(integral component of membrane);GO:0016020(membrane);GO:0005525(GTP binding);GO:0003924(GTPase activity);GO:0000166(nucleotide binding)	NA
circRNA10260	chr11	53939349	53991328	-	19	circRNA	-	TN,HS	ENSSSCT00000010386	MYCBP2	chr11:53937799-53939348|chr11:53991328-54000209	MYC binding protein 2, E3 ubiquitin protein ligase [Source:HGNC Symbol;Acc:HGNC:23386]	GO:0016020(membrane);GO:0008270(zinc ion binding)	NA
circRNA10261	chr11	53943226	53983742	-	16	circRNA	-	TN,HS	ENSSSCT00000010386	MYCBP2	chr11:53940558-53943225|chr11:53983742-53991220	MYC binding protein 2, E3 ubiquitin protein ligase [Source:HGNC Symbol;Acc:HGNC:23386]	GO:0016020(membrane);GO:0008270(zinc ion binding)	NA
circRNA10262	chr11	53956652	53962672	-	4	circRNA	-	TN,HS	ENSSSCT00000010386	MYCBP2	chr11:53953313-53956651|chr11:53962672-53966890	MYC binding protein 2, E3 ubiquitin protein ligase [Source:HGNC Symbol;Acc:HGNC:23386]	GO:0016020(membrane);GO:0008270(zinc ion binding)	NA
circRNA10263	chr11	53962500	53982467	-	5	circRNA	-	TN,HS	ENSSSCT00000010386	MYCBP2	chr11:53960932-53962499|chr11:53982467-53983622	MYC binding protein 2, E3 ubiquitin protein ligase [Source:HGNC Symbol;Acc:HGNC:23386]	GO:0016020(membrane);GO:0008270(zinc ion binding)	NA
circRNA10264	chr11	53991221	54000724	-	3	circRNA	-	TN,HS	ENSSSCT00000010386	MYCBP2	chr11:53983742-53991220|chr11:54000724-54003315	MYC binding protein 2, E3 ubiquitin protein ligase [Source:HGNC Symbol;Acc:HGNC:23386]	GO:0016020(membrane);GO:0008270(zinc ion binding)	NA
circRNA10265	chr11	56107956	56117666	-	6	circRNA	-	TN,HS	ENSSSCT00000010394	RBM26	chr11:56099968-56107955|chr11:56117666-56125251	RNA binding motif protein 26 [Source:HGNC Symbol;Acc:HGNC:20327]	GO:0046872(metal ion binding);GO:0003676(nucleic acid binding);GO:0000166(nucleotide binding)	NA
circRNA10266	chr11	56126514	56146474	-	12	circRNA	-	TN,HS	ENSSSCT00000028357	RBM26	chr11:56117666-56126513|chr11:56146474-56172067	RNA binding motif protein 26 [Source:HGNC Symbol;Acc:HGNC:20327]	GO:0046872(metal ion binding);GO:0003676(nucleic acid binding);GO:0000166(nucleotide binding)	NA
circRNA10267	chr11	56142026	56146474	-	3	circRNA	-	TN,HS	ENSSSCT00000028357	RBM26	chr11:56141183-56142025|chr11:56146474-56172067	RNA binding motif protein 26 [Source:HGNC Symbol;Acc:HGNC:20327]	GO:0046872(metal ion binding);GO:0003676(nucleic acid binding);GO:0000166(nucleotide binding)	NA
circRNA10268	chr11	72290089	72338739	-	15	circRNA	-	TN,HS	ENSSSCT00000010419	ENSSSCG00000009502	chr11:72286393-72290088|chr11:72338739-72345490	NA	GO:0097359(UDP-glucosylation);GO:0006486(protein glycosylation);GO:0003980(UDP-glucose:glycoprotein glucosyltransferase activity)	04141(Protein processing in endoplasmic reticulum)
circRNA10269	chr11	72290089	72391190	-	25	circRNA	-	TN,HS	ENSSSCT00000010419	ENSSSCG00000009502	chr11:72286393-72290088|chr11:72391190-72395770	NA	GO:0097359(UDP-glucosylation);GO:0006486(protein glycosylation);GO:0003980(UDP-glucose:glycoprotein glucosyltransferase activity)	04141(Protein processing in endoplasmic reticulum)
circRNA1027	chr2	8292820	8294777	+	5	circRNA	-	TN,HS	ENSSSCT00000023508	STX5	chr2:8287041-8292819|chr2:8294777-8313009	syntaxin 5 [Source:HGNC Symbol;Acc:HGNC:11440]	GO:0031982(vesicle);GO:0031201(SNARE complex);GO:0016021(integral component of membrane);GO:0016020(membrane);GO:0005829(cytosol);GO:0005794(Golgi apparatus);GO:0000139(Golgi membrane);GO:1903358(regulation of Golgi organization);GO:0090166(Golgi disassembly);GO:0048278(vesicle docking);GO:0045732(positive regulation of protein catabolic process);GO:0042147(retrograde transport, endosome to Golgi…	04130(SNARE interactions in vesicular transport)
circRNA10270	chr11	72298174	72314239	-	4	circRNA	-	TN,HS	ENSSSCT00000010419	ENSSSCG00000009502	chr11:72292634-72298173|chr11:72314239-72322934	NA	GO:0097359(UDP-glucosylation);GO:0006486(protein glycosylation);GO:0003980(UDP-glucose:glycoprotein glucosyltransferase activity)	04141(Protein processing in endoplasmic reticulum)
circRNA10271	chr11	74158563	74161342	+	4	circRNA	-	TN,HS	ENSSSCT00000010426	IPO5	chr11:74156014-74158562|chr11:74161342-74163636	importin 5 [Source:HGNC Symbol;Acc:HGNC:6402]	GO:0034399(nuclear periphery);GO:0031965(nuclear membrane);GO:0016020(membrane);GO:0005737(cytoplasm);GO:0005634(nucleus);GO:0071230(cellular response to amino acid stimulus);GO:0042307(positive regulation of protein import into nucleus);GO:0006886(intracellular protein transport);GO:0006610(ribosomal protein import into nucleus);GO:0006607(NLS-bearing protein import into nucleus);GO:0000060(prot…	NA
circRNA10272	chr11	75413958	75415240	+	2	circRNA	-	TN,HS	ENSSSCT00000010434	UBAC2	chr11:75407310-75413957|chr11:75415240-75551407	UBA domain containing 2 [Source:HGNC Symbol;Acc:HGNC:20486]	GO:0016021(integral component of membrane);GO:0016020(membrane);GO:0005783(endoplasmic reticulum);GO:1904153(negative regulation of retrograde protein transport, ER to cytosol);GO:0070972(protein localization to endoplasmic reticulum);GO:0043130(ubiquitin binding)	NA
circRNA10273	chr11	78299577	78317929	+	9	circRNA	-	TN,HS	ENSSSCT00000010446	ENSSSCG00000009528	chr11:78294739-78299576|chr11:78317929-78319939	NA	GO:0006508(proteolysis);GO:0008240(tripeptidyl-peptidase activity);GO:0004252(serine-type endopeptidase activity)	NA
circRNA10274	chr10	11883981	11894819	+	6	circRNA	-	TN,HS	ENSSSCT00000011842	RAB3GAP2	chr10:11881613-11883980|chr10:11894819-11897234	RAB3 GTPase activating non-catalytic protein subunit 2 [Source:HGNC Symbol;Acc:HGNC:17168]	GO:0043234(protein complex);GO:0005886(plasma membrane);GO:0005829(cytosol);GO:2000786(positive regulation of autophagosome assembly);GO:1903373(positive regulation of endoplasmic reticulum tubular network organization);GO:1903061(positive regulation of protein lipidation);GO:0097051(establishment of protein localization to endoplasmic reticulum membrane);GO:0043547(positive regulation of GTPase …	NA
circRNA10275	chr10	17056290	17146941	-	7	circRNA	-	TN,HS	ENSSSCT00000011884	CDC42BPA	chr10:17046690-17056289|chr10:17146941-17161156	CDC42 binding protein kinase alpha [Source:HGNC Symbol;Acc:HGNC:1737]	GO:0070062(extracellular exosome);GO:0042641(actomyosin);GO:0035556(intracellular signal transduction);GO:0031532(actin cytoskeleton reorganization);GO:0031032(actomyosin structure organization);GO:0016477(cell migration);GO:0016310(phosphorylation);GO:0006468(protein phosphorylation);GO:0046872(metal ion binding);GO:0042802(identical protein binding);GO:0016740(transferase activity);GO:0016301(k…	NA
circRNA10276	chr10	17067380	17075630	-	4	circRNA	-	TN,HS	ENSSSCT00000011884	CDC42BPA	chr10:17056412-17067379|chr10:17075630-17127704	CDC42 binding protein kinase alpha [Source:HGNC Symbol;Acc:HGNC:1737]	GO:0070062(extracellular exosome);GO:0042641(actomyosin);GO:0035556(intracellular signal transduction);GO:0031532(actin cytoskeleton reorganization);GO:0031032(actomyosin structure organization);GO:0016477(cell migration);GO:0016310(phosphorylation);GO:0006468(protein phosphorylation);GO:0046872(metal ion binding);GO:0042802(identical protein binding);GO:0016740(transferase activity);GO:0016301(k…	NA
circRNA10277	chr10	17067380	17170362	-	8	circRNA	-	TN,HS	ENSSSCT00000011884	CDC42BPA	chr10:17056412-17067379|None	CDC42 binding protein kinase alpha [Source:HGNC Symbol;Acc:HGNC:1737]	GO:0070062(extracellular exosome);GO:0042641(actomyosin);GO:0035556(intracellular signal transduction);GO:0031532(actin cytoskeleton reorganization);GO:0031032(actomyosin structure organization);GO:0016477(cell migration);GO:0016310(phosphorylation);GO:0006468(protein phosphorylation);GO:0046872(metal ion binding);GO:0042802(identical protein binding);GO:0016740(transferase activity);GO:0016301(k…	NA
circRNA10278	chr10	17375305	17413151	+	22	circRNA	-	TN,HS	ENSSSCT00000011885	AHCTF1	chr10:17371825-17375304|chr10:17413151-17413836	AT-hook containing transcription factor 1 [Source:HGNC Symbol;Acc:HGNC:24618]	GO:0070062(extracellular exosome);GO:0034399(nuclear periphery);GO:0031965(nuclear membrane);GO:0031080(nuclear pore outer ring);GO:0016363(nuclear matrix);GO:0005737(cytoplasm);GO:0005643(nuclear pore);GO:0005634(nucleus);GO:0000785(chromatin);GO:0000777(condensed chromosome kinetochore);GO:0051292(nuclear pore complex assembly);GO:0006355(regulation of transcription, DNA-templated);GO:0000910(c…	NA
circRNA10279	chr10	17402178	17404240	+	5	circRNA	-	TN,HS	ENSSSCT00000011885	AHCTF1	chr10:17400320-17402177|chr10:17404240-17411954	AT-hook containing transcription factor 1 [Source:HGNC Symbol;Acc:HGNC:24618]	GO:0070062(extracellular exosome);GO:0034399(nuclear periphery);GO:0031965(nuclear membrane);GO:0031080(nuclear pore outer ring);GO:0016363(nuclear matrix);GO:0005737(cytoplasm);GO:0005643(nuclear pore);GO:0005634(nucleus);GO:0000785(chromatin);GO:0000777(condensed chromosome kinetochore);GO:0051292(nuclear pore complex assembly);GO:0006355(regulation of transcription, DNA-templated);GO:0000910(c…	NA
circRNA1028	chr2	8382933	8387843	+	9	circRNA	-	TN,HS	ENSSSCT00000030161	ENSSSCG00000028542	chr2:8381010-8382932|chr2:8387843-8389851	NA	GO:0005634(nucleus)	NA
circRNA10280	chr10	18123982	18187909	+	7	circRNA	-	TN,HS	ENSSSCT00000011894	AKT3	chr10:18101825-18123981|chr10:18187909-18199659	AKT serine/threonine kinase 3 [Source:HGNC Symbol;Acc:HGNC:393]	GO:0016310(phosphorylation);GO:0006468(protein phosphorylation);GO:0016740(transferase activity);GO:0016301(kinase activity);GO:0005524(ATP binding);GO:0004674(protein serine/threonine kinase activity);GO:0004672(protein kinase activity);GO:0000166(nucleotide binding);GO:0005622(intracellular);GO:0048873(homeostasis of number of cells within a tissue);GO:0048854(brain morphogenesis);GO:0045793(po…	04014(Ras signaling pathway);04015(Rap1 signaling pathway);04010(MAPK signaling pathway);04012(ErbB signaling pathway);04370(VEGF signaling pathway);04630(Jak-STAT signaling pathway);04668(TNF signaling pathway);04066(HIF-1 signaling pathway);04068(FoxO signaling pathway);04071(Sphingolipid signaling pathway);04024(cAMP signaling pathway);04022(cGMP - PKG signaling pathway);04151(PI3K-Akt signali…
circRNA10281	chr10	18149844	18199788	+	5	circRNA	-	TN,HS	ENSSSCT00000011894	AKT3	chr10:18146269-18149843|chr10:18199788-18210921	AKT serine/threonine kinase 3 [Source:HGNC Symbol;Acc:HGNC:393]	GO:0016310(phosphorylation);GO:0006468(protein phosphorylation);GO:0016740(transferase activity);GO:0016301(kinase activity);GO:0005524(ATP binding);GO:0004674(protein serine/threonine kinase activity);GO:0004672(protein kinase activity);GO:0000166(nucleotide binding);GO:0005622(intracellular);GO:0048873(homeostasis of number of cells within a tissue);GO:0048854(brain morphogenesis);GO:0045793(po…	04014(Ras signaling pathway);04015(Rap1 signaling pathway);04010(MAPK signaling pathway);04012(ErbB signaling pathway);04370(VEGF signaling pathway);04630(Jak-STAT signaling pathway);04668(TNF signaling pathway);04066(HIF-1 signaling pathway);04068(FoxO signaling pathway);04071(Sphingolipid signaling pathway);04024(cAMP signaling pathway);04022(cGMP - PKG signaling pathway);04151(PI3K-Akt signali…
circRNA10282	chr10	18167052	18250156	+	7	circRNA	-	TN,HS	ENSSSCT00000011894	AKT3	chr10:18149975-18167051|chr10:18250156-18263365	AKT serine/threonine kinase 3 [Source:HGNC Symbol;Acc:HGNC:393]	GO:0016310(phosphorylation);GO:0006468(protein phosphorylation);GO:0016740(transferase activity);GO:0016301(kinase activity);GO:0005524(ATP binding);GO:0004674(protein serine/threonine kinase activity);GO:0004672(protein kinase activity);GO:0000166(nucleotide binding);GO:0005622(intracellular);GO:0048873(homeostasis of number of cells within a tissue);GO:0048854(brain morphogenesis);GO:0045793(po…	04014(Ras signaling pathway);04015(Rap1 signaling pathway);04010(MAPK signaling pathway);04012(ErbB signaling pathway);04370(VEGF signaling pathway);04630(Jak-STAT signaling pathway);04668(TNF signaling pathway);04066(HIF-1 signaling pathway);04068(FoxO signaling pathway);04071(Sphingolipid signaling pathway);04024(cAMP signaling pathway);04022(cGMP - PKG signaling pathway);04151(PI3K-Akt signali…
circRNA10283	chr10	19586188	19591199	-	4	circRNA	-	TN,HS	ENSSSCT00000011896	ENSSSCG00000010874	chr10:19584830-19586187|chr10:19591199-19591708	NA	GO:0005737(cytoplasm);GO:0044208('de novo' AMP biosynthetic process);GO:0006167(AMP biosynthetic process);GO:0006164(purine nucleotide biosynthetic process);GO:0046872(metal ion binding);GO:0016874(ligase activity);GO:0005525(GTP binding);GO:0004019(adenylosuccinate synthase activity);GO:0000287(magnesium ion binding);GO:0000166(nucleotide binding)	00230(Purine metabolism);00250(Alanine, aspartate and glutamate metabolism)
circRNA10284	chr10	24385378	24399282	+	6	circRNA	-	TN,HS	ENSSSCT00000011918	CFH	chr10:24377618-24385377|chr10:24399282-24406708	complement factor H precursor [Source:RefSeq peptide;Acc:NP_999446]	GO:0072562(blood microparticle);GO:0070062(extracellular exosome);GO:0006956(complement activation);GO:0043395(heparan sulfate proteoglycan binding);GO:0008201(heparin binding)	04610(Complement and coagulation cascades);05150(Staphylococcus aureus infection)
circRNA10285	chr10	29340480	29351054	+	5	circRNA	-	TN,HS	ENSSSCT00000011960	KDM5B	chr10:29339758-29340479|chr10:29351054-29352309	lysine demethylase 5B [Source:HGNC Symbol;Acc:HGNC:18039]	GO:0005829(cytosol);GO:0005634(nucleus);GO:2000864(regulation of estradiol secretion);GO:0061038(uterus morphogenesis);GO:0060763(mammary duct terminal end bud growth);GO:0060444(branching involved in mammary gland duct morphogenesis);GO:0055114(oxidation-reduction process);GO:0045892(negative regulation of transcription, DNA-templated);GO:0034721(histone H3-K4 demethylation, trimethyl-H3-K4-spec…	NA
circRNA10286	chr10	29350935	29352504	+	2	circRNA	-	TN,HS	ENSSSCT00000011960	KDM5B	chr10:29346409-29350934|chr10:29352504-29360189	lysine demethylase 5B [Source:HGNC Symbol;Acc:HGNC:18039]	GO:0005829(cytosol);GO:0005634(nucleus);GO:2000864(regulation of estradiol secretion);GO:0061038(uterus morphogenesis);GO:0060763(mammary duct terminal end bud growth);GO:0060444(branching involved in mammary gland duct morphogenesis);GO:0055114(oxidation-reduction process);GO:0045892(negative regulation of transcription, DNA-templated);GO:0034721(histone H3-K4 demethylation, trimethyl-H3-K4-spec…	NA
circRNA10287	chr10	29576396	29615958	-	8	circRNA	-	TN,HS	ENSSSCT00000030381	CDC14B	chr10:29569720-29576395|chr10:29615958-29617302	cell division cycle 14B [Source:HGNC Symbol;Acc:HGNC:1719]	GO:0072686(mitotic spindle);GO:0005813(centrosome);GO:0005737(cytoplasm);GO:0005730(nucleolus);GO:0005654(nucleoplasm);GO:0005634(nucleus);GO:0000922(spindle pole);GO:1904668(positive regulation of ubiquitin protein ligase activity);GO:0071850(mitotic cell cycle arrest);GO:0060271(cilium assembly);GO:0051256(mitotic spindle midzone assembly);GO:0035335(peptidyl-tyrosine dephosphorylation);GO:0031…	04110(Cell cycle)
circRNA10288	chr10	34280932	34303259	+	5	circRNA	-	TN,HS	ENSSSCT00000011996	ENSSSCG00000010959	chr10:34263398-34280931|chr10:34303259-34313440	NA	GO:0005887(integral component of plasma membrane);GO:0038179(neurotrophin signaling pathway);GO:0018108(peptidyl-tyrosine phosphorylation);GO:0007169(transmembrane receptor protein tyrosine kinase signaling pathway);GO:0006468(protein phosphorylation);GO:0005524(ATP binding);GO:0005030(neurotrophin receptor activity);GO:0004714(transmembrane receptor protein tyrosine kinase activity);GO:0016021(i…	NA
circRNA10289	chr10	35382114	35390486	+	5	circRNA	-	TN,HS	ENSSSCT00000027988	UBQLN1	chr10:35363761-35382113|chr10:35390486-35395451	ubiquilin 1 [Source:HGNC Symbol;Acc:HGNC:12508]	GO:0048471(perinuclear region of cytoplasm);GO:0043234(protein complex);GO:0016235(aggresome);GO:0005886(plasma membrane);GO:0005829(cytosol);GO:0005783(endoplasmic reticulum);GO:0005776(autophagosome);GO:0005737(cytoplasm);GO:0005654(nucleoplasm);GO:1903071(positive regulation of ER-associated ubiquitin-dependent protein catabolic process);GO:1902175(regulation of oxidative stress-induced intrin…	04141(Protein processing in endoplasmic reticulum)
circRNA1029	chr2	8665085	8665965	-	2	circRNA	-	TN,HS	ENSSSCT00000014281	ASRGL1	chr2:8653881-8665084|chr2:8665965-8674526	asparaginase like 1 [Source:HGNC Symbol;Acc:HGNC:16448]	GO:0005634(nucleus);GO:0033345(asparagine catabolic process via L-aspartate);GO:0006508(proteolysis);GO:0016787(hydrolase activity);GO:0008798(beta-aspartyl-peptidase activity);GO:0004067(asparaginase activity)	NA
circRNA10290	chr10	37488219	37494346	+	3	circRNA	-	TN,HS	ENSSSCT00000012037	BAG1	chr10:37486741-37488218|chr10:37494346-37495861	BCL2 associated athanogene 1 [Source:HGNC Symbol;Acc:HGNC:937]	GO:0051087(chaperone binding)	NA
circRNA10291	chr10	37657908	37677784	+	10	circRNA	-	TN,HS	ENSSSCT00000012041	SMU1	chr10:37653469-37657907|chr10:37677784-37679789	smu-1 suppressor of mec-8 and unc-52 homolog (C. elegans) [Source:HGNC Symbol;Acc:HGNC:18247]	NA	NA
circRNA10292	chr10	38173149	38174455	+	2	circRNA	-	TN,HS	ENSSSCT00000026775	DDX58	chr10:38171705-38173148|chr10:38174455-38177212	probable ATP-dependent RNA helicase DDX58 [Source:RefSeq peptide;Acc:NP_998969]	GO:0016817(hydrolase activity, acting on acid anhydrides);GO:0005524(ATP binding);GO:0003676(nucleic acid binding)	04064(NF-kappa B signaling pathway);04622(RIG-I-like receptor signaling pathway);04623(Cytosolic DNA-sensing pathway);05162(Measles);05164(Influenza A);05161(Hepatitis B);05160(Hepatitis C);05168(Herpes simplex infection);05169(Epstein-Barr virus infection)
circRNA10293	chr10	38221976	38226874	-	3	circRNA	-	TN,HS	ENSSSCT00000023699	ACO1	chr10:38221033-38221975|chr10:38226874-38227596	aconitase 1 [Source:HGNC Symbol;Acc:HGNC:117]	GO:0070062(extracellular exosome);GO:0005829(cytosol);GO:0005794(Golgi apparatus);GO:0005783(endoplasmic reticulum);GO:0005739(mitochondrion);GO:0005737(cytoplasm);GO:0050892(intestinal absorption);GO:0010468(regulation of gene expression);GO:0010040(response to iron(II) ion);GO:0009791(post-embryonic development);GO:0008152(metabolic process);GO:0006879(cellular iron ion homeostasis);GO:0006417(…	01200(Carbon metabolism);01210(2-Oxocarboxylic acid metabolism);01230(Biosynthesis of amino acids);00020(Citrate cycle (TCA cycle));00630(Glyoxylate and dicarboxylate metabolism)
circRNA10294	chr10	44123012	44172005	+	2	circRNA	-	TN,HS	ENSSSCT00000012055	WAC	chr10:44121495-44123011|chr10:44172005-44178148	WW domain containing adaptor with coiled-coil [Source:HGNC Symbol;Acc:HGNC:17327]	GO:0005681(spliceosomal complex);GO:0005654(nucleoplasm);GO:0071894(histone H2B conserved C-terminal lysine ubiquitination);GO:0045893(positive regulation of transcription, DNA-templated);GO:0044783(G1 DNA damage checkpoint);GO:0032435(negative regulation of proteasomal ubiquitin-dependent protein catabolic process);GO:0016239(positive regulation of macroautophagy);GO:0010390(histone monoubiquiti…	NA
circRNA10295	chr10	44196320	44199737	+	3	circRNA	-	TN,HS	ENSSSCT00000012055	WAC	chr10:44183763-44196319|chr10:44199737-44203043	WW domain containing adaptor with coiled-coil [Source:HGNC Symbol;Acc:HGNC:17327]	GO:0005681(spliceosomal complex);GO:0005654(nucleoplasm);GO:0071894(histone H2B conserved C-terminal lysine ubiquitination);GO:0045893(positive regulation of transcription, DNA-templated);GO:0044783(G1 DNA damage checkpoint);GO:0032435(negative regulation of proteasomal ubiquitin-dependent protein catabolic process);GO:0016239(positive regulation of macroautophagy);GO:0010390(histone monoubiquiti…	NA
circRNA10296	chr10	47064149	47075999	-	4	circRNA	-	TN,HS	ENSSSCT00000012068	ARHGAP12	chr10:47062323-47064148|chr10:47075999-47086472	Rho GTPase activating protein 12 [Source:HGNC Symbol;Acc:HGNC:16348]	GO:0007165(signal transduction);GO:0002011(morphogenesis of an epithelial sheet)	NA
circRNA10297	chr10	47242802	47243323	-	3	circRNA	-	TN,HS	ENSSSCT00000012069	KIF5B	chr10:47241169-47242801|chr10:47243323-47245358	kinesin family member 5B [Source:HGNC Symbol;Acc:HGNC:6324]	GO:0043227(membrane-bounded organelle);GO:0043005(neuron projection);GO:0035253(ciliary rootlet);GO:0031982(vesicle);GO:0030139(endocytic vesicle);GO:0016020(membrane);GO:0005874(microtubule);GO:0005871(kinesin complex);GO:0005829(cytosol);GO:0005815(microtubule organizing center);GO:0005737(cytoplasm);GO:0090004(positive regulation of establishment of protein localization to plasma membrane);GO:…	04728(Dopaminergic synapse)
circRNA10298	chr10	54046151	54053071	+	4	circRNA	-	TN,HS	ENSSSCT00000012110	YME1L1	chr10:54044651-54046150|chr10:54053071-54054020	YME1 like 1 ATPase [Source:HGNC Symbol;Acc:HGNC:12843]	GO:0016604(nuclear body);GO:0016020(membrane);GO:0005743(mitochondrial inner membrane);GO:0005739(mitochondrion);GO:0035694(mitochondrial protein catabolic process);GO:0008283(cell proliferation);GO:0007005(mitochondrion organization);GO:0006515(misfolded or incompletely synthesized protein catabolic process);GO:0006508(proteolysis);GO:0008237(metallopeptidase activity);GO:0005524(ATP binding);GO…	NA
circRNA10299	chr10	54059518	54060333	+	2	circRNA	-	TN,HS	ENSSSCT00000012110	YME1L1	chr10:54059121-54059517|chr10:54060333-54061903	YME1 like 1 ATPase [Source:HGNC Symbol;Acc:HGNC:12843]	GO:0016604(nuclear body);GO:0016020(membrane);GO:0005743(mitochondrial inner membrane);GO:0005739(mitochondrion);GO:0035694(mitochondrial protein catabolic process);GO:0008283(cell proliferation);GO:0007005(mitochondrion organization);GO:0006515(misfolded or incompletely synthesized protein catabolic process);GO:0006508(proteolysis);GO:0008237(metallopeptidase activity);GO:0005524(ATP binding);GO…	NA
circRNA103	chr7	91917856	91926482	-	6	circRNA	-	TN,HS	ENSSSCT00000002524	CHD2	chr7:91912965-91917855|chr7:91926482-91930062	chromodomain helicase DNA binding protein 2 [Source:HGNC Symbol;Acc:HGNC:1917]	GO:0070062(extracellular exosome);GO:0043231(intracellular membrane-bounded organelle);GO:0005730(nucleolus);GO:0005654(nucleoplasm);GO:0005634(nucleus);GO:0060218(hematopoietic stem cell differentiation);GO:0007517(muscle organ development);GO:0006974(cellular response to DNA damage stimulus);GO:0006355(regulation of transcription, DNA-templated);GO:0042393(histone binding);GO:0005524(ATP bindin…	NA
circRNA1030	chr2	9733475	9733755	+	2	circRNA	-	TN,HS	ENSSSCT00000014314	DDB1	chr2:9728596-9733474|chr2:9733755-9736017	damage specific DNA binding protein 1 [Source:HGNC Symbol;Acc:HGNC:2717]	GO:0080008(Cul4-RING E3 ubiquitin ligase complex);GO:0070062(extracellular exosome);GO:0031465(Cul4B-RING E3 ubiquitin ligase complex);GO:0031464(Cul4A-RING E3 ubiquitin ligase complex);GO:0031461(cullin-RING ubiquitin ligase complex);GO:0005737(cytoplasm);GO:0005654(nucleoplasm);GO:0005634(nucleus);GO:0005615(extracellular space);GO:0000784(nuclear chromosome, telomeric region);GO:1902188(positi…	04120(Ubiquitin mediated proteolysis);03420(Nucleotide excision repair);05203(Viral carcinogenesis);05161(Hepatitis B)
circRNA10300	chr10	54179586	54179891	+	2	circRNA	-	TN,HS	ENSSSCT00000012109	MASTL	chr10:54175997-54179585|chr10:54179891-54182954	microtubule associated serine/threonine kinase like [Source:HGNC Symbol;Acc:HGNC:19042]	GO:0072687(meiotic spindle);GO:0032154(cleavage furrow);GO:0005813(centrosome);GO:0005654(nucleoplasm);GO:0005634(nucleus);GO:1904191(positive regulation of cyclin-dependent protein serine/threonine kinase activity involved in meiotic nuclear division);GO:1904146(positive regulation of meiotic cell cycle process involved in oocyte maturation);GO:0090306(spindle assembly involved in meiosis);GO:00…	NA
circRNA10301	chr10	54221524	54223208	-	2	circRNA	-	TN,HS	ENSSSCT00000012108	ACBD5	chr10:54218339-54221523|chr10:54223208-54227075	acyl-CoA binding domain containing 5 [Source:HGNC Symbol;Acc:HGNC:23338]	GO:0016021(integral component of membrane);GO:0016020(membrane);GO:0005777(peroxisome);GO:0005654(nucleoplasm);GO:0005634(nucleus);GO:0030242(pexophagy);GO:0006810(transport);GO:0008289(lipid binding);GO:0000062(fatty-acyl-CoA binding)	NA
circRNA10302	chr10	54813361	54852997	-	8	circRNA	-	TN,HS	ENSSSCT00000012103	ENSSSCG00000011059	chr10:54801015-54813360|chr10:54852997-54858911	NA	GO:0016459(myosin complex);GO:0006468(protein phosphorylation);GO:0005524(ATP binding);GO:0004672(protein kinase activity);GO:0003774(motor activity)	NA
circRNA10303	chr10	54822100	54852997	-	4	circRNA	-	TN,HS	ENSSSCT00000012103	ENSSSCG00000011059	chr10:54819997-54822099|chr10:54852997-54858911	NA	GO:0016459(myosin complex);GO:0006468(protein phosphorylation);GO:0005524(ATP binding);GO:0004672(protein kinase activity);GO:0003774(motor activity)	NA
circRNA10304	chr10	55192516	55328329	-	2	circRNA	-	TN,HS	ENSSSCT00000012102	ENSSSCG00000011058	chr10:55179543-55192515|chr10:55328329-55382438	NA	GO:0016021(integral component of membrane);GO:0016020(membrane);GO:0005886(plasma membrane);GO:0007186(G-protein coupled receptor signaling pathway);GO:0004930(G-protein coupled receptor activity)	NA
circRNA10305	chr10	58856976	58861115	-	2	circRNA	-	TN,HS	ENSSSCT00000012132	MLLT10	chr10:58798980-58856975|chr10:58861115-58881714	myeloid/lymphoid or mixed-lineage leukemia; translocated to, 10 [Source:HGNC Symbol;Acc:HGNC:16063]	GO:0043234(protein complex);GO:0005829(cytosol);GO:0005654(nucleoplasm);GO:0005634(nucleus);GO:0045944(positive regulation of transcription from RNA polymerase II promoter);GO:0008270(zinc ion binding)	NA
circRNA10306	chr10	62692304	62722387	-	2	circRNA	-	TN,HS	ENSSSCT00000012150	PARD3	chr10:62681909-62692303|chr10:62722387-62738556	par-3 family cell polarity regulator [Source:HGNC Symbol;Acc:HGNC:16051]	GO:0030054(cell junction);GO:0005923(bicellular tight junction);GO:0005911(cell-cell junction)	NA
circRNA10307	chr10	63455784	63475346	+	4	circRNA	-	TN,HS	ENSSSCT00000033626	CREM	chr10:63447604-63455783|chr10:63475346-63484352	cAMP responsive element modulator [Source:HGNC Symbol;Acc:HGNC:2352]	GO:0005634(nucleus);GO:0006355(regulation of transcription, DNA-templated);GO:0043565(sequence-specific DNA binding);GO:0003700(transcription factor activity, sequence-specific DNA binding);GO:0003677(DNA binding);GO:0005667(transcription factor complex);GO:0045944(positive regulation of transcription from RNA polymerase II promoter);GO:0007283(spermatogenesis);GO:0006687(glycosphingolipid metabo…	04261(Adrenergic signaling in cardiomyocytes);05166(HTLV-I infection)
circRNA10308	chr10	63625465	63637645	+	3	circRNA	-	TN,HS	ENSSSCT00000012155	CCNY	None|chr10:63637645-63644156	cyclin Y [Source:HGNC Symbol;Acc:HGNC:23354]	GO:0070062(extracellular exosome);GO:0005886(plasma membrane);GO:0005634(nucleus);GO:0000308(cytoplasmic cyclin-dependent protein kinase holoenzyme complex);GO:0060828(regulation of canonical Wnt signaling pathway);GO:0045737(positive regulation of cyclin-dependent protein serine/threonine kinase activity);GO:0000086(G2/M transition of mitotic cell cycle);GO:0000079(regulation of cyclin-dependent…	NA
circRNA10309	chr10	70179181	70184182	-	3	circRNA	-	TN,HS	ENSSSCT00000026286	ENSSSCG00000024480	chr10:70176712-70179180|chr10:70184182-70193698	NA	GO:0005634(nucleus);GO:0006355(regulation of transcription, DNA-templated)	NA
circRNA1031	chr2	11355620	11365773	+	6	circRNA	-	TN,HS	ENSSSCT00000014345	OSBP	chr2:11350479-11355619|chr2:11365773-11373328	oxysterol binding protein [Source:HGNC Symbol;Acc:HGNC:8503]	GO:0048471(perinuclear region of cytoplasm);GO:0030054(cell junction);GO:0016020(membrane);GO:0005829(cytosol);GO:0005794(Golgi apparatus);GO:0005737(cytoplasm);GO:0005730(nucleolus);GO:0005654(nucleoplasm);GO:0005634(nucleus);GO:0000139(Golgi membrane);GO:0044128(positive regulation of growth of symbiont in host);GO:0015918(sterol transport);GO:0006869(lipid transport);GO:0006810(transport);GO:0…	NA
circRNA10310	chr10	71294817	71307626	+	4	circRNA	-	TN,HS	ENSSSCT00000012189	GDI2	chr10:71292107-71294816|chr10:71307626-71309207	GDP dissociation inhibitor 2 [Source:HGNC Symbol;Acc:HGNC:4227]	GO:0070062(extracellular exosome);GO:0043209(myelin sheath);GO:0031982(vesicle);GO:0005925(focal adhesion);GO:0005794(Golgi apparatus);GO:0005737(cytoplasm);GO:0055114(oxidation-reduction process);GO:0050790(regulation of catalytic activity);GO:0043547(positive regulation of GTPase activity);GO:0015031(protein transport);GO:0007264(small GTPase mediated signal transduction);GO:0016491(oxidoreduct…	NA
circRNA10311	chr10	75497597	75524742	-	12	circRNA	-	TN,HS	ENSSSCT00000029839	ENSSSCG00000029602	chr10:75496468-75497596|chr10:75524742-75535017	NA	GO:0070545(PeBoW complex);GO:0030687(preribosome, large subunit precursor);GO:0000470(maturation of LSU-rRNA);GO:0000460(maturation of 5.8S rRNA)	NA
circRNA10312	chr10	75687658	75691485	+	3	circRNA	-	TN,HS	ENSSSCT00000012224	LARP4B	chr10:75674446-75687657|chr10:75691485-75693607	La ribonucleoprotein domain family member 4B [Source:HGNC Symbol;Acc:HGNC:28987]	GO:0042788(polysomal ribosome);GO:0016020(membrane);GO:0010494(cytoplasmic stress granule);GO:0005829(cytosol);GO:0005730(nucleolus);GO:0045727(positive regulation of translation);GO:0003723(RNA binding);GO:0003676(nucleic acid binding);GO:0000166(nucleotide binding)	NA
circRNA10313	chr17	5298184	5307081	+	4	circRNA	-	TN,HS	ENSSSCT00000007647	ZDHHC2	chr17:5292713-5298183|chr17:5307081-5309482	zinc finger DHHC-type containing 2 [Source:HGNC Symbol;Acc:HGNC:18469]	GO:0055038(recycling endosome membrane);GO:0016021(integral component of membrane);GO:0016020(membrane);GO:0005887(integral component of plasma membrane);GO:0005794(Golgi apparatus);GO:0005783(endoplasmic reticulum);GO:0018345(protein palmitoylation);GO:0019706(protein-cysteine S-palmitoyltransferase activity);GO:0016746(transferase activity, transferring acyl groups);GO:0016740(transferase activ…	NA
circRNA10314	chr17	6303397	6316411	-	7	circRNA	-	TN,HS	ENSSSCT00000007660	ASAH1	chr17:6299319-6303396|chr17:6316411-6317164	N-acylsphingosine amidohydrolase 1 [Source:HGNC Symbol;Acc:HGNC:735]	GO:0070062(extracellular exosome);GO:0005764(lysosome);GO:0005615(extracellular space);GO:0006629(lipid metabolic process);GO:0017040(ceramidase activity)	00600(Sphingolipid metabolism);04071(Sphingolipid signaling pathway);04142(Lysosome)
circRNA10315	chr17	12609677	12609872	+	1	circRNA	-	TN,HS	ENSSSCT00000028545	THAP1	chr17:12607835-12609676|chr17:12609872-12611308	THAP domain containing 1 [Source:HGNC Symbol;Acc:HGNC:20856]	GO:0043231(intracellular membrane-bounded organelle);GO:0005634(nucleus);GO:0001650(fibrillar center);GO:0007346(regulation of mitotic cell cycle);GO:0006355(regulation of transcription, DNA-templated);GO:0006351(transcription, DNA-templated);GO:0001935(endothelial cell proliferation);GO:0043565(sequence-specific DNA binding);GO:0042802(identical protein binding);GO:0008270(zinc ion binding);GO:0…	NA
circRNA10316	chr17	15474802	15491478	-	10	circRNA	-	TN,HS	ENSSSCT00000007712	GPCPD1	chr17:15472907-15474801|chr17:15491478-15497638	glycerophosphocholine phosphodiesterase 1 [Source:HGNC Symbol;Acc:HGNC:26957]	GO:0005737(cytoplasm);GO:0046475(glycerophospholipid catabolic process);GO:0030643(cellular phosphate ion homeostasis);GO:0007519(skeletal muscle tissue development);GO:0006629(lipid metabolic process);GO:2001070(starch binding);GO:0047389(glycerophosphocholine phosphodiesterase activity);GO:0030246(carbohydrate binding);GO:0008889(glycerophosphodiester phosphodiesterase activity);GO:0008081(phos…	00564(Glycerophospholipid metabolism);05231(Choline metabolism in cancer)
circRNA10317	chr17	18910858	18934256	-	5	circRNA	-	TN,HS	ENSSSCT00000026729	TMX4	chr17:18903517-18910857|None	thioredoxin related transmembrane protein 4 [Source:HGNC Symbol;Acc:HGNC:25237]	GO:0016021(integral component of membrane);GO:0016020(membrane);GO:0005783(endoplasmic reticulum);GO:0045454(cell redox homeostasis);GO:0034976(response to endoplasmic reticulum stress);GO:0006457(protein folding);GO:0003756(protein disulfide isomerase activity)	NA
circRNA10318	chr17	20662333	20675688	+	6	circRNA	-	TN,HS	ENSSSCT00000007729	PLCB4	chr17:20657497-20662332|chr17:20675688-20681838	phospholipase C beta 4 [Source:HGNC Symbol;Acc:HGNC:9059]	GO:0030425(dendrite);GO:0014069(postsynaptic density);GO:0005790(smooth endoplasmic reticulum);GO:0005634(nucleus);GO:0035556(intracellular signal transduction);GO:0016042(lipid catabolic process);GO:0007165(signal transduction);GO:0006629(lipid metabolic process);GO:0016787(hydrolase activity);GO:0008081(phosphoric diester hydrolase activity);GO:0005509(calcium ion binding);GO:0004871(signal tra…	00562(Inositol phosphate metabolism);04015(Rap1 signaling pathway);04310(Wnt signaling pathway);04020(Calcium signaling pathway);04070(Phosphatidylinositol signaling system);04071(Sphingolipid signaling pathway);04022(cGMP - PKG signaling pathway);04540(Gap junction);04611(Platelet activation);04062(Chemokine signaling pathway);04911(Insulin secretion);04922(Glucagon signaling pathway);04912(GnRH…
circRNA10319	chr17	20689603	20763390	+	17	circRNA	-	TN,HS	ENSSSCT00000007729	PLCB4	chr17:20681939-20689602|chr17:20763390-20768924	phospholipase C beta 4 [Source:HGNC Symbol;Acc:HGNC:9059]	GO:0030425(dendrite);GO:0014069(postsynaptic density);GO:0005790(smooth endoplasmic reticulum);GO:0005634(nucleus);GO:0035556(intracellular signal transduction);GO:0016042(lipid catabolic process);GO:0007165(signal transduction);GO:0006629(lipid metabolic process);GO:0016787(hydrolase activity);GO:0008081(phosphoric diester hydrolase activity);GO:0005509(calcium ion binding);GO:0004871(signal tra…	00562(Inositol phosphate metabolism);04015(Rap1 signaling pathway);04310(Wnt signaling pathway);04020(Calcium signaling pathway);04070(Phosphatidylinositol signaling system);04071(Sphingolipid signaling pathway);04022(cGMP - PKG signaling pathway);04540(Gap junction);04611(Platelet activation);04062(Chemokine signaling pathway);04911(Insulin secretion);04922(Glucagon signaling pathway);04912(GnRH…
circRNA1032	chr2	12792393	12813898	-	16	circRNA	-	TN,HS	ENSSSCT00000014394	CTNND1	chr2:12791990-12792392|chr2:12813898-12815852	catenin delta 1 [Source:HGNC Symbol;Acc:HGNC:2515]	GO:0070062(extracellular exosome);GO:0030496(midbody);GO:0005911(cell-cell junction);GO:0005886(plasma membrane);GO:0005829(cytosol);GO:0005737(cytoplasm);GO:0005634(nucleus);GO:0090090(negative regulation of canonical Wnt signaling pathway);GO:0016337(single organismal cell-cell adhesion);GO:0045296(cadherin binding);GO:0005102(receptor binding)	04015(Rap1 signaling pathway);04520(Adherens junction);04670(Leukocyte transendothelial migration)
circRNA10320	chr17	29783317	29787734	-	5	circRNA	-	TN,HS	ENSSSCT00000007760	SNX5	chr17:29779917-29783316|chr17:29787734-29789051	sorting nexin 5 [Source:HGNC Symbol;Acc:HGNC:14969]	GO:0097422(tubular endosome);GO:0070685(macropinocytic cup);GO:0031901(early endosome membrane);GO:0031313(extrinsic component of endosome membrane);GO:0031234(extrinsic component of cytoplasmic side of plasma membrane);GO:0030904(retromer complex);GO:0019898(extrinsic component of membrane);GO:0005829(cytosol);GO:0005768(endosome);GO:0042147(retrograde transport, endosome to Golgi);GO:0016050(ve…	NA
circRNA10321	chr17	29783317	29793996	-	10	circRNA	-	TN,HS	ENSSSCT00000007760	SNX5	chr17:29779917-29783316|chr17:29793996-29797167	sorting nexin 5 [Source:HGNC Symbol;Acc:HGNC:14969]	GO:0097422(tubular endosome);GO:0070685(macropinocytic cup);GO:0031901(early endosome membrane);GO:0031313(extrinsic component of endosome membrane);GO:0031234(extrinsic component of cytoplasmic side of plasma membrane);GO:0030904(retromer complex);GO:0019898(extrinsic component of membrane);GO:0005829(cytosol);GO:0005768(endosome);GO:0042147(retrograde transport, endosome to Golgi);GO:0016050(ve…	NA
circRNA10322	chr17	29792801	29793996	-	2	circRNA	-	TN,HS	ENSSSCT00000007760	SNX5	chr17:29791168-29792800|chr17:29793996-29797167	sorting nexin 5 [Source:HGNC Symbol;Acc:HGNC:14969]	GO:0097422(tubular endosome);GO:0070685(macropinocytic cup);GO:0031901(early endosome membrane);GO:0031313(extrinsic component of endosome membrane);GO:0031234(extrinsic component of cytoplasmic side of plasma membrane);GO:0030904(retromer complex);GO:0019898(extrinsic component of membrane);GO:0005829(cytosol);GO:0005768(endosome);GO:0042147(retrograde transport, endosome to Golgi);GO:0016050(ve…	NA
circRNA10323	chr17	29873174	29873759	+	1	circRNA	-	TN,HS	ENSSSCT00000007761	MGME1	chr17:29871323-29873173|chr17:29873759-29879224	mitochondrial genome maintenance exonuclease 1 [Source:HGNC Symbol;Acc:HGNC:16205]	GO:0005739(mitochondrion);GO:0090305(nucleic acid phosphodiester bond hydrolysis);GO:0043504(mitochondrial DNA repair);GO:0006264(mitochondrial DNA replication);GO:0000002(mitochondrial genome maintenance);GO:0016787(hydrolase activity);GO:0008297(single-stranded DNA exodeoxyribonuclease activity);GO:0004527(exonuclease activity);GO:0004518(nuclease activity)	NA
circRNA10324	chr17	33077647	33086237	+	10	circRNA	-	TN,HS	ENSSSCT00000007781	XRN2	chr17:33060237-33077646|chr17:33086237-33086339	5'-3' exoribonuclease 2 [Source:HGNC Symbol;Acc:HGNC:12836]	GO:0016235(aggresome);GO:0016020(membrane);GO:0005730(nucleolus);GO:0005634(nucleus);GO:0090503(RNA phosphodiester bond hydrolysis, exonucleolytic);GO:0016070(RNA metabolic process);GO:0016049(cell growth);GO:0007283(spermatogenesis);GO:0006139(nucleobase-containing compound metabolic process);GO:0000738(DNA catabolic process, exonucleolytic);GO:0008409(5'-3' exonuclease activity);GO:0004534(5'-3…	03008(Ribosome biogenesis in eukaryotes);03018(RNA degradation)
circRNA10325	chr17	37047781	37049702	-	3	circRNA	-	TN,HS	ENSSSCT00000007839	PTPRA	chr17:37034138-37047780|chr17:37049702-37070789	protein tyrosine phosphatase, receptor type A [Source:HGNC Symbol;Acc:HGNC:9664]	GO:0070062(extracellular exosome);GO:0043235(receptor complex);GO:0016021(integral component of membrane);GO:0016020(membrane);GO:0035335(peptidyl-tyrosine dephosphorylation);GO:0016311(dephosphorylation);GO:0008286(insulin receptor signaling pathway);GO:0006470(protein dephosphorylation);GO:0006468(protein phosphorylation);GO:0016791(phosphatase activity);GO:0016787(hydrolase activity);GO:000472…	NA
circRNA10326	chr17	41844789	41850145	-	3	circRNA	-	TN,HS	ENSSSCT00000007949	CDK5RAP1	chr17:41843521-41844788|chr17:41850145-41852653	CDK5 regulatory subunit associated protein 1 [Source:HGNC Symbol;Acc:HGNC:15880]	GO:0005739(mitochondrion);GO:0005737(cytoplasm);GO:0070900(mitochondrial tRNA modification);GO:0070131(positive regulation of mitochondrial translation);GO:0045903(positive regulation of translational fidelity);GO:0045736(negative regulation of cyclin-dependent protein serine/threonine kinase activity);GO:0043412(macromolecule modification);GO:0035600(tRNA methylthiolation);GO:0009451(RNA modific…	NA
circRNA10327	chr17	41996687	42018906	-	7	circRNA	-	TN,HS	ENSSSCT00000027119	CBFA2T2	chr17:41992762-41996686|chr17:42018906-42023480	CBFA2/RUNX1 translocation partner 2 [Source:HGNC Symbol;Acc:HGNC:1536]	GO:0005634(nucleus);GO:0060575(intestinal epithelial cell differentiation);GO:0045892(negative regulation of transcription, DNA-templated);GO:0045746(negative regulation of Notch signaling pathway);GO:0030855(epithelial cell differentiation);GO:0010976(positive regulation of neuron projection development);GO:0006355(regulation of transcription, DNA-templated);GO:0000122(negative regulation of tra…	NA
circRNA10328	chr17	43035603	43037474	+	3	circRNA	-	TN,HS	ENSSSCT00000007965	ITCH	chr17:43030570-43035602|chr17:43037474-43040596	NA	NA	NA
circRNA10329	chr17	43605860	43623946	-	5	circRNA	-	TN,HS	ENSSSCT00000007975	TRPC4AP	chr17:43596312-43605859|chr17:43623946-43628908	transient receptor potential cation channel subfamily C member 4 associated protein [Source:HGNC Symbol;Acc:HGNC:16181]	GO:0031464(Cul4A-RING E3 ubiquitin ligase complex);GO:0048820(hair follicle maturation);GO:0016567(protein ubiquitination);GO:0006511(ubiquitin-dependent protein catabolic process);GO:0019902(phosphatase binding)	NA
circRNA1033	chr2	15667215	15686214	-	9	circRNA	-	TN,HS	ENSSSCT00000022326	PTPRJ	chr2:15664097-15667214|chr2:15686214-15688540	protein tyrosine phosphatase, receptor type J [Source:HGNC Symbol;Acc:HGNC:9673]	GO:0070062(extracellular exosome);GO:0016021(integral component of membrane);GO:0016020(membrane);GO:0009986(cell surface);GO:0005911(cell-cell junction);GO:0005886(plasma membrane);GO:0001772(immunological synapse);GO:0051898(negative regulation of protein kinase B signaling);GO:0051897(positive regulation of protein kinase B signaling);GO:0051894(positive regulation of focal adhesion assembly);…	04520(Adherens junction)
circRNA10330	chr17	43615013	43629025	-	5	circRNA	-	TN,HS	ENSSSCT00000007975	TRPC4AP	chr17:43606045-43615012|chr17:43629025-43631483	transient receptor potential cation channel subfamily C member 4 associated protein [Source:HGNC Symbol;Acc:HGNC:16181]	GO:0031464(Cul4A-RING E3 ubiquitin ligase complex);GO:0048820(hair follicle maturation);GO:0016567(protein ubiquitination);GO:0006511(ubiquitin-dependent protein catabolic process);GO:0019902(phosphatase binding)	NA
circRNA10331	chr17	44398277	44405261	-	6	circRNA	-	TN,HS	ENSSSCT00000007997	RBM39	chr17:44394615-44398276|chr17:44405261-44407751	RNA binding motif protein 39 [Source:HGNC Symbol;Acc:HGNC:15923]	GO:0016607(nuclear speck);GO:0015630(microtubule cytoskeleton);GO:0005815(microtubule organizing center);GO:0005654(nucleoplasm);GO:0005634(nucleus);GO:0006397(mRNA processing);GO:0003723(RNA binding);GO:0003676(nucleic acid binding);GO:0000166(nucleotide binding)	NA
circRNA10332	chr17	45440938	45448242	-	4	circRNA	-	TN,HS	ENSSSCT00000008013	DSN1	chr17:45437152-45440937|chr17:45448242-45451563	DSN1 homolog, MIS12 kinetochore complex component [Source:HGNC Symbol;Acc:HGNC:16165]	GO:0005829(cytosol);GO:0005634(nucleus);GO:0000444(MIS12/MIND type complex);GO:0051301(cell division);GO:0007059(chromosome segregation)	NA
circRNA10333	chr17	46514251	46541578	+	5	circRNA	-	TN,HS	ENSSSCT00000008034	RPRD1B	chr17:46508655-46514250|chr17:46541578-46561725	regulation of nuclear pre-mRNA domain containing 1B [Source:HGNC Symbol;Acc:HGNC:16209]	GO:0016591(DNA-directed RNA polymerase II, holoenzyme);GO:0005829(cytosol);GO:0005813(centrosome);GO:0005654(nucleoplasm);GO:0005634(nucleus);GO:0070940(dephosphorylation of RNA polymerase II C-terminal domain);GO:0045944(positive regulation of transcription from RNA polymerase II promoter);GO:0010564(regulation of cell cycle process);GO:0008284(positive regulation of cell proliferation);GO:00009…	NA
circRNA10334	chr17	46533185	46536081	+	2	circRNA	-	TN,HS	ENSSSCT00000008034	RPRD1B	chr17:46524569-46533184|chr17:46536081-46541402	regulation of nuclear pre-mRNA domain containing 1B [Source:HGNC Symbol;Acc:HGNC:16209]	GO:0016591(DNA-directed RNA polymerase II, holoenzyme);GO:0005829(cytosol);GO:0005813(centrosome);GO:0005654(nucleoplasm);GO:0005634(nucleus);GO:0070940(dephosphorylation of RNA polymerase II C-terminal domain);GO:0045944(positive regulation of transcription from RNA polymerase II promoter);GO:0010564(regulation of cell cycle process);GO:0008284(positive regulation of cell proliferation);GO:00009…	NA
circRNA10335	chr17	46970213	46979326	+	2	circRNA	-	TN,HS	ENSSSCT00000008037	ENSSSCG00000007345	chr17:46967036-46970212|chr17:46979326-46980840	NA	GO:0090630(activation of GTPase activity);GO:0005096(GTPase activator activity)	NA
circRNA10336	chr17	46989621	46995264	+	4	circRNA	-	TN,HS	ENSSSCT00000008037	ENSSSCG00000007345	chr17:46983652-46989620|chr17:46995264-46997894	NA	GO:0090630(activation of GTPase activity);GO:0005096(GTPase activator activity)	NA
circRNA10337	chr17	49147794	49171800	+	10	circRNA	-	TN,HS	ENSSSCT00000029351	TOP1	chr17:49147297-49147793|chr17:49171800-49182500	topoisomerase (DNA) I [Source:HGNC Symbol;Acc:HGNC:11986]	GO:0005694(chromosome);GO:0006265(DNA topological change);GO:0003917(DNA topoisomerase type I activity);GO:0003677(DNA binding);GO:0043204(perikaryon);GO:0031298(replication fork protection complex);GO:0005737(cytoplasm);GO:0005730(nucleolus);GO:0005654(nucleoplasm);GO:0005634(nucleus);GO:0001650(fibrillar center);GO:0000932(P-body);GO:0000228(nuclear chromosome);GO:0042493(response to drug);GO:0…	NA
circRNA10338	chr17	52395572	52396661	-	2	circRNA	-	TN,HS	ENSSSCT00000008073	SERINC3	chr17:52393912-52395571|chr17:52396661-52398128	serine incorporator 3 [Source:HGNC Symbol;Acc:HGNC:11699]	GO:0016021(integral component of membrane);GO:0016020(membrane);GO:0005886(plasma membrane);GO:0005794(Golgi apparatus);GO:1902237(positive regulation of endoplasmic reticulum stress-induced intrinsic apoptotic signaling pathway);GO:0051607(defense response to virus);GO:0045087(innate immune response);GO:0015825(L-serine transport);GO:0009597(detection of virus);GO:0006665(sphingolipid metabolic …	NA
circRNA10339	chr17	52808443	52811041	+	2	circRNA	-	TN,HS	ENSSSCT00000008079	YWHAB	chr17:52794363-52808442|chr17:52811041-52812377	tyrosine 3-monooxygenase/tryptophan 5-monooxygenase activation protein beta [Source:HGNC Symbol;Acc:HGNC:12849]	GO:0070062(extracellular exosome);GO:0048471(perinuclear region of cytoplasm);GO:0016020(membrane);GO:0005925(focal adhesion);GO:0005829(cytosol);GO:0005737(cytoplasm);GO:0051220(cytoplasmic sequestering of protein);GO:0045744(negative regulation of G-protein coupled receptor protein signaling pathway);GO:0043085(positive regulation of catalytic activity);GO:0035308(negative regulation of protein…	04390(Hippo signaling pathway);04151(PI3K-Akt signaling pathway);04110(Cell cycle);04114(Oocyte meiosis);05203(Viral carcinogenesis);05161(Hepatitis B);05169(Epstein-Barr virus infection)
circRNA1034	chr2	15668238	15686214	-	8	circRNA	-	TN,HS	ENSSSCT00000022326	PTPRJ	chr2:15667493-15668237|chr2:15686214-15688540	protein tyrosine phosphatase, receptor type J [Source:HGNC Symbol;Acc:HGNC:9673]	GO:0070062(extracellular exosome);GO:0016021(integral component of membrane);GO:0016020(membrane);GO:0009986(cell surface);GO:0005911(cell-cell junction);GO:0005886(plasma membrane);GO:0001772(immunological synapse);GO:0051898(negative regulation of protein kinase B signaling);GO:0051897(positive regulation of protein kinase B signaling);GO:0051894(positive regulation of focal adhesion assembly);…	04520(Adherens junction)
circRNA10340	chr17	52892065	52897001	-	3	circRNA	-	TN,HS	ENSSSCT00000008081	TOMM34	chr17:52888560-52892064|chr17:52897001-52901064	translocase of outer mitochondrial membrane 34 [Source:HGNC Symbol;Acc:HGNC:15746]	GO:0016020(membrane);GO:0005829(cytosol);GO:0005741(mitochondrial outer membrane);GO:0005739(mitochondrion);GO:0005654(nucleoplasm);GO:0005634(nucleus);GO:0006626(protein targeting to mitochondrion);GO:0031072(heat shock protein binding)	NA
circRNA10341	chr17	55212881	55247885	+	9	circRNA	-	TN,HS	ENSSSCT00000008158	ZMYND8	chr17:55180129-55212880|chr17:55247885-55262460	zinc finger MYND-type containing 8 [Source:HGNC Symbol;Acc:HGNC:9397]	GO:0005634(nucleus);GO:1903758(negative regulation of transcription from RNA polymerase II promoter by histone modification);GO:0030336(negative regulation of cell migration);GO:0006355(regulation of transcription, DNA-templated);GO:0070577(lysine-acetylated histone binding);GO:0046872(metal ion binding);GO:0042393(histone binding);GO:0035064(methylated histone binding);GO:0008270(zinc ion bindin…	NA
circRNA10342	chr17	57006128	57008272	+	3	circRNA	-	TN,HS	ENSSSCT00000008164	ARFGEF2	chr17:56999493-57006127|chr17:57008272-57013951	ADP ribosylation factor guanine nucleotide exchange factor 2 [Source:HGNC Symbol;Acc:HGNC:15853]	GO:0055037(recycling endosome);GO:0016020(membrane);GO:0005829(cytosol);GO:0005815(microtubule organizing center);GO:0005802(trans-Golgi network);GO:0000139(Golgi membrane);GO:0043547(positive regulation of GTPase activity);GO:0035556(intracellular signal transduction);GO:0032760(positive regulation of tumor necrosis factor production);GO:0032012(regulation of ARF protein signal transduction);GO:…	04144(Endocytosis)
circRNA10343	chr17	64087103	64091335	+	4	circRNA	-	TN,HS	ENSSSCT00000008203	CSTF1	chr17:64084385-64087102|chr17:64091335-64094767	cleavage stimulation factor subunit 1 [Source:HGNC Symbol;Acc:HGNC:2483]	GO:0005654(nucleoplasm);GO:0003723(RNA binding)	03015(mRNA surveillance pathway)
circRNA10344	chr17	68928739	68955283	+	8	circRNA	-	TN,HS	ENSSSCT00000022675	CDH4	chr17:68923936-68928738|chr17:68955283-68963126	cadherin 4 [Source:HGNC Symbol;Acc:HGNC:1763]	GO:0016021(integral component of membrane);GO:0016020(membrane);GO:0005887(integral component of plasma membrane);GO:0005886(plasma membrane);GO:0045773(positive regulation of axon extension);GO:0007411(axon guidance);GO:0007157(heterophilic cell-cell adhesion via plasma membrane cell adhesion molecules);GO:0007156(homophilic cell adhesion via plasma membrane adhesion molecules);GO:0007155(cell a…	NA
circRNA10345	chr16	4481513	4502692	-	6	circRNA	-	TN,HS	ENSSSCT00000018271	ANKH	chr16:4450365-4481512|chr16:4502692-4515056	ANKH inorganic pyrophosphate transport regulator [Source:HGNC Symbol;Acc:HGNC:15492]	GO:0016021(integral component of membrane);GO:0016020(membrane);GO:0005887(integral component of plasma membrane);GO:0005886(plasma membrane);GO:1904669(ATP export);GO:0035435(phosphate ion transmembrane transport);GO:0030505(inorganic diphosphate transport);GO:0030500(regulation of bone mineralization);GO:0030504(inorganic diphosphate transmembrane transporter activity);GO:0015114(phosphate ion …	NA
circRNA10346	chr16	4498714	4502692	-	2	circRNA	-	TN,HS	ENSSSCT00000018271	ANKH	chr16:4492269-4498713|chr16:4502692-4515056	ANKH inorganic pyrophosphate transport regulator [Source:HGNC Symbol;Acc:HGNC:15492]	GO:0016021(integral component of membrane);GO:0016020(membrane);GO:0005887(integral component of plasma membrane);GO:0005886(plasma membrane);GO:1904669(ATP export);GO:0035435(phosphate ion transmembrane transport);GO:0030505(inorganic diphosphate transport);GO:0030500(regulation of bone mineralization);GO:0030504(inorganic diphosphate transmembrane transporter activity);GO:0015114(phosphate ion …	NA
circRNA10347	chr16	18547816	18565053	-	6	circRNA	-	TN,HS	ENSSSCT00000018300	DROSHA	chr16:18545073-18547815|chr16:18565053-18566618	drosha ribonuclease III [Source:HGNC Symbol;Acc:HGNC:17904]	GO:0070877(microprocessor complex);GO:0005925(focal adhesion);GO:0005886(plasma membrane);GO:0005634(nucleus);GO:2000628(regulation of miRNA metabolic process);GO:0090502(RNA phosphodiester bond hydrolysis, endonucleolytic);GO:0090501(RNA phosphodiester bond hydrolysis);GO:0050830(defense response to Gram-positive bacterium);GO:0050829(defense response to Gram-negative bacterium);GO:0050727(regul…	03008(Ribosome biogenesis in eukaryotes);05205(Proteoglycans in cancer)
circRNA10348	chr16	20342083	20345739	+	7	circRNA	-	TN,HS	ENSSSCT00000018310	TARS	chr16:20340730-20342082|chr16:20345739-20347755	threonyl-tRNA synthetase [Source:HGNC Symbol;Acc:HGNC:11572]	GO:0070062(extracellular exosome);GO:0015629(actin cytoskeleton);GO:0005829(cytosol);GO:0005737(cytoplasm);GO:0043039(tRNA aminoacylation);GO:0006435(threonyl-tRNA aminoacylation);GO:0006418(tRNA aminoacylation for protein translation);GO:0016876(ligase activity, forming aminoacyl-tRNA and related compounds);GO:0005524(ATP binding);GO:0004829(threonine-tRNA ligase activity);GO:0004812(aminoacyl-t…	00970(Aminoacyl-tRNA biosynthesis)
circRNA10349	chr16	21438788	21440114	+	2	circRNA	-	TN,HS	ENSSSCT00000032184	DNAJC21	chr16:21437717-21438787|chr16:21440114-21442764	DnaJ heat shock protein family (Hsp40) member C21 [Source:HGNC Symbol;Acc:HGNC:27030]	GO:0046872(metal ion binding);GO:0008270(zinc ion binding);GO:0003723(RNA binding);GO:0003676(nucleic acid binding)	NA
circRNA1035	chr2	15679097	15686214	-	5	circRNA	-	TN,HS	ENSSSCT00000022326	PTPRJ	chr2:15676419-15679096|chr2:15686214-15688540	protein tyrosine phosphatase, receptor type J [Source:HGNC Symbol;Acc:HGNC:9673]	GO:0070062(extracellular exosome);GO:0016021(integral component of membrane);GO:0016020(membrane);GO:0009986(cell surface);GO:0005911(cell-cell junction);GO:0005886(plasma membrane);GO:0001772(immunological synapse);GO:0051898(negative regulation of protein kinase B signaling);GO:0051897(positive regulation of protein kinase B signaling);GO:0051894(positive regulation of focal adhesion assembly);…	04520(Adherens junction)
circRNA10350	chr16	22444912	22468149	-	12	circRNA	-	TN,HS	ENSSSCT00000018329	LMBRD2	chr16:22443721-22444911|chr16:22468149-22468394	LMBR1 domain containing 2 [Source:HGNC Symbol;Acc:HGNC:25287]	GO:0016021(integral component of membrane);GO:0016020(membrane)	NA
circRNA10351	chr16	23404831	23405864	+	2	circRNA	-	TN,HS	ENSSSCT00000018339	NIPBL	chr16:23398827-23404830|chr16:23405864-23410597	NIPBL, cohesin loading factor [Source:HGNC Symbol;Acc:HGNC:28862]	GO:0070062(extracellular exosome);GO:0032116(SMC loading complex);GO:0005634(nucleus);GO:0000785(chromatin);GO:0071481(cellular response to X-ray);GO:0061038(uterus morphogenesis);GO:0061010(gall bladder development);GO:0060325(face morphogenesis);GO:0050890(cognition);GO:0048703(embryonic viscerocranium morphogenesis);GO:0048701(embryonic cranial skeleton morphogenesis);GO:0048638(regulation of …	NA
circRNA10352	chr16	23444571	23463567	+	12	circRNA	-	TN,HS	ENSSSCT00000018339	NIPBL	chr16:23442579-23444570|chr16:23463567-23465931	NIPBL, cohesin loading factor [Source:HGNC Symbol;Acc:HGNC:28862]	GO:0070062(extracellular exosome);GO:0032116(SMC loading complex);GO:0005634(nucleus);GO:0000785(chromatin);GO:0071481(cellular response to X-ray);GO:0061038(uterus morphogenesis);GO:0061010(gall bladder development);GO:0060325(face morphogenesis);GO:0050890(cognition);GO:0048703(embryonic viscerocranium morphogenesis);GO:0048701(embryonic cranial skeleton morphogenesis);GO:0048638(regulation of …	NA
circRNA10353	chr16	23686581	23720625	-	19	circRNA	-	TN,HS	ENSSSCT00000018343	NUP155	chr16:23682419-23686580|chr16:23720625-23723017	nucleoporin 155 [Source:HGNC Symbol;Acc:HGNC:8063]	GO:0044611(nuclear pore inner ring);GO:0016020(membrane);GO:0005643(nuclear pore);GO:0005635(nuclear envelope);GO:0086014(atrial cardiac muscle cell action potential);GO:0036228(protein targeting to nuclear inner membrane);GO:0006998(nuclear envelope organization);GO:0006913(nucleocytoplasmic transport);GO:0006606(protein import into nucleus);GO:0006406(mRNA export from nucleus);GO:0006405(RNA ex…	03013(RNA transport)
circRNA10354	chr16	23993547	23998383	+	3	circRNA	-	TN,HS	ENSSSCT00000018344	WDR70	chr16:23941052-23993546|chr16:23998383-24019105	WD repeat domain 70 [Source:HGNC Symbol;Acc:HGNC:25495]	GO:0019899(enzyme binding)	NA
circRNA10355	chr16	25415769	25460777	-	8	circRNA	-	TN,HS	ENSSSCT00000018353	RICTOR	chr16:25412457-25415768|chr16:25460777-25497753	RPTOR independent companion of MTOR complex 2 [Source:HGNC Symbol;Acc:HGNC:28611]	GO:0031932(TORC2 complex);GO:2000114(regulation of establishment of cell polarity);GO:0051897(positive regulation of protein kinase B signaling);GO:0051896(regulation of protein kinase B signaling);GO:0050731(positive regulation of peptidyl-tyrosine phosphorylation);GO:0050727(regulation of inflammatory response);GO:0043087(regulation of GTPase activity);GO:0043085(positive regulation of catalyti…	04150(mTOR signaling pathway)
circRNA10356	chr16	27711139	27911180	-	15	circRNA	-	TN,HS	ENSSSCT00000018366	OXCT1	chr16:27702873-27711138|chr16:27911180-27923844	3-oxoacid CoA-transferase 1 [Source:HGNC Symbol;Acc:HGNC:8527]	GO:0005739(mitochondrion);GO:0005654(nucleoplasm);GO:0046952(ketone body catabolic process);GO:0046950(cellular ketone body metabolic process);GO:0042182(ketone catabolic process);GO:0008152(metabolic process);GO:0008410(CoA-transferase activity);GO:0008260(3-oxoacid CoA-transferase activity)	NA
circRNA10357	chr16	27896184	27911180	-	4	circRNA	-	TN,HS	ENSSSCT00000018366	OXCT1	chr16:27890677-27896183|chr16:27911180-27923844	3-oxoacid CoA-transferase 1 [Source:HGNC Symbol;Acc:HGNC:8527]	GO:0005739(mitochondrion);GO:0005654(nucleoplasm);GO:0046952(ketone body catabolic process);GO:0046950(cellular ketone body metabolic process);GO:0042182(ketone catabolic process);GO:0008152(metabolic process);GO:0008410(CoA-transferase activity);GO:0008260(3-oxoacid CoA-transferase activity)	NA
circRNA10358	chr16	27950319	27955971	+	4	circRNA	-	TN,HS	ENSSSCT00000018367	C5orf51	chr16:27946101-27950318|chr16:27955971-27962386	chromosome 5 open reading frame 51 [Source:HGNC Symbol;Acc:HGNC:27750]	GO:0005829(cytosol);GO:0005654(nucleoplasm)	NA
circRNA10359	chr16	27973793	27980528	+	4	circRNA	-	TN,HS	ENSSSCT00000018368	FBXO4	chr16:27971960-27973792|chr16:27980528-27984618	F-box protein 4 [Source:HGNC Symbol;Acc:HGNC:13583]	GO:0019005(SCF ubiquitin ligase complex);GO:0005737(cytoplasm);GO:0000151(ubiquitin ligase complex);GO:2000001(regulation of DNA damage checkpoint);GO:1902916(positive regulation of protein polyubiquitination);GO:1900181(negative regulation of protein localization to nucleus);GO:0071479(cellular response to ionizing radiation);GO:0048147(negative regulation of fibroblast proliferation);GO:0035726…	04120(Ubiquitin mediated proteolysis)
circRNA1036	chr2	15905547	15909180	-	5	circRNA	-	TN,HS	ENSSSCT00000014443	ENSSSCG00000013223	chr2:15903860-15905546|chr2:15909180-15910163	NA	GO:0005643(nuclear pore);GO:0006913(nucleocytoplasmic transport);GO:0005487(nucleocytoplasmic transporter activity)	03013(RNA transport)
circRNA10360	chr16	36150688	36193540	-	4	circRNA	-	TN,HS	ENSSSCT00000018403	ENSSSCG00000016898	chr16:36130158-36150687|chr16:36193540-36197865	NA	GO:0016021(integral component of membrane);GO:0016020(membrane)	NA
circRNA10361	chr16	36895597	36928476	-	8	circRNA	-	TN,HS	ENSSSCT00000031358	SLC38A9	chr16:36891303-36895596|chr16:36928476-36928699	solute carrier family 38 member 9 [Source:HGNC Symbol;Acc:HGNC:26907]	GO:0071986(Ragulator complex);GO:0043231(intracellular membrane-bounded organelle);GO:0016021(integral component of membrane);GO:0016020(membrane);GO:0005770(late endosome);GO:0005764(lysosome);GO:0005654(nucleoplasm);GO:0071230(cellular response to amino acid stimulus);GO:0032008(positive regulation of TOR signaling);GO:0003333(amino acid transmembrane transport);GO:0015171(amino acid transmembr…	NA
circRNA10362	chr16	36907823	36919852	-	4	circRNA	-	TN,HS	ENSSSCT00000031358	SLC38A9	chr16:36897425-36907822|chr16:36919852-36925840	solute carrier family 38 member 9 [Source:HGNC Symbol;Acc:HGNC:26907]	GO:0071986(Ragulator complex);GO:0043231(intracellular membrane-bounded organelle);GO:0016021(integral component of membrane);GO:0016020(membrane);GO:0005770(late endosome);GO:0005764(lysosome);GO:0005654(nucleoplasm);GO:0071230(cellular response to amino acid stimulus);GO:0032008(positive regulation of TOR signaling);GO:0003333(amino acid transmembrane transport);GO:0015171(amino acid transmembr…	NA
circRNA10363	chr16	37498946	37518916	+	12	circRNA	-	TN,HS	ENSSSCT00000034013	IL6ST	chr16:37494675-37498945|chr16:37518916-37520910	interleukin-6 receptor subunit beta precursor [Source:RefSeq peptide;Acc:NP_001090901]	GO:0016021(integral component of membrane);GO:0016020(membrane);GO:0019221(cytokine-mediated signaling pathway);GO:0004896(cytokine receptor activity);GO:0070110(ciliary neurotrophic factor receptor complex);GO:0070062(extracellular exosome);GO:0044297(cell body);GO:0043025(neuronal cell body);GO:0030425(dendrite);GO:0009897(external side of plasma membrane);GO:0005900(oncostatin-M receptor compl…	04630(Jak-STAT signaling pathway);04060(Cytokine-cytokine receptor interaction);04550(Signaling pathways regulating pluripotency of stem cells);05203(Viral carcinogenesis)
circRNA10364	chr16	37504640	37510922	+	5	circRNA	-	TN,HS	ENSSSCT00000034013	IL6ST	chr16:37500411-37504639|chr16:37510922-37511574	interleukin-6 receptor subunit beta precursor [Source:RefSeq peptide;Acc:NP_001090901]	GO:0016021(integral component of membrane);GO:0016020(membrane);GO:0019221(cytokine-mediated signaling pathway);GO:0004896(cytokine receptor activity);GO:0070110(ciliary neurotrophic factor receptor complex);GO:0070062(extracellular exosome);GO:0044297(cell body);GO:0043025(neuronal cell body);GO:0030425(dendrite);GO:0009897(external side of plasma membrane);GO:0005900(oncostatin-M receptor compl…	04630(Jak-STAT signaling pathway);04060(Cytokine-cytokine receptor interaction);04550(Signaling pathways regulating pluripotency of stem cells);05203(Viral carcinogenesis)
circRNA10365	chr16	38185893	38198658	+	6	circRNA	-	TN,HS	ENSSSCT00000018424	MAP3K1	chr16:38185358-38185892|chr16:38198658-38200898	mitogen-activated protein kinase kinase kinase 1 [Source:HGNC Symbol;Acc:HGNC:6848]	GO:0005737(cytoplasm);GO:0071260(cellular response to mechanical stimulus);GO:0030036(actin cytoskeleton organization);GO:0023014(signal transduction by protein phosphorylation);GO:0006915(apoptotic process);GO:0006468(protein phosphorylation);GO:0019901(protein kinase binding);GO:0008270(zinc ion binding);GO:0005524(ATP binding);GO:0004702(signal transducer, downstream of receptor, with serine/t…	04120(Ubiquitin mediated proteolysis);04010(MAPK signaling pathway);04622(RIG-I-like receptor signaling pathway);04912(GnRH signaling pathway);04722(Neurotrophin signaling pathway);05166(HTLV-I infection);05161(Hepatitis B)
circRNA10366	chr16	38192000	38198658	+	5	circRNA	-	TN,HS	ENSSSCT00000018424	MAP3K1	chr16:38186041-38191999|chr16:38198658-38200898	mitogen-activated protein kinase kinase kinase 1 [Source:HGNC Symbol;Acc:HGNC:6848]	GO:0005737(cytoplasm);GO:0071260(cellular response to mechanical stimulus);GO:0030036(actin cytoskeleton organization);GO:0023014(signal transduction by protein phosphorylation);GO:0006915(apoptotic process);GO:0006468(protein phosphorylation);GO:0019901(protein kinase binding);GO:0008270(zinc ion binding);GO:0005524(ATP binding);GO:0004702(signal transducer, downstream of receptor, with serine/t…	04120(Ubiquitin mediated proteolysis);04010(MAPK signaling pathway);04622(RIG-I-like receptor signaling pathway);04912(GnRH signaling pathway);04722(Neurotrophin signaling pathway);05166(HTLV-I infection);05161(Hepatitis B)
circRNA10367	chr16	47365826	47369095	+	3	circRNA	-	TN,HS	ENSSSCT00000018453	ENSSSCG00000016945	chr16:47362991-47365825|chr16:47369095-47370534	NA	GO:0006457(protein folding);GO:0000413(protein peptidyl-prolyl isomerization);GO:0016853(isomerase activity);GO:0003755(peptidyl-prolyl cis-trans isomerase activity)	NA
circRNA10368	chr16	47544163	47564215	-	4	circRNA	-	TN,HS	ENSSSCT00000018458	SGTB	chr16:47539954-47544162|chr16:47564215-47573394	small glutamine rich tetratricopeptide repeat containing beta [Source:HGNC Symbol;Acc:HGNC:23567]	NA	NA
circRNA10369	chr16	47794190	47817458	+	6	circRNA	-	TN,HS	ENSSSCT00000018461	ENSSSCG00000016953	chr16:47791603-47794189|chr16:47817458-47823934	NA	GO:0032088(negative regulation of NF-kappaB transcription factor activity);GO:0007165(signal transduction);GO:0005176(ErbB-2 class receptor binding)	NA
circRNA1037	chr2	15910164	15930410	-	19	circRNA	-	TN,HS	ENSSSCT00000014443	ENSSSCG00000013223	chr2:15909180-15910163|chr2:15930410-15933481	NA	GO:0005643(nuclear pore);GO:0006913(nucleocytoplasmic transport);GO:0005487(nucleocytoplasmic transporter activity)	03013(RNA transport)
circRNA10370	chr16	51556108	51565080	+	3	circRNA	-	TN,HS	ENSSSCT00000027610	ENSSSCG00000021514	chr16:51547839-51556107|chr16:51565080-51583565	NA	GO:0016021(integral component of membrane);GO:0016020(membrane);GO:0005923(bicellular tight junction);GO:0070830(bicellular tight junction assembly)	04514(Cell adhesion molecules (CAMs));04530(Tight junction);04670(Leukocyte transendothelial migration);05160(Hepatitis C)
circRNA10371	chr16	51704344	51710653	-	5	circRNA	-	TN,HS	ENSSSCT00000018479	ENSSSCG00000016970	chr16:51698493-51704343|chr16:51710653-51713546	NA	GO:0005737(cytoplasm);GO:0005634(nucleus);GO:0006397(mRNA processing);GO:0003723(RNA binding)	03013(RNA transport)
circRNA10372	chr16	51813894	51822051	+	4	circRNA	-	TN,HS	ENSSSCT00000018477	BDP1	chr16:51809486-51813893|chr16:51822051-51827121	B double prime 1, subunit of RNA polymerase III transcription initiation factor IIIB [Source:HGNC Symbol;Acc:HGNC:13652]	GO:0000126(transcription factor TFIIIB complex);GO:0070898(RNA polymerase III transcriptional preinitiation complex assembly);GO:0003677(DNA binding);GO:0001156(TFIIIC-class transcription factor binding)	NA
circRNA10373	chr16	51875110	51882162	-	3	circRNA	-	TN,HS	ENSSSCT00000026987	ENSSSCG00000021154	chr16:51872530-51875109|None	NA	GO:0016874(ligase activity)	NA
circRNA10374	chr16	53255847	53270239	+	5	circRNA	-	TN,HS	ENSSSCT00000026046	TNPO1	chr16:53252293-53255846|chr16:53270239-53271216	transportin 1 [Source:HGNC Symbol;Acc:HGNC:6401]	GO:0070062(extracellular exosome);GO:0034399(nuclear periphery);GO:0031965(nuclear membrane);GO:0005737(cytoplasm);GO:0006886(intracellular protein transport);GO:0006610(ribosomal protein import into nucleus);GO:0006607(NLS-bearing protein import into nucleus);GO:0000060(protein import into nucleus, translocation);GO:0000059(protein import into nucleus, docking);GO:0008565(protein transporter act…	NA
circRNA10375	chr16	57092936	57107527	-	4	circRNA	-	TN,HS	ENSSSCT00000018512	RANBP17	chr16:57079298-57092935|chr16:57107527-57120794	RAN binding protein 17 [Source:HGNC Symbol;Acc:HGNC:14428]	GO:0005737(cytoplasm);GO:0005643(nuclear pore);GO:0006886(intracellular protein transport);GO:0006611(protein export from nucleus);GO:0008536(Ran GTPase binding);GO:0005049(nuclear export signal receptor activity)	NA
circRNA10376	chr16	74325935	74326397	-	2	circRNA	-	TN,HS	ENSSSCT00000018585	ENSSSCG00000017069	chr16:74323679-74325934|chr16:74326397-74330588	NA	NA	NA
circRNA10377	chr16	75043882	75045297	+	3	circRNA	-	TN,HS	ENSSSCT00000018589	FAM114A2	None|chr16:75045297-75049082	family with sequence similarity 114 member A2 [Source:HGNC Symbol;Acc:HGNC:1333]	NA	NA
circRNA10378	chr16	80413080	80428792	-	3	circRNA	-	TN,HS	ENSSSCT00000018619	ADCY2	chr16:80396792-80413079|chr16:80428792-80442818	adenylate cyclase 2 [Source:HGNC Symbol;Acc:HGNC:233]	GO:0016021(integral component of membrane);GO:0016020(membrane);GO:0008074(guanylate cyclase complex, soluble);GO:0005886(plasma membrane);GO:0005737(cytoplasm);GO:0035556(intracellular signal transduction);GO:0009190(cyclic nucleotide biosynthetic process);GO:0007165(signal transduction);GO:0006182(cGMP biosynthetic process);GO:0006171(cAMP biosynthetic process);GO:0016849(phosphorus-oxygen lyas…	00230(Purine metabolism);04015(Rap1 signaling pathway);04020(Calcium signaling pathway);04024(cAMP signaling pathway);04022(cGMP - PKG signaling pathway);04114(Oocyte meiosis);04540(Gap junction);04611(Platelet activation);04062(Chemokine signaling pathway);04911(Insulin secretion);04922(Glucagon signaling pathway);04923(Regulation of lipolysis in adipocyte);04912(GnRH signaling pathway);04913(Ov…
circRNA10379	chr15	2983396	2986953	-	3	circRNA	-	TN,HS	ENSSSCT00000028524	ENSSSCG00000027211	chr15:2982422-2983395|chr15:2986953-2998648	NA	GO:0035267(NuA4 histone acetyltransferase complex);GO:0032777(Piccolo NuA4 histone acetyltransferase complex);GO:0005634(nucleus);GO:0006357(regulation of transcription from RNA polymerase II promoter);GO:0006355(regulation of transcription, DNA-templated);GO:0006351(transcription, DNA-templated)	NA
circRNA1038	chr2	16092401	16093512	+	2	circRNA	-	TN,HS	ENSSSCT00000027995	ENSSSCG00000023418	chr2:16089001-16092400|chr2:16093512-16094840	NA	NA	NA
circRNA10380	chr15	13006557	13010896	+	2	circRNA	-	TN,HS	ENSSSCT00000017081	ENSSSCG00000015681	chr15:12986973-13006556|chr15:13010896-13035689	NA	GO:0016021(integral component of membrane);GO:0016020(membrane)	NA
circRNA10381	chr15	18650442	18687406	-	6	circRNA	-	TN,HS	ENSSSCT00000017092	ENSSSCG00000015692	chr15:18646909-18650441|chr15:18687406-18687519	NA	GO:0003676(nucleic acid binding)	NA
circRNA10382	chr15	18673987	18680096	-	2	circRNA	-	TN,HS	ENSSSCT00000017092	ENSSSCG00000015692	chr15:18665742-18673986|chr15:18680096-18684261	NA	GO:0003676(nucleic acid binding)	NA
circRNA10383	chr15	19247885	19263276	-	6	circRNA	-	TN,HS	ENSSSCT00000017095	RAB3GAP1	chr15:19245225-19247884|chr15:19263276-19268259	RAB3 GTPase activating protein catalytic subunit 1 [Source:HGNC Symbol;Acc:HGNC:17063]	GO:0098794(postsynapse);GO:0071782(endoplasmic reticulum tubular network);GO:0070062(extracellular exosome);GO:0043234(protein complex);GO:0005811(lipid particle);GO:0005794(Golgi apparatus);GO:0005737(cytoplasm);GO:2000786(positive regulation of autophagosome assembly);GO:1903373(positive regulation of endoplasmic reticulum tubular network organization);GO:1903233(regulation of calcium ion-depen…	NA
circRNA10384	chr15	20051917	20134554	-	5	circRNA	-	TN,HS	ENSSSCT00000017101	MGAT5	chr15:20044024-20051916|chr15:20134554-20147714	mannosyl (alpha-1,6-)-glycoprotein beta-1,6-N-acetyl-glucosaminyltransferase [Source:HGNC Symbol;Acc:HGNC:7049]	GO:0070062(extracellular exosome);GO:0016021(integral component of membrane);GO:0016020(membrane);GO:0005794(Golgi apparatus);GO:0006487(protein N-linked glycosylation);GO:0030144(alpha-1,6-mannosylglycoprotein 6-beta-N-acetylglucosaminyltransferase activity);GO:0016757(transferase activity, transferring glycosyl groups);GO:0008375(acetylglucosaminyltransferase activity)	NA
circRNA10385	chr15	20119858	20147849	-	3	circRNA	-	TN,HS	ENSSSCT00000017101	MGAT5	chr15:20073181-20119857|chr15:20147849-20150584	mannosyl (alpha-1,6-)-glycoprotein beta-1,6-N-acetyl-glucosaminyltransferase [Source:HGNC Symbol;Acc:HGNC:7049]	GO:0070062(extracellular exosome);GO:0016021(integral component of membrane);GO:0016020(membrane);GO:0005794(Golgi apparatus);GO:0006487(protein N-linked glycosylation);GO:0030144(alpha-1,6-mannosylglycoprotein 6-beta-N-acetylglucosaminyltransferase activity);GO:0016757(transferase activity, transferring glycosyl groups);GO:0008375(acetylglucosaminyltransferase activity)	NA
circRNA10386	chr15	34889331	34897264	+	5	circRNA	-	TN,HS	ENSSSCT00000024092	ENSSSCG00000027791	chr15:34888218-34889330|chr15:34897264-34897858	NA	GO:0005881(cytoplasmic microtubule);GO:0005828(kinetochore microtubule);GO:0051010(microtubule plus-end binding);GO:0043515(kinetochore binding)	NA
circRNA10387	chr15	36395467	36400720	+	3	circRNA	-	TN,HS	ENSSSCT00000017143	PTPN4	chr15:36381391-36395466|chr15:36400720-36417898	protein tyrosine phosphatase, non-receptor type 4 [Source:HGNC Symbol;Acc:HGNC:9656]	GO:0009898(cytoplasmic side of plasma membrane);GO:0005856(cytoskeleton);GO:0005737(cytoplasm);GO:0035335(peptidyl-tyrosine dephosphorylation);GO:0016311(dephosphorylation);GO:0006470(protein dephosphorylation);GO:0016791(phosphatase activity);GO:0016787(hydrolase activity);GO:0008092(cytoskeletal protein binding);GO:0004726(non-membrane spanning protein tyrosine phosphatase activity);GO:0004725(…	NA
circRNA10388	chr15	51612536	51650743	+	25	circRNA	-	TN,HS	ENSSSCT00000017178	TRAPPC11	chr15:51611461-51612535|chr15:51650743-51655159	trafficking protein particle complex 11 [Source:HGNC Symbol;Acc:HGNC:25751]	NA	NA
circRNA10389	chr15	52536904	52539487	-	2	circRNA	-	TN,HS	ENSSSCT00000017187	ACSL1	chr15:52535842-52536903|chr15:52539487-52541858	acyl-CoA synthetase long-chain family member 1 [Source:HGNC Symbol;Acc:HGNC:3569]	GO:0016020(membrane);GO:0005739(mitochondrion);GO:0071902(positive regulation of protein serine/threonine kinase activity);GO:0044539(long-chain fatty acid import);GO:0033211(adiponectin-activated signaling pathway);GO:0008610(lipid biosynthetic process);GO:0008152(metabolic process);GO:0001676(long-chain fatty acid metabolic process);GO:0004467(long-chain fatty acid-CoA ligase activity);GO:00038…	01212(Fatty acid metabolism);00061(Fatty acid biosynthesis);00071(Fatty acid degradation);04146(Peroxisome);04920(Adipocytokine signaling pathway);03320(PPAR signaling pathway)
circRNA1039	chr2	16545939	16546678	-	3	circRNA	-	TN,HS	ENSSSCT00000014461	NR1H3	chr2:16540786-16545938|chr2:16546678-16547421	nuclear receptor subfamily 1 group H member 3 [Source:HGNC Symbol;Acc:HGNC:7966]	GO:0090575(RNA polymerase II transcription factor complex);GO:0005634(nucleus);GO:2000188(regulation of cholesterol homeostasis);GO:0090341(negative regulation of secretion of lysosomal enzymes);GO:0090188(negative regulation of pancreatic juice secretion);GO:0071222(cellular response to lipopolysaccharide);GO:0070328(triglyceride homeostasis);GO:0055092(sterol homeostasis);GO:0055088(lipid homeo…	03320(PPAR signaling pathway);04932(Non-alcoholic fatty liver disease (NAFLD));05160(Hepatitis C)
circRNA10390	chr15	53234796	53240712	-	5	circRNA	-	TN,HS	ENSSSCT00000017196	UFSP2	chr15:53234763-53234795|chr15:53240712-53242293	UFM1 specific peptidase 2 [Source:HGNC Symbol;Acc:HGNC:25640]	GO:0005783(endoplasmic reticulum);GO:0005737(cytoplasm);GO:0005634(nucleus);GO:0033146(regulation of intracellular estrogen receptor signaling pathway);GO:0006508(proteolysis);GO:0071567(UFM1 hydrolase activity);GO:0016790(thiolester hydrolase activity)	NA
circRNA10391	chr15	53787125	53793059	-	5	circRNA	-	TN,HS	ENSSSCT00000017209	ENSSSCG00000015802	chr15:53783759-53787124|chr15:53793059-53794938	NA	NA	NA
circRNA10392	chr15	53790613	53792040	-	2	circRNA	-	TN,HS	ENSSSCT00000017209	ENSSSCG00000015802	chr15:53787869-53790612|chr15:53792040-53792888	NA	NA	NA
circRNA10393	chr15	54627865	54631175	-	3	circRNA	-	TN,HS	ENSSSCT00000017216	ADAM9	chr15:54624466-54627864|chr15:54631175-54635061	ADAM metallopeptidase domain 9 [Source:HGNC Symbol;Acc:HGNC:216]	GO:0070062(extracellular exosome);GO:0016021(integral component of membrane);GO:0016020(membrane);GO:0005925(focal adhesion);GO:0071222(cellular response to lipopolysaccharide);GO:0051592(response to calcium ion);GO:0051549(positive regulation of keratinocyte migration);GO:0050714(positive regulation of protein secretion);GO:0042542(response to hydrogen peroxide);GO:0042117(monocyte activation);G…	NA
circRNA10394	chr15	55746876	55749709	-	2	circRNA	-	TN,HS	ENSSSCT00000017234	PROSC	chr15:55745888-55746875|chr15:55749709-55750186	proline synthetase cotranscribed homolog (bacterial) [Source:HGNC Symbol;Acc:HGNC:9457]	GO:0070062(extracellular exosome);GO:0005739(mitochondrion);GO:0005622(intracellular);GO:0030170(pyridoxal phosphate binding)	NA
circRNA10395	chr15	57387714	57445225	-	10	circRNA	-	TN,HS	ENSSSCT00000017238	UNC5D	chr15:57373258-57387713|chr15:57445225-57450027	unc-5 netrin receptor D [Source:HGNC Symbol;Acc:HGNC:18634]	GO:0016021(integral component of membrane);GO:0016020(membrane);GO:0009986(cell surface);GO:2001222(regulation of neuron migration);GO:0098742(cell-cell adhesion via plasma-membrane adhesion molecules);GO:0021859(pyramidal neuron differentiation);GO:0007411(axon guidance);GO:0007165(signal transduction)	NA
circRNA10396	chr15	61862385	61892350	+	4	circRNA	-	TN,HS	ENSSSCT00000017253	GTF2E2	chr15:61842989-61862384|chr15:61892350-61918746	general transcription factor IIE subunit 2 [Source:HGNC Symbol;Acc:HGNC:4651]	GO:0016607(nuclear speck);GO:0005829(cytosol);GO:0005669(transcription factor TFIID complex);GO:0005654(nucleoplasm);GO:0005634(nucleus);GO:0006367(transcription initiation from RNA polymerase II promoter);GO:0006355(regulation of transcription, DNA-templated);GO:0006351(transcription, DNA-templated);GO:0003723(RNA binding);GO:0003677(DNA binding)	NA
circRNA10397	chr15	62951002	62952194	-	2	circRNA	-	TN,HS	ENSSSCT00000017259	TNKS	chr15:62943524-62951001|chr15:62952194-62953457	tankyrase [Source:HGNC Symbol;Acc:HGNC:11941]	GO:0031965(nuclear membrane);GO:0016604(nuclear body);GO:0005829(cytosol);GO:0005794(Golgi apparatus);GO:0005654(nucleoplasm);GO:0000784(nuclear chromosome, telomeric region);GO:0000781(chromosome, telomeric region);GO:1904908(negative regulation of maintenance of mitotic sister chromatid cohesion, telomeric);GO:1904743(negative regulation of telomeric DNA binding);GO:1904357(negative regulation …	NA
circRNA10398	chr15	62969256	62995786	-	8	circRNA	-	TN,HS	ENSSSCT00000017259	TNKS	chr15:62965492-62969255|chr15:62995786-63016535	tankyrase [Source:HGNC Symbol;Acc:HGNC:11941]	GO:0031965(nuclear membrane);GO:0016604(nuclear body);GO:0005829(cytosol);GO:0005794(Golgi apparatus);GO:0005654(nucleoplasm);GO:0000784(nuclear chromosome, telomeric region);GO:0000781(chromosome, telomeric region);GO:1904908(negative regulation of maintenance of mitotic sister chromatid cohesion, telomeric);GO:1904743(negative regulation of telomeric DNA binding);GO:1904357(negative regulation …	NA
circRNA10399	chr15	66053781	66073684	+	4	circRNA	-	TN,HS	ENSSSCT00000017270	SAP130	chr15:66049471-66053780|chr15:66073684-66083647	Sin3A associated protein 130 [Source:HGNC Symbol;Acc:HGNC:29813]	GO:0070822(Sin3-type complex);GO:0030914(STAGA complex);GO:0016607(nuclear speck);GO:0043966(histone H3 acetylation);GO:0010468(regulation of gene expression);GO:0006355(regulation of transcription, DNA-templated);GO:0000122(negative regulation of transcription from RNA polymerase II promoter);GO:0004402(histone acetyltransferase activity);GO:0003713(transcription coactivator activity)	NA
circRNA104	chr7	91917856	91919110	-	2	circRNA	-	TN,HS	ENSSSCT00000002524	CHD2	chr7:91912965-91917855|chr7:91919110-91922371	chromodomain helicase DNA binding protein 2 [Source:HGNC Symbol;Acc:HGNC:1917]	GO:0070062(extracellular exosome);GO:0043231(intracellular membrane-bounded organelle);GO:0005730(nucleolus);GO:0005654(nucleoplasm);GO:0005634(nucleus);GO:0060218(hematopoietic stem cell differentiation);GO:0007517(muscle organ development);GO:0006974(cellular response to DNA damage stimulus);GO:0006355(regulation of transcription, DNA-templated);GO:0042393(histone binding);GO:0005524(ATP bindin…	NA
circRNA1040	chr2	16918297	16931216	-	6	circRNA	-	TN,HS	ENSSSCT00000030061	ENSSSCG00000028351	chr2:16914796-16918296|chr2:16931216-16933623	NA	NA	NA
circRNA10400	chr15	73508752	73519506	-	5	circRNA	-	TN,HS	ENSSSCT00000017294	BAZ2B	chr15:73495671-73508751|chr15:73519506-73520743	bromodomain adjacent to zinc finger domain 2B [Source:HGNC Symbol;Acc:HGNC:963]	GO:0005634(nucleus);GO:0046872(metal ion binding);GO:0008270(zinc ion binding);GO:0003677(DNA binding)	NA
circRNA10401	chr15	73508752	73510057	-	2	circRNA	-	TN,HS	ENSSSCT00000017294	BAZ2B	chr15:73495671-73508751|chr15:73510057-73516666	bromodomain adjacent to zinc finger domain 2B [Source:HGNC Symbol;Acc:HGNC:963]	GO:0005634(nucleus);GO:0046872(metal ion binding);GO:0008270(zinc ion binding);GO:0003677(DNA binding)	NA
circRNA10402	chr15	73552151	73573786	-	8	circRNA	-	TN,HS	ENSSSCT00000017294	BAZ2B	chr15:73548370-73552150|chr15:73573786-73580842	bromodomain adjacent to zinc finger domain 2B [Source:HGNC Symbol;Acc:HGNC:963]	GO:0005634(nucleus);GO:0046872(metal ion binding);GO:0008270(zinc ion binding);GO:0003677(DNA binding)	NA
circRNA10403	chr15	73580843	73587669	-	4	circRNA	-	TN,HS	ENSSSCT00000017294	BAZ2B	chr15:73573786-73580842|chr15:73587669-73593423	bromodomain adjacent to zinc finger domain 2B [Source:HGNC Symbol;Acc:HGNC:963]	GO:0005634(nucleus);GO:0046872(metal ion binding);GO:0008270(zinc ion binding);GO:0003677(DNA binding)	NA
circRNA10404	chr15	79413850	79425325	+	6	circRNA	-	TN,HS	ENSSSCT00000030173	ENSSSCG00000025598	chr15:79413240-79413849|chr15:79425325-79427926	NA	GO:0051639(actin filament network formation);GO:0030041(actin filament polymerization);GO:0003785(actin monomer binding)	NA
circRNA10405	chr15	80361864	80389252	+	12	circRNA	-	TN,HS	ENSSSCT00000017318	SCN2A	chr15:80361089-80361863|chr15:80389252-80395764	sodium voltage-gated channel alpha subunit 2 [Source:HGNC Symbol;Acc:HGNC:10588]	GO:0033270(paranode region of axon);GO:0030424(axon);GO:0030315(T-tubule);GO:0016021(integral component of membrane);GO:0016020(membrane);GO:0014704(intercalated disc);GO:0005886(plasma membrane);GO:0005622(intracellular);GO:0001518(voltage-gated sodium channel complex);GO:0086010(membrane depolarization during action potential);GO:0060078(regulation of postsynaptic membrane potential);GO:0055085…	NA
circRNA10406	chr15	80382557	80396244	+	4	circRNA	-	TN,HS	ENSSSCT00000017318	SCN2A	chr15:80378346-80382556|chr15:80396244-80404483	sodium voltage-gated channel alpha subunit 2 [Source:HGNC Symbol;Acc:HGNC:10588]	GO:0033270(paranode region of axon);GO:0030424(axon);GO:0030315(T-tubule);GO:0016021(integral component of membrane);GO:0016020(membrane);GO:0014704(intercalated disc);GO:0005886(plasma membrane);GO:0005622(intracellular);GO:0001518(voltage-gated sodium channel complex);GO:0086010(membrane depolarization during action potential);GO:0060078(regulation of postsynaptic membrane potential);GO:0055085…	NA
circRNA10407	chr15	80705053	80714582	+	3	circRNA	-	TN,HS	ENSSSCT00000017322	ENSSSCG00000015909	chr15:80704475-80705052|chr15:80714582-80718456	NA	NA	NA
circRNA10408	chr15	85031042	85036467	-	4	circRNA	-	TN,HS	ENSSSCT00000017349	FASTKD1	chr15:85029391-85031041|chr15:85036467-85042799	FAST kinase domains 1 [Source:HGNC Symbol;Acc:HGNC:26150]	GO:0005739(mitochondrion);GO:0006468(protein phosphorylation);GO:0004672(protein kinase activity);GO:0003723(RNA binding)	NA
circRNA10409	chr15	85397016	85461499	+	6	circRNA	-	TN,HS	ENSSSCT00000017356	ENSSSCG00000015940	chr15:85384479-85397015|chr15:85461499-85468236	NA	GO:0005737(cytoplasm);GO:0000151(ubiquitin ligase complex);GO:0071596(ubiquitin-dependent protein catabolic process via the N-end rule pathway);GO:0016567(protein ubiquitination);GO:0061630(ubiquitin protein ligase activity)	NA
circRNA1041	chr2	18698775	18700214	-	3	circRNA	-	TN,HS	ENSSSCT00000014500	ENSSSCG00000013276	chr2:18674777-18698774|chr2:18700214-18712404	NA	GO:0003682(chromatin binding)	NA
circRNA10410	chr15	86615927	86622694	-	4	circRNA	-	TN,HS	ENSSSCT00000017361	TLK1	chr15:86614377-86615926|chr15:86622694-86639051	tousled like kinase 1 [Source:HGNC Symbol;Acc:HGNC:11841]	GO:0005634(nucleus);GO:0035556(intracellular signal transduction);GO:0006886(intracellular protein transport);GO:0006468(protein phosphorylation);GO:0001672(regulation of chromatin assembly or disassembly);GO:0005524(ATP binding);GO:0004674(protein serine/threonine kinase activity);GO:0004672(protein kinase activity)	NA
circRNA10411	chr15	86948961	86982555	+	12	circRNA	-	TN,HS	ENSSSCT00000023821	DCAF17	chr15:86948540-86948960|chr15:86982555-86983334	DDB1 and CUL4 associated factor 17 [Source:HGNC Symbol;Acc:HGNC:25784]	GO:0080008(Cul4-RING E3 ubiquitin ligase complex);GO:0005829(cytosol);GO:0005654(nucleoplasm);GO:0016567(protein ubiquitination)	NA
circRNA10412	chr15	87206136	87215317	+	2	circRNA	-	TN,HS	ENSSSCT00000017365	DYNC1I2	chr15:87195721-87206135|chr15:87215317-87227635	dynein cytoplasmic 1 intermediate chain 2 [Source:HGNC Symbol;Acc:HGNC:2964]	GO:0031982(vesicle);GO:0005874(microtubule);GO:0005868(cytoplasmic dynein complex);GO:0005813(centrosome);GO:0007018(microtubule-based movement)	04145(Phagosome);04962(Vasopressin-regulated water reabsorption);05132(Salmonella infection)
circRNA10413	chr15	88143039	88146989	+	2	circRNA	-	TN,HS	ENSSSCT00000031710	ENSSSCG00000021446	chr15:88093716-88143038|chr15:88146989-88164495	NA	NA	NA
circRNA10414	chr15	88682115	88683123	+	2	circRNA	-	TN,HS	ENSSSCT00000017378	MAP3K20	chr15:88678210-88682114|chr15:88683123-88689661	mitogen-activated protein kinase kinase kinase 20 [Source:HGNC Symbol;Acc:HGNC:17797]	GO:0005829(cytosol);GO:0005737(cytoplasm);GO:0005634(nucleus);GO:0060173(limb development);GO:0043065(positive regulation of apoptotic process);GO:0042733(embryonic digit morphogenesis);GO:0035556(intracellular signal transduction);GO:0009314(response to radiation);GO:0007257(activation of JUN kinase activity);GO:0007050(cell cycle arrest);GO:0007010(cytoskeleton organization);GO:0006468(protein …	NA
circRNA10415	chr15	91077981	91110875	-	5	circRNA	-	TN,HS	ENSSSCT00000017395	LNPK	chr15:91070964-91077980|chr15:91110875-91116809	lunapark, ER junction formation factor [Source:HGNC Symbol;Acc:HGNC:21610]	GO:0098826(endoplasmic reticulum tubular network membrane);GO:0016021(integral component of membrane);GO:0016020(membrane);GO:0005789(endoplasmic reticulum membrane);GO:0005783(endoplasmic reticulum);GO:0005654(nucleoplasm);GO:0071788(endoplasmic reticulum tubular network maintenance);GO:0071787(endoplasmic reticulum tubular network assembly);GO:0042733(embryonic digit morphogenesis);GO:0035115(e…	NA
circRNA10416	chr15	92420042	92424052	+	9	circRNA	-	TN,HS	ENSSSCT00000017409	HNRNPA3	chr15:92417835-92420041|chr15:92424052-92426839	heterogeneous nuclear ribonucleoprotein A3 [Source:HGNC Symbol;Acc:HGNC:24941]	GO:0071013(catalytic step 2 spliceosome);GO:0005654(nucleoplasm);GO:0005634(nucleus);GO:0003723(RNA binding);GO:0003676(nucleic acid binding);GO:0000166(nucleotide binding)	03040(Spliceosome)
circRNA10417	chr15	93599836	93613274	+	5	circRNA	-	TN,HS	ENSSSCT00000027373	OSBPL6	chr15:93594134-93599835|chr15:93613274-93620611	oxysterol binding protein like 6 [Source:HGNC Symbol;Acc:HGNC:16388]	GO:0097038(perinuclear endoplasmic reticulum);GO:0031965(nuclear membrane);GO:0005886(plasma membrane);GO:0005829(cytosol);GO:0006869(lipid transport);GO:0006810(transport)	NA
circRNA10418	chr15	97740423	97740971	+	2	circRNA	-	TN,HS	ENSSSCT00000017440	DNAJC10	chr15:97735547-97740422|chr15:97740971-97745516	DnaJ heat shock protein family (Hsp40) member C10 [Source:HGNC Symbol;Acc:HGNC:24637]	GO:0034663(endoplasmic reticulum chaperone complex);GO:0016020(membrane);GO:0005788(endoplasmic reticulum lumen);GO:0005783(endoplasmic reticulum);GO:0070059(intrinsic apoptotic signaling pathway in response to endoplasmic reticulum stress);GO:0055114(oxidation-reduction process);GO:0045454(cell redox homeostasis);GO:0034976(response to endoplasmic reticulum stress);GO:0034975(protein folding in …	04141(Protein processing in endoplasmic reticulum)
circRNA10419	chr15	97747096	97750126	+	4	circRNA	-	TN,HS	ENSSSCT00000017440	DNAJC10	chr15:97745618-97747095|chr15:97750126-97757523	DnaJ heat shock protein family (Hsp40) member C10 [Source:HGNC Symbol;Acc:HGNC:24637]	GO:0034663(endoplasmic reticulum chaperone complex);GO:0016020(membrane);GO:0005788(endoplasmic reticulum lumen);GO:0005783(endoplasmic reticulum);GO:0070059(intrinsic apoptotic signaling pathway in response to endoplasmic reticulum stress);GO:0055114(oxidation-reduction process);GO:0045454(cell redox homeostasis);GO:0034976(response to endoplasmic reticulum stress);GO:0034975(protein folding in …	04141(Protein processing in endoplasmic reticulum)
circRNA1042	chr2	19835406	19840596	-	2	circRNA	-	TN,HS	ENSSSCT00000014505	EXT2	chr2:19825154-19835405|chr2:19840596-19841768	exostosin glycosyltransferase 2 [Source:HGNC Symbol;Acc:HGNC:3513]	GO:0070062(extracellular exosome);GO:0043541(UDP-N-acetylglucosamine transferase complex);GO:0016021(integral component of membrane);GO:0016020(membrane);GO:0005794(Golgi apparatus);GO:0005783(endoplasmic reticulum);GO:0033692(cellular polysaccharide biosynthetic process);GO:0030154(cell differentiation);GO:0015014(heparan sulfate proteoglycan biosynthetic process, polysaccharide chain biosynthet…	00534(Glycosaminoglycan biosynthesis - heparan sulfate / heparin)
circRNA10420	chr15	97749979	97757643	+	2	circRNA	-	TN,HS	ENSSSCT00000017440	DNAJC10	chr15:97749448-97749978|chr15:97757643-97759605	DnaJ heat shock protein family (Hsp40) member C10 [Source:HGNC Symbol;Acc:HGNC:24637]	GO:0034663(endoplasmic reticulum chaperone complex);GO:0016020(membrane);GO:0005788(endoplasmic reticulum lumen);GO:0005783(endoplasmic reticulum);GO:0070059(intrinsic apoptotic signaling pathway in response to endoplasmic reticulum stress);GO:0055114(oxidation-reduction process);GO:0045454(cell redox homeostasis);GO:0034976(response to endoplasmic reticulum stress);GO:0034975(protein folding in …	04141(Protein processing in endoplasmic reticulum)
circRNA10421	chr15	104515243	104522100	+	4	circRNA	-	TN,HS	ENSSSCT00000017461	WDR75	chr15:104508302-104515242|chr15:104522100-104523045	WD repeat domain 75 [Source:HGNC Symbol;Acc:HGNC:25725]	GO:1903955(positive regulation of protein targeting to mitochondrion);GO:1903146(regulation of mitophagy);GO:0003723(RNA binding)	03008(Ribosome biogenesis in eukaryotes)
circRNA10422	chr15	106502652	106508243	-	3	circRNA	-	TN,HS	ENSSSCT00000017478	NEMP2	chr15:106500857-106502651|chr15:106508243-106518932	nuclear envelope integral membrane protein 2 [Source:HGNC Symbol;Acc:HGNC:33700]	GO:0016021(integral component of membrane);GO:0016020(membrane);GO:0005635(nuclear envelope)	NA
circRNA10423	chr15	111197129	111219931	-	7	circRNA	-	TN,HS	ENSSSCT00000017494	ENSSSCG00000016068	chr15:111184367-111197128|chr15:111219931-111222728	E3 ubiquitin-protein ligase HECW2 [Source:RefSeq peptide;Acc:NP_001185853]	NA	NA
circRNA10424	chr15	112138368	112167019	-	8	circRNA	-	TN,HS	ENSSSCT00000017501	ANKRD44	chr15:112090965-112138367|chr15:112167019-112175033	ankyrin repeat domain 44 [Source:HGNC Symbol;Acc:HGNC:25259]	NA	NA
circRNA10425	chr15	116138978	116154892	+	6	circRNA	-	TN,HS	ENSSSCT00000025501	CASP10	chr15:116131849-116138977|chr15:116154892-116207159	caspase 10 [Source:HGNC Symbol;Acc:HGNC:1500]	GO:0097342(ripoptosome);GO:0031265(CD95 death-inducing signaling complex);GO:0005737(cytoplasm);GO:0097194(execution phase of apoptosis);GO:0097190(apoptotic signaling pathway);GO:0043123(positive regulation of I-kappaB kinase/NF-kappaB signaling);GO:0042981(regulation of apoptotic process);GO:0006508(proteolysis);GO:0097200(cysteine-type endopeptidase activity involved in execution phase of apop…	04668(TNF signaling pathway);04210(Apoptosis);04622(RIG-I-like receptor signaling pathway);05152(Tuberculosis);05161(Hepatitis B)
circRNA10426	chr15	116962020	116972239	-	4	circRNA	-	TN,HS	ENSSSCT00000023339	CDK15	chr15:116947883-116962019|chr15:116972239-116990411	cyclin dependent kinase 15 [Source:HGNC Symbol;Acc:HGNC:14434]	GO:0005829(cytosol);GO:0005634(nucleus);GO:0051726(regulation of cell cycle);GO:0006468(protein phosphorylation);GO:0030332(cyclin binding);GO:0005524(ATP binding);GO:0004693(cyclin-dependent protein serine/threonine kinase activity);GO:0004674(protein serine/threonine kinase activity);GO:0004672(protein kinase activity);GO:0000166(nucleotide binding)	NA
circRNA10427	chr15	117561052	117578630	+	7	circRNA	-	TN,HS	ENSSSCT00000017544	BMPR2	chr15:117533003-117561051|chr15:117578630-117581544	bone morphogenetic protein receptor type II [Source:HGNC Symbol;Acc:HGNC:1078]	GO:0016021(integral component of membrane);GO:0016020(membrane);GO:0023014(signal transduction by protein phosphorylation);GO:0016310(phosphorylation);GO:0007178(transmembrane receptor protein serine/threonine kinase signaling pathway);GO:0006468(protein phosphorylation);GO:0016740(transferase activity);GO:0016301(kinase activity);GO:0005524(ATP binding);GO:0004702(signal transducer, downstream o…	04350(TGF-beta signaling pathway);04390(Hippo signaling pathway);04060(Cytokine-cytokine receptor interaction);04550(Signaling pathways regulating pluripotency of stem cells);05206(MicroRNAs in cancer)
circRNA10428	chr15	122865752	122877209	-	6	circRNA	-	TN,HS	ENSSSCT00000026412	IDH1	chr15:122862605-122865751|chr15:122877209-122879688	isocitrate dehydrogenase (NADP(+)) 1, cytosolic [Source:HGNC Symbol;Acc:HGNC:5382]	GO:0070062(extracellular exosome);GO:0005829(cytosol);GO:0005777(peroxisome);GO:0005739(mitochondrion);GO:0005737(cytoplasm);GO:0071071(regulation of phospholipid biosynthetic process);GO:0060696(regulation of phospholipid catabolic process);GO:0055114(oxidation-reduction process);GO:0006979(response to oxidative stress);GO:0006749(glutathione metabolic process);GO:0006103(2-oxoglutarate metaboli…	01200(Carbon metabolism);01210(2-Oxocarboxylic acid metabolism);01230(Biosynthesis of amino acids);00020(Citrate cycle (TCA cycle));00480(Glutathione metabolism);04146(Peroxisome)
circRNA10429	chr15	122940187	122955363	+	8	circRNA	-	TN,HS	ENSSSCT00000017580	PIKFYVE	chr15:122933726-122940186|chr15:122955363-122957801	phosphoinositide kinase, FYVE-type zinc finger containing [Source:HGNC Symbol;Acc:HGNC:23785]	GO:0048471(perinuclear region of cytoplasm);GO:0045121(membrane raft);GO:0031901(early endosome membrane);GO:0031410(cytoplasmic vesicle);GO:0012506(vesicle membrane);GO:0010008(endosome membrane);GO:0005911(cell-cell junction);GO:0005829(cytosol);GO:2000785(regulation of autophagosome assembly);GO:0046854(phosphatidylinositol phosphorylation);GO:0046488(phosphatidylinositol metabolic process);GO…	00562(Inositol phosphate metabolism);04070(Phosphatidylinositol signaling system);04145(Phagosome);04810(Regulation of actin cytoskeleton)
circRNA1043	chr2	20062875	20116135	-	8	circRNA	-	TN,HS	ENSSSCT00000027104	HSD17B12	chr2:20062606-20062874|chr2:20116135-20157427	hydroxysteroid 17-beta dehydrogenase 12 [Source:HGNC Symbol;Acc:HGNC:18646]	GO:0005578(proteinaceous extracellular matrix);GO:0055114(oxidation-reduction process);GO:0030198(extracellular matrix organization);GO:0010811(positive regulation of cell-substrate adhesion);GO:0016491(oxidoreductase activity);GO:0008201(heparin binding);GO:0005518(collagen binding);GO:0001968(fibronectin binding)	NA
circRNA10430	chr15	124309545	124334410	+	6	circRNA	-	TN,HS	ENSSSCT00000017586	UNC80	chr15:124290974-124309544|chr15:124334410-124349118	unc-80 homolog, NALCN activator [Source:HGNC Symbol;Acc:HGNC:26582]	NA	NA
circRNA10431	chr15	124666386	124720160	-	3	circRNA	-	TN,HS	ENSSSCT00000025006	KANSL1L	chr15:124662169-124666385|chr15:124720160-124739956	KAT8 regulatory NSL complex subunit 1 like [Source:HGNC Symbol;Acc:HGNC:26310]	GO:0000123(histone acetyltransferase complex)	NA
circRNA10432	chr15	131242980	131264493	+	8	circRNA	-	TN,HS	ENSSSCT00000017615	XRCC5	chr15:131239821-131242979|chr15:131264493-131268603	X-ray repair cross complementing 5 [Source:HGNC Symbol;Acc:HGNC:12833]	GO:0070419(nonhomologous end joining complex);GO:0043564(Ku70:Ku80 complex);GO:0016020(membrane);GO:0005886(plasma membrane);GO:0005737(cytoplasm);GO:0005654(nucleoplasm);GO:0005634(nucleus);GO:0000784(nuclear chromosome, telomeric region);GO:1904430(negative regulation of t-circle formation);GO:0071480(cellular response to gamma radiation);GO:0060218(hematopoietic stem cell differentiation);GO:0…	03450(Non-homologous end-joining)
circRNA10433	chr15	131291073	131292628	+	2	circRNA	-	TN,HS	ENSSSCT00000017615	XRCC5	chr15:131280215-131291072|chr15:131292628-131316791	X-ray repair cross complementing 5 [Source:HGNC Symbol;Acc:HGNC:12833]	GO:0070419(nonhomologous end joining complex);GO:0043564(Ku70:Ku80 complex);GO:0016020(membrane);GO:0005886(plasma membrane);GO:0005737(cytoplasm);GO:0005654(nucleoplasm);GO:0005634(nucleus);GO:0000784(nuclear chromosome, telomeric region);GO:1904430(negative regulation of t-circle formation);GO:0071480(cellular response to gamma radiation);GO:0060218(hematopoietic stem cell differentiation);GO:0…	03450(Non-homologous end-joining)
circRNA10434	chr15	133519080	133572944	-	14	circRNA	-	TN,HS	ENSSSCT00000017635	USP37	chr15:133515126-133519079|chr15:133572944-133579637	ubiquitin specific peptidase 37 [Source:HGNC Symbol;Acc:HGNC:20063]	GO:0005634(nucleus);GO:0071108(protein K48-linked deubiquitination);GO:0051301(cell division);GO:0035871(protein K11-linked deubiquitination);GO:0016579(protein deubiquitination);GO:0007067(mitotic nuclear division);GO:0007049(cell cycle);GO:0006511(ubiquitin-dependent protein catabolic process);GO:0006508(proteolysis);GO:0006275(regulation of DNA replication);GO:0000082(G1/S transition of mitoti…	NA
circRNA10435	chr15	133531311	133592588	-	17	circRNA	-	TN,HS	ENSSSCT00000017635	USP37	chr15:133520919-133531310|chr15:133592588-133595052	ubiquitin specific peptidase 37 [Source:HGNC Symbol;Acc:HGNC:20063]	GO:0005634(nucleus);GO:0071108(protein K48-linked deubiquitination);GO:0051301(cell division);GO:0035871(protein K11-linked deubiquitination);GO:0016579(protein deubiquitination);GO:0007067(mitotic nuclear division);GO:0007049(cell cycle);GO:0006511(ubiquitin-dependent protein catabolic process);GO:0006508(proteolysis);GO:0006275(regulation of DNA replication);GO:0000082(G1/S transition of mitoti…	NA
circRNA10436	chr15	133537128	133539392	-	2	circRNA	-	TN,HS	ENSSSCT00000017635	USP37	chr15:133534422-133537127|chr15:133539392-133542339	ubiquitin specific peptidase 37 [Source:HGNC Symbol;Acc:HGNC:20063]	GO:0005634(nucleus);GO:0071108(protein K48-linked deubiquitination);GO:0051301(cell division);GO:0035871(protein K11-linked deubiquitination);GO:0016579(protein deubiquitination);GO:0007067(mitotic nuclear division);GO:0007049(cell cycle);GO:0006511(ubiquitin-dependent protein catabolic process);GO:0006508(proteolysis);GO:0006275(regulation of DNA replication);GO:0000082(G1/S transition of mitoti…	NA
circRNA10437	chr15	133539228	133543845	-	3	circRNA	-	TN,HS	ENSSSCT00000017635	USP37	chr15:133537193-133539227|chr15:133543845-133558193	ubiquitin specific peptidase 37 [Source:HGNC Symbol;Acc:HGNC:20063]	GO:0005634(nucleus);GO:0071108(protein K48-linked deubiquitination);GO:0051301(cell division);GO:0035871(protein K11-linked deubiquitination);GO:0016579(protein deubiquitination);GO:0007067(mitotic nuclear division);GO:0007049(cell cycle);GO:0006511(ubiquitin-dependent protein catabolic process);GO:0006508(proteolysis);GO:0006275(regulation of DNA replication);GO:0000082(G1/S transition of mitoti…	NA
circRNA10438	chr15	133542340	133572944	-	8	circRNA	-	TN,HS	ENSSSCT00000017635	USP37	chr15:133539392-133542339|chr15:133572944-133579637	ubiquitin specific peptidase 37 [Source:HGNC Symbol;Acc:HGNC:20063]	GO:0005634(nucleus);GO:0071108(protein K48-linked deubiquitination);GO:0051301(cell division);GO:0035871(protein K11-linked deubiquitination);GO:0016579(protein deubiquitination);GO:0007067(mitotic nuclear division);GO:0007049(cell cycle);GO:0006511(ubiquitin-dependent protein catabolic process);GO:0006508(proteolysis);GO:0006275(regulation of DNA replication);GO:0000082(G1/S transition of mitoti…	NA
circRNA10439	chr15	133558194	133570976	-	5	circRNA	-	TN,HS	ENSSSCT00000017635	USP37	chr15:133543845-133558193|chr15:133570976-133572846	ubiquitin specific peptidase 37 [Source:HGNC Symbol;Acc:HGNC:20063]	GO:0005634(nucleus);GO:0071108(protein K48-linked deubiquitination);GO:0051301(cell division);GO:0035871(protein K11-linked deubiquitination);GO:0016579(protein deubiquitination);GO:0007067(mitotic nuclear division);GO:0007049(cell cycle);GO:0006511(ubiquitin-dependent protein catabolic process);GO:0006508(proteolysis);GO:0006275(regulation of DNA replication);GO:0000082(G1/S transition of mitoti…	NA
circRNA1044	chr2	20608547	20615452	-	4	circRNA	-	TN,HS	ENSSSCT00000014508	TTC17	chr2:20606969-20608546|chr2:20615452-20615977	tetratricopeptide repeat domain 17 [Source:HGNC Symbol;Acc:HGNC:25596]	GO:0015629(actin cytoskeleton);GO:0005886(plasma membrane);GO:0005829(cytosol);GO:0005737(cytoplasm);GO:0044782(cilium organization);GO:0030041(actin filament polymerization)	NA
circRNA10440	chr15	133558194	133572944	-	6	circRNA	-	TN,HS	ENSSSCT00000017635	USP37	chr15:133543845-133558193|chr15:133572944-133579637	ubiquitin specific peptidase 37 [Source:HGNC Symbol;Acc:HGNC:20063]	GO:0005634(nucleus);GO:0071108(protein K48-linked deubiquitination);GO:0051301(cell division);GO:0035871(protein K11-linked deubiquitination);GO:0016579(protein deubiquitination);GO:0007067(mitotic nuclear division);GO:0007049(cell cycle);GO:0006511(ubiquitin-dependent protein catabolic process);GO:0006508(proteolysis);GO:0006275(regulation of DNA replication);GO:0000082(G1/S transition of mitoti…	NA
circRNA10441	chr15	133614874	133627254	+	4	circRNA	-	TN,HS	ENSSSCT00000017634	CNOT9	chr15:133605266-133614873|chr15:133627254-133632038	CCR4-NOT transcription complex subunit 9 [Source:HGNC Symbol;Acc:HGNC:10445]	GO:0030015(CCR4-NOT core complex);GO:0030014(CCR4-NOT complex);GO:0016020(membrane);GO:0000932(P-body);GO:2000327(positive regulation of ligand-dependent nuclear receptor transcription coactivator activity);GO:0033147(negative regulation of intracellular estrogen receptor signaling pathway);GO:0019221(cytokine-mediated signaling pathway);GO:0017148(negative regulation of translation);GO:0006402(m…	03018(RNA degradation)
circRNA10442	chr15	139706034	139719528	-	7	circRNA	-	TN,HS	ENSSSCT00000017677	ENSSSCG00000016234	chr15:139705161-139706033|chr15:139719528-139721036	NA	GO:0031461(cullin-RING ubiquitin ligase complex);GO:0042787(protein ubiquitination involved in ubiquitin-dependent protein catabolic process);GO:0006511(ubiquitin-dependent protein catabolic process);GO:0031625(ubiquitin protein ligase binding);GO:0061630(ubiquitin protein ligase activity)	NA
circRNA10443	chr15	145238958	145245578	+	3	circRNA	-	TN,HS	ENSSSCT00000017712	ENSSSCG00000016266	chr15:145211021-145238957|chr15:145245578-145252545	NA	NA	04152(AMPK signaling pathway);04150(mTOR signaling pathway)
circRNA10444	chr15	145610977	145614211	+	3	circRNA	-	TN,HS	ENSSSCT00000031305	ENSSSCG00000021677	chr15:145608522-145610976|chr15:145614211-145627648	NA	NA	NA
circRNA10445	chr15	147289424	147292665	+	3	circRNA	-	TN,HS	ENSSSCT00000026011	ENSSSCG00000022612	chr15:147287389-147289423|chr15:147292665-147298950	NA	NA	NA
circRNA10446	chr15	148383609	148393223	+	5	circRNA	-	TN,HS	ENSSSCT00000017759	USP40	chr15:148381252-148383608|chr15:148393223-148398196	ubiquitin specific peptidase 40 [Source:HGNC Symbol;Acc:HGNC:20069]	GO:0016579(protein deubiquitination);GO:0006511(ubiquitin-dependent protein catabolic process);GO:0036459(thiol-dependent ubiquitinyl hydrolase activity)	NA
circRNA10447	chr15	152385966	152396274	+	3	circRNA	-	TN,HS	ENSSSCT00000017795	ASB1	chr15:152383073-152385965|chr15:152396274-152397969	ankyrin repeat and SOCS box containing 1 [Source:HGNC Symbol;Acc:HGNC:16011]	GO:0005622(intracellular);GO:0035556(intracellular signal transduction);GO:0030539(male genitalia development);GO:0016567(protein ubiquitination)	NA
circRNA10448	chr15	155078849	155088924	-	13	circRNA	-	TN,HS	ENSSSCT00000017834	HDLBP	chr15:155077115-155078848|chr15:155088924-155094317	high density lipoprotein binding protein [Source:HGNC Symbol;Acc:HGNC:4857]	GO:0005829(cytosol);GO:0003723(RNA binding);GO:0003676(nucleic acid binding)	NA
circRNA10449	chr15	157051438	157054671	-	1	circRNA	-	TN,HS	ENSSSCT00000017851	RIF1	chr15:157049214-157051437|chr15:157054671-157055343	replication timing regulatory factor 1 [Source:HGNC Symbol;Acc:HGNC:23207]	GO:0051233(spindle midzone);GO:0031965(nuclear membrane);GO:0016604(nuclear body);GO:0005886(plasma membrane);GO:0005634(nucleus);GO:0001940(male pronucleus);GO:0001939(female pronucleus);GO:0000793(condensed chromosome);GO:0000790(nuclear chromatin);GO:0000781(chromosome, telomeric region);GO:2001034(positive regulation of double-strand break repair via nonhomologous end joining);GO:0051574(posi…	04550(Signaling pathways regulating pluripotency of stem cells)
circRNA1045	chr2	20619672	20620949	-	3	circRNA	-	TN,HS	ENSSSCT00000014508	TTC17	chr2:20616822-20619671|chr2:20620949-20634763	tetratricopeptide repeat domain 17 [Source:HGNC Symbol;Acc:HGNC:25596]	GO:0015629(actin cytoskeleton);GO:0005886(plasma membrane);GO:0005829(cytosol);GO:0005737(cytoplasm);GO:0044782(cilium organization);GO:0030041(actin filament polymerization)	NA
circRNA10450	chr14	4056011	4056848	+	2	circRNA	-	TN,HS	ENSSSCT00000010517	ENSSSCG00000009595	chr14:4053000-4056010|chr14:4056848-4058416	NA	GO:0005622(intracellular);GO:0035556(intracellular signal transduction);GO:0006468(protein phosphorylation);GO:0046872(metal ion binding);GO:0005524(ATP binding);GO:0004674(protein serine/threonine kinase activity)	NA
circRNA10451	chr14	10662186	10663285	-	3	circRNA	-	TN,HS	ENSSSCT00000010582	KCTD9	chr14:10635146-10662185|chr14:10663285-10666915	potassium channel tetramerization domain containing 9 [Source:HGNC Symbol;Acc:HGNC:22401]	GO:0051260(protein homooligomerization);GO:0097602(cullin family protein binding);GO:0043621(protein self-association);GO:0042802(identical protein binding)	NA
circRNA10452	chr14	21508995	21567369	+	15	circRNA	-	TN,HS	ENSSSCT00000010650	NEK1	chr14:21497303-21508994|chr14:21567369-21576021	NIMA related kinase 1 [Source:HGNC Symbol;Acc:HGNC:7744]	GO:0006468(protein phosphorylation);GO:0005524(ATP binding);GO:0004672(protein kinase activity);GO:0005813(centrosome);GO:0005737(cytoplasm);GO:0005634(nucleus);GO:0000242(pericentriolar material);GO:0060271(cilium assembly);GO:0023014(signal transduction by protein phosphorylation);GO:0016301(kinase activity);GO:0004702(signal transducer, downstream of receptor, with serine/threonine kinase acti…	NA
circRNA10453	chr14	21576022	21611312	+	6	circRNA	-	TN,HS	ENSSSCT00000010650	NEK1	chr14:21567369-21576021|chr14:21611312-21616350	NIMA related kinase 1 [Source:HGNC Symbol;Acc:HGNC:7744]	GO:0006468(protein phosphorylation);GO:0005524(ATP binding);GO:0004672(protein kinase activity);GO:0005813(centrosome);GO:0005737(cytoplasm);GO:0005634(nucleus);GO:0000242(pericentriolar material);GO:0060271(cilium assembly);GO:0023014(signal transduction by protein phosphorylation);GO:0016301(kinase activity);GO:0004702(signal transducer, downstream of receptor, with serine/threonine kinase acti…	NA
circRNA10454	chr14	23216098	23259969	+	2	circRNA	-	TN,HS	ENSSSCT00000010659	ENSSSCG00000009722	chr14:23086379-23216097|chr14:23259969-23322395	NA	GO:0005578(proteinaceous extracellular matrix);GO:0007165(signal transduction);GO:0005509(calcium ion binding)	NA
circRNA10455	chr14	24791651	24796245	-	5	circRNA	-	TN,HS	ENSSSCT00000024610	EP400	chr14:24789653-24791650|chr14:24796245-24797605	E1A binding protein p400 [Source:HGNC Symbol;Acc:HGNC:11958]	GO:0035267(NuA4 histone acetyltransferase complex);GO:0016607(nuclear speck);GO:0000812(Swr1 complex);GO:0043968(histone H2A acetylation);GO:0043967(histone H4 acetylation);GO:0005524(ATP binding)	NA
circRNA10456	chr14	30807863	30809659	-	2	circRNA	-	TN,HS	ENSSSCT00000010707	DNAH10	chr14:30806195-30807862|chr14:30809659-30810968	dynein axonemal heavy chain 10 [Source:HGNC Symbol;Acc:HGNC:2941]	GO:0030286(dynein complex);GO:0007018(microtubule-based movement);GO:0016887(ATPase activity);GO:0005524(ATP binding);GO:0003777(microtubule motor activity)	05016(Huntington's disease)
circRNA10457	chr14	30809430	30837570	-	14	circRNA	-	TN,HS	ENSSSCT00000010707	DNAH10	chr14:30808136-30809429|chr14:30837570-30838415	dynein axonemal heavy chain 10 [Source:HGNC Symbol;Acc:HGNC:2941]	GO:0030286(dynein complex);GO:0007018(microtubule-based movement);GO:0016887(ATPase activity);GO:0005524(ATP binding);GO:0003777(microtubule motor activity)	05016(Huntington's disease)
circRNA10458	chr14	30862952	30916800	-	34	circRNA	-	TN,HS	ENSSSCT00000010707	DNAH10	chr14:30860223-30862951|chr14:30916800-30919011	dynein axonemal heavy chain 10 [Source:HGNC Symbol;Acc:HGNC:2941]	GO:0030286(dynein complex);GO:0007018(microtubule-based movement);GO:0016887(ATPase activity);GO:0005524(ATP binding);GO:0003777(microtubule motor activity)	05016(Huntington's disease)
circRNA10459	chr14	30956737	30982848	-	13	circRNA	-	TN,HS	ENSSSCT00000010708	ATP6V0A2	chr14:30955279-30956736|chr14:30982848-30989648	ATPase H+ transporting V0 subunit a2 [Source:HGNC Symbol;Acc:HGNC:18481]	GO:0033179(proton-transporting V-type ATPase, V0 domain);GO:0016471(vacuolar proton-transporting V-type ATPase complex);GO:0016021(integral component of membrane);GO:0016020(membrane);GO:0005886(plasma membrane);GO:0005765(lysosomal membrane);GO:0001669(acrosomal vesicle);GO:0000220(vacuolar proton-transporting V-type ATPase, V0 domain);GO:0070072(vacuolar proton-transporting V-type ATPase comple…	NA
circRNA1046	chr2	20684777	20687369	-	4	circRNA	-	TN,HS	ENSSSCT00000014509	API5	chr2:20683532-20684776|chr2:20687369-20688142	apoptosis inhibitor 5 [Source:HGNC Symbol;Acc:HGNC:594]	GO:0016607(nuclear speck);GO:0016020(membrane);GO:0005681(spliceosomal complex);GO:0005634(nucleus);GO:2000270(negative regulation of fibroblast apoptotic process);GO:0043066(negative regulation of apoptotic process);GO:0017134(fibroblast growth factor binding);GO:0003723(RNA binding)	NA
circRNA10460	chr14	30976192	30982848	-	4	circRNA	-	TN,HS	ENSSSCT00000010708	ATP6V0A2	chr14:30974287-30976191|chr14:30982848-30989648	ATPase H+ transporting V0 subunit a2 [Source:HGNC Symbol;Acc:HGNC:18481]	GO:0033179(proton-transporting V-type ATPase, V0 domain);GO:0016471(vacuolar proton-transporting V-type ATPase complex);GO:0016021(integral component of membrane);GO:0016020(membrane);GO:0005886(plasma membrane);GO:0005765(lysosomal membrane);GO:0001669(acrosomal vesicle);GO:0000220(vacuolar proton-transporting V-type ATPase, V0 domain);GO:0070072(vacuolar proton-transporting V-type ATPase comple…	NA
circRNA10461	chr14	31136362	31137906	+	2	circRNA	-	TN,HS	ENSSSCT00000010715	RILPL1	chr14:31126801-31136361|chr14:31137906-31150228	Rab interacting lysosomal protein like 1 [Source:HGNC Symbol;Acc:HGNC:26814]	GO:0036064(ciliary basal body);GO:0005929(cilium);GO:0005886(plasma membrane);GO:0005829(cytosol);GO:0005813(centrosome);GO:0005737(cytoplasm);GO:0005654(nucleoplasm);GO:1903445(protein transport from ciliary membrane to plasma membrane);GO:1901214(regulation of neuron death);GO:0060271(cilium assembly);GO:0003382(epithelial cell morphogenesis);GO:0051959(dynein light intermediate chain binding);…	NA
circRNA10462	chr14	31272914	31289099	+	18	circRNA	-	TN,HS	ENSSSCT00000010718	SBNO1	chr14:31271395-31272913|chr14:31289099-31292135	strawberry notch homolog 1 [Source:HGNC Symbol;Acc:HGNC:22973]	GO:0006355(regulation of transcription, DNA-templated)	NA
circRNA10463	chr14	32522009	32565361	-	13	circRNA	-	TN,HS	ENSSSCT00000010744	WDR66	chr14:32520452-32522008|chr14:32565361-32568683	WD repeat domain 66 [Source:HGNC Symbol;Acc:HGNC:28506]	NA	NA
circRNA10464	chr14	33049897	33054591	-	2	circRNA	-	TN,HS	ENSSSCT00000025160	KDM2B	chr14:33035271-33049896|chr14:33054591-33060580	lysine demethylase 2B [Source:HGNC Symbol;Acc:HGNC:13610]	GO:0031519(PcG protein complex);GO:0005634(nucleus);GO:2000178(negative regulation of neural precursor cell proliferation);GO:1902459(positive regulation of stem cell population maintenance);GO:0070544(histone H3-K36 demethylation);GO:0048596(embryonic camera-type eye morphogenesis);GO:0043524(negative regulation of neuron apoptotic process);GO:0035518(histone H2A monoubiquitination);GO:0030902(h…	NA
circRNA10465	chr14	33913978	33923907	+	5	circRNA	-	TN,HS	ENSSSCT00000010769	TCTN1	chr14:33911734-33913977|chr14:33923907-33924555	tectonic family member 1 [Source:HGNC Symbol;Acc:HGNC:26113]	GO:0036038(MKS complex);GO:0035869(ciliary transition zone);GO:0016020(membrane);GO:0005615(extracellular space);GO:1904491(protein localization to ciliary transition zone);GO:0060271(cilium assembly);GO:0021956(central nervous system interneuron axonogenesis);GO:0021904(dorsal/ventral neural tube patterning);GO:0021537(telencephalon development);GO:0021523(somatic motor neuron differentiation);G…	NA
circRNA10466	chr14	34675990	34717605	-	15	circRNA	-	TN,HS	ENSSSCT00000010778	ATXN2	chr14:34671983-34675989|chr14:34717605-34729612	ataxin 2 [Source:HGNC Symbol;Acc:HGNC:10555]	GO:0048471(perinuclear region of cytoplasm);GO:0030529(intracellular ribonucleoprotein complex);GO:0016020(membrane);GO:0010494(cytoplasmic stress granule);GO:0005844(polysome);GO:0005802(trans-Golgi network);GO:0005794(Golgi apparatus);GO:0005737(cytoplasm);GO:0034063(stress granule assembly);GO:0033962(cytoplasmic mRNA processing body assembly);GO:0010603(regulation of cytoplasmic mRNA processi…	NA
circRNA10467	chr14	34701542	34729763	-	10	circRNA	-	TN,HS	ENSSSCT00000010778	ATXN2	chr14:34697216-34701541|chr14:34729763-34730873	ataxin 2 [Source:HGNC Symbol;Acc:HGNC:10555]	GO:0048471(perinuclear region of cytoplasm);GO:0030529(intracellular ribonucleoprotein complex);GO:0016020(membrane);GO:0010494(cytoplasmic stress granule);GO:0005844(polysome);GO:0005802(trans-Golgi network);GO:0005794(Golgi apparatus);GO:0005737(cytoplasm);GO:0034063(stress granule assembly);GO:0033962(cytoplasmic mRNA processing body assembly);GO:0010603(regulation of cytoplasmic mRNA processi…	NA
circRNA10468	chr14	34705432	34729763	-	7	circRNA	-	TN,HS	ENSSSCT00000010778	ATXN2	chr14:34703061-34705431|chr14:34729763-34730873	ataxin 2 [Source:HGNC Symbol;Acc:HGNC:10555]	GO:0048471(perinuclear region of cytoplasm);GO:0030529(intracellular ribonucleoprotein complex);GO:0016020(membrane);GO:0010494(cytoplasmic stress granule);GO:0005844(polysome);GO:0005802(trans-Golgi network);GO:0005794(Golgi apparatus);GO:0005737(cytoplasm);GO:0034063(stress granule assembly);GO:0033962(cytoplasmic mRNA processing body assembly);GO:0010603(regulation of cytoplasmic mRNA processi…	NA
circRNA10469	chr14	36541435	36578804	+	10	circRNA	-	TN,HS	ENSSSCT00000010796	TAOK3	chr14:36452473-36541434|chr14:36578804-36584654	TAO kinase 3 [Source:HGNC Symbol;Acc:HGNC:18133]	GO:0005737(cytoplasm);GO:0046777(protein autophosphorylation);GO:0046330(positive regulation of JNK cascade);GO:0046329(negative regulation of JNK cascade);GO:0043507(positive regulation of JUN kinase activity);GO:0032874(positive regulation of stress-activated MAPK cascade);GO:0007095(mitotic G2 DNA damage checkpoint);GO:0006974(cellular response to DNA damage stimulus);GO:0006468(protein phosph…	04010(MAPK signaling pathway)
circRNA1047	chr2	29096012	29103713	+	2	circRNA	-	TN,HS	ENSSSCT00000014529	ABTB2	chr2:28947887-29096011|chr2:29103713-29125505	ankyrin repeat and BTB domain containing 2 [Source:HGNC Symbol;Acc:HGNC:23842]	GO:0019005(SCF ubiquitin ligase complex);GO:0005737(cytoplasm);GO:0097237(cellular response to toxic substance);GO:0043161(proteasome-mediated ubiquitin-dependent protein catabolic process);GO:0042787(protein ubiquitination involved in ubiquitin-dependent protein catabolic process);GO:0030162(regulation of proteolysis);GO:0046982(protein heterodimerization activity);GO:0031625(ubiquitin protein l…	NA
circRNA10470	chr14	36577519	36588339	+	4	circRNA	-	TN,HS	ENSSSCT00000010796	TAOK3	chr14:36563489-36577518|chr14:36588339-36602612	TAO kinase 3 [Source:HGNC Symbol;Acc:HGNC:18133]	GO:0005737(cytoplasm);GO:0046777(protein autophosphorylation);GO:0046330(positive regulation of JNK cascade);GO:0046329(negative regulation of JNK cascade);GO:0043507(positive regulation of JUN kinase activity);GO:0032874(positive regulation of stress-activated MAPK cascade);GO:0007095(mitotic G2 DNA damage checkpoint);GO:0006974(cellular response to DNA damage stimulus);GO:0006468(protein phosph…	04010(MAPK signaling pathway)
circRNA10471	chr14	36760225	36760518	+	1	circRNA	-	TN,HS	ENSSSCT00000010798	VSIG10	chr14:36753832-36760224|chr14:36760518-36762414	V-set and immunoglobulin domain containing 10 [Source:HGNC Symbol;Acc:HGNC:26078]	GO:0016021(integral component of membrane);GO:0016020(membrane)	NA
circRNA10472	chr14	41725329	41733465	-	7	circRNA	-	TN,HS	ENSSSCT00000030697	PTPN11	chr14:41710618-41725328|chr14:41733465-41753682	protein tyrosine phosphatase, non-receptor type 11 [Source:HGNC Symbol;Acc:HGNC:9644]	GO:0005737(cytoplasm);GO:0005634(nucleus);GO:2001275(positive regulation of glucose import in response to insulin stimulus);GO:0070374(positive regulation of ERK1 and ERK2 cascade);GO:0061582(intestinal epithelial cell migration);GO:0060325(face morphogenesis);GO:0060125(negative regulation of growth hormone secretion);GO:0060020(Bergmann glial cell differentiation);GO:0051463(negative regulation…	04014(Ras signaling pathway);04630(Jak-STAT signaling pathway);04650(Natural killer cell mediated cytotoxicity);04670(Leukocyte transendothelial migration);04920(Adipocytokine signaling pathway);04722(Neurotrophin signaling pathway);05205(Proteoglycans in cancer);05220(Chronic myeloid leukemia);05211(Renal cell carcinoma);05168(Herpes simplex infection)
circRNA10473	chr14	41987774	41988543	+	3	circRNA	-	TN,HS	ENSSSCT00000010835	ENSSSCG00000009885	chr14:41985254-41987773|chr14:41988543-41992141	NA	GO:0016567(protein ubiquitination);GO:0016740(transferase activity);GO:0004842(ubiquitin-protein transferase activity)	NA
circRNA10474	chr14	42221055	42291964	+	7	circRNA	-	TN,HS	ENSSSCT00000010843	TMEM116	chr14:42204877-42221054|chr14:42291964-42292730	transmembrane protein 116 [Source:HGNC Symbol;Acc:HGNC:25084]	GO:0016021(integral component of membrane);GO:0016020(membrane)	NA
circRNA10475	chr14	43179929	43188512	-	4	circRNA	-	TN,HS	ENSSSCT00000010867	SPPL3	chr14:43172421-43179928|chr14:43188512-43217512	signal peptide peptidase like 3 [Source:HGNC Symbol;Acc:HGNC:30424]	GO:0071556(integral component of lumenal side of endoplasmic reticulum membrane);GO:0071458(integral component of cytoplasmic side of endoplasmic reticulum membrane);GO:0043231(intracellular membrane-bounded organelle);GO:0033116(endoplasmic reticulum-Golgi intermediate compartment membrane);GO:0030660(Golgi-associated vesicle membrane);GO:0016021(integral component of membrane);GO:0016020(membra…	NA
circRNA10476	chr14	49996854	50024055	+	6	circRNA	-	TN,HS	ENSSSCT00000010951	MTMR3	chr14:49912407-49996853|chr14:50024055-50031911	myotubularin related protein 3 [Source:HGNC Symbol;Acc:HGNC:7451]	GO:0019898(extrinsic component of membrane);GO:0016020(membrane);GO:0005737(cytoplasm);GO:2000785(regulation of autophagosome assembly);GO:1904562(phosphatidylinositol 5-phosphate metabolic process);GO:0046856(phosphatidylinositol dephosphorylation);GO:0042149(cellular response to glucose starvation);GO:0035335(peptidyl-tyrosine dephosphorylation);GO:0006470(protein dephosphorylation);GO:0052629(…	NA
circRNA10477	chr14	49996854	50004223	+	2	circRNA	-	TN,HS	ENSSSCT00000010951	MTMR3	chr14:49912407-49996853|chr14:50004223-50012186	myotubularin related protein 3 [Source:HGNC Symbol;Acc:HGNC:7451]	GO:0019898(extrinsic component of membrane);GO:0016020(membrane);GO:0005737(cytoplasm);GO:2000785(regulation of autophagosome assembly);GO:1904562(phosphatidylinositol 5-phosphate metabolic process);GO:0046856(phosphatidylinositol dephosphorylation);GO:0042149(cellular response to glucose starvation);GO:0035335(peptidyl-tyrosine dephosphorylation);GO:0006470(protein dephosphorylation);GO:0052629(…	NA
circRNA10478	chr14	52810347	52828091	+	3	circRNA	-	TN,HS	ENSSSCT00000011014	SPECC1L	chr14:52782827-52810346|chr14:52828091-52830737	sperm antigen with calponin homology and coiled-coil domains 1 like [Source:HGNC Symbol;Acc:HGNC:29022]	GO:0031941(filamentous actin);GO:0015630(microtubule cytoskeleton);GO:0015629(actin cytoskeleton);GO:0005829(cytosol);GO:0005815(microtubule organizing center);GO:0030835(negative regulation of actin filament depolymerization);GO:0030036(actin cytoskeleton organization);GO:0016477(cell migration);GO:0007155(cell adhesion);GO:0007026(negative regulation of microtubule depolymerization)	NA
circRNA10479	chr14	52810347	52849650	+	7	circRNA	-	TN,HS	ENSSSCT00000011014	SPECC1L	chr14:52782827-52810346|chr14:52849650-52853582	sperm antigen with calponin homology and coiled-coil domains 1 like [Source:HGNC Symbol;Acc:HGNC:29022]	GO:0031941(filamentous actin);GO:0015630(microtubule cytoskeleton);GO:0015629(actin cytoskeleton);GO:0005829(cytosol);GO:0005815(microtubule organizing center);GO:0030835(negative regulation of actin filament depolymerization);GO:0030036(actin cytoskeleton organization);GO:0016477(cell migration);GO:0007155(cell adhesion);GO:0007026(negative regulation of microtubule depolymerization)	NA
circRNA1048	chr2	29213178	29213562	-	2	circRNA	-	TN,HS	ENSSSCT00000014531	CAPRIN1	chr2:29209854-29213177|chr2:29213562-29214913	cell cycle associated protein 1 [Source:HGNC Symbol;Acc:HGNC:6743]	GO:0016020(membrane);GO:0010494(cytoplasmic stress granule);GO:0005829(cytosol);GO:0061003(positive regulation of dendritic spine morphogenesis);GO:0050775(positive regulation of dendrite morphogenesis);GO:0003723(RNA binding)	NA
circRNA10480	chr14	54897217	54897770	+	3	circRNA	-	TN,HS	ENSSSCT00000011089	SEPT5	chr14:54897126-54897216|chr14:54897770-54898546	septin 5 [Source:HGNC Symbol;Acc:HGNC:9164]	GO:0008021(synaptic vesicle);GO:0017157(regulation of exocytosis);GO:0005525(GTP binding);GO:0000166(nucleotide binding);GO:0045202(synapse);GO:0043679(axon terminus);GO:0043195(terminal bouton);GO:0005938(cell cortex);GO:0005886(plasma membrane)	05012(Parkinson's disease)
circRNA10481	chr14	57783564	57789505	-	5	circRNA	-	TN,HS	ENSSSCT00000011103	RYR2	chr14:57781734-57783563|chr14:57789505-57792314	ryanodine receptor 2 [Source:HGNC Symbol;Acc:HGNC:10484]	GO:0070062(extracellular exosome);GO:0043234(protein complex);GO:0034704(calcium channel complex);GO:0033017(sarcoplasmic reticulum membrane);GO:0030018(Z disc);GO:0030017(sarcomere);GO:0016529(sarcoplasmic reticulum);GO:0016021(integral component of membrane);GO:0016020(membrane);GO:0005886(plasma membrane);GO:0005790(smooth endoplasmic reticulum);GO:1901896(positive regulation of calcium-transp…	04020(Calcium signaling pathway);04024(cAMP signaling pathway);04911(Insulin secretion);04921(Oxytocin signaling pathway);04260(Cardiac muscle contraction);04261(Adrenergic signaling in cardiomyocytes);04972(Pancreatic secretion);04713(Circadian entrainment);05410(Hypertrophic cardiomyopathy (HCM));05412(Arrhythmogenic right ventricular cardiomyopathy (ARVC));05414(Dilated cardiomyopathy (DCM))
circRNA10482	chr14	60097680	60124073	+	5	circRNA	-	TN,HS	ENSSSCT00000011120	ARID4B	chr14:60093320-60097679|chr14:60124073-60127643	AT-rich interaction domain 4B [Source:HGNC Symbol;Acc:HGNC:15550]	GO:0005634(nucleus);GO:0097368(establishment of Sertoli cell barrier);GO:0045944(positive regulation of transcription from RNA polymerase II promoter);GO:0036124(histone H3-K9 trimethylation);GO:0034773(histone H4-K20 trimethylation);GO:0007283(spermatogenesis);GO:0006357(regulation of transcription from RNA polymerase II promoter);GO:0006355(regulation of transcription, DNA-templated);GO:0006349…	NA
circRNA10483	chr14	61759632	61908745	+	16	circRNA	-	TN,HS	ENSSSCT00000011131	PCNX2	chr14:61750187-61759631|chr14:61908745-61933641	pecanex homolog 2 (Drosophila) [Source:HGNC Symbol;Acc:HGNC:8736]	GO:0016021(integral component of membrane);GO:0016020(membrane)	NA
circRNA10484	chr14	61769890	61779296	+	3	circRNA	-	TN,HS	ENSSSCT00000011131	PCNX2	chr14:61759904-61769889|chr14:61779296-61803869	pecanex homolog 2 (Drosophila) [Source:HGNC Symbol;Acc:HGNC:8736]	GO:0016021(integral component of membrane);GO:0016020(membrane)	NA
circRNA10485	chr14	64137426	64152302	+	7	circRNA	-	TN,HS	ENSSSCT00000011146	TTC13	chr14:64136485-64137425|chr14:64152302-64153728	tetratricopeptide repeat domain 13 [Source:HGNC Symbol;Acc:HGNC:26204]	NA	NA
circRNA10486	chr14	65946094	65951712	+	6	circRNA	-	TN,HS	ENSSSCT00000011164	ENSSSCG00000010198	chr14:65945225-65946093|chr14:65951712-65952318	NA	NA	NA
circRNA10487	chr14	65952319	65955220	+	2	circRNA	-	TN,HS	ENSSSCT00000011164	ENSSSCG00000010198	chr14:65951712-65952318|chr14:65955220-65955741	NA	NA	NA
circRNA10488	chr14	71903291	71915927	-	6	circRNA	-	TN,HS	ENSSSCT00000011192	JMJD1C	chr14:71902684-71903290|chr14:71915927-71918902	jumonji domain containing 1C [Source:HGNC Symbol;Acc:HGNC:12313]	GO:0005634(nucleus);GO:0000785(chromatin);GO:0033169(histone H3-K9 demethylation);GO:0006355(regulation of transcription, DNA-templated);GO:0032454(histone demethylase activity (H3-K9 specific));GO:0031490(chromatin DNA binding);GO:0000976(transcription regulatory region sequence-specific DNA binding)	05202(Transcriptional misregulation in cancers)
circRNA10489	chr14	77541192	77542707	-	3	circRNA	-	TN,HS	ENSSSCT00000027886	ENSSSCG00000020688	chr14:77540741-77541191|chr14:77542707-77547687	NA	GO:0003676(nucleic acid binding);GO:0000166(nucleotide binding)	NA
circRNA1049	chr2	29213178	29216402	-	5	circRNA	-	TN,HS	ENSSSCT00000014531	CAPRIN1	chr2:29209854-29213177|chr2:29216402-29219246	cell cycle associated protein 1 [Source:HGNC Symbol;Acc:HGNC:6743]	GO:0016020(membrane);GO:0010494(cytoplasmic stress granule);GO:0005829(cytosol);GO:0061003(positive regulation of dendritic spine morphogenesis);GO:0050775(positive regulation of dendrite morphogenesis);GO:0003723(RNA binding)	NA
circRNA10490	chr14	77572535	77573487	-	2	circRNA	-	TN,HS	ENSSSCT00000011206	RUFY2	chr14:77567968-77572534|chr14:77573487-77581775	RUN and FYVE domain containing 2 [Source:HGNC Symbol;Acc:HGNC:19761]	GO:0046872(metal ion binding)	NA
circRNA10491	chr14	77572535	77596608	-	12	circRNA	-	TN,HS	ENSSSCT00000011206	RUFY2	chr14:77567968-77572534|chr14:77596608-77600750	RUN and FYVE domain containing 2 [Source:HGNC Symbol;Acc:HGNC:19761]	GO:0046872(metal ion binding)	NA
circRNA10492	chr14	77581776	77600868	-	11	circRNA	-	TN,HS	ENSSSCT00000011206	RUFY2	chr14:77573487-77581775|chr14:77600868-77603139	RUN and FYVE domain containing 2 [Source:HGNC Symbol;Acc:HGNC:19761]	GO:0046872(metal ion binding)	NA
circRNA10493	chr14	78234225	78253641	+	7	circRNA	-	TN,HS	ENSSSCT00000011220	VPS26A	chr14:78227289-78234224|chr14:78253641-78256369	VPS26, retromer complex component A [Source:HGNC Symbol;Acc:HGNC:12711]	GO:0097422(tubular endosome);GO:0070062(extracellular exosome);GO:0031982(vesicle);GO:0030906(retromer, cargo-selective complex);GO:0030904(retromer complex);GO:0010008(endosome membrane);GO:0005829(cytosol);GO:0005769(early endosome);GO:0005768(endosome);GO:0005764(lysosome);GO:0005623(cell);GO:1990126(retrograde transport, endosome to plasma membrane);GO:0042147(retrograde transport, endosome t…	NA
circRNA10494	chr14	78244907	78250994	+	4	circRNA	-	TN,HS	ENSSSCT00000011220	VPS26A	chr14:78243255-78244906|chr14:78250994-78253498	VPS26, retromer complex component A [Source:HGNC Symbol;Acc:HGNC:12711]	GO:0097422(tubular endosome);GO:0070062(extracellular exosome);GO:0031982(vesicle);GO:0030906(retromer, cargo-selective complex);GO:0030904(retromer complex);GO:0010008(endosome membrane);GO:0005829(cytosol);GO:0005769(early endosome);GO:0005768(endosome);GO:0005764(lysosome);GO:0005623(cell);GO:1990126(retrograde transport, endosome to plasma membrane);GO:0042147(retrograde transport, endosome t…	NA
circRNA10495	chr14	81008366	81031799	-	3	circRNA	-	TN,HS	ENSSSCT00000022544	ENSSSCG00000023130	chr14:80984357-81008365|chr14:81031799-81039407	NA	GO:0003723(RNA binding);GO:0003676(nucleic acid binding)	NA
circRNA10496	chr14	81076242	81087819	-	4	circRNA	-	TN,HS	ENSSSCT00000022544	ENSSSCG00000023130	chr14:81039544-81076241|chr14:81087819-81089639	NA	GO:0003723(RNA binding);GO:0003676(nucleic acid binding)	NA
circRNA10497	chr14	81282853	81361983	-	4	circRNA	-	TN,HS	ENSSSCT00000011261	MICU1	chr14:81260489-81282852|chr14:81361983-81393973	mitochondrial calcium uptake 1 [Source:HGNC Symbol;Acc:HGNC:1530]	GO:1990246(uniplex complex);GO:0034704(calcium channel complex);GO:0032592(integral component of mitochondrial membrane);GO:0005758(mitochondrial intermembrane space);GO:0005743(mitochondrial inner membrane);GO:0005739(mitochondrion);GO:0070509(calcium ion import);GO:0051561(positive regulation of mitochondrial calcium ion concentration);GO:0051560(mitochondrial calcium ion homeostasis);GO:005126…	NA
circRNA10498	chr14	81282853	81394088	-	5	circRNA	-	TN,HS	ENSSSCT00000011261	MICU1	chr14:81260489-81282852|chr14:81394088-81415554	mitochondrial calcium uptake 1 [Source:HGNC Symbol;Acc:HGNC:1530]	GO:1990246(uniplex complex);GO:0034704(calcium channel complex);GO:0032592(integral component of mitochondrial membrane);GO:0005758(mitochondrial intermembrane space);GO:0005743(mitochondrial inner membrane);GO:0005739(mitochondrion);GO:0070509(calcium ion import);GO:0051561(positive regulation of mitochondrial calcium ion concentration);GO:0051560(mitochondrial calcium ion homeostasis);GO:005126…	NA
circRNA10499	chr14	81297022	81361983	-	3	circRNA	-	TN,HS	ENSSSCT00000011261	MICU1	chr14:81282961-81297021|chr14:81361983-81393973	mitochondrial calcium uptake 1 [Source:HGNC Symbol;Acc:HGNC:1530]	GO:1990246(uniplex complex);GO:0034704(calcium channel complex);GO:0032592(integral component of mitochondrial membrane);GO:0005758(mitochondrial intermembrane space);GO:0005743(mitochondrial inner membrane);GO:0005739(mitochondrion);GO:0070509(calcium ion import);GO:0051561(positive regulation of mitochondrial calcium ion concentration);GO:0051560(mitochondrial calcium ion homeostasis);GO:005126…	NA
circRNA105	chr7	91923039	91952828	-	10	circRNA	-	TN,HS	ENSSSCT00000002524	CHD2	chr7:91922464-91923038|chr7:91952828-91955976	chromodomain helicase DNA binding protein 2 [Source:HGNC Symbol;Acc:HGNC:1917]	GO:0070062(extracellular exosome);GO:0043231(intracellular membrane-bounded organelle);GO:0005730(nucleolus);GO:0005654(nucleoplasm);GO:0005634(nucleus);GO:0060218(hematopoietic stem cell differentiation);GO:0007517(muscle organ development);GO:0006974(cellular response to DNA damage stimulus);GO:0006355(regulation of transcription, DNA-templated);GO:0042393(histone binding);GO:0005524(ATP bindin…	NA
circRNA1050	chr2	30034059	30057948	-	13	circRNA	-	TN,HS	ENSSSCT00000014538	HIPK3	chr2:30033296-30034058|chr2:30057948-30149462	homeodomain interacting protein kinase 3 [Source:HGNC Symbol;Acc:HGNC:4915]	GO:0016605(PML body);GO:0016604(nuclear body);GO:0005829(cytosol);GO:0005737(cytoplasm);GO:0043508(negative regulation of JUN kinase activity);GO:0043066(negative regulation of apoptotic process);GO:0018107(peptidyl-threonine phosphorylation);GO:0018105(peptidyl-serine phosphorylation);GO:0009299(mRNA transcription);GO:0006468(protein phosphorylation);GO:0005524(ATP binding);GO:0004674(protein se…	NA
circRNA10500	chr14	82403576	82407388	-	5	circRNA	-	TN,HS	ENSSSCT00000011274	PPP3CB	chr14:82393425-82403575|chr14:82407388-82410991	protein phosphatase 3 catalytic subunit beta [Source:HGNC Symbol;Acc:HGNC:9315]	GO:0030315(T-tubule);GO:0030018(Z disc);GO:0005955(calcineurin complex);GO:0005886(plasma membrane);GO:0051533(positive regulation of NFAT protein import into nucleus);GO:0045944(positive regulation of transcription from RNA polymerase II promoter);GO:0043029(T cell homeostasis);GO:0035774(positive regulation of insulin secretion involved in cellular response to glucose stimulus);GO:0035690(cellu…	04010(MAPK signaling pathway);04310(Wnt signaling pathway);04370(VEGF signaling pathway);04020(Calcium signaling pathway);04022(cGMP - PKG signaling pathway);04114(Oocyte meiosis);04210(Apoptosis);04650(Natural killer cell mediated cytotoxicity);04660(T cell receptor signaling pathway);04662(B cell receptor signaling pathway);04922(Glucagon signaling pathway);04921(Oxytocin signaling pathway);047…
circRNA10501	chr14	82403576	82411103	-	6	circRNA	-	TN,HS	ENSSSCT00000011274	PPP3CB	chr14:82393425-82403575|chr14:82411103-82413773	protein phosphatase 3 catalytic subunit beta [Source:HGNC Symbol;Acc:HGNC:9315]	GO:0030315(T-tubule);GO:0030018(Z disc);GO:0005955(calcineurin complex);GO:0005886(plasma membrane);GO:0051533(positive regulation of NFAT protein import into nucleus);GO:0045944(positive regulation of transcription from RNA polymerase II promoter);GO:0043029(T cell homeostasis);GO:0035774(positive regulation of insulin secretion involved in cellular response to glucose stimulus);GO:0035690(cellu…	04010(MAPK signaling pathway);04310(Wnt signaling pathway);04370(VEGF signaling pathway);04020(Calcium signaling pathway);04022(cGMP - PKG signaling pathway);04114(Oocyte meiosis);04210(Apoptosis);04650(Natural killer cell mediated cytotoxicity);04660(T cell receptor signaling pathway);04662(B cell receptor signaling pathway);04922(Glucagon signaling pathway);04921(Oxytocin signaling pathway);047…
circRNA10502	chr14	82626787	82627412	+	1	circRNA	-	TN,HS	ENSSSCT00000011280	FUT11	chr14:82626663-82626786|chr14:82627412-82629123	fucosyltransferase 11 [Source:HGNC Symbol;Acc:HGNC:19233]	GO:0070062(extracellular exosome);GO:0032580(Golgi cisterna membrane);GO:0016021(integral component of membrane);GO:0016020(membrane);GO:0005794(Golgi apparatus);GO:0000139(Golgi membrane);GO:0036065(fucosylation);GO:0006486(protein glycosylation);GO:0046920(alpha-(1->3)-fucosyltransferase activity);GO:0016757(transferase activity, transferring glycosyl groups);GO:0016740(transferase activity);GO…	NA
circRNA10503	chr14	89068029	89068249	+	1	circRNA	-	TN,HS	ENSSSCT00000011322	SH2D4B	chr14:89049706-89068028|chr14:89068249-89072462	SH2 domain containing 4B [Source:HGNC Symbol;Acc:HGNC:31440]	NA	NA
circRNA10504	chr14	92380920	92425347	+	5	circRNA	-	TN,HS	ENSSSCT00000011332	CCSER2	chr14:92349228-92380919|chr14:92425347-92495904	coiled-coil serine rich protein 2 [Source:HGNC Symbol;Acc:HGNC:29197]	GO:0015630(microtubule cytoskeleton);GO:0001578(microtubule bundle formation);GO:0008017(microtubule binding)	NA
circRNA10505	chr14	92407605	92425347	+	3	circRNA	-	TN,HS	ENSSSCT00000011332	CCSER2	chr14:92384221-92407604|chr14:92425347-92495904	coiled-coil serine rich protein 2 [Source:HGNC Symbol;Acc:HGNC:29197]	GO:0015630(microtubule cytoskeleton);GO:0001578(microtubule bundle formation);GO:0008017(microtubule binding)	NA
circRNA10506	chr14	94762218	94762802	-	2	circRNA	-	TN,HS	ENSSSCT00000011339	WAPL	chr14:94761019-94762217|chr14:94762802-94770179	WAPL cohesin release factor [Source:HGNC Symbol;Acc:HGNC:23293]	GO:0008278(cohesin complex);GO:0005737(cytoplasm);GO:0005634(nucleus);GO:0000795(synaptonemal complex);GO:0000785(chromatin);GO:0071922(regulation of cohesin loading);GO:0071168(protein localization to chromatin);GO:0060623(regulation of chromosome condensation);GO:0051983(regulation of chromosome segregation);GO:0048146(positive regulation of fibroblast proliferation);GO:0045875(negative regulat…	NA
circRNA10507	chr14	95556811	95592563	-	5	circRNA	-	TN,HS	ENSSSCT00000022588	FAM35A	chr14:95553692-95556810|chr14:95592563-95595886	family with sequence similarity 35 member A [Source:HGNC Symbol;Acc:HGNC:28773]	NA	NA
circRNA10508	chr14	97914495	97920104	-	6	circRNA	-	TN,HS	ENSSSCT00000011375	ERCC6	chr14:97914054-97914494|chr14:97920104-97925152	ERCC excision repair 6, chromatin remodeling factor [Source:HGNC Symbol;Acc:HGNC:3438]	GO:0008023(transcription elongation factor complex);GO:0005829(cytosol);GO:0005794(Golgi apparatus);GO:0005730(nucleolus);GO:0005654(nucleoplasm);GO:0005634(nucleus);GO:0061098(positive regulation of protein tyrosine kinase activity);GO:0045494(photoreceptor cell maintenance);GO:0035264(multicellular organism growth);GO:0032786(positive regulation of DNA-templated transcription, elongation);GO:00…	NA
circRNA10509	chr14	97974694	97977123	-	2	circRNA	-	TN,HS	ENSSSCT00000011375	ERCC6	chr14:97969649-97974693|chr14:97977123-97979225	ERCC excision repair 6, chromatin remodeling factor [Source:HGNC Symbol;Acc:HGNC:3438]	GO:0008023(transcription elongation factor complex);GO:0005829(cytosol);GO:0005794(Golgi apparatus);GO:0005730(nucleolus);GO:0005654(nucleoplasm);GO:0005634(nucleus);GO:0061098(positive regulation of protein tyrosine kinase activity);GO:0045494(photoreceptor cell maintenance);GO:0035264(multicellular organism growth);GO:0032786(positive regulation of DNA-templated transcription, elongation);GO:00…	NA
circRNA1051	chr2	30149463	30150564	-	1	circRNA	-	TN,HS	ENSSSCT00000014538	HIPK3	chr2:30057948-30149462|None	homeodomain interacting protein kinase 3 [Source:HGNC Symbol;Acc:HGNC:4915]	GO:0016605(PML body);GO:0016604(nuclear body);GO:0005829(cytosol);GO:0005737(cytoplasm);GO:0043508(negative regulation of JUN kinase activity);GO:0043066(negative regulation of apoptotic process);GO:0018107(peptidyl-threonine phosphorylation);GO:0018105(peptidyl-serine phosphorylation);GO:0009299(mRNA transcription);GO:0006468(protein phosphorylation);GO:0005524(ATP binding);GO:0004674(protein se…	NA
circRNA10510	chr14	108754195	108762267	+	7	circRNA	-	TN,HS	ENSSSCT00000011422	PAPSS2	chr14:108754048-108754194|chr14:108762267-108767863	3'-phosphoadenosine 5'-phosphosulfate synthase 2 [Source:HGNC Symbol;Acc:HGNC:8604]	GO:0070814(hydrogen sulfide biosynthetic process);GO:0016310(phosphorylation);GO:0000103(sulfate assimilation);GO:0016740(transferase activity);GO:0016301(kinase activity);GO:0005524(ATP binding);GO:0004020(adenylylsulfate kinase activity);GO:0000166(nucleotide binding);GO:0004781(sulfate adenylyltransferase (ATP) activity);GO:0060348(bone development);GO:0007596(blood coagulation)	NA
circRNA10511	chr14	108759469	108768069	+	6	circRNA	-	TN,HS	ENSSSCT00000011422	PAPSS2	chr14:108758701-108759468|chr14:108768069-108783998	3'-phosphoadenosine 5'-phosphosulfate synthase 2 [Source:HGNC Symbol;Acc:HGNC:8604]	GO:0070814(hydrogen sulfide biosynthetic process);GO:0016310(phosphorylation);GO:0000103(sulfate assimilation);GO:0016740(transferase activity);GO:0016301(kinase activity);GO:0005524(ATP binding);GO:0004020(adenylylsulfate kinase activity);GO:0000166(nucleotide binding);GO:0004781(sulfate adenylyltransferase (ATP) activity);GO:0060348(bone development);GO:0007596(blood coagulation)	NA
circRNA10512	chr14	109825536	109840328	+	7	circRNA	-	TN,HS	ENSSSCT00000011431	STAMBPL1	chr14:109823247-109825535|chr14:109840328-109842131	AMSH-like protease [Source:RefSeq peptide;Acc:NP_001230272]	GO:0016020(membrane)	NA
circRNA10513	chr14	112937729	112947270	+	6	circRNA	-	TN,HS	ENSSSCT00000011453	TNKS2	chr14:112935317-112937728|chr14:112947270-112950591	tankyrase 2 [Source:HGNC Symbol;Acc:HGNC:15677]	GO:0048471(perinuclear region of cytoplasm);GO:0005737(cytoplasm);GO:0005635(nuclear envelope);GO:0005634(nucleus);GO:0000242(pericentriolar material);GO:1904357(negative regulation of telomere maintenance via telomere lengthening);GO:1904355(positive regulation of telomere capping);GO:0090263(positive regulation of canonical Wnt signaling pathway);GO:0070213(protein auto-ADP-ribosylation);GO:007…	NA
circRNA10514	chr14	113064543	113104351	+	13	circRNA	-	TN,HS	ENSSSCT00000011455	ENSSSCG00000010467	chr14:113060367-113064542|chr14:113104351-113106531	NA	GO:0005524(ATP binding)	NA
circRNA10515	chr14	113066724	113087778	+	9	circRNA	-	TN,HS	ENSSSCT00000011455	ENSSSCG00000010467	chr14:113064657-113066723|chr14:113087778-113089510	NA	GO:0005524(ATP binding)	NA
circRNA10516	chr14	113066724	113104351	+	12	circRNA	-	TN,HS	ENSSSCT00000011455	ENSSSCG00000010467	chr14:113064657-113066723|chr14:113104351-113106531	NA	GO:0005524(ATP binding)	NA
circRNA10517	chr14	113086567	113109384	+	10	circRNA	-	TN,HS	ENSSSCT00000011455	ENSSSCG00000010467	chr14:113085515-113086566|chr14:113109384-113116089	NA	GO:0005524(ATP binding)	NA
circRNA10518	chr14	113116090	113142653	+	15	circRNA	-	TN,HS	ENSSSCT00000011455	ENSSSCG00000010467	chr14:113109384-113116089|chr14:113142653-113148217	NA	GO:0005524(ATP binding)	NA
circRNA10519	chr14	113133300	113142653	+	9	circRNA	-	TN,HS	ENSSSCT00000011455	ENSSSCG00000010467	chr14:113123579-113133299|chr14:113142653-113148217	NA	GO:0005524(ATP binding)	NA
circRNA1052	chr2	30477465	30481157	-	1	circRNA	-	TN,HS	ENSSSCT00000014540	QSER1	chr2:30464127-30477464|chr2:30481157-30491226	glutamine and serine rich 1 [Source:HGNC Symbol;Acc:HGNC:26154]	NA	NA
circRNA10520	chr14	114083909	114137287	+	11	circRNA	-	TN,HS	ENSSSCT00000011461	ENSSSCG00000010473	chr14:114079639-114083908|chr14:114137287-114152679	NA	GO:0000145(exocyst);GO:0006904(vesicle docking involved in exocytosis)	NA
circRNA10521	chr14	114095652	114137287	+	9	circRNA	-	TN,HS	ENSSSCT00000011461	ENSSSCG00000010473	chr14:114088247-114095651|chr14:114137287-114152679	NA	GO:0000145(exocyst);GO:0006904(vesicle docking involved in exocytosis)	NA
circRNA10522	chr14	118949097	118950913	+	1	circRNA	-	TN,HS	ENSSSCT00000011521	R3HCC1L	chr14:118887728-118949096|chr14:118950913-118963707	R3H domain and coiled-coil containing 1 like [Source:HGNC Symbol;Acc:HGNC:23512]	GO:0035145(exon-exon junction complex);GO:0000166(nucleotide binding)	NA
circRNA10523	chr14	122682984	122690258	-	6	circRNA	-	TN,HS	ENSSSCT00000011561	MGEA5	chr14:122682090-122682983|chr14:122690258-122691917	meningioma expressed antigen 5 (hyaluronidase) [Source:HGNC Symbol;Acc:HGNC:7056]	GO:0016020(membrane);GO:0005829(cytosol);GO:0009100(glycoprotein metabolic process);GO:0006517(protein deglycosylation);GO:0006044(N-acetylglucosamine metabolic process);GO:0016231(beta-N-acetylglucosaminidase activity)	NA
circRNA10524	chr14	123823912	123827811	+	3	circRNA	-	TN,HS	ENSSSCT00000011586	AS3MT	chr14:123822193-123823911|chr14:123827811-123835212	arsenite methyltransferase [Source:HGNC Symbol;Acc:HGNC:17452]	GO:0005739(mitochondrion)	NA
circRNA10525	chr14	124862600	124866027	+	5	circRNA	-	TN,HS	ENSSSCT00000011602	SLK	chr14:124852910-124862599|chr14:124866027-124868887	STE20 like kinase [Source:HGNC Symbol;Acc:HGNC:11088]	GO:0070062(extracellular exosome);GO:0048471(perinuclear region of cytoplasm);GO:0031252(cell leading edge);GO:0005737(cytoplasm);GO:0051893(regulation of focal adhesion assembly);GO:0046777(protein autophosphorylation);GO:0042981(regulation of apoptotic process);GO:0031122(cytoplasmic microtubule organization);GO:0030334(regulation of cell migration);GO:0023014(signal transduction by protein pho…	04114(Oocyte meiosis)
circRNA10526	chr14	131878361	131886980	+	8	circRNA	-	TN,HS	ENSSSCT00000011621	SMC3	chr14:131874408-131878360|chr14:131886980-131887906	structural maintenance of chromosomes 3 [Source:HGNC Symbol;Acc:HGNC:2468]	GO:0034991(nuclear meiotic cohesin complex);GO:0030893(meiotic cohesin complex);GO:0016363(nuclear matrix);GO:0008278(cohesin complex);GO:0005737(cytoplasm);GO:0005694(chromosome);GO:0005654(nucleoplasm);GO:0005634(nucleus);GO:0000922(spindle pole);GO:0000800(lateral element);GO:0000785(chromatin);GO:0051276(chromosome organization);GO:0032876(negative regulation of DNA endoreduplication);GO:0019…	NA
circRNA10527	chr14	135600858	135625410	-	10	circRNA	-	TN,HS	ENSSSCT00000011647	CCDC186	chr14:135599599-135600857|chr14:135625410-135630657	coiled-coil domain containing 186 [Source:HGNC Symbol;Acc:HGNC:24349]	NA	NA
circRNA10528	chr14	135604659	135606231	-	3	circRNA	-	TN,HS	ENSSSCT00000011647	CCDC186	chr14:135601926-135604658|chr14:135606231-135607004	coiled-coil domain containing 186 [Source:HGNC Symbol;Acc:HGNC:24349]	NA	NA
circRNA10529	chr14	135913412	135917823	-	3	circRNA	-	TN,HS	ENSSSCT00000011650	ABLIM1	chr14:135911041-135913411|chr14:135917823-135918828	actin binding LIM protein 1 [Source:HGNC Symbol;Acc:HGNC:78]	GO:0030027(lamellipodium);GO:0001725(stress fiber);GO:0060271(cilium assembly);GO:0030032(lamellipodium assembly);GO:0007010(cytoskeleton organization);GO:0046872(metal ion binding);GO:0008270(zinc ion binding);GO:0003779(actin binding)	04360(Axon guidance)
circRNA1053	chr2	30477465	30491902	-	3	circRNA	-	TN,HS	ENSSSCT00000014540	QSER1	chr2:30464127-30477464|chr2:30491902-30530732	glutamine and serine rich 1 [Source:HGNC Symbol;Acc:HGNC:26154]	NA	NA
circRNA10530	chr14	136306844	136311233	+	4	circRNA	-	TN,HS	ENSSSCT00000011651	FAM160B1	chr14:136306474-136306843|chr14:136311233-136314402	family with sequence similarity 160 member B1 [Source:HGNC Symbol;Acc:HGNC:29320]	NA	NA
circRNA10531	chr14	136308649	136311233	+	2	circRNA	-	TN,HS	ENSSSCT00000011651	FAM160B1	chr14:136307534-136308648|chr14:136311233-136314402	family with sequence similarity 160 member B1 [Source:HGNC Symbol;Acc:HGNC:29320]	NA	NA
circRNA10532	chr14	141164858	141166607	+	3	circRNA	-	TN,HS	ENSSSCT00000011688	INPP5F	chr14:141162381-141164857|chr14:141166607-141169009	inositol polyphosphate-5-phosphatase F [Source:HGNC Symbol;Acc:HGNC:17054]	GO:0055037(recycling endosome);GO:0045334(clathrin-coated endocytic vesicle);GO:0043025(neuronal cell body);GO:0030425(dendrite);GO:0030424(axon);GO:0005905(clathrin-coated pit);GO:0005769(early endosome);GO:0005737(cytoplasm);GO:2001135(regulation of endocytic recycling);GO:2000145(regulation of cell motility);GO:0072583(clathrin-dependent endocytosis);GO:0048681(negative regulation of axon rege…	NA
circRNA10533	chr14	142244393	142248970	+	5	circRNA	-	TN,HS	ENSSSCT00000011693	ENSSSCG00000010692	chr14:142242212-142244392|chr14:142248970-142252931	NA	NA	NA
circRNA10534	chr14	143448367	143462737	+	4	circRNA	-	TN,HS	ENSSSCT00000011708	PLEKHA1	chr14:143443307-143448366|chr14:143462737-143463619	pleckstrin homology domain containing A1 [Source:HGNC Symbol;Acc:HGNC:14335]	GO:0070062(extracellular exosome);GO:0032587(ruffle membrane);GO:0016020(membrane);GO:0005886(plasma membrane);GO:0005829(cytosol);GO:0005737(cytoplasm);GO:0005654(nucleoplasm);GO:0005634(nucleus);GO:0070301(cellular response to hydrogen peroxide);GO:0060325(face morphogenesis);GO:0060021(palate development);GO:0051898(negative regulation of protein kinase B signaling);GO:0050853(B cell receptor …	NA
circRNA10535	chr14	146678695	146679237	+	2	circRNA	-	TN,HS	ENSSSCT00000011753	EDRF1	chr14:146676777-146678694|chr14:146679237-146683069	erythroid differentiation regulatory factor 1 [Source:HGNC Symbol;Acc:HGNC:24640]	NA	NA
circRNA10536	chrX	4103720	4179232	+	6	circRNA	-	TN,HS	ENSSSCT00000032160	STS	chrX:4103412-4103719|chrX:4179232-4212037	steroid sulfatase [Source:HGNC Symbol;Acc:HGNC:11425]	GO:0016021(integral component of membrane);GO:0016020(membrane);GO:0008152(metabolic process);GO:0008484(sulfuric ester hydrolase activity);GO:0003824(catalytic activity)	00140(Steroid hormone biosynthesis)
circRNA10537	chrX	8558016	8617484	-	8	circRNA	-	TN,HS	ENSSSCT00000035835	ARHGAP6	chrX:8544051-8558015|chrX:8617484-8632850	Rho GTPase activating protein 6 [Source:HGNC Symbol;Acc:HGNC:676]	GO:0015629(actin cytoskeleton);GO:0005737(cytoplasm);GO:0051895(negative regulation of focal adhesion assembly);GO:0051497(negative regulation of stress fiber assembly);GO:0048041(focal adhesion assembly);GO:0043547(positive regulation of GTPase activity);GO:0043087(regulation of GTPase activity);GO:0007165(signal transduction);GO:0007015(actin filament organization);GO:0005096(GTPase activator a…	NA
circRNA10538	chrX	8568783	8581627	-	3	circRNA	-	TN,HS	ENSSSCT00000035835	ARHGAP6	chrX:8567065-8568782|chrX:8581627-8590321	Rho GTPase activating protein 6 [Source:HGNC Symbol;Acc:HGNC:676]	GO:0015629(actin cytoskeleton);GO:0005737(cytoplasm);GO:0051895(negative regulation of focal adhesion assembly);GO:0051497(negative regulation of stress fiber assembly);GO:0048041(focal adhesion assembly);GO:0043547(positive regulation of GTPase activity);GO:0043087(regulation of GTPase activity);GO:0007165(signal transduction);GO:0007015(actin filament organization);GO:0005096(GTPase activator a…	NA
circRNA10539	chrX	10418106	10427663	+	4	circRNA	-	TN,HS	ENSSSCT00000013253	PRPS2	chrX:10411322-10418105|chrX:10427663-10429767	phosphoribosyl pyrophosphate synthetase 2 [Source:HGNC Symbol;Acc:HGNC:9465]	GO:0044249(cellular biosynthetic process);GO:0016310(phosphorylation);GO:0009165(nucleotide biosynthetic process);GO:0009156(ribonucleoside monophosphate biosynthetic process);GO:0009116(nucleoside metabolic process);GO:0046872(metal ion binding);GO:0016301(kinase activity);GO:0004749(ribose phosphate diphosphokinase activity);GO:0000287(magnesium ion binding);GO:0070062(extracellular exosome);GO…	01200(Carbon metabolism);01230(Biosynthesis of amino acids);00030(Pentose phosphate pathway);00230(Purine metabolism)
circRNA1054	chr2	30491227	30491902	-	2	circRNA	-	TN,HS	ENSSSCT00000014540	QSER1	chr2:30481157-30491226|chr2:30491902-30530732	glutamine and serine rich 1 [Source:HGNC Symbol;Acc:HGNC:26154]	NA	NA
circRNA10540	chrX	13205961	13217472	+	5	circRNA	-	TN,HS	ENSSSCT00000013280	CA5B	chrX:13198204-13205960|chrX:13217472-13222323	carbonic anhydrase 5B [Source:HGNC Symbol;Acc:HGNC:1378]	GO:0005739(mitochondrion);GO:0006730(one-carbon metabolic process);GO:0046872(metal ion binding);GO:0008270(zinc ion binding);GO:0004089(carbonate dehydratase activity)	00910(Nitrogen metabolism)
circRNA10541	chrX	14166333	14179050	-	4	circRNA	-	TN,HS	ENSSSCT00000013287	SYAP1	chrX:14164471-14166332|chrX:14179050-14180214	synapse associated protein 1 [Source:HGNC Symbol;Acc:HGNC:16273]	GO:0070062(extracellular exosome);GO:0005829(cytosol);GO:0005794(Golgi apparatus);GO:0005654(nucleoplasm);GO:0005634(nucleus)	NA
circRNA10542	chrX	16245778	16265456	+	6	circRNA	-	TN,HS	ENSSSCT00000033642	CDKL5	chrX:16240504-16245777|chrX:16265456-16272955	cyclin dependent kinase like 5 [Source:HGNC Symbol;Acc:HGNC:11411]	GO:0032839(dendrite cytoplasm);GO:0005829(cytosol);GO:0005654(nucleoplasm);GO:0005634(nucleus);GO:0050773(regulation of dendrite development);GO:0046777(protein autophosphorylation);GO:0045773(positive regulation of axon extension);GO:0006468(protein phosphorylation);GO:0016301(kinase activity);GO:0005524(ATP binding);GO:0004674(protein serine/threonine kinase activity);GO:0004672(protein kinase …	NA
circRNA10543	chrX	16998261	17030595	-	11	circRNA	-	TN,HS	ENSSSCT00000024706	MAP3K15	chrX:16989386-16998260|chrX:17030595-17036113	mitogen-activated protein kinase kinase kinase 15 [Source:HGNC Symbol;Acc:HGNC:31689]	GO:0006468(protein phosphorylation);GO:0005524(ATP binding);GO:0004672(protein kinase activity);GO:0005622(intracellular);GO:0016310(phosphorylation);GO:0000186(activation of MAPKK activity);GO:0000165(MAPK cascade);GO:0016740(transferase activity);GO:0016301(kinase activity);GO:0004709(MAP kinase kinase kinase activity);GO:0000166(nucleotide binding)	NA
circRNA10544	chrX	19059324	19131462	+	11	circRNA	-	TN,HS	ENSSSCT00000035336	CNKSR2	chrX:19049078-19059323|None	connector enhancer of kinase suppressor of Ras 2 [Source:HGNC Symbol;Acc:HGNC:19701]	GO:0070062(extracellular exosome);GO:0016020(membrane);GO:0014069(postsynaptic density);GO:0005737(cytoplasm);GO:0009966(regulation of signal transduction)	NA
circRNA10545	chrX	22152768	22162241	-	2	circRNA	-	TN,HS	ENSSSCT00000035302	PCYT1B	chrX:22128965-22152767|chrX:22162241-22220867	phosphate cytidylyltransferase 1, choline, beta [Source:HGNC Symbol;Acc:HGNC:8755]	GO:0006952(defense response);GO:0009058(biosynthetic process);GO:0003824(catalytic activity);GO:0007283(spermatogenesis);GO:0001541(ovarian follicle development)	00564(Glycerophospholipid metabolism);05231(Choline metabolism in cancer)
circRNA10546	chrX	37827014	37831529	+	3	circRNA	-	TN,HS	ENSSSCT00000033575	SYTL5	chrX:37822904-37827013|chrX:37831529-37845759	synaptotagmin like 5 [Source:HGNC Symbol;Acc:HGNC:15589]	GO:0098793(presynapse);GO:0070382(exocytic vesicle);GO:0005886(plasma membrane);GO:0048791(calcium ion-regulated exocytosis of neurotransmitter);GO:0017158(regulation of calcium ion-dependent exocytosis);GO:0006906(vesicle fusion);GO:0006887(exocytosis);GO:0006886(intracellular protein transport);GO:0030276(clathrin binding);GO:0019905(syntaxin binding);GO:0017137(Rab GTPase binding);GO:0005544(c…	NA
circRNA10547	chrX	43366558	43377117	-	4	circRNA	-	TN,HS	ENSSSCT00000033745	MAOB	chrX:43365591-43366557|chrX:43377117-43379177	monoamine oxidase B [Source:HGNC Symbol;Acc:HGNC:6834]	GO:0070062(extracellular exosome);GO:0016021(integral component of membrane);GO:0016020(membrane);GO:0005743(mitochondrial inner membrane);GO:0005739(mitochondrion);GO:0055114(oxidation-reduction process);GO:0021762(substantia nigra development);GO:0016491(oxidoreductase activity)	00260(Glycine, serine and threonine metabolism);00330(Arginine and proline metabolism);00340(Histidine metabolism);00350(Tyrosine metabolism);00360(Phenylalanine metabolism);00380(Tryptophan metabolism);00982(Drug metabolism - cytochrome P450);04728(Dopaminergic synapse);04726(Serotonergic synapse);05030(Cocaine addiction);05031(Amphetamine addiction);05034(Alcoholism)
[truncated: 11,190 more rows]
