# Supplementary material for: Genomewide analysis of circular RNA in pituitaries of normal and heat-stressed sows
Source: BMC Genomics. 2019 Dec 23;20:1013. doi: 10.1186/s12864-019-6377-7 (PMC6929353; doi:10.1186/s12864-019-6377-7)
Supplement: Supplementary file 3 — Additional file 3: Table S3. The information of differentially expressed circRNAs. [file 12864_2019_6377_MOESM3_ESM.xlsx]

## Sheet: sheet1
Table S3. The information of differentially expressed circRNAs
Accession	TN_P1_TN_fpkm	TN_P2_TN_fpkm	TN_P3_TN_fpkm	HS_P1_HS_fpkm	HS_P2_HS_fpkm	HS_P3_HS_fpkm	mean_fpkm_HS	mean_fpkm_TN	regulation	fold change	log2fold_change	Pvalue	significant	TN_P1_TN_backsplice_reads	TN_P2_TN_backsplice_reads	TN_P3_TN_backsplice_reads	HS_P1_HS_backsplice_reads	HS_P2_HS_backsplice_reads	HS_P3_HS_backsplice_reads	chr	start	end	strand	exon Count	circType	circRNA category	isoformName	geneName	flankIntron	gene Discription	GO	KEGG
circRNA2185	23.4512	23.366	21.0779	61.699	43.6158	36.3353	47.2167	22.6317	up	2.08631	1.06095	0.0315712	yes	29	12	18	58	27	18	chr8	113000638	113071813	-	5	circRNA	-	ENSSSCT00000009982	NDST3	chr8:112972267-113000637|None	N-deacetylase and N-sulfotransferase 3 [Source:HGNC Symbol;Acc:HGNC:7682]	GO:0016021(integral component of membrane);GO:0016020(membrane);GO:0016787(hydrolase activity);GO:0015016([heparan sulfate]-glucosamine N-sulfotransferase activity);GO:0008146(sulfotransferase activity)	00534(Glycosaminoglycan biosynthesis - heparan sulfate / heparin)
circRNA2184	36.9535	33.2051	29.567	94.3313	67.9409	56.6816	72.9846	33.2419	up	2.19556	1.13459	0.024925	yes	15	14	10	19	4	6	chr8	113000638	113029251	-	4	circRNA	-	ENSSSCT00000009982	NDST3	chr8:112972267-113000637|chr8:113029251-113070672	N-deacetylase and N-sulfotransferase 3 [Source:HGNC Symbol;Acc:HGNC:7682]	GO:0016021(integral component of membrane);GO:0016020(membrane);GO:0016787(hydrolase activity);GO:0015016([heparan sulfate]-glucosamine N-sulfotransferase activity);GO:0008146(sulfotransferase activity)	00534(Glycosaminoglycan biosynthesis - heparan sulfate / heparin)
circRNA2187	3.52004	3.20912	2.39956	8.57713	5.81365	4.76506	6.38528	3.04291	up	2.09841	1.0693	0.0478	yes	5	6	3	3	6	0	chr8	113070673	113071813	-	1	circRNA	-	ENSSSCT00000009982	NDST3	chr8:113029251-113070672|None	N-deacetylase and N-sulfotransferase 3 [Source:HGNC Symbol;Acc:HGNC:7682]	GO:0016021(integral component of membrane);GO:0016020(membrane);GO:0016787(hydrolase activity);GO:0015016([heparan sulfate]-glucosamine N-sulfotransferase activity);GO:0008146(sulfotransferase activity)	00534(Glycosaminoglycan biosynthesis - heparan sulfate / heparin)
circRNA681	7.36204	10.1296	10.6352	32.0063	19.7139	19.6365	23.7856	9.3756	up	2.53697	1.3431	0.0272013	yes	4	8	0	0	0	4	chr4	84484862	84485214	+	1	circRNA	-	ENSSSCT00000006863	OPRK1	chr4:84470415-84484861|chr4:84485214-84495640	opioid receptor kappa 1 [Source:HGNC Symbol;Acc:HGNC:8154]	GO:0043005(neuron projection);GO:0016021(integral component of membrane);GO:0016020(membrane);GO:0005887(integral component of plasma membrane);GO:0051607(defense response to virus);GO:0046877(regulation of saliva secretion);GO:0038003(opioid receptor signaling pathway);GO:0031635(adenylate cyclase-inhibiting opioid receptor signaling pathway);GO:0019233(sensory perception of pain);GO:0007626(loc…	04080(Neuroactive ligand-receptor interaction)
circRNA2183	29.8155	31.745	27.2526	82.1388	55.7906	47.6869	61.8721	29.6044	up	2.08996	1.06348	0.0369782	yes	3	1	0	2	0	0	chr8	112954167	113071813	-	11	circRNA	-	ENSSSCT00000009982	NDST3	chr8:112944054-112954166|None	N-deacetylase and N-sulfotransferase 3 [Source:HGNC Symbol;Acc:HGNC:7682]	GO:0016021(integral component of membrane);GO:0016020(membrane);GO:0016787(hydrolase activity);GO:0015016([heparan sulfate]-glucosamine N-sulfotransferase activity);GO:0008146(sulfotransferase activity)	00534(Glycosaminoglycan biosynthesis - heparan sulfate / heparin)
circRNA2600	1.82055	2.23158	1.60227	4.04053	4.21267	3.22216	3.82512	1.8848	up	2.02946	1.02109	0.00555679	yes	1	0	1	0	0	4	chr12	31697144	31698689	+	2	circRNA	-	ENSSSCT00000019162	TOM1L1	chr12:31696267-31697143|chr12:31698689-31699861	target of myb1 like 1 membrane trafficking protein [Source:HGNC Symbol;Acc:HGNC:11983]	GO:0070062(extracellular exosome);GO:0005829(cytosol);GO:0005768(endosome);GO:0005737(cytoplasm);GO:0005622(intracellular);GO:0045839(negative regulation of mitotic nuclear division);GO:0032147(activation of protein kinase activity);GO:0031954(positive regulation of protein autophosphorylation);GO:0015031(protein transport);GO:0007165(signal transduction);GO:0006886(intracellular protein transpor…	NA
circRNA6862	39.089	34.6323	30.2604	98.8554	72.9384	60.153	77.3156	34.6606	up	2.23065	1.15746	0.0216532	yes	0	0	5	0	0	0	chr8	113000638	113022338	-	3	circRNA	-	ENSSSCT00000009982	NDST3	chr8:112972267-113000637|chr8:113022338-113029163	N-deacetylase and N-sulfotransferase 3 [Source:HGNC Symbol;Acc:HGNC:7682]	GO:0016021(integral component of membrane);GO:0016020(membrane);GO:0016787(hydrolase activity);GO:0015016([heparan sulfate]-glucosamine N-sulfotransferase activity);GO:0008146(sulfotransferase activity)	00534(Glycosaminoglycan biosynthesis - heparan sulfate / heparin)
circRNA9150	5.74615	4.01523	8.05606	14.7599	14.4909	20.3643	16.5384	5.93914	up	2.78464	1.47749	0.00914869	yes	0	0	0	2	0	0	chr15	121435143	121465035	+	14	circRNA	-	ENSSSCT00000017564	ADAM23	chr15:121432247-121435142|chr15:121465035-121474714	ADAM metallopeptidase domain 23 [Source:HGNC Symbol;Acc:HGNC:202]	GO:0006508(proteolysis);GO:0008237(metallopeptidase activity);GO:0004222(metalloendopeptidase activity)	NA
circRNA760	2.3682	2.48131	2.1547	3.63645	3.63314	3.48733	3.58564	2.33474	up	1.53578	0.61897	0.000313333	yes	6	10	13	23	6	6	chr4	129774517	129792899	-	11	circRNA	-	ENSSSCT00000007525	AGL	chr4:129763418-129774516|chr4:129792899-129796719	amylo-alpha-1, 6-glucosidase, 4-alpha-glucanotransferase [Source:HGNC Symbol;Acc:HGNC:321]	GO:0016234(inclusion body);GO:0005737(cytoplasm);GO:0005634(nucleus);GO:0005980(glycogen catabolic process);GO:0005978(glycogen biosynthetic process);GO:0005977(glycogen metabolic process);GO:0005975(carbohydrate metabolic process);GO:0031593(polyubiquitin binding);GO:0030247(polysaccharide binding);GO:0004135(amylo-alpha-1,6-glucosidase activity);GO:0004134(4-alpha-glucanotransferase activity);G…	NA
circRNA2186	15.6933	17.1062	15.7627	42.5714	29.0388	24.3971	32.0024	16.1874	up	1.977	0.98331	0.0445334	yes	15	2	4	14	6	2	chr8	113022184	113071813	-	3	circRNA	-	ENSSSCT00000009982	NDST3	chr8:113005877-113022183|None	N-deacetylase and N-sulfotransferase 3 [Source:HGNC Symbol;Acc:HGNC:7682]	GO:0016021(integral component of membrane);GO:0016020(membrane);GO:0016787(hydrolase activity);GO:0015016([heparan sulfate]-glucosamine N-sulfotransferase activity);GO:0008146(sulfotransferase activity)	00534(Glycosaminoglycan biosynthesis - heparan sulfate / heparin)
circRNA921	11.3207	17.3105	19.7337	24.5225	25.8858	22.9902	24.4662	16.1216	up	1.5176	0.60179	0.0340191	yes	12	0	3	0	2	6	chr3	101057747	101079220	+	5	circRNA	-	ENSSSCT00000009247	SRBD1	chr3:101045089-101057746|chr3:101079220-101136144	S1 RNA binding domain 1 [Source:HGNC Symbol;Acc:HGNC:25521]	GO:0006139(nucleobase-containing compound metabolic process);GO:0003676(nucleic acid binding)	NA
circRNA6566	1.24416	1.01564	1.11544	1.63629	1.62592	2.14204	1.80142	1.12508	up	1.60115	0.679104	0.0208112	yes	0	0	2	5	4	5	chr1	284320474	284322778	+	2	circRNA	-	ENSSSCT00000006017	SNX30	chr1:284315441-284320473|chr1:284322778-284341517	sorting nexin family member 30 [Source:HGNC Symbol;Acc:HGNC:23685]	GO:0019898(extrinsic component of membrane);GO:0005768(endosome);GO:0005737(cytoplasm);GO:0016050(vesicle organization);GO:0006897(endocytosis);GO:0035091(phosphatidylinositol binding)	NA
circRNA2601	2.57631	2.33507	2.00514	3.82906	4.43869	3.40709	3.89161	2.3055	up	1.68796	0.755285	0.00976527	yes	4	0	2	0	1	3	chr12	31697144	31699978	+	3	circRNA	-	ENSSSCT00000019162	TOM1L1	chr12:31696267-31697143|chr12:31699978-31721011	target of myb1 like 1 membrane trafficking protein [Source:HGNC Symbol;Acc:HGNC:11983]	GO:0070062(extracellular exosome);GO:0005829(cytosol);GO:0005768(endosome);GO:0005737(cytoplasm);GO:0005622(intracellular);GO:0045839(negative regulation of mitotic nuclear division);GO:0032147(activation of protein kinase activity);GO:0031954(positive regulation of protein autophosphorylation);GO:0015031(protein transport);GO:0007165(signal transduction);GO:0006886(intracellular protein transpor…	NA
circRNA3956	2.39965	2.80067	2.48317	3.90083	4.00469	3.97705	3.96086	2.56116	up	1.54651	0.629013	0.000374102	yes	0	1	4	0	3	2	chr4	129789461	129792899	-	4	circRNA	-	ENSSSCT00000007525	AGL	chr4:129785893-129789460|chr4:129792899-129796719	amylo-alpha-1, 6-glucosidase, 4-alpha-glucanotransferase [Source:HGNC Symbol;Acc:HGNC:321]	GO:0016234(inclusion body);GO:0005737(cytoplasm);GO:0005634(nucleus);GO:0005980(glycogen catabolic process);GO:0005978(glycogen biosynthetic process);GO:0005977(glycogen metabolic process);GO:0005975(carbohydrate metabolic process);GO:0031593(polyubiquitin binding);GO:0030247(polysaccharide binding);GO:0004135(amylo-alpha-1,6-glucosidase activity);GO:0004134(4-alpha-glucanotransferase activity);G…	NA
circRNA6944	21.3239	24.5055	37.9453	49.023	47.4255	57.4535	51.3007	27.9249	up	1.83709	0.877425	0.0172979	yes	0	0	9	0	0	0	chr13	48145829	48181690	-	6	circRNA	-	ENSSSCT00000012572	ENSSSCG00000011489	chr13:48139382-48145828|chr13:48181690-48185104	NA	GO:0098793(presynapse);GO:0045202(synapse);GO:1990504(dense core granule exocytosis);GO:0016079(synaptic vesicle exocytosis)	NA
circRNA1183	2.57634	2.69015	2.58355	3.99981	3.8227	4.00229	3.9416	2.61668	up	1.50634	0.591044	4.56813e-05	yes	1	2	1	0	0	2	chr2	120420909	120423513	+	3	circRNA	-	ENSSSCT00000015514	WDR36	chr2:120412903-120420908|chr2:120423513-120427726	WD repeat domain 36 [Source:HGNC Symbol;Acc:HGNC:30696]	GO:0034388(Pwp2p-containing subcomplex of 90S preribosome);GO:0032040(small-subunit processome);GO:0005730(nucleolus);GO:0030516(regulation of axon extension);GO:0006364(rRNA processing);GO:0001895(retina homeostasis);GO:0003723(RNA binding)	03008(Ribosome biogenesis in eukaryotes)
circRNA4188	11.7133	9.33163	11.2107	15.7106	15.5958	17.4522	16.2528	10.7519	up	1.51163	0.596103	0.0042751	yes	0	3	0	0	0	3	chr2	153837681	153841925	-	3	circRNA	-	ENSSSCT00000015750	ENSSSCG00000014411	chr2:153835884-153837680|chr2:153841925-153844477	NA	GO:0005737(cytoplasm);GO:0006450(regulation of translational fidelity);GO:0006438(valyl-tRNA aminoacylation);GO:0006429(leucyl-tRNA aminoacylation);GO:0006418(tRNA aminoacylation for protein translation);GO:0006412(translation);GO:0016874(ligase activity);GO:0005524(ATP binding);GO:0004832(valine-tRNA ligase activity);GO:0004823(leucine-tRNA ligase activity);GO:0004812(aminoacyl-tRNA ligase activ…	00970(Aminoacyl-tRNA biosynthesis)
circRNA4389	6.83673	7.45013	7.19238	11.1163	9.67787	12.6482	11.1475	7.15975	up	1.55697	0.638737	0.0103941	yes	0	2	4	0	0	0	chr1	209680919	209705821	-	6	circRNA	-	ENSSSCT00000028792	CCDC175	chr1:209678509-209680918|chr1:209705821-209710476	coiled-coil domain containing 175 [Source:HGNC Symbol;Acc:HGNC:19847]	NA	NA
circRNA4756	3.30584	3.71165	4.34158	5.67484	6.32592	5.12521	5.70865	3.78636	up	1.50769	0.592339	0.0138885	yes	0	4	0	2	0	0	chr13	29719703	29727150	-	2	circRNA	-	ENSSSCT00000012366	ANO10	chr13:29630081-29719702|chr13:29727150-29739408	anoctamin 10 [Source:HGNC Symbol;Acc:HGNC:25519]	GO:0016021(integral component of membrane);GO:0016020(membrane);GO:0005886(plasma membrane);GO:0005622(intracellular);GO:1902476(chloride transmembrane transport);GO:0098655(cation transmembrane transport);GO:0006821(chloride transport);GO:0006812(cation transport);GO:0005229(intracellular calcium activated chloride channel activity);GO:0005227(calcium activated cation channel activity)	NA
circRNA5106	0.894714	1.08595	1.34815	1.92969	1.61771	2.09849	1.88196	1.1096	up	1.69606	0.76219	0.016002	yes	0	1	2	0	3	0	chr17	15481218	15482432	-	3	circRNA	-	ENSSSCT00000007712	GPCPD1	chr17:15476772-15481217|chr17:15482432-15485333	glycerophosphocholine phosphodiesterase 1 [Source:HGNC Symbol;Acc:HGNC:26957]	GO:0005737(cytoplasm);GO:0046475(glycerophospholipid catabolic process);GO:0030643(cellular phosphate ion homeostasis);GO:0007519(skeletal muscle tissue development);GO:0006629(lipid metabolic process);GO:2001070(starch binding);GO:0047389(glycerophosphocholine phosphodiesterase activity);GO:0030246(carbohydrate binding);GO:0008889(glycerophosphodiester phosphodiesterase activity);GO:0008081(phos…	00564(Glycerophospholipid metabolism);05231(Choline metabolism in cancer)
circRNA2324	18.1903	20.9057	32.1602	40.8489	40.9306	49.0424	43.6073	23.7521	up	1.83594	0.876516	0.0172686	yes	1	0	0	0	4	0	chr13	48137971	48185241	-	9	circRNA	-	ENSSSCT00000012572	ENSSSCG00000011489	chr13:48126525-48137970|chr13:48185241-48198363	NA	GO:0098793(presynapse);GO:0045202(synapse);GO:1990504(dense core granule exocytosis);GO:0016079(synaptic vesicle exocytosis)	NA
circRNA2326	11.5904	13.8636	20.7134	24.945	26.0084	30.4716	27.1417	15.3891	up	1.76369	0.818597	0.0218271	yes	1	2	1	1	0	0	chr13	48162635	48185241	-	5	circRNA	-	ENSSSCT00000012572	ENSSSCG00000011489	chr13:48159338-48162634|chr13:48185241-48198363	NA	GO:0098793(presynapse);GO:0045202(synapse);GO:1990504(dense core granule exocytosis);GO:0016079(synaptic vesicle exocytosis)	NA
circRNA266	5.07174	6.70406	7.73562	8.65465	10.5912	10.7831	10.0097	6.50381	up	1.53905	0.622038	0.0272862	yes	2	1	0	1	1	0	chr6	86657694	86666587	-	6	circRNA	-	ENSSSCT00000004038	INPP5B	chr6:86657033-86657693|chr6:86666587-86668304	inositol polyphosphate-5-phosphatase B [Source:HGNC Symbol;Acc:HGNC:6077]	GO:0016021(integral component of membrane);GO:0016020(membrane);GO:0005829(cytosol);GO:0070613(regulation of protein processing);GO:0046856(phosphatidylinositol dephosphorylation);GO:0030317(flagellated sperm motility);GO:0007283(spermatogenesis);GO:0007165(signal transduction);GO:0001701(in utero embryonic development);GO:0052658(inositol-1,4,5-trisphosphate 5-phosphatase activity);GO:0016787(hy…	00562(Inositol phosphate metabolism);04070(Phosphatidylinositol signaling system)
circRNA2660	5.68487	5.74756	8.0059	14.0793	13.32	9.93943	12.4463	6.47944	up	1.92088	0.94177	0.0158506	yes	2	0	2	1	0	0	chr12	53255994	53256623	-	2	circRNA	-	ENSSSCT00000019472	WSCD1	chr12:53251320-53255993|chr12:53256623-53260855	WSC domain containing 1 [Source:HGNC Symbol;Acc:HGNC:29060]	GO:0008146(sulfotransferase activity)	NA
circRNA8203	24.2777	28.3909	38.3751	44.4824	49.7037	42.8262	45.6708	30.3479	up	1.50491	0.589676	0.0304781	yes	0	0	0	4	1	0	chr3	101043292	101073016	+	5	circRNA	-	ENSSSCT00000009247	SRBD1	chr3:101038408-101043291|chr3:101073016-101078332	S1 RNA binding domain 1 [Source:HGNC Symbol;Acc:HGNC:25521]	GO:0006139(nucleobase-containing compound metabolic process);GO:0003676(nucleic acid binding)	NA
circRNA2031	11.8508	11.2205	11.9608	17.3305	19.1944	16.0798	17.5349	11.6773	up	1.50162	0.586516	0.00329711	yes	3	0	0	0	1	0	chr9	131973963	131984867	+	4	circRNA	-	ENSSSCT00000016906	RASAL2	chr9:131973189-131973962|chr9:131984867-131987757	RAS protein activator like 2 [Source:HGNC Symbol;Acc:HGNC:9874]	GO:0031235(intrinsic component of the cytoplasmic side of the plasma membrane);GO:0005737(cytoplasm);GO:0046580(negative regulation of Ras protein signal transduction);GO:0043547(positive regulation of GTPase activity);GO:0043087(regulation of GTPase activity);GO:0007165(signal transduction);GO:0005096(GTPase activator activity)	NA
circRNA8205	323.807	461.384	483.003	647.921	671.145	616.423	645.163	422.731	up	1.52618	0.609922	0.0131398	yes	0	0	0	2	0	2	chr3	101078333	101203581	+	5	circRNA	-	ENSSSCT00000009247	SRBD1	chr3:101073016-101078332|chr3:101203581-101205149	S1 RNA binding domain 1 [Source:HGNC Symbol;Acc:HGNC:25521]	GO:0006139(nucleobase-containing compound metabolic process);GO:0003676(nucleic acid binding)	NA
circRNA10569	3.36516	4.32069	4.33726	7.15443	6.80843	4.87063	6.27783	4.0077	up	1.56644	0.64749	0.0436461	yes	0	0	0	0	1	2	chrX	122608156	122609609	+	2	circRNA	-	ENSSSCT00000035549	SLC25A14	chrX:122604894-122608155|chrX:122609609-122614283	NA	GO:0031966(mitochondrial membrane);GO:0016021(integral component of membrane);GO:0016020(membrane);GO:0005743(mitochondrial inner membrane);GO:0006839(mitochondrial transport);GO:0006810(transport);GO:0055085(transmembrane transport);GO:0022857(transmembrane transporter activity)	NA
circRNA5843	3.31359	2.67	3.34846	5.31241	4.57517	4.41865	4.76874	3.11068	up	1.53302	0.616379	0.00932582	yes	0	0	1	0	2	0	chr5	97653518	97653944	+	1	circRNA	-	ENSSSCT00000001006	ENSSSCG00000027898	chr5:97597238-97653517|chr5:97653944-97667032	plasma membrane calcium-transporting ATPase 1 [Source:RefSeq peptide;Acc:NP_999517]	GO:0016021(integral component of membrane);GO:0016020(membrane);GO:0099132(ATP hydrolysis coupled cation transmembrane transport);GO:0070588(calcium ion transmembrane transport);GO:0006816(calcium ion transport);GO:0006811(ion transport);GO:0006810(transport);GO:0046872(metal ion binding);GO:0016787(hydrolase activity);GO:0005524(ATP binding);GO:0005388(calcium-transporting ATPase activity);GO:00…	04020(Calcium signaling pathway);04024(cAMP signaling pathway);04022(cGMP - PKG signaling pathway);04261(Adrenergic signaling in cardiomyocytes);04970(Salivary secretion);04972(Pancreatic secretion)
circRNA6614	0.815833	0.567915	0.745329	1.40484	1.53917	1.01821	1.32074	0.709692	up	1.861	0.896081	0.0240501	yes	0	0	3	0	0	0	chr18	42545532	42551952	+	4	circRNA	-	ENSSSCT00000018142	DPY19L2	chr18:42536243-42545531|chr18:42551952-42554798	dpy-19 like 2 [Source:HGNC Symbol;Acc:HGNC:19414]	GO:0016021(integral component of membrane);GO:0016020(membrane);GO:0005637(nuclear inner membrane);GO:0005634(nucleus);GO:0018406(protein C-linked glycosylation via 2'-alpha-mannosyl-L-tryptophan);GO:0007286(spermatid development);GO:0000030(mannosyltransferase activity)	NA
circRNA6943	22.503	25.9465	39.5405	48.4996	48.6748	59.6394	52.2713	29.33	up	1.78218	0.833641	0.0227734	yes	0	0	3	0	0	0	chr13	48122388	48185241	-	11	circRNA	-	ENSSSCT00000012572	ENSSSCG00000011489	chr13:48114416-48122387|chr13:48185241-48198363	NA	GO:0098793(presynapse);GO:0045202(synapse);GO:1990504(dense core granule exocytosis);GO:0016079(synaptic vesicle exocytosis)	NA
circRNA8326	2.60864	2.22707	3.39173	5.43579	3.90456	4.88721	4.74252	2.74248	up	1.72928	0.790173	0.0238855	yes	0	0	0	3	0	0	chr2	153884125	153885118	-	2	circRNA	-	ENSSSCT00000015750	ENSSSCG00000014411	chr2:153881962-153884124|chr2:153885118-153889188	NA	GO:0005737(cytoplasm);GO:0006450(regulation of translational fidelity);GO:0006438(valyl-tRNA aminoacylation);GO:0006429(leucyl-tRNA aminoacylation);GO:0006418(tRNA aminoacylation for protein translation);GO:0006412(translation);GO:0016874(ligase activity);GO:0005524(ATP binding);GO:0004832(valine-tRNA ligase activity);GO:0004823(leucine-tRNA ligase activity);GO:0004812(aminoacyl-tRNA ligase activ…	00970(Aminoacyl-tRNA biosynthesis)
circRNA10846	2.07402	2.40491	2.14341	3.5413	3.58646	3.40159	3.50978	2.20744	up	1.58998	0.669005	0.000347648	yes	0	0	0	0	0	2	chr4	129785353	129792899	-	6	circRNA	-	ENSSSCT00000007525	AGL	chr4:129783231-129785352|chr4:129792899-129796719	amylo-alpha-1, 6-glucosidase, 4-alpha-glucanotransferase [Source:HGNC Symbol;Acc:HGNC:321]	GO:0016234(inclusion body);GO:0005737(cytoplasm);GO:0005634(nucleus);GO:0005980(glycogen catabolic process);GO:0005978(glycogen biosynthetic process);GO:0005977(glycogen metabolic process);GO:0005975(carbohydrate metabolic process);GO:0031593(polyubiquitin binding);GO:0030247(polysaccharide binding);GO:0004135(amylo-alpha-1,6-glucosidase activity);GO:0004134(4-alpha-glucanotransferase activity);G…	NA
circRNA10988	1.65651	2.04831	1.23913	2.49812	2.82342	2.29644	2.53933	1.64798	up	1.54087	0.623748	0.0332643	yes	0	0	0	0	0	2	chr2	140376825	140377114	+	2	circRNA	-	ENSSSCT00000015603	ENSSSCG00000014280	chr2:140376090-140376824|chr2:140377114-140378788	NA	GO:0035861(site of double-strand break);GO:0030870(Mre11 complex);GO:0005634(nucleus);GO:0000794(condensed nuclear chromosome);GO:0000790(nuclear chromatin);GO:0000784(nuclear chromosome, telomeric region);GO:0090305(nucleic acid phosphodiester bond hydrolysis);GO:0070192(chromosome organization involved in meiotic cell cycle);GO:0046939(nucleotide phosphorylation);GO:0032508(DNA duplex unwinding…	03440(Homologous recombination);03450(Non-homologous end-joining)
circRNA3955	2.01581	2.25056	1.80303	3.19963	3.24321	3.10393	3.18226	2.02313	up	1.57293	0.653459	0.00102899	yes	0	2	0	0	0	0	chr4	129779803	129792899	-	9	circRNA	-	ENSSSCT00000007525	AGL	chr4:129776033-129779802|chr4:129792899-129796719	amylo-alpha-1, 6-glucosidase, 4-alpha-glucanotransferase [Source:HGNC Symbol;Acc:HGNC:321]	GO:0016234(inclusion body);GO:0005737(cytoplasm);GO:0005634(nucleus);GO:0005980(glycogen catabolic process);GO:0005978(glycogen biosynthetic process);GO:0005977(glycogen metabolic process);GO:0005975(carbohydrate metabolic process);GO:0031593(polyubiquitin binding);GO:0030247(polysaccharide binding);GO:0004135(amylo-alpha-1,6-glucosidase activity);GO:0004134(4-alpha-glucanotransferase activity);G…	NA
circRNA4042	10.5595	11.2766	11.6177	18.9999	15.9294	16.5044	17.1446	11.1513	up	1.53745	0.620542	0.00379433	yes	0	2	0	0	0	0	chr3	107239149	107246877	+	5	circRNA	-	ENSSSCT00000009279	CDKL4	chr3:107210724-107239148|chr3:107246877-107249585	cyclin dependent kinase like 4 [Source:HGNC Symbol;Acc:HGNC:19287]	GO:0005634(nucleus);GO:0051726(regulation of cell cycle);GO:0006468(protein phosphorylation);GO:0005524(ATP binding);GO:0004693(cyclin-dependent protein serine/threonine kinase activity);GO:0004674(protein serine/threonine kinase activity);GO:0004672(protein kinase activity);GO:0000166(nucleotide binding)	NA
circRNA4279	0.566944	0.833743	0.63409	1.03491	0.924006	1.15429	1.03774	0.678259	up	1.53	0.613532	0.025994	yes	0	2	0	0	0	0	chr1	103512707	103513105	-	2	circRNA	-	ENSSSCT00000004958	MTO1	chr1:103512177-103512706|chr1:103513105-103515150	mitochondrial tRNA translation optimization 1 [Source:HGNC Symbol;Acc:HGNC:19261]	GO:0005739(mitochondrion);GO:0070899(mitochondrial tRNA wobble uridine modification);GO:0055114(oxidation-reduction process);GO:0030488(tRNA methylation);GO:0008033(tRNA processing);GO:0002098(tRNA wobble uridine modification);GO:0050660(flavin adenine dinucleotide binding);GO:0016491(oxidoreductase activity);GO:0003723(RNA binding)	NA
circRNA5844	0.515635	0.874921	0.830478	1.13293	1.1812	1.45079	1.25497	0.740344	up	1.69512	0.761384	0.0266422	yes	0	0	2	0	0	0	chr5	99091386	99092370	+	2	circRNA	-	ENSSSCT00000001011	CEP290	chr5:99087506-99091385|chr5:99092370-99094731	centrosomal protein 290 [Source:HGNC Symbol;Acc:HGNC:29021]	GO:0043234(protein complex);GO:0035869(ciliary transition zone);GO:0034451(centriolar satellite);GO:0016020(membrane);GO:0005829(cytosol);GO:0005814(centriole);GO:0005813(centrosome);GO:0005737(cytoplasm);GO:0005634(nucleus);GO:0000930(gamma-tubulin complex);GO:0090316(positive regulation of intracellular protein transport);GO:0070201(regulation of establishment of protein localization);GO:006027…	NA
circRNA6242	9.35174	10.3644	10.2035	15.7069	13.8554	17.7155	15.7593	9.97321	up	1.58016	0.660071	0.00750956	yes	0	0	2	0	0	0	chr2	120408899	120423513	+	7	circRNA	-	ENSSSCT00000015514	WDR36	chr2:120403776-120408898|chr2:120423513-120427726	WD repeat domain 36 [Source:HGNC Symbol;Acc:HGNC:30696]	GO:0034388(Pwp2p-containing subcomplex of 90S preribosome);GO:0032040(small-subunit processome);GO:0005730(nucleolus);GO:0030516(regulation of axon extension);GO:0006364(rRNA processing);GO:0001895(retina homeostasis);GO:0003723(RNA binding)	03008(Ribosome biogenesis in eukaryotes)
circRNA8011	0.832131	1.063	0.965871	1.81606	1.38437	1.93153	1.71065	0.953669	up	1.79376	0.842987	0.0134975	yes	0	0	0	2	0	0	chr5	86843799	86859993	-	11	circRNA	-	ENSSSCT00000000949	UTP20	chr5:86842836-86843798|chr5:86859993-86862674	UTP20, small subunit processome component [Source:HGNC Symbol;Acc:HGNC:17897]	GO:0032040(small-subunit processome);GO:0030686(90S preribosome);GO:0005886(plasma membrane);GO:0005730(nucleolus);GO:0006364(rRNA processing);GO:0000462(maturation of SSU-rRNA from tricistronic rRNA transcript (SSU-rRNA, 5.8S rRNA, LSU-rRNA));GO:0003723(RNA binding)	NA
circRNA9048	3.33448	2.99433	3.63007	4.84994	6.0348	6.78565	5.89013	3.31962	up	1.77434	0.82728	0.0122779	yes	0	0	0	2	0	0	chr17	67329754	67369727	-	15	circRNA	-	ENSSSCT00000008259	SYCP2	chr17:67317155-67329753|chr17:67369727-67369967	synaptonemal complex protein 2 [Source:HGNC Symbol;Acc:HGNC:11490]	GO:0000800(lateral element);GO:0000795(synaptonemal complex);GO:0048808(male genitalia morphogenesis);GO:0043066(negative regulation of apoptotic process);GO:0009887(animal organ morphogenesis);GO:0009566(fertilization);GO:0007143(female meiotic division);GO:0007140(male meiosis);GO:0046982(protein heterodimerization activity)	NA
circRNA9135	8.21459	11.5016	9.08604	14.2951	13.4512	18.6867	15.4777	9.60075	up	1.61213	0.688971	0.0363183	yes	0	0	0	2	0	0	chr15	93626133	93628533	+	2	circRNA	-	ENSSSCT00000027373	OSBPL6	chr15:93624261-93626132|chr15:93628533-93630633	oxysterol binding protein like 6 [Source:HGNC Symbol;Acc:HGNC:16388]	GO:0097038(perinuclear endoplasmic reticulum);GO:0031965(nuclear membrane);GO:0005886(plasma membrane);GO:0005829(cytosol);GO:0006869(lipid transport);GO:0006810(transport)	NA
circRNA5146	0.552936	0.457078	0.754119	0.244086	0.208215	0.220672	0.224324	0.588044	down	0.381475	-1.39034	0.0145428	yes	0	1	9	0	0	1	chr17	59308383	59314288	-	2	circRNA	-	ENSSSCT00000008184	NFATC2	chr17:59263147-59308382|chr17:59314288-59331645	nuclear factor of activated T-cells 2 [Source:HGNC Symbol;Acc:HGNC:7776]	GO:0044798(nuclear transcription factor complex);GO:0030529(intracellular ribonucleoprotein complex);GO:0005829(cytosol);GO:0005737(cytoplasm);GO:0005667(transcription factor complex);GO:0005654(nucleoplasm);GO:0005634(nucleus);GO:0000790(nuclear chromatin);GO:1901741(positive regulation of myoblast fusion);GO:0050853(B cell receptor signaling pathway);GO:0045944(positive regulation of transcript…	04310(Wnt signaling pathway);04370(VEGF signaling pathway);04022(cGMP - PKG signaling pathway);04650(Natural killer cell mediated cytotoxicity);04660(T cell receptor signaling pathway);04662(B cell receptor signaling pathway);04921(Oxytocin signaling pathway);04360(Axon guidance);04380(Osteoclast differentiation);05166(HTLV-I infection);05161(Hepatitis B)
circRNA8068	7.19069	6.47778	4.25071	1.62955	1.5574	0.945326	1.37743	5.97306	down	0.230606	-2.1165	0.00727666	yes	0	0	0	4	0	0	chr4	90344998	90345189	-	1	circRNA	-	ENSSSCT00000006904	TBX19	chr4:90342279-90344997|chr4:90345189-90353538	T-box 19 [Source:HGNC Symbol;Acc:HGNC:11596]	GO:0005634(nucleus);GO:0045944(positive regulation of transcription from RNA polymerase II promoter);GO:0045595(regulation of cell differentiation);GO:0045165(cell fate commitment);GO:0042127(regulation of cell proliferation);GO:0021983(pituitary gland development);GO:0006355(regulation of transcription, DNA-templated);GO:0006351(transcription, DNA-templated);GO:0003700(transcription factor activ…	NA
circRNA4907	1.47247	1.24184	0.634176	0.218183	0.113739	0.379713	0.237212	1.11616	down	0.212524	-2.2343	0.028347	yes	0	2	0	0	0	0	chr12	6793063	6794914	-	3	circRNA	-	ENSSSCT00000030835	DNAI2	chr12:6790627-6793062|chr12:6794914-6799176	dynein axonemal intermediate chain 2 [Source:HGNC Symbol;Acc:HGNC:18744]	GO:0036157(outer dynein arm);GO:0036126(sperm flagellum);GO:0009897(external side of plasma membrane);GO:0005930(axoneme);GO:0005858(axonemal dynein complex);GO:0060271(cilium assembly);GO:0036158(outer dynein arm assembly);GO:0007368(determination of left/right symmetry);GO:0003341(cilium movement);GO:0003777(microtubule motor activity)	05016(Huntington's disease)
circRNA1784	114.058	112.873	100.069	74.3486	60.9063	50.4519	61.9023	109	down	0.56791	-0.816266	0.00463441	yes	12	3	7	5	7	3	chr18	19330451	19338854	-	10	circRNA	-	ENSSSCT00000018024	MEST	chr18:19329515-19330450|chr18:19338854-19342003	mesoderm specific transcript [Source:HGNC Symbol;Acc:HGNC:7028]	GO:0070062(extracellular exosome);GO:0003824(catalytic activity)	NA
circRNA3486	1.43452	0.966382	1.49475	0.713104	0.720251	0.88646	0.773271	1.29855	down	0.595487	-0.747858	0.0407835	yes	12	0	0	2	0	1	chrX	52208084	52208663	-	2	circRNA	-	ENSSSCT00000013482	PHF8	chrX:52205099-52208083|chrX:52208663-52304673	PHD finger protein 8 [Source:HGNC Symbol;Acc:HGNC:20672]	GO:0031965(nuclear membrane);GO:0005730(nucleolus);GO:0005634(nucleus);GO:0071557(histone H3-K27 demethylation);GO:0070544(histone H3-K36 demethylation);GO:0061188(negative regulation of chromatin silencing at rDNA);GO:0055114(oxidation-reduction process);GO:0045943(positive regulation of transcription from RNA polymerase I promoter);GO:0045893(positive regulation of transcription, DNA-templated)…	NA
circRNA2947	1.64839	1.33333	1.69987	0.737911	0.536213	1.15635	0.810158	1.56053	down	0.519155	-0.945762	0.0253382	yes	2	0	1	2	0	2	chr16	12676796	12679594	-	3	circRNA	-	ENSSSCT00000018292	CDH10	chr16:12649754-12676795|chr16:12679594-12737544	cadherin 10 [Source:HGNC Symbol;Acc:HGNC:1749]	GO:0016021(integral component of membrane);GO:0016020(membrane);GO:0005886(plasma membrane);GO:0007156(homophilic cell adhesion via plasma membrane adhesion molecules);GO:0007155(cell adhesion);GO:0005509(calcium ion binding)	NA
circRNA5474	17.1214	16.2992	14.536	9.88737	10.5204	10.7083	10.372	15.9855	down	0.648839	-0.624068	0.00219347	yes	0	2	1	0	3	0	chrX	127709214	127725565	-	4	circRNA	-	ENSSSCT00000030110	ARHGEF6	chrX:127683003-127709213|chrX:127725565-127737963	Rac/Cdc42 guanine nucleotide exchange factor 6 [Source:HGNC Symbol;Acc:HGNC:685]	GO:0005622(intracellular);GO:0043547(positive regulation of GTPase activity);GO:0035556(intracellular signal transduction);GO:0035023(regulation of Rho protein signal transduction);GO:0005089(Rho guanyl-nucleotide exchange factor activity);GO:0005085(guanyl-nucleotide exchange factor activity)	04810(Regulation of actin cytoskeleton);05212(Pancreatic cancer)
circRNA234	2.6989	2.09225	2.46567	1.45724	1.84783	1.52754	1.61087	2.41894	down	0.665941	-0.586533	0.0194116	yes	2	0	3	0	0	0	chr6	50083452	50083987	+	2	circRNA	-	ENSSSCT00000003502	GYS1	chr6:50082618-50083451|chr6:50083987-50084822	glycogen synthase 1 [Source:HGNC Symbol;Acc:HGNC:4706]	GO:0016234(inclusion body);GO:0016020(membrane);GO:0005737(cytoplasm);GO:0007507(heart development);GO:0005978(glycogen biosynthetic process);GO:0019901(protein kinase binding);GO:0016757(transferase activity, transferring glycosyl groups);GO:0016740(transferase activity);GO:0004373(glycogen (starch) synthase activity)	00500(Starch and sucrose metabolism);04151(PI3K-Akt signaling pathway);04152(AMPK signaling pathway);04910(Insulin signaling pathway);04922(Glucagon signaling pathway)
circRNA2758	14.0863	19.7209	15.9973	9.01939	10.4309	12.8999	10.7834	16.6015	down	0.649543	-0.622503	0.0440847	yes	2	2	0	0	0	0	chr11	86419266	86422564	+	3	circRNA	-	ENSSSCT00000028220	ENSSSCG00000024103	chr11:86417482-86419265|chr11:86422564-86424815	NA	GO:0012505(endomembrane system);GO:0005622(intracellular);GO:0090630(activation of GTPase activity);GO:0031338(regulation of vesicle fusion);GO:0006886(intracellular protein transport);GO:0017137(Rab GTPase binding);GO:0005096(GTPase activator activity);GO:0051725(protein de-ADP-ribosylation);GO:0003875(ADP-ribosylarginine hydrolase activity);GO:0000287(magnesium ion binding)	NA
circRNA4435	4.31564	4.84767	3.09782	2.39316	2.62644	1.84759	2.28907	4.08704	down	0.560079	-0.836299	0.0338237	yes	0	2	0	1	0	0	chr1	263400011	263400706	-	3	circRNA	-	ENSSSCT00000005842	ENSSSCG00000005304	chr1:263399684-263400010|chr1:263400706-263401505	NA	NA	NA
circRNA10712	12.3773	9.24587	12.9476	4.92642	6.83226	8.13457	6.63108	11.5236	down	0.575435	-0.797274	0.0298044	yes	0	0	0	0	0	3	chr6	136150997	136158436	-	4	circRNA	-	ENSSSCT00000005331	CACHD1	chr6:136144830-136150996|chr6:136158436-136163783	cache domain containing 1 [Source:HGNC Symbol;Acc:HGNC:29314]	GO:0016021(integral component of membrane);GO:0016020(membrane)	NA
circRNA7338	24.6222	37.0734	31.5791	17.2509	17.576	23.4967	19.4412	31.0916	down	0.625289	-0.677404	0.0479546	yes	0	0	1	0	2	0	chr17	66503563	66506678	+	5	circRNA	-	ENSSSCT00000034403	NELFCD	chr17:66499604-66503562|chr17:66506678-66507110	negative elongation factor complex member C/D [Source:HGNC Symbol;Acc:HGNC:15934]	GO:0005634(nucleus);GO:0045892(negative regulation of transcription, DNA-templated);GO:0006355(regulation of transcription, DNA-templated);GO:0006351(transcription, DNA-templated);GO:0003723(RNA binding)	NA
ciRNA33	1.63615	1.86374	2.56243	1.0028	1.34425	0.8548	1.06728	2.02077	down	0.528156	-0.920964	0.0385727	yes	2	0	0	0	0	0	chr17	40908372	40908553	+	1	ciRNA	-	ENSSSCT00000007930	ASXL1	chr17:40908371-40910867	additional sex combs like 1, transcriptional regulator [Source:HGNC Symbol;Acc:HGNC:18318]	GO:0070062(extracellular exosome);GO:0035517(PR-DUB complex);GO:0005634(nucleus);GO:0000790(nuclear chromatin);GO:0060430(lung saccule development);GO:0060348(bone development);GO:0048872(homeostasis of number of cells);GO:0048539(bone marrow development);GO:0048538(thymus development);GO:0048534(hematopoietic or lymphoid organ development);GO:0048387(negative regulation of retinoic acid receptor…	NA
ciRNA58	3.07864	2.32784	3.10909	2.1983	1.22593	1.37271	1.59898	2.83852	down	0.563314	-0.82799	0.0351971	yes	0	2	0	0	0	0	chr18	19333537	19333791	-	1	ciRNA	-	ENSSSCT00000018024	MEST	chr18:19333536-19333791	mesoderm specific transcript [Source:HGNC Symbol;Acc:HGNC:7028]	GO:0070062(extracellular exosome);GO:0003824(catalytic activity)	NA
circRNA7081	4.48572	5.2966	7.00893	3.91846	2.46172	3.14744	3.17588	5.59708	down	0.567416	-0.817521	0.0471777	yes	0	0	2	0	0	0	chr12	2002852	2005586	-	3	circRNA	-	ENSSSCT00000022376	ENSSSCG00000017146	chr12:2001654-2002851|chr12:2005586-2007270	NA	GO:0016567(protein ubiquitination);GO:0016887(ATPase activity);GO:0008270(zinc ion binding);GO:0004842(ubiquitin-protein transferase activity)	NA
circRNA3783	12.1997	7.56258	9.99033	5.34608	5.3652	6.19793	5.6364	9.91753	down	0.568327	-0.815206	0.0352215	yes	0	2	0	0	0	0	chr5	13498409	13507827	-	3	circRNA	-	ENSSSCT00000000177	RFX4	chr5:13484654-13498408|chr5:13507827-13512417	regulatory factor X4 [Source:HGNC Symbol;Acc:HGNC:9985]	GO:0005634(nucleus);GO:0070613(regulation of protein processing);GO:0060271(cilium assembly);GO:0045944(positive regulation of transcription from RNA polymerase II promoter);GO:0030901(midbrain development);GO:0030900(forebrain development);GO:0021914(negative regulation of smoothened signaling pathway involved in ventral spinal cord patterning);GO:0021696(cerebellar cortex morphogenesis);GO:0021…	NA
circRNA1519	11.037	8.71508	8.92759	6.24056	6.52022	6.3113	6.35736	9.55989	down	0.665004	-0.588565	0.012707	yes	2	0	0	0	0	0	chr1	180998555	181000266	-	2	circRNA	-	ENSSSCT00000025179	IGDCC4	chr1:180991069-180998554|chr1:181000266-181000345	immunoglobulin superfamily DCC subclass member 4 [Source:HGNC Symbol;Acc:HGNC:13770]	GO:0016021(integral component of membrane);GO:0016020(membrane)	NA
