# Supplementary material for: Genomewide analysis of circular RNA in pituitaries of normal and heat-stressed sows
Source: BMC Genomics. 2019 Dec 23;20:1013. doi: 10.1186/s12864-019-6377-7 (PMC6929353; doi:10.1186/s12864-019-6377-7)
Supplement: Supplementary file 4 — Additional file 4: Table S4. The total interaction relationships among miRNAs, mRNAs and the differentially expressed circRNAs. [file 12864_2019_6377_MOESM4_ESM.xlsx]

## Sheet: Sheet1
Table S4. The total interaction relationships among miRNAs, mRNAs and the differentially expressed circRNAs.
Source	Target	Match score-MiRanda	Energy-MiRanda	Energy-RNAhybrid
circRNA6944	ssc-let-7a	159	-22.22	-25.7
circRNA2324	ssc-let-7a	159	-22.22	-25.7
circRNA2326	ssc-let-7a	159	-22.22	-25.7
circRNA6943	ssc-let-7a	159	-22.22	-25.7
circRNA6944	ssc-let-7c	161	-26.98	-29.4
circRNA2324	ssc-let-7c	161	-26.98	-29.4
circRNA2326	ssc-let-7c	161	-26.98	-29.4
circRNA6943	ssc-let-7c	161	-26.98	-29.4
circRNA6944	ssc-let-7e	155	-21.96	-25.1
circRNA2324	ssc-let-7e	155	-21.96	-25.9
circRNA2326	ssc-let-7e	155	-21.96	-25.9
circRNA6943	ssc-let-7e	155	-21.96	-25.9
circRNA8011	ssc-let-7e	151	-20.02	-24
circRNA6944	ssc-let-7f-5p	159	-22.11	-25
circRNA2324	ssc-let-7f-5p	159	-22.11	-25
circRNA2326	ssc-let-7f-5p	159	-22.11	-25
circRNA6943	ssc-let-7f-5p	159	-22.11	-25
circRNA6944	ssc-let-7g	151	-21.36	-22.6
circRNA2324	ssc-let-7g	151	-21.36	-22.6
circRNA2326	ssc-let-7g	151	-21.36	-22.6
circRNA6943	ssc-let-7g	151	-21.36	-22.6
circRNA6944	ssc-let-7i-5p	151	-23.35	-22.6
circRNA2324	ssc-let-7i-5p	151	-23.35	-22.6
circRNA2326	ssc-let-7i-5p	151	-23.35	-22.6
circRNA6943	ssc-let-7i-5p	151	-23.35	-22.6
circRNA5843	ssc-miR-103	165	-25.8	-26.4
circRNA5843	ssc-miR-10382	147	-20.59	-24
circRNA266	ssc-miR-10387	160	-21	-22.7
circRNA5843	ssc-miR-107	165	-25.8	-26.4
circRNA33	ssc-miR-1224	151	-22.63	-24.6
circRNA2758	ssc-miR-1249	154	-23.29	-23.1
circRNA7081	ssc-miR-127	154	-28.5	-28.5
circRNA9048	ssc-miR-128	156	-21.73	-20.4
circRNA2758	ssc-miR-1307	145	-23.82	-21.2
circRNA6944	ssc-miR-132	153	-21.52	-21.8
circRNA2324	ssc-miR-132	153	-21.52	-21.8
circRNA2326	ssc-miR-132	153	-21.52	-21.8
circRNA6943	ssc-miR-132	153	-21.52	-21.8
circRNA2600	ssc-miR-1343	143	-25.21	-28.1
circRNA2601	ssc-miR-1343	143	-25.21	-28.1
circRNA1519	ssc-miR-1343	153	-30.22	-27.2
circRNA9048	ssc-miR-136-5p	161	-20.25	-23.3
circRNA5146	ssc-miR-140-3p	165	-27.44	-28.7
circRNA2947	ssc-miR-140-3p	159	-27.74	-24.1
circRNA8205	ssc-miR-141	162	-21.15	-24.9
circRNA8011	ssc-miR-149	152	-24.06	-26.3
circRNA9048	ssc-miR-149	146	-20.81	-23.3
circRNA6614	ssc-miR-150	160	-23.03	-26.8
circRNA2758	ssc-miR-16	158	-22.89	-24.8
circRNA9150	ssc-miR-17-3p	157	-23.14	-25.8
circRNA58	ssc-miR-183	159	-20.79	-22.2
circRNA760	ssc-miR-1839-5p	173	-26.1	-29.3
circRNA10846	ssc-miR-1839-5p	173	-26.1	-29.3
circRNA3955	ssc-miR-1839-5p	173	-26.1	-29.3
circRNA33	ssc-miR-184	145	-21	-22.6
circRNA2031	ssc-miR-1842	157	-23.82	-27.5
circRNA9150	ssc-miR-185	162	-21.33	-24
circRNA760	ssc-miR-187	158	-21.13	-22.4
circRNA9150	ssc-miR-193a-3p	151	-25.16	-25.2
circRNA2947	ssc-miR-193a-3p	168	-22	-26.7
circRNA2183	ssc-miR-193a-5p	150	-22.88	-24.1
circRNA2185	ssc-miR-194a-3p	164	-23.79	-27.9
circRNA2184	ssc-miR-194a-3p	164	-23.79	-27.9
circRNA2183	ssc-miR-194a-3p	164	-23.79	-27.9
circRNA6862	ssc-miR-194a-3p	164	-23.79	-27.9
circRNA2660	ssc-miR-194a-3p	157	-23.96	-25.8
circRNA234	ssc-miR-194a-3p	163	-25.91	-31.5
circRNA4042	ssc-miR-199a-5p	168	-20.57	-24.5
circRNA4042	ssc-miR-199b-5p	172	-23.28	-26.2
circRNA5146	ssc-miR-202-3p	155	-24	-23.6
circRNA760	ssc-miR-205	142	-21.93	-24.4
circRNA2031	ssc-miR-212	159	-23.69	-26.3
circRNA4279	ssc-miR-214-3p	157	-22.49	-22.8
circRNA1784	ssc-miR-214-3p	169	-29.65	-30.6
circRNA7338	ssc-miR-219b-3p	165	-20.29	-25.8
circRNA8205	ssc-miR-221-5p	158	-20.03	-20.1
circRNA2031	ssc-miR-2320-5p	309	-46.85	-31
circRNA4042	ssc-miR-2320-5p	162	-26.19	-26
circRNA1784	ssc-miR-2320-5p	148	-21.77	-20.6
circRNA234	ssc-miR-2320-5p	153	-28.48	-28
circRNA4435	ssc-miR-2320-5p	146	-21.96	-23.3
circRNA5146	ssc-miR-2411	159	-24.91	-27.2
circRNA2324	ssc-miR-296-3p	149	-20.54	-23.2
circRNA2326	ssc-miR-296-3p	149	-20.54	-23.2
circRNA6943	ssc-miR-296-3p	149	-20.54	-23.2
circRNA4907	ssc-miR-296-3p	158	-24.58	-28.2
circRNA7081	ssc-miR-296-3p	166	-32.34	-36.7
circRNA5146	ssc-miR-296-5p	150	-21.55	-23.9
circRNA3486	ssc-miR-296-5p	140	-22.08	-22.7
circRNA6566	ssc-miR-30c-1-3p	161	-23.01	-26.2
circRNA2031	ssc-miR-30c-1-3p	141	-20.84	-20.5
circRNA5146	ssc-miR-30c-1-3p	161	-23.48	-26.1
circRNA6566	ssc-miR-30c-3p	157	-24.22	-24.6
circRNA5146	ssc-miR-30c-3p	157	-20.88	-24.4
circRNA6944	ssc-miR-320	169	-23.48	-26.7
circRNA2324	ssc-miR-320	169	-23.48	-26.7
circRNA2326	ssc-miR-320	169	-23.48	-26.7
circRNA6943	ssc-miR-320	169	-23.48	-26.7
circRNA1784	ssc-miR-320	157	-24.36	-24.8
circRNA5146	ssc-miR-326	161	-25.75	-31.5
circRNA5146	ssc-miR-330	163	-23.29	-24.8
circRNA234	ssc-miR-330	152	-21	-23.7
circRNA58	ssc-miR-338	168	-21.51	-24.3
circRNA7081	ssc-miR-338	152	-25.19	-20.5
circRNA6566	ssc-miR-339-3p	143	-21.57	-20.4
circRNA2660	ssc-miR-339-3p	149	-20.72	-25
circRNA5146	ssc-miR-339-3p	145	-20.09	-23.5
circRNA1519	ssc-miR-339-3p	151	-24.43	-28.3
circRNA8011	ssc-miR-345-5p	160	-24.37	-27
circRNA2183	ssc-miR-34a	163	-25.44	-25.2
circRNA4279	ssc-miR-34a	164	-22.97	-24.2
circRNA4279	ssc-miR-34c	155	-21.43	-22.5
circRNA2185	ssc-miR-361-3p	152	-20.36	-22.7
circRNA2187	ssc-miR-361-3p	152	-20.36	-22.7
circRNA2183	ssc-miR-361-3p	152	-20.36	-22.7
circRNA9150	ssc-miR-361-3p	156	-21.63	-25.7
circRNA2186	ssc-miR-361-3p	152	-20.36	-22.7
circRNA1519	ssc-miR-361-3p	153	-26.75	-26.5
circRNA760	ssc-miR-362	167	-23.04	-26.4
circRNA10846	ssc-miR-362	167	-23.04	-26.4
circRNA3955	ssc-miR-362	167	-23.04	-26.4
circRNA58	ssc-miR-362	173	-21.77	-25.1
circRNA4042	ssc-miR-365-5p	174	-29.67	-33.3
circRNA266	ssc-miR-370	152	-25.56	-25.9
circRNA7081	ssc-miR-370	162	-32.53	-32.2
circRNA234	ssc-miR-383	149	-23.92	-25.6
circRNA2185	ssc-miR-421-3p	159	-25.07	-22.1
circRNA2184	ssc-miR-421-3p	159	-25.07	-22.1
circRNA2183	ssc-miR-421-3p	159	-25.07	-22.1
circRNA6862	ssc-miR-421-3p	159	-25.07	-22.1
circRNA2186	ssc-miR-421-3p	159	-25.07	-22.1
circRNA2183	ssc-miR-423-3p	170	-31.71	-32.8
circRNA2185	ssc-miR-423-5p	142	-21.02	-22.1
circRNA2184	ssc-miR-423-5p	142	-21.02	-22.1
circRNA2183	ssc-miR-423-5p	142	-21.02	-22.1
circRNA6862	ssc-miR-423-5p	142	-21.02	-22.1
circRNA5146	ssc-miR-423-5p	151	-27.49	-25.7
circRNA2183	ssc-miR-4331-3p	147	-20.99	-25.8
circRNA4042	ssc-miR-4331-3p	152	-21.26	-22.5
circRNA5146	ssc-miR-4332	140	-20.9	-21.1
circRNA7338	ssc-miR-4332	140	-21.27	-21.3
circRNA8203	ssc-miR-4334-5p	157	-25.35	-27.4
circRNA2758	ssc-miR-4334-5p	160	-33.8	-30.7
circRNA5106	ssc-miR-4335	140	-20.88	-24.1
circRNA8011	ssc-miR-4335	142	-20.68	-20
circRNA58	ssc-miR-455-3p	153	-22.48	-24.5
circRNA6566	ssc-miR-484	146	-25.8	-24.5
circRNA4907	ssc-miR-484	145	-21.5	-23
circRNA9150	ssc-miR-487b	170	-24.3	-30
circRNA5843	ssc-miR-490	162	-20.76	-22.2
circRNA5843	ssc-miR-490-3p	162	-20.76	-22.2
circRNA2185	ssc-miR-491	148	-21.98	-24.5
circRNA2184	ssc-miR-491	148	-21.98	-20.5
circRNA2183	ssc-miR-491	148	-21.98	-24.5
circRNA6862	ssc-miR-491	148	-21.98	-20.5
circRNA2031	ssc-miR-491	142	-25.01	-20.5
circRNA2758	ssc-miR-497	155	-21.74	-22.8
circRNA6242	ssc-miR-500-5p	166	-25.37	-28.5
circRNA5474	ssc-miR-500-5p	158	-23.33	-24.5
circRNA760	ssc-miR-503	156	-22.62	-25
circRNA3955	ssc-miR-503	156	-22.62	-25
circRNA9150	ssc-miR-504	146	-22.66	-22.5
circRNA760	ssc-miR-532-3p	156	-21.97	-21.4
circRNA3955	ssc-miR-532-3p	156	-21.97	-21.4
circRNA9135	ssc-miR-532-3p	146	-20.22	-21.7
circRNA4279	ssc-miR-532-5p	156	-22.76	-22.6
circRNA8011	ssc-miR-670	176	-30.7	-30.1
circRNA2660	ssc-miR-671-3p	155	-24.46	-25.7
circRNA10712	ssc-miR-671-5p	158	-26.58	-31
circRNA1519	ssc-miR-6782-3p	157	-24.96	-25.1
circRNA4042	ssc-miR-708-5p	295	-43.6	-21.6
circRNA8011	ssc-miR-7135-3p	157	-23.67	-23.2
circRNA9135	ssc-miR-7136-5p	155	-26.17	-27.3
circRNA4042	ssc-miR-7137-3p	143	-23.92	-26.7
circRNA5146	ssc-miR-7137-3p	145	-21.33	-30.2
circRNA760	ssc-miR-7138-3p	155	-24.41	-21.2
circRNA3956	ssc-miR-7138-3p	155	-24.41	-21.2
circRNA2324	ssc-miR-7138-3p	153	-22.69	-25
circRNA2326	ssc-miR-7138-3p	153	-22.69	-25
circRNA6943	ssc-miR-7138-3p	153	-22.69	-25
circRNA10846	ssc-miR-7138-3p	155	-24.41	-21.2
circRNA3955	ssc-miR-7138-3p	155	-24.41	-21.2
circRNA7081	ssc-miR-7138-5p	143	-20.07	-20.2
circRNA9150	ssc-miR-7139-5p	154	-21.22	-21.6
circRNA7338	ssc-miR-7142-5p	145	-22.58	-22.1
circRNA6614	ssc-miR-7144-5p	158	-26.16	-23.5
circRNA5146	ssc-miR-744	307	-49.71	-30.5
circRNA2031	ssc-miR-769-3p	145	-21.49	-24.4
circRNA9048	ssc-miR-769-3p	152	-21.42	-25.7
circRNA4435	ssc-miR-874	145	-23.14	-20.9
circRNA5146	ssc-miR-885-3p	302	-47.83	-32.4
circRNA1784	ssc-miR-92b-5p	146	-22.89	-23.2
circRNA2183	ssc-miR-9788-3p	160	-23.46	-28.6
circRNA5146	ssc-miR-9811-5p	145	-20.69	-21.8
circRNA681	ssc-miR-9816-3p	150	-24.01	-22.7
circRNA2183	ssc-miR-9816-3p	154	-22.57	-24.1
circRNA8011	ssc-miR-9816-3p	152	-23.7	-24.9
circRNA2185	ssc-miR-9820-5p	154	-21.75	-23.5
circRNA2187	ssc-miR-9820-5p	154	-21.75	-23.5
circRNA2183	ssc-miR-9820-5p	154	-21.75	-23.5
circRNA2186	ssc-miR-9820-5p	154	-21.75	-23.5
circRNA8011	ssc-miR-9820-5p	149	-20.32	-22.7
circRNA8326	ssc-miR-9821-5p	153	-22.49	-26.7
circRNA2947	ssc-miR-9821-5p	150	-20.38	-22.7
circRNA8326	ssc-miR-9822-3p	160	-25.92	-27.6
circRNA2758	ssc-miR-9824-5p	149	-22.23	-25.3
circRNA2185	ssc-miR-9830-5p	154	-21.08	-25
circRNA2187	ssc-miR-9830-5p	154	-21.08	-25
circRNA2183	ssc-miR-9830-5p	154	-21.08	-25
circRNA2186	ssc-miR-9830-5p	154	-21.08	-25
circRNA5844	ssc-miR-9841-3p	157	-23.96	-28.4
circRNA4435	ssc-miR-9846-3p	154	-25.53	-23.2
circRNA5146	ssc-miR-9847-3p	140	-20.53	-30.9
circRNA1519	ssc-miR-9847-3p	300	-51.68	-24.8
circRNA5146	ssc-miR-9851-3p	306	-54.16	-31.4
circRNA3783	ssc-miR-9855-5p	161	-21.34	-22.8
ssc-let-7a	ENSSSCT00000004558	158	-21	-21.2
ssc-let-7a	ENSSSCT00000005785	172	-24.64	-28
ssc-let-7a	ENSSSCT00000025216	172	-24.64	-28
ssc-let-7a	ENSSSCT00000006162	161	-22	-24.6
ssc-let-7a	ENSSSCT00000006235	156	-20.18	-23.8
ssc-let-7a	ENSSSCT00000021528	146	-21.29	-21
ssc-let-7a	ENSSSCT00000005253	157	-20.64	-22.2
ssc-let-7a	ENSSSCT00000032931	157	-22.23	-25.1
ssc-let-7a	ENSSSCT00000005441	169	-23.94	-25.5
ssc-let-7a	ENSSSCT00000025179	169	-23.94	-25.5
ssc-let-7a	ENSSSCT00000029766	164	-21.47	-25.1
ssc-let-7a	ENSSSCT00000005928	159	-20.56	-23.7
ssc-let-7a	ENSSSCT00000006149	154	-20.61	-21.7
ssc-let-7a	ENSSSCT00000014261	153	-21.83	-21.6
ssc-let-7a	ENSSSCT00000015539	153	-22.56	-22.1
ssc-let-7a	ENSSSCT00000015591	168	-24.08	-27.5
ssc-let-7a	ENSSSCT00000015595	163	-21.06	-25.2
ssc-let-7a	ENSSSCT00000027683	153	-21.17	-24.6
ssc-let-7a	ENSSSCT00000014293	166	-22.01	-28.9
ssc-let-7a	ENSSSCT00000014288	166	-22.01	-28.9
ssc-let-7a	ENSSSCT00000015423	160	-25.08	-24.2
ssc-let-7a	ENSSSCT00000033118	164	-22.87	-26
ssc-let-7a	ENSSSCT00000008589	165	-23.05	-26.8
ssc-let-7a	ENSSSCT00000009391	162	-23.47	-28.1
ssc-let-7a	ENSSSCT00000009390	162	-23.47	-28.1
ssc-let-7a	ENSSSCT00000008548	170	-24.03	-27.6
ssc-let-7a	ENSSSCT00000008913	152	-23.72	-24.2
ssc-let-7a	ENSSSCT00000032628	165	-22.58	-25.9
ssc-let-7a	ENSSSCT00000031635	165	-23.1	-26.5
ssc-let-7a	ENSSSCT00000033193	156	-21.08	-25.1
ssc-let-7a	ENSSSCT00000007413	171	-20.37	-25
ssc-let-7a	ENSSSCT00000006586	166	-20.12	-24.5
ssc-let-7a	ENSSSCT00000006975	157	-23.17	-23.9
ssc-let-7a	ENSSSCT00000006974	157	-23.17	-23.9
ssc-let-7a	ENSSSCT00000031349	161	-21.15	-26.3
ssc-let-7a	ENSSSCT00000000991	149	-20.73	-21.1
ssc-let-7a	ENSSSCT00000030219	150	-21.43	-20.9
ssc-let-7a	ENSSSCT00000035821	161	-22.66	-27.6
ssc-let-7a	ENSSSCT00000034427	161	-22.66	-27.6
ssc-let-7a	ENSSSCT00000000564	160	-23.28	-23.4
ssc-let-7a	ENSSSCT00000030958	176	-22.42	-26.1
ssc-let-7a	ENSSSCT00000002983	167	-23.62	-26.9
ssc-let-7a	ENSSSCT00000004084	166	-22.83	-24.8
ssc-let-7a	ENSSSCT00000025283	317	-42.91	-27.7
ssc-let-7a	ENSSSCT00000034420	155	-20.48	-21.6
ssc-let-7a	ENSSSCT00000003841	153	-22.72	-20.4
ssc-let-7a	ENSSSCT00000025811	144	-21.62	-21.6
ssc-let-7a	ENSSSCT00000004011	172	-27.4	-30.9
ssc-let-7a	ENSSSCT00000002639	156	-20.63	-24.6
ssc-let-7a	ENSSSCT00000036272	156	-20.32	-22.8
ssc-let-7a	ENSSSCT00000036103	156	-20.32	-22.8
ssc-let-7a	ENSSSCT00000032760	146	-21.25	-21.6
ssc-let-7a	ENSSSCT00000025126	152	-21.87	-22.1
ssc-let-7a	ENSSSCT00000028987	151	-21.11	-24.1
ssc-let-7a	ENSSSCT00000002220	164	-20.52	-22.9
ssc-let-7a	ENSSSCT00000035069	154	-20.23	-23.3
ssc-let-7a	ENSSSCT00000035771	156	-22.71	-26.1
ssc-let-7a	ENSSSCT00000033517	156	-22.71	-26.1
ssc-let-7a	ENSSSCT00000002553	148	-20.28	-26.1
ssc-let-7a	ENSSSCT00000009981	159	-22.7	-20.8
ssc-let-7a	ENSSSCT00000009507	158	-23.18	-26
ssc-let-7a	ENSSSCT00000025116	149	-21.07	-20.4
ssc-let-7a	ENSSSCT00000009584	170	-25.29	-28.7
ssc-let-7a	ENSSSCT00000022622	158	-20.14	-22
ssc-let-7a	ENSSSCT00000016203	157	-21.68	-24.5
ssc-let-7a	ENSSSCT00000023467	158	-20.16	-21
ssc-let-7a	ENSSSCT00000016317	164	-25.29	-27
ssc-let-7a	ENSSSCT00000016569	145	-21.19	-21.8
ssc-let-7a	ENSSSCT00000029335	157	-22.82	-25.2
ssc-let-7a	ENSSSCT00000031589	160	-20.91	-25.5
ssc-let-7a	ENSSSCT00000017057	169	-27.53	-29
ssc-let-7a	ENSSSCT00000016802	152	-20.11	-27
ssc-let-7a	ENSSSCT00000033770	158	-20.1	-24.4
ssc-let-7a	ENSSSCT00000034919	158	-20.1	-24.4
ssc-let-7a	ENSSSCT00000013592	159	-23.88	-25.5
ssc-let-7a	ENSSSCT00000023290	149	-20.2	-23.4
ssc-let-7a	ENSSSCT00000029310	149	-20.2	-23.4
ssc-let-7a	ENSSSCT00000013746	153	-20.74	-23.5
ssc-let-7a	ENSSSCT00000025633	168	-20.42	-21.6
ssc-let-7a	ENSSSCT00000011876	157	-20.93	-24.4
ssc-let-7a	ENSSSCT00000011984	153	-20.73	-23.1
ssc-let-7a	ENSSSCT00000035745	157	-21.22	-24
ssc-let-7a	ENSSSCT00000033903	157	-21.22	-24
ssc-let-7a	ENSSSCT00000033663	157	-21.22	-24
ssc-let-7a	ENSSSCT00000034986	157	-21.22	-24
ssc-let-7a	ENSSSCT00000012223	158	-22.69	-23.9
ssc-let-7a	ENSSSCT00000010295	154	-20.3	-22
ssc-let-7a	ENSSSCT00000019014	153	-20.92	-24.2
ssc-let-7a	ENSSSCT00000019020	172	-26.16	-25.8
ssc-let-7a	ENSSSCT00000019237	148	-20.5	-23
ssc-let-7a	ENSSSCT00000019441	160	-22.01	-22.1
ssc-let-7a	ENSSSCT00000035940	158	-20.2	-22.3
ssc-let-7a	ENSSSCT00000012598	151	-20.44	-21.5
ssc-let-7a	ENSSSCT00000030864	149	-20.46	-25.6
ssc-let-7a	ENSSSCT00000025026	155	-20.07	-22.4
ssc-let-7a	ENSSSCT00000012486	152	-21.79	-22.8
ssc-let-7a	ENSSSCT00000012857	152	-21.83	-20.9
ssc-let-7a	ENSSSCT00000031560	159	-20.15	-25.9
ssc-let-7a	ENSSSCT00000032815	157	-20.61	-21.8
ssc-let-7a	ENSSSCT00000036075	157	-20.61	-21.8
ssc-let-7a	ENSSSCT00000029377	167	-20.17	-22.6
ssc-let-7a	ENSSSCT00000026685	164	-21.57	-23.6
ssc-let-7a	ENSSSCT00000030347	155	-21.13	-24.9
ssc-let-7a	ENSSSCT00000010810	156	-21.84	-24
ssc-let-7a	ENSSSCT00000010954	155	-23.78	-25.9
ssc-let-7a	ENSSSCT00000023338	154	-20.26	-24.2
ssc-let-7a	ENSSSCT00000024853	162	-22.15	-27.6
ssc-let-7a	ENSSSCT00000036573	149	-20.83	-20.8
ssc-let-7a	ENSSSCT00000017495	157	-21.27	-23.4
ssc-let-7a	ENSSSCT00000023088	157	-21.27	-23.4
ssc-let-7a	ENSSSCT00000024007	160	-23.51	-25.9
ssc-let-7a	ENSSSCT00000018424	162	-22.59	-24.5
ssc-let-7a	ENSSSCT00000018567	149	-20.8	-20.9
ssc-let-7a	ENSSSCT00000018281	161	-23.65	-25.4
ssc-let-7a	ENSSSCT00000008186	156	-21.61	-21
ssc-let-7a	ENSSSCT00000035551	156	-21.61	-21
ssc-let-7a	ENSSSCT00000027828	167	-25.52	-30.2
ssc-let-7a	ENSSSCT00000026922	143	-20.07	-20.9
ssc-let-7a	ENSSSCT00000030050	152	-20.11	-27
ssc-let-7a	ENSSSCT00000024850	158	-20.66	-23.7
ssc-let-7a	ENSSSCT00000031431	148	-20.47	-22.5
ssc-let-7a	ENSSSCT00000026470	167	-21.4	-24.3
ssc-let-7c	ENSSSCT00000004558	166	-27.99	-27.5
ssc-let-7c	ENSSSCT00000035193	154	-20.2	-23.1
ssc-let-7c	ENSSSCT00000036555	154	-20.2	-23.1
ssc-let-7c	ENSSSCT00000004790	154	-20.2	-23.1
ssc-let-7c	ENSSSCT00000026977	154	-20.2	-23.1
ssc-let-7c	ENSSSCT00000031282	154	-21.17	-26.9
ssc-let-7c	ENSSSCT00000005246	154	-21.17	-26.9
ssc-let-7c	ENSSSCT00000005290	156	-20.46	-22.1
ssc-let-7c	ENSSSCT00000030424	153	-21.28	-21.8
ssc-let-7c	ENSSSCT00000005311	161	-21.54	-23.3
ssc-let-7c	ENSSSCT00000005785	179	-28.66	-29.4
ssc-let-7c	ENSSSCT00000025216	179	-28.66	-29.4
ssc-let-7c	ENSSSCT00000025444	150	-21.82	-23.2
ssc-let-7c	ENSSSCT00000005942	162	-24.78	-24.9
ssc-let-7c	ENSSSCT00000006162	161	-21.87	-24.6
ssc-let-7c	ENSSSCT00000006235	158	-21.45	-23.8
ssc-let-7c	ENSSSCT00000004519	147	-21.2	-20.1
ssc-let-7c	ENSSSCT00000021528	146	-21.04	-21
ssc-let-7c	ENSSSCT00000031473	149	-20.66	-23.9
ssc-let-7c	ENSSSCT00000005253	159	-23.42	-22.2
ssc-let-7c	ENSSSCT00000032931	154	-22.13	-25.1
ssc-let-7c	ENSSSCT00000005441	167	-24.42	-25.2
ssc-let-7c	ENSSSCT00000025179	167	-24.42	-25.2
ssc-let-7c	ENSSSCT00000029766	160	-20.3	-25.2
ssc-let-7c	ENSSSCT00000005839	154	-22.22	-22.1
ssc-let-7c	ENSSSCT00000005928	159	-20.86	-23.7
ssc-let-7c	ENSSSCT00000032454	143	-20.1	-20.7
ssc-let-7c	ENSSSCT00000006149	155	-22.74	-22.7
ssc-let-7c	ENSSSCT00000006438	147	-20.49	-23.7
ssc-let-7c	ENSSSCT00000027981	152	-21.27	-22.1
ssc-let-7c	ENSSSCT00000015539	158	-22.43	-22.1
ssc-let-7c	ENSSSCT00000015591	168	-24.52	-27.2
ssc-let-7c	ENSSSCT00000015595	159	-20.37	-24.9
ssc-let-7c	ENSSSCT00000014245	155	-23.1	-25.9
ssc-let-7c	ENSSSCT00000014459	147	-20.36	-24.4
ssc-let-7c	ENSSSCT00000023253	159	-22.48	-23.6
ssc-let-7c	ENSSSCT00000029030	160	-24.38	-23.1
ssc-let-7c	ENSSSCT00000027648	159	-24.78	-24.1
ssc-let-7c	ENSSSCT00000014934	150	-20.27	-21.9
ssc-let-7c	ENSSSCT00000034530	144	-20.02	-23.4
ssc-let-7c	ENSSSCT00000015423	160	-22.53	-24.2
ssc-let-7c	ENSSSCT00000033118	169	-26.68	-28.5
ssc-let-7c	ENSSSCT00000029343	155	-21.62	-23.8
ssc-let-7c	ENSSSCT00000008589	161	-23.37	-26.5
ssc-let-7c	ENSSSCT00000034710	150	-23.91	-22
ssc-let-7c	ENSSSCT00000009391	158	-20.63	-26.7
ssc-let-7c	ENSSSCT00000009390	158	-20.63	-26.7
ssc-let-7c	ENSSSCT00000025080	159	-21.81	-22.5
ssc-let-7c	ENSSSCT00000008548	166	-23.34	-27.3
ssc-let-7c	ENSSSCT00000008636	162	-24.98	-24.7
ssc-let-7c	ENSSSCT00000008751	162	-21.42	-23.6
ssc-let-7c	ENSSSCT00000031486	141	-20.08	-20.6
ssc-let-7c	ENSSSCT00000008913	155	-23.44	-24.2
ssc-let-7c	ENSSSCT00000032628	165	-26.9	-28.3
ssc-let-7c	ENSSSCT00000031020	165	-20.06	-23
ssc-let-7c	ENSSSCT00000031635	161	-22.62	-26.1
ssc-let-7c	ENSSSCT00000024583	154	-21.94	-26.1
ssc-let-7c	ENSSSCT00000036299	159	-20.45	-21.6
ssc-let-7c	ENSSSCT00000033005	159	-20.45	-21.6
ssc-let-7c	ENSSSCT00000035372	159	-20.45	-21.6
ssc-let-7c	ENSSSCT00000033193	156	-20.39	-24.9
ssc-let-7c	ENSSSCT00000006501	152	-20.73	-22.9
ssc-let-7c	ENSSSCT00000007413	167	-20.37	-25.8
ssc-let-7c	ENSSSCT00000006638	150	-20.03	-21.7
ssc-let-7c	ENSSSCT00000006975	155	-20.88	-22.6
ssc-let-7c	ENSSSCT00000006974	155	-20.88	-22.6
ssc-let-7c	ENSSSCT00000007280	157	-20.56	-21.2
ssc-let-7c	ENSSSCT00000027281	154	-22.39	-22.9
ssc-let-7c	ENSSSCT00000031349	161	-21.79	-26.6
ssc-let-7c	ENSSSCT00000000665	156	-20.91	-20
ssc-let-7c	ENSSSCT00000000991	145	-20.04	-20.8
ssc-let-7c	ENSSSCT00000030219	150	-21.43	-20.9
ssc-let-7c	ENSSSCT00000000267	167	-23.51	-21.9
ssc-let-7c	ENSSSCT00000035821	167	-28.54	-31.6
ssc-let-7c	ENSSSCT00000034427	167	-28.54	-31.6
ssc-let-7c	ENSSSCT00000000564	156	-20.44	-22.1
ssc-let-7c	ENSSSCT00000030958	172	-21.45	-24.8
ssc-let-7c	ENSSSCT00000027904	153	-20.22	-22.2
ssc-let-7c	ENSSSCT00000026340	153	-20.22	-22.2
ssc-let-7c	ENSSSCT00000031862	153	-20.22	-22.2
ssc-let-7c	ENSSSCT00000000913	153	-22.12	-27.3
ssc-let-7c	ENSSSCT00000000912	153	-22.12	-27.3
ssc-let-7c	ENSSSCT00000002983	166	-21.2	-25.6
ssc-let-7c	ENSSSCT00000003879	157	-21.9	-21.8
ssc-let-7c	ENSSSCT00000004084	162	-23.15	-24.5
ssc-let-7c	ENSSSCT00000004098	146	-20.17	-21.7
ssc-let-7c	ENSSSCT00000031098	158	-22.73	-25.8
ssc-let-7c	ENSSSCT00000003182	148	-22.27	-21.5
ssc-let-7c	ENSSSCT00000025283	317	-45.68	-27.7
ssc-let-7c	ENSSSCT00000025289	312	-42.22	-21.7
ssc-let-7c	ENSSSCT00000003739	156	-22.92	-24.3
ssc-let-7c	ENSSSCT00000003794	166	-23.4	-27.1
ssc-let-7c	ENSSSCT00000027174	150	-21.17	-23.3
ssc-let-7c	ENSSSCT00000003841	149	-20.38	-20.6
ssc-let-7c	ENSSSCT00000004011	168	-27.44	-29.7
ssc-let-7c	ENSSSCT00000029413	142	-21.24	-23.2
ssc-let-7c	ENSSSCT00000002639	159	-20.21	-26
ssc-let-7c	ENSSSCT00000036473	154	-23.55	-29.2
ssc-let-7c	ENSSSCT00000036272	152	-21.47	-24.1
ssc-let-7c	ENSSSCT00000036103	152	-21.47	-24.1
ssc-let-7c	ENSSSCT00000032760	153	-26.72	-26.2
ssc-let-7c	ENSSSCT00000001777	163	-21	-23.8
ssc-let-7c	ENSSSCT00000002110	151	-20.33	-21.5
ssc-let-7c	ENSSSCT00000023820	164	-20.48	-22.7
ssc-let-7c	ENSSSCT00000002220	172	-25.91	-27.5
ssc-let-7c	ENSSSCT00000032063	152	-22.06	-21.5
ssc-let-7c	ENSSSCT00000002255	157	-20.13	-22.8
ssc-let-7c	ENSSSCT00000035069	156	-24.7	-27.2
ssc-let-7c	ENSSSCT00000035771	154	-20.59	-24.8
ssc-let-7c	ENSSSCT00000033517	154	-20.59	-24.8
ssc-let-7c	ENSSSCT00000002741	165	-22.88	-25.3
ssc-let-7c	ENSSSCT00000009981	155	-22.22	-20.8
ssc-let-7c	ENSSSCT00000010066	166	-20.47	-20.5
ssc-let-7c	ENSSSCT00000009507	154	-22	-24.7
ssc-let-7c	ENSSSCT00000009584	175	-30.72	-29.8
ssc-let-7c	ENSSSCT00000036335	143	-22	-20
ssc-let-7c	ENSSSCT00000016246	154	-20.61	-21.8
ssc-let-7c	ENSSSCT00000016622	160	-21.43	-22.7
ssc-let-7c	ENSSSCT00000022338	156	-20.52	-20.4
ssc-let-7c	ENSSSCT00000016203	157	-26.11	-27.5
ssc-let-7c	ENSSSCT00000016317	160	-24.11	-25.7
ssc-let-7c	ENSSSCT00000016434	146	-21.81	-24.7
ssc-let-7c	ENSSSCT00000025729	155	-20.42	-20
ssc-let-7c	ENSSSCT00000016619	156	-21.31	-21.9
ssc-let-7c	ENSSSCT00000029335	158	-22.37	-24.9
ssc-let-7c	ENSSSCT00000031589	168	-26.79	-29.9
ssc-let-7c	ENSSSCT00000017057	169	-25.45	-29
ssc-let-7c	ENSSSCT00000016802	152	-20.15	-25.7
ssc-let-7c	ENSSSCT00000025659	149	-20.09	-25.9
ssc-let-7c	ENSSSCT00000033770	156	-23.16	-24.4
ssc-let-7c	ENSSSCT00000013482	162	-20.36	-23.4
ssc-let-7c	ENSSSCT00000033605	162	-20.36	-23.4
ssc-let-7c	ENSSSCT00000034219	155	-20.22	-21.5
ssc-let-7c	ENSSSCT00000031695	167	-24.25	-26.1
ssc-let-7c	ENSSSCT00000013837	167	-24.25	-26.1
ssc-let-7c	ENSSSCT00000034145	166	-20.32	-23.6
ssc-let-7c	ENSSSCT00000033234	147	-20.27	-20.9
ssc-let-7c	ENSSSCT00000013306	147	-20.27	-20.9
ssc-let-7c	ENSSSCT00000034919	156	-23.16	-24.4
ssc-let-7c	ENSSSCT00000013427	147	-20.42	-20.4
ssc-let-7c	ENSSSCT00000013592	159	-23.14	-25.5
ssc-let-7c	ENSSSCT00000023290	149	-23.87	-23.4
ssc-let-7c	ENSSSCT00000029310	149	-23.87	-23.4
ssc-let-7c	ENSSSCT00000013746	149	-20.05	-23.2
ssc-let-7c	ENSSSCT00000033427	163	-21.34	-23.3
ssc-let-7c	ENSSSCT00000013786	163	-21.34	-23.3
ssc-let-7c	ENSSSCT00000013832	146	-25	-23.1
ssc-let-7c	ENSSSCT00000011876	162	-24.58	-25.9
ssc-let-7c	ENSSSCT00000011984	153	-20.93	-23.1
ssc-let-7c	ENSSSCT00000035745	158	-20.99	-23.7
ssc-let-7c	ENSSSCT00000033903	158	-20.99	-23.7
ssc-let-7c	ENSSSCT00000033663	318	-41.53	-24.1
ssc-let-7c	ENSSSCT00000034986	158	-20.99	-23.7
ssc-let-7c	ENSSSCT00000012223	155	-21.22	-23.9
ssc-let-7c	ENSSSCT00000010295	154	-21.75	-22
ssc-let-7c	ENSSSCT00000019014	153	-24.12	-24.4
ssc-let-7c	ENSSSCT00000019020	168	-25.47	-25.5
ssc-let-7c	ENSSSCT00000022995	151	-20.04	-23.6
ssc-let-7c	ENSSSCT00000033037	148	-25.82	-25.9
ssc-let-7c	ENSSSCT00000019237	148	-20.02	-22.6
ssc-let-7c	ENSSSCT00000019441	157	-21.72	-22.1
ssc-let-7c	ENSSSCT00000019486	147	-20.31	-20.3
ssc-let-7c	ENSSSCT00000012347	150	-20.46	-20.6
ssc-let-7c	ENSSSCT00000025026	159	-21.79	-23.9
ssc-let-7c	ENSSSCT00000012306	151	-21.15	-25.1
ssc-let-7c	ENSSSCT00000012457	158	-22.71	-24.1
ssc-let-7c	ENSSSCT00000012468	158	-21.97	-25.8
ssc-let-7c	ENSSSCT00000032896	151	-20.66	-21.2
ssc-let-7c	ENSSSCT00000012486	154	-22.17	-23.1
ssc-let-7c	ENSSSCT00000012546	153	-20.24	-22.8
ssc-let-7c	ENSSSCT00000012688	151	-22.15	-22.1
ssc-let-7c	ENSSSCT00000024377	155	-21.09	-22.2
ssc-let-7c	ENSSSCT00000031560	161	-24.92	-28.3
ssc-let-7c	ENSSSCT00000013005	156	-20.04	-26
ssc-let-7c	ENSSSCT00000032815	157	-20.51	-21.8
ssc-let-7c	ENSSSCT00000036075	157	-20.51	-21.8
ssc-let-7c	ENSSSCT00000029377	165	-22.13	-22.6
ssc-let-7c	ENSSSCT00000026685	161	-21.33	-23.4
ssc-let-7c	ENSSSCT00000030347	157	-21.18	-23.6
ssc-let-7c	ENSSSCT00000010810	157	-22.79	-24.6
ssc-let-7c	ENSSSCT00000010829	151	-25.23	-25.1
ssc-let-7c	ENSSSCT00000010914	150	-20.35	-22.9
ssc-let-7c	ENSSSCT00000010990	152	-21.75	-24.7
ssc-let-7c	ENSSSCT00000010537	160	-20.18	-25.4
ssc-let-7c	ENSSSCT00000025007	152	-21.08	-25.6
ssc-let-7c	ENSSSCT00000010806	157	-28.6	-21.4
ssc-let-7c	ENSSSCT00000010834	143	-20.98	-26.4
ssc-let-7c	ENSSSCT00000010954	151	-22.19	-24.6
ssc-let-7c	ENSSSCT00000010982	164	-24.22	-24.5
ssc-let-7c	ENSSSCT00000024853	158	-22.47	-27.7
ssc-let-7c	ENSSSCT00000011283	154	-20.2	-21.5
ssc-let-7c	ENSSSCT00000011602	147	-22.24	-21.9
ssc-let-7c	ENSSSCT00000028524	156	-20.87	-22.5
ssc-let-7c	ENSSSCT00000024753	158	-22.03	-27.6
ssc-let-7c	ENSSSCT00000023863	151	-21.42	-21.6
ssc-let-7c	ENSSSCT00000024007	322	-43.05	-26.4
ssc-let-7c	ENSSSCT00000018386	160	-20.72	-24.2
ssc-let-7c	ENSSSCT00000018424	160	-24.17	-24.5
ssc-let-7c	ENSSSCT00000018567	146	-20.84	-20.9
ssc-let-7c	ENSSSCT00000018281	161	-23.65	-25.4
ssc-let-7c	ENSSSCT00000018430	155	-21.53	-24.8
ssc-let-7c	ENSSSCT00000029282	315	-43.36	-26
ssc-let-7c	ENSSSCT00000026441	164	-23.56	-25.4
ssc-let-7c	ENSSSCT00000008186	156	-20.64	-21
ssc-let-7c	ENSSSCT00000035551	156	-20.64	-21
ssc-let-7c	ENSSSCT00000029414	153	-21.4	-22.3
ssc-let-7c	ENSSSCT00000027828	175	-29.93	-33.7
ssc-let-7c	ENSSSCT00000018093	160	-22.61	-20.2
ssc-let-7c	ENSSSCT00000024623	142	-21.77	-23.5
ssc-let-7c	ENSSSCT00000030050	152	-20.15	-25.7
ssc-let-7c	ENSSSCT00000028399	157	-24.81	-26
ssc-let-7c	ENSSSCT00000022767	157	-24.81	-26
ssc-let-7c	ENSSSCT00000024850	158	-22.3	-23.7
ssc-let-7c	ENSSSCT00000024274	162	-24.78	-24.9
ssc-let-7c	ENSSSCT00000026684	159	-20.64	-26.7
ssc-let-7e	ENSSSCT00000004558	162	-21.94	-25.1
ssc-let-7e	ENSSSCT00000004978	151	-20.99	-22.5
ssc-let-7e	ENSSSCT00000005113	161	-20.7	-22.9
ssc-let-7e	ENSSSCT00000030424	158	-22.55	-25.5
ssc-let-7e	ENSSSCT00000005311	310	-46.4	-20.8
ssc-let-7e	ENSSSCT00000023869	158	-22.81	-25.8
ssc-let-7e	ENSSSCT00000026271	158	-21.23	-23.5
ssc-let-7e	ENSSSCT00000005785	164	-20.01	-23.4
ssc-let-7e	ENSSSCT00000025216	164	-20.01	-23.4
ssc-let-7e	ENSSSCT00000005843	152	-20.21	-28.4
ssc-let-7e	ENSSSCT00000025444	151	-22.52	-24
ssc-let-7e	ENSSSCT00000005985	158	-21.97	-23
ssc-let-7e	ENSSSCT00000004592	154	-21.3	-24.3
ssc-let-7e	ENSSSCT00000034426	154	-21.3	-24.3
ssc-let-7e	ENSSSCT00000004742	156	-20.32	-24.2
ssc-let-7e	ENSSSCT00000021528	152	-24.53	-23.2
ssc-let-7e	ENSSSCT00000027727	164	-21.44	-28.3
ssc-let-7e	ENSSSCT00000005158	171	-21.32	-24.8
ssc-let-7e	ENSSSCT00000005220	156	-21.26	-24.7
ssc-let-7e	ENSSSCT00000005253	160	-21.06	-22.2
ssc-let-7e	ENSSSCT00000029337	158	-20.05	-23.8
ssc-let-7e	ENSSSCT00000005839	158	-22.62	-23.4
ssc-let-7e	ENSSSCT00000005928	163	-24.6	-27.6
ssc-let-7e	ENSSSCT00000006212	158	-22.02	-23.3
ssc-let-7e	ENSSSCT00000029703	147	-20.23	-20.2
ssc-let-7e	ENSSSCT00000014261	146	-22.02	-22.6
ssc-let-7e	ENSSSCT00000014641	157	-21.43	-24.5
ssc-let-7e	ENSSSCT00000024810	161	-21.21	-24.4
ssc-let-7e	ENSSSCT00000015539	152	-23.32	-21.4
ssc-let-7e	ENSSSCT00000027683	161	-27.77	-31.4
ssc-let-7e	ENSSSCT00000027221	165	-23.53	-27.3
ssc-let-7e	ENSSSCT00000023287	160	-25.36	-26.2
ssc-let-7e	ENSSSCT00000014293	162	-22.05	-31.1
ssc-let-7e	ENSSSCT00000014288	162	-22.05	-31.1
ssc-let-7e	ENSSSCT00000023036	157	-21.52	-25.1
ssc-let-7e	ENSSSCT00000014396	159	-21.69	-25.1
ssc-let-7e	ENSSSCT00000023253	162	-22.58	-27.3
ssc-let-7e	ENSSSCT00000027648	155	-20.25	-23.8
ssc-let-7e	ENSSSCT00000031818	162	-24.91	-26.7
ssc-let-7e	ENSSSCT00000015055	156	-22.14	-25.6
ssc-let-7e	ENSSSCT00000014874	147	-20.4	-21.2
ssc-let-7e	ENSSSCT00000014709	155	-22.2	-24
ssc-let-7e	ENSSSCT00000014658	156	-22.24	-22.5
ssc-let-7e	ENSSSCT00000015423	152	-20.45	-25.5
ssc-let-7e	ENSSSCT00000033118	160	-20.79	-23.5
ssc-let-7e	ENSSSCT00000035934	157	-23.81	-25.9
ssc-let-7e	ENSSSCT00000015677	157	-23.81	-25.9
ssc-let-7e	ENSSSCT00000008589	161	-21.87	-25.2
ssc-let-7e	ENSSSCT00000009391	158	-22.31	-21.4
ssc-let-7e	ENSSSCT00000009390	158	-22.31	-21.4
ssc-let-7e	ENSSSCT00000031676	151	-21.05	-24.7
ssc-let-7e	ENSSSCT00000008443	147	-20.83	-22.2
ssc-let-7e	ENSSSCT00000008548	166	-21.95	-25.1
ssc-let-7e	ENSSSCT00000008551	164	-22.72	-24.6
ssc-let-7e	ENSSSCT00000008636	160	-21.68	-24.5
ssc-let-7e	ENSSSCT00000026974	151	-22.22	-25
ssc-let-7e	ENSSSCT00000028270	147	-20.23	-23.4
ssc-let-7e	ENSSSCT00000025932	325	-44.77	-27.9
ssc-let-7e	ENSSSCT00000008913	148	-21.64	-21.7
ssc-let-7e	ENSSSCT00000032628	165	-22.69	-25.9
ssc-let-7e	ENSSSCT00000009016	149	-20.04	-31.1
ssc-let-7e	ENSSSCT00000028572	320	-44.98	-23.6
ssc-let-7e	ENSSSCT00000026642	149	-20.04	-31.1
ssc-let-7e	ENSSSCT00000031635	161	-21.02	-24
ssc-let-7e	ENSSSCT00000009096	158	-21.68	-25.4
ssc-let-7e	ENSSSCT00000033193	152	-20.39	-22.2
ssc-let-7e	ENSSSCT00000006501	160	-21.71	-25.5
ssc-let-7e	ENSSSCT00000033557	160	-23.26	-26.6
ssc-let-7e	ENSSSCT00000007128	152	-20.04	-26
ssc-let-7e	ENSSSCT00000026228	152	-20.04	-26
ssc-let-7e	ENSSSCT00000035169	171	-26.48	-29.3
ssc-let-7e	ENSSSCT00000035715	166	-23.65	-27
ssc-let-7e	ENSSSCT00000033143	166	-23.65	-27
ssc-let-7e	ENSSSCT00000034022	166	-23.65	-27
ssc-let-7e	ENSSSCT00000006484	155	-21.03	-20.5
ssc-let-7e	ENSSSCT00000025766	147	-23.31	-20.9
ssc-let-7e	ENSSSCT00000006975	161	-24.11	-27.7
ssc-let-7e	ENSSSCT00000006974	161	-24.11	-27.7
ssc-let-7e	ENSSSCT00000007274	160	-21.83	-24.1
ssc-let-7e	ENSSSCT00000007280	157	-22.36	-21.4
ssc-let-7e	ENSSSCT00000007497	158	-20.03	-22.9
ssc-let-7e	ENSSSCT00000000665	150	-21.6	-23.1
ssc-let-7e	ENSSSCT00000000991	150	-22.97	-23.1
ssc-let-7e	ENSSSCT00000001011	156	-23.27	-21.7
ssc-let-7e	ENSSSCT00000030219	158	-26.56	-30.3
ssc-let-7e	ENSSSCT00000031953	148	-20.06	-21
ssc-let-7e	ENSSSCT00000000204	148	-20.06	-21
ssc-let-7e	ENSSSCT00000035821	157	-20.58	-25.1
ssc-let-7e	ENSSSCT00000034427	157	-20.58	-25.1
ssc-let-7e	ENSSSCT00000000390	156	-23.92	-26.4
ssc-let-7e	ENSSSCT00000000564	152	-21.3	-22.8
ssc-let-7e	ENSSSCT00000029447	163	-22.66	-24.2
ssc-let-7e	ENSSSCT00000000623	160	-23.43	-25.9
ssc-let-7e	ENSSSCT00000030958	168	-20.51	-21.5
ssc-let-7e	ENSSSCT00000000772	146	-20.8	-20.2
ssc-let-7e	ENSSSCT00000024289	159	-21.15	-23.2
ssc-let-7e	ENSSSCT00000000913	155	-23.17	-27.3
ssc-let-7e	ENSSSCT00000000912	155	-23.17	-27.3
ssc-let-7e	ENSSSCT00000002983	159	-22.75	-22.6
ssc-let-7e	ENSSSCT00000003879	158	-22.11	-23.7
ssc-let-7e	ENSSSCT00000025115	156	-21.77	-23.7
ssc-let-7e	ENSSSCT00000003985	157	-20.87	-23.2
ssc-let-7e	ENSSSCT00000004084	158	-22.14	-20.1
ssc-let-7e	ENSSSCT00000002938	150	-20.64	-23
ssc-let-7e	ENSSSCT00000029799	158	-21.9	-24.5
ssc-let-7e	ENSSSCT00000003016	158	-21.9	-24.5
ssc-let-7e	ENSSSCT00000003015	160	-20.65	-25.8
ssc-let-7e	ENSSSCT00000025283	313	-41.85	-25.2
ssc-let-7e	ENSSSCT00000026246	148	-20.62	-20.3
ssc-let-7e	ENSSSCT00000034420	298	-40.38	-23.8
ssc-let-7e	ENSSSCT00000003432	167	-25.97	-27.3
ssc-let-7e	ENSSSCT00000003440	145	-21.56	-23.9
ssc-let-7e	ENSSSCT00000024307	156	-20.68	-23.5
ssc-let-7e	ENSSSCT00000003595	155	-20.5	-24.1
ssc-let-7e	ENSSSCT00000025289	161	-23.23	-28.2
ssc-let-7e	ENSSSCT00000003739	161	-22.12	-25
ssc-let-7e	ENSSSCT00000027174	149	-23.87	-21.4
ssc-let-7e	ENSSSCT00000003805	155	-22.49	-25.6
ssc-let-7e	ENSSSCT00000003841	145	-21.32	-21.3
ssc-let-7e	ENSSSCT00000028713	155	-22.8	-26.7
ssc-let-7e	ENSSSCT00000025811	149	-25.07	-25.5
ssc-let-7e	ENSSSCT00000031602	160	-21.08	-23.5
ssc-let-7e	ENSSSCT00000004011	168	-25.32	-28.4
ssc-let-7e	ENSSSCT00000004039	165	-22.64	-25.6
ssc-let-7e	ENSSSCT00000004045	154	-23.84	-23.1
ssc-let-7e	ENSSSCT00000004256	148	-21.94	-21.5
ssc-let-7e	ENSSSCT00000004317	161	-20.69	-24.4
ssc-let-7e	ENSSSCT00000004368	150	-20.95	-24.7
ssc-let-7e	ENSSSCT00000002096	153	-25.68	-23.6
ssc-let-7e	ENSSSCT00000002188	154	-22.54	-23.3
ssc-let-7e	ENSSSCT00000031061	160	-20.18	-22.6
ssc-let-7e	ENSSSCT00000036272	156	-20.32	-22.8
ssc-let-7e	ENSSSCT00000036103	156	-20.32	-22.8
ssc-let-7e	ENSSSCT00000032760	154	-22.61	-24.9
ssc-let-7e	ENSSSCT00000001742	150	-20.97	-22
ssc-let-7e	ENSSSCT00000029888	149	-20.94	-20.9
ssc-let-7e	ENSSSCT00000028987	155	-23.13	-23
ssc-let-7e	ENSSSCT00000002110	154	-23.92	-22.6
ssc-let-7e	ENSSSCT00000035069	158	-22.98	-25.5
ssc-let-7e	ENSSSCT00000035771	160	-25.46	-28.3
ssc-let-7e	ENSSSCT00000033517	160	-25.46	-28.3
ssc-let-7e	ENSSSCT00000002553	152	-22.74	-23.6
ssc-let-7e	ENSSSCT00000002559	152	-20.89	-23.9
ssc-let-7e	ENSSSCT00000002616	158	-22.68	-23
ssc-let-7e	ENSSSCT00000009911	152	-23.28	-23.8
ssc-let-7e	ENSSSCT00000009507	154	-21.1	-23.5
ssc-let-7e	ENSSSCT00000025116	141	-20.68	-22.2
ssc-let-7e	ENSSSCT00000028294	161	-21.83	-25.5
ssc-let-7e	ENSSSCT00000009584	162	-20.66	-24.1
ssc-let-7e	ENSSSCT00000009671	159	-22.48	-25
ssc-let-7e	ENSSSCT00000036335	148	-20.94	-23.4
ssc-let-7e	ENSSSCT00000016186	156	-20.51	-24.2
ssc-let-7e	ENSSSCT00000016203	157	-21.68	-24.5
ssc-let-7e	ENSSSCT00000033976	152	-20.68	-23.6
ssc-let-7e	ENSSSCT00000016317	160	-23.21	-24.5
ssc-let-7e	ENSSSCT00000016400	155	-20.04	-25.1
ssc-let-7e	ENSSSCT00000026093	155	-20.04	-25.1
ssc-let-7e	ENSSSCT00000025729	155	-20.47	-25
ssc-let-7e	ENSSSCT00000016464	169	-22.93	-25.4
ssc-let-7e	ENSSSCT00000016569	153	-26.32	-26.4
ssc-let-7e	ENSSSCT00000026244	151	-24.1	-24.8
ssc-let-7e	ENSSSCT00000016619	152	-22.19	-27.3
ssc-let-7e	ENSSSCT00000026414	154	-20.89	-23.6
ssc-let-7e	ENSSSCT00000017057	161	-22.9	-24.4
ssc-let-7e	ENSSSCT00000016802	160	-22.8	-26.4
ssc-let-7e	ENSSSCT00000025659	153	-24.71	-29.3
ssc-let-7e	ENSSSCT00000033704	155	-21.17	-28.8
ssc-let-7e	ENSSSCT00000034145	165	-22.14	-25.7
ssc-let-7e	ENSSSCT00000034153	162	-24.06	-23.3
ssc-let-7e	ENSSSCT00000035151	162	-24.06	-23.3
ssc-let-7e	ENSSSCT00000013427	151	-20.37	-23
ssc-let-7e	ENSSSCT00000024309	153	-20.62	-25.6
ssc-let-7e	ENSSSCT00000013592	164	-26.57	-30.1
ssc-let-7e	ENSSSCT00000023290	153	-22.95	-25.6
ssc-let-7e	ENSSSCT00000029310	153	-22.95	-25.6
ssc-let-7e	ENSSSCT00000033177	158	-20.01	-24.9
ssc-let-7e	ENSSSCT00000035814	157	-23.13	-22.9
ssc-let-7e	ENSSSCT00000025633	172	-24.46	-25.3
ssc-let-7e	ENSSSCT00000011876	157	-20.93	-24.6
ssc-let-7e	ENSSSCT00000027974	164	-23.06	-25.4
ssc-let-7e	ENSSSCT00000011967	153	-20.91	-21.3
ssc-let-7e	ENSSSCT00000035745	153	-20.35	-23
ssc-let-7e	ENSSSCT00000033903	153	-20.35	-23
ssc-let-7e	ENSSSCT00000033663	153	-20.35	-27.5
ssc-let-7e	ENSSSCT00000034986	153	-20.35	-23
ssc-let-7e	ENSSSCT00000024735	152	-23.55	-23.5
ssc-let-7e	ENSSSCT00000010295	158	-20.68	-25.1
ssc-let-7e	ENSSSCT00000010370	151	-21.12	-22.7
ssc-let-7e	ENSSSCT00000018736	146	-20.05	-27
ssc-let-7e	ENSSSCT00000019020	164	-21.53	-21.2
ssc-let-7e	ENSSSCT00000019237	153	-21.2	-24.6
ssc-let-7e	ENSSSCT00000019486	155	-20.63	-21.5
ssc-let-7e	ENSSSCT00000035940	166	-22.82	-23.9
ssc-let-7e	ENSSSCT00000012598	302	-41.36	-21.6
ssc-let-7e	ENSSSCT00000025026	155	-22.76	-27
ssc-let-7e	ENSSSCT00000022788	149	-21.94	-24.9
ssc-let-7e	ENSSSCT00000023147	149	-21.94	-24.9
ssc-let-7e	ENSSSCT00000012375	153	-22.8	-21.1
ssc-let-7e	ENSSSCT00000012457	155	-21.88	-24.7
ssc-let-7e	ENSSSCT00000012486	148	-20.18	-21.6
ssc-let-7e	ENSSSCT00000027042	159	-20.87	-24.9
ssc-let-7e	ENSSSCT00000028063	152	-20.04	-21
ssc-let-7e	ENSSSCT00000012857	156	-21.83	-20.9
ssc-let-7e	ENSSSCT00000027528	159	-22.01	-24.7
ssc-let-7e	ENSSSCT00000028037	149	-21.61	-23.5
ssc-let-7e	ENSSSCT00000010810	160	-23.8	-30.8
ssc-let-7e	ENSSSCT00000010914	152	-20.4	-25
ssc-let-7e	ENSSSCT00000010990	152	-20.44	-24.8
ssc-let-7e	ENSSSCT00000010993	167	-20.83	-24.2
ssc-let-7e	ENSSSCT00000011352	155	-21.08	-24.6
ssc-let-7e	ENSSSCT00000010548	150	-21.67	-21.8
ssc-let-7e	ENSSSCT00000010806	155	-26.09	-23.2
ssc-let-7e	ENSSSCT00000010954	163	-25.14	-29.2
ssc-let-7e	ENSSSCT00000023338	311	-42.97	-24.1
ssc-let-7e	ENSSSCT00000011283	156	-22.1	-25.4
ssc-let-7e	ENSSSCT00000036573	153	-22.05	-24.5
ssc-let-7e	ENSSSCT00000017522	333	-44.74	-27.9
ssc-let-7e	ENSSSCT00000024007	156	-21.43	-23.4
ssc-let-7e	ENSSSCT00000026594	158	-20.04	-21.5
ssc-let-7e	ENSSSCT00000018382	162	-23.06	-26
ssc-let-7e	ENSSSCT00000018424	158	-20.84	-23.3
ssc-let-7e	ENSSSCT00000018567	153	-22.76	-21.5
ssc-let-7e	ENSSSCT00000018281	161	-23.07	-27.2
ssc-let-7e	ENSSSCT00000033593	152	-23.13	-20.7
ssc-let-7e	ENSSSCT00000029302	159	-21.25	-24.4
ssc-let-7e	ENSSSCT00000008186	152	-21.02	-20.3
ssc-let-7e	ENSSSCT00000035551	152	-21.02	-20.3
ssc-let-7e	ENSSSCT00000031757	159	-21.86	-25.2
ssc-let-7e	ENSSSCT00000029414	146	-20.68	-20.9
ssc-let-7e	ENSSSCT00000027828	171	-28.27	-32.4
ssc-let-7e	ENSSSCT00000026922	143	-20.07	-22.5
ssc-let-7e	ENSSSCT00000024623	151	-21.23	-20.3
ssc-let-7e	ENSSSCT00000030409	146	-20.31	-20.1
ssc-let-7e	ENSSSCT00000030050	160	-22.8	-26.4
ssc-let-7e	ENSSSCT00000028136	153	-25.68	-23.6
ssc-let-7e	ENSSSCT00000025656	150	-22.28	-22.9
ssc-let-7e	ENSSSCT00000027259	160	-22.99	-22.8
ssc-let-7e	ENSSSCT00000023651	166	-23.29	-27.2
ssc-let-7e	ENSSSCT00000028399	160	-25.61	-28.1
ssc-let-7e	ENSSSCT00000022767	160	-25.61	-28.1
ssc-let-7e	ENSSSCT00000024850	159	-22.9	-25.9
ssc-let-7e	ENSSSCT00000031431	148	-20.47	-23.1
ssc-let-7e	ENSSSCT00000026470	175	-28.27	-31.1
ssc-let-7e	ENSSSCT00000026684	161	-20.82	-29.1
ssc-let-7f-5p	ENSSSCT00000021528	148	-20.88	-20.3
ssc-let-7f-5p	ENSSSCT00000029766	168	-20.41	-24.8
ssc-let-7f-5p	ENSSSCT00000015559	161	-20.36	-22.6
ssc-let-7f-5p	ENSSSCT00000015591	172	-23.97	-28.4
ssc-let-7f-5p	ENSSSCT00000015595	167	-21.37	-24.9
ssc-let-7f-5p	ENSSSCT00000015423	156	-20.6	-21.6
ssc-let-7f-5p	ENSSSCT00000033118	168	-23.04	-26.5
ssc-let-7f-5p	ENSSSCT00000008589	165	-22.86	-24.4
ssc-let-7f-5p	ENSSSCT00000008548	170	-24.03	-27.6
ssc-let-7f-5p	ENSSSCT00000008913	156	-23.63	-25.1
ssc-let-7f-5p	ENSSSCT00000031635	157	-20.22	-21
ssc-let-7f-5p	ENSSSCT00000033193	156	-22.25	-23.2
ssc-let-7f-5p	ENSSSCT00000007413	175	-20.54	-25.6
ssc-let-7f-5p	ENSSSCT00000000991	153	-20.64	-22
ssc-let-7f-5p	ENSSSCT00000002983	171	-23.89	-27.5
ssc-let-7f-5p	ENSSSCT00000004084	170	-23.14	-24.5
ssc-let-7f-5p	ENSSSCT00000025283	162	-21.34	-25.6
ssc-let-7f-5p	ENSSSCT00000004011	164	-20.94	-24.3
ssc-let-7f-5p	ENSSSCT00000002188	152	-21.15	-21.4
ssc-let-7f-5p	ENSSSCT00000002639	160	-20.52	-23.3
ssc-let-7f-5p	ENSSSCT00000025126	156	-21.78	-23
ssc-let-7f-5p	ENSSSCT00000002220	168	-21.69	-25.7
ssc-let-7f-5p	ENSSSCT00000035069	158	-20.5	-23.9
ssc-let-7f-5p	ENSSSCT00000035771	160	-23.33	-26.7
ssc-let-7f-5p	ENSSSCT00000033517	160	-23.33	-26.7
ssc-let-7f-5p	ENSSSCT00000010066	165	-20.37	-23.2
ssc-let-7f-5p	ENSSSCT00000025116	149	-20.29	-20.9
ssc-let-7f-5p	ENSSSCT00000009584	162	-21.92	-22.4
ssc-let-7f-5p	ENSSSCT00000023467	162	-20.47	-24.5
ssc-let-7f-5p	ENSSSCT00000016317	156	-20.16	-20.4
ssc-let-7f-5p	ENSSSCT00000016619	160	-20.01	-25.2
ssc-let-7f-5p	ENSSSCT00000029335	157	-24.53	-23.2
ssc-let-7f-5p	ENSSSCT00000031589	164	-21.18	-26.1
ssc-let-7f-5p	ENSSSCT00000017057	161	-22.02	-23
ssc-let-7f-5p	ENSSSCT00000013592	163	-24.15	-26.1
ssc-let-7f-5p	ENSSSCT00000013746	153	-20.74	-23.5
ssc-let-7f-5p	ENSSSCT00000025633	168	-20.23	-21
ssc-let-7f-5p	ENSSSCT00000019020	172	-25.09	-25.8
ssc-let-7f-5p	ENSSSCT00000019441	164	-21.92	-23
ssc-let-7f-5p	ENSSSCT00000035940	162	-20.16	-24
ssc-let-7f-5p	ENSSSCT00000031560	159	-20.15	-25.9
ssc-let-7f-5p	ENSSSCT00000013005	160	-20.93	-24.7
ssc-let-7f-5p	ENSSSCT00000029377	171	-20.04	-23.7
ssc-let-7f-5p	ENSSSCT00000026685	164	-21.57	-23.6
ssc-let-7f-5p	ENSSSCT00000023338	158	-20.07	-20.8
ssc-let-7f-5p	ENSSSCT00000024853	162	-23.22	-23.2
ssc-let-7f-5p	ENSSSCT00000017495	157	-20.88	-23.3
ssc-let-7f-5p	ENSSSCT00000023088	157	-20.88	-23.3
ssc-let-7f-5p	ENSSSCT00000018424	166	-22.55	-25.4
ssc-let-7f-5p	ENSSSCT00000008186	160	-21.78	-21.5
ssc-let-7f-5p	ENSSSCT00000035551	160	-21.78	-21.5
ssc-let-7f-5p	ENSSSCT00000026922	147	-20.07	-20.3
ssc-let-7g	ENSSSCT00000035901	152	-20.76	-24.5
ssc-let-7g	ENSSSCT00000006162	161	-21.21	-20.8
ssc-let-7g	ENSSSCT00000029766	171	-25.2	-24.6
ssc-let-7g	ENSSSCT00000005806	167	-20.1	-22
ssc-let-7g	ENSSSCT00000015539	156	-22.8	-22
ssc-let-7g	ENSSSCT00000015591	168	-23.09	-24.3
ssc-let-7g	ENSSSCT00000025557	151	-20.87	-20.8
ssc-let-7g	ENSSSCT00000023883	151	-20.87	-20.8
ssc-let-7g	ENSSSCT00000014293	174	-26.07	-28.1
ssc-let-7g	ENSSSCT00000014288	174	-26.07	-28.1
ssc-let-7g	ENSSSCT00000015423	155	-22.19	-21.6
ssc-let-7g	ENSSSCT00000033118	158	-20.71	-25.7
ssc-let-7g	ENSSSCT00000008589	158	-21.06	-20.5
ssc-let-7g	ENSSSCT00000009391	158	-20.63	-23.4
ssc-let-7g	ENSSSCT00000009390	158	-20.63	-23.4
ssc-let-7g	ENSSSCT00000008548	172	-26.97	-29.2
ssc-let-7g	ENSSSCT00000008913	152	-23.78	-22.6
ssc-let-7g	ENSSSCT00000008945	152	-20.04	-22.5
ssc-let-7g	ENSSSCT00000032920	152	-20.04	-22.5
ssc-let-7g	ENSSSCT00000027073	164	-20.02	-23.6
ssc-let-7g	ENSSSCT00000035715	166	-20.21	-23.9
ssc-let-7g	ENSSSCT00000033143	166	-20.21	-23.9
ssc-let-7g	ENSSSCT00000034022	166	-20.21	-23.9
ssc-let-7g	ENSSSCT00000006586	162	-22.39	-23.8
ssc-let-7g	ENSSSCT00000006975	153	-21.35	-20.5
ssc-let-7g	ENSSSCT00000006974	153	-21.35	-20.5
ssc-let-7g	ENSSSCT00000000564	160	-22.71	-24.1
ssc-let-7g	ENSSSCT00000030958	172	-20.11	-28.2
ssc-let-7g	ENSSSCT00000002983	167	-21.26	-24.8
ssc-let-7g	ENSSSCT00000029799	163	-21.53	-23.4
ssc-let-7g	ENSSSCT00000003016	163	-21.53	-23.4
ssc-let-7g	ENSSSCT00000025283	164	-22.27	-26.3
ssc-let-7g	ENSSSCT00000003841	165	-23.62	-28.5
ssc-let-7g	ENSSSCT00000004011	168	-22.56	-26
ssc-let-7g	ENSSSCT00000004045	147	-20.99	-21.4
ssc-let-7g	ENSSSCT00000002639	155	-21.11	-21.7
ssc-let-7g	ENSSSCT00000027250	145	-20.24	-21.3
ssc-let-7g	ENSSSCT00000025126	151	-21.69	-20.5
ssc-let-7g	ENSSSCT00000032063	159	-20.46	-23
ssc-let-7g	ENSSSCT00000035069	158	-20.52	-23.5
ssc-let-7g	ENSSSCT00000035771	160	-24.77	-28.5
ssc-let-7g	ENSSSCT00000033517	160	-24.77	-28.5
ssc-let-7g	ENSSSCT00000002553	158	-20.61	-22
ssc-let-7g	ENSSSCT00000010066	163	-21.92	-23.2
ssc-let-7g	ENSSSCT00000009507	154	-22.3	-25.7
ssc-let-7g	ENSSSCT00000025116	161	-24.6	-26.6
ssc-let-7g	ENSSSCT00000009584	160	-21.85	-21.8
ssc-let-7g	ENSSSCT00000016317	160	-22.15	-25
ssc-let-7g	ENSSSCT00000016619	152	-21.6	-21.2
ssc-let-7g	ENSSSCT00000029335	161	-23.78	-25.1
ssc-let-7g	ENSSSCT00000017057	161	-23.04	-22.9
ssc-let-7g	ENSSSCT00000016802	152	-22.25	-25.4
ssc-let-7g	ENSSSCT00000033770	166	-22.31	-25.2
ssc-let-7g	ENSSSCT00000028376	144	-20.19	-21.7
ssc-let-7g	ENSSSCT00000034919	166	-22.31	-25.2
ssc-let-7g	ENSSSCT00000013592	155	-20.7	-21.5
ssc-let-7g	ENSSSCT00000025633	168	-23.04	-24.3
ssc-let-7g	ENSSSCT00000012155	157	-21.39	-23.4
ssc-let-7g	ENSSSCT00000010295	158	-21.93	-22.7
ssc-let-7g	ENSSSCT00000018919	156	-20.55	-23.5
ssc-let-7g	ENSSSCT00000019020	172	-23.4	-22.8
ssc-let-7g	ENSSSCT00000019316	159	-20.74	-20
ssc-let-7g	ENSSSCT00000026531	166	-21.26	-24.6
ssc-let-7g	ENSSSCT00000012598	155	-21.9	-24.1
ssc-let-7g	ENSSSCT00000030864	153	-20.75	-25.4
ssc-let-7g	ENSSSCT00000012375	157	-21.01	-22.5
ssc-let-7g	ENSSSCT00000025365	153	-20.22	-21.5
ssc-let-7g	ENSSSCT00000022823	164	-20.73	-26.3
ssc-let-7g	ENSSSCT00000031560	160	-20.27	-25.8
ssc-let-7g	ENSSSCT00000012992	170	-22.15	-25.3
ssc-let-7g	ENSSSCT00000034076	170	-22.15	-25.3
ssc-let-7g	ENSSSCT00000033968	170	-22.15	-25.3
ssc-let-7g	ENSSSCT00000012991	170	-22.15	-25.3
ssc-let-7g	ENSSSCT00000032815	156	-21.1	-23.3
ssc-let-7g	ENSSSCT00000036075	156	-21.1	-23.3
ssc-let-7g	ENSSSCT00000026685	168	-20.79	-23.6
ssc-let-7g	ENSSSCT00000028037	147	-20.33	-23.2
ssc-let-7g	ENSSSCT00000028422	161	-21.64	-25.5
ssc-let-7g	ENSSSCT00000024853	158	-21.5	-24.7
ssc-let-7g	ENSSSCT00000036573	153	-20.36	-22.1
ssc-let-7g	ENSSSCT00000017495	165	-26.25	-27.8
ssc-let-7g	ENSSSCT00000023088	165	-26.25	-27.8
ssc-let-7g	ENSSSCT00000026594	170	-25.08	-24.9
ssc-let-7g	ENSSSCT00000018424	156	-20.88	-22.6
ssc-let-7g	ENSSSCT00000026922	147	-22.06	-24.9
ssc-let-7g	ENSSSCT00000030050	152	-22.25	-25.4
ssc-let-7i-5p	ENSSSCT00000029766	160	-21.85	-22.1
ssc-let-7i-5p	ENSSSCT00000006149	156	-23.25	-24.9
ssc-let-7i-5p	ENSSSCT00000028723	155	-20.41	-24.9
ssc-let-7i-5p	ENSSSCT00000015539	147	-22.63	-22.5
ssc-let-7i-5p	ENSSSCT00000015591	157	-22.92	-26.4
ssc-let-7i-5p	ENSSSCT00000014293	164	-21.31	-26.4
ssc-let-7i-5p	ENSSSCT00000014288	164	-21.31	-26.4
ssc-let-7i-5p	ENSSSCT00000034530	146	-23.71	-24.9
ssc-let-7i-5p	ENSSSCT00000033118	156	-22.37	-25.1
ssc-let-7i-5p	ENSSSCT00000008589	156	-24.81	-21.8
ssc-let-7i-5p	ENSSSCT00000025080	160	-22.88	-24.6
ssc-let-7i-5p	ENSSSCT00000008548	172	-24.86	-31.3
ssc-let-7i-5p	ENSSSCT00000008945	152	-20.13	-22.9
ssc-let-7i-5p	ENSSSCT00000032920	152	-20.13	-22.9
ssc-let-7i-5p	ENSSSCT00000031635	156	-20.08	-21.3
ssc-let-7i-5p	ENSSSCT00000031953	153	-20.14	-20.2
ssc-let-7i-5p	ENSSSCT00000000204	153	-20.14	-20.2
ssc-let-7i-5p	ENSSSCT00000035821	153	-21.8	-22.1
ssc-let-7i-5p	ENSSSCT00000034427	153	-21.8	-22.1
ssc-let-7i-5p	ENSSSCT00000030958	165	-20.58	-24.8
ssc-let-7i-5p	ENSSSCT00000000913	152	-21.09	-25.2
ssc-let-7i-5p	ENSSSCT00000000912	152	-21.09	-25.2
ssc-let-7i-5p	ENSSSCT00000029799	163	-22.41	-26.3
ssc-let-7i-5p	ENSSSCT00000003016	163	-22.41	-26.3
ssc-let-7i-5p	ENSSSCT00000025283	160	-22.04	-26
ssc-let-7i-5p	ENSSSCT00000031602	163	-22.15	-27.7
ssc-let-7i-5p	ENSSSCT00000004011	156	-21.89	-24.3
ssc-let-7i-5p	ENSSSCT00000032063	155	-20.86	-23
ssc-let-7i-5p	ENSSSCT00000010066	163	-20.04	-23.9
ssc-let-7i-5p	ENSSSCT00000009584	160	-24.29	-21.8
ssc-let-7i-5p	ENSSSCT00000016619	303	-44.61	-24.6
ssc-let-7i-5p	ENSSSCT00000029335	156	-23.09	-23.9
ssc-let-7i-5p	ENSSSCT00000033770	320	-46.08	-26.1
ssc-let-7i-5p	ENSSSCT00000034919	320	-46.08	-26.1
ssc-let-7i-5p	ENSSSCT00000032842	152	-20.32	-25.4
ssc-let-7i-5p	ENSSSCT00000025633	164	-21.53	-24.3
ssc-let-7i-5p	ENSSSCT00000011967	156	-20.27	-20.9
ssc-let-7i-5p	ENSSSCT00000012155	154	-21.9	-25.8
ssc-let-7i-5p	ENSSSCT00000010295	156	-21.66	-22.7
ssc-let-7i-5p	ENSSSCT00000019020	161	-20.44	-22.8
ssc-let-7i-5p	ENSSSCT00000018881	168	-21.86	-25.5
ssc-let-7i-5p	ENSSSCT00000025026	152	-20.42	-21.6
ssc-let-7i-5p	ENSSSCT00000030539	157	-20.44	-22.1
ssc-let-7i-5p	ENSSSCT00000012306	152	-21.51	-24.4
ssc-let-7i-5p	ENSSSCT00000012468	156	-23.81	-28.8
ssc-let-7i-5p	ENSSSCT00000012486	148	-21.92	-20.9
ssc-let-7i-5p	ENSSSCT00000012688	159	-21.68	-24.4
ssc-let-7i-5p	ENSSSCT00000012857	151	-22.13	-20.4
ssc-let-7i-5p	ENSSSCT00000032815	152	-21.42	-23.3
ssc-let-7i-5p	ENSSSCT00000036075	152	-21.42	-23.3
ssc-let-7i-5p	ENSSSCT00000026685	161	-22.52	-24.2
ssc-let-7i-5p	ENSSSCT00000010982	159	-23.36	-20.5
ssc-let-7i-5p	ENSSSCT00000024853	156	-21.33	-24.7
ssc-let-7i-5p	ENSSSCT00000017495	162	-22.98	-27
ssc-let-7i-5p	ENSSSCT00000023088	162	-22.98	-27
ssc-let-7i-5p	ENSSSCT00000018424	155	-21.43	-22.6
ssc-let-7i-5p	ENSSSCT00000026441	161	-21.08	-21.7
ssc-miR-103	ENSSSCT00000024741	170	-23.91	-31
ssc-miR-103	ENSSSCT00000004696	158	-21.16	-21.6
ssc-miR-103	ENSSSCT00000023869	315	-45.11	-24.4
ssc-miR-103	ENSSSCT00000005707	160	-24.02	-26.5
ssc-miR-103	ENSSSCT00000034909	160	-21.62	-23.1
ssc-miR-103	ENSSSCT00000006321	155	-20.61	-28
ssc-miR-103	ENSSSCT00000027213	169	-24.52	-30
ssc-miR-103	ENSSSCT00000004606	169	-24.52	-30
ssc-miR-103	ENSSSCT00000005024	158	-21.42	-25.7
ssc-miR-103	ENSSSCT00000005065	155	-20.22	-23
ssc-miR-103	ENSSSCT00000005217	146	-21.6	-23.6
ssc-miR-103	ENSSSCT00000005271	141	-21.12	-22.4
ssc-miR-103	ENSSSCT00000005305	160	-21.61	-23.9
ssc-miR-103	ENSSSCT00000022515	152	-20.83	-20.8
ssc-miR-103	ENSSSCT00000005582	162	-20.75	-22.3
ssc-miR-103	ENSSSCT00000005624	152	-21.82	-25.2
ssc-miR-103	ENSSSCT00000024200	165	-27.32	-32
ssc-miR-103	ENSSSCT00000006419	154	-23.49	-25.5
ssc-miR-103	ENSSSCT00000015326	160	-23.87	-22.2
ssc-miR-103	ENSSSCT00000015274	145	-21.2	-27.2
ssc-miR-103	ENSSSCT00000014878	169	-20.98	-27.2
ssc-miR-103	ENSSSCT00000014752	158	-27.27	-23
ssc-miR-103	ENSSSCT00000014690	153	-21.84	-22.3
ssc-miR-103	ENSSSCT00000015731	152	-25.03	-25.7
ssc-miR-103	ENSSSCT00000028925	157	-21.92	-24.6
ssc-miR-103	ENSSSCT00000014050	148	-21.2	-20.6
ssc-miR-103	ENSSSCT00000022381	152	-20.06	-24.2
ssc-miR-103	ENSSSCT00000014364	165	-20.32	-22.3
ssc-miR-103	ENSSSCT00000014464	177	-26.58	-32.6
ssc-miR-103	ENSSSCT00000014592	154	-20.14	-22.9
ssc-miR-103	ENSSSCT00000024205	153	-21.25	-26.5
ssc-miR-103	ENSSSCT00000015055	158	-23.28	-25.3
ssc-miR-103	ENSSSCT00000028533	171	-22.88	-27
ssc-miR-103	ENSSSCT00000014948	156	-23.29	-27.8
ssc-miR-103	ENSSSCT00000014926	159	-21.15	-26.1
ssc-miR-103	ENSSSCT00000034319	173	-24.03	-27.6
ssc-miR-103	ENSSSCT00000034421	173	-24.03	-27.6
ssc-miR-103	ENSSSCT00000014688	153	-21.79	-25.5
ssc-miR-103	ENSSSCT00000014689	160	-21.42	-23.1
ssc-miR-103	ENSSSCT00000022404	149	-20.08	-22.5
ssc-miR-103	ENSSSCT00000015331	154	-20.81	-21.6
ssc-miR-103	ENSSSCT00000033345	151	-20.9	-23.5
ssc-miR-103	ENSSSCT00000036136	151	-20.9	-20.9
ssc-miR-103	ENSSSCT00000020709	171	-22.11	-27
ssc-miR-103	ENSSSCT00000015399	160	-22.96	-24
ssc-miR-103	ENSSSCT00000026609	158	-20.89	-21.4
ssc-miR-103	ENSSSCT00000015915	155	-24.8	-26.8
ssc-miR-103	ENSSSCT00000032550	150	-22.75	-26.2
ssc-miR-103	ENSSSCT00000025658	149	-21.78	-24.8
ssc-miR-103	ENSSSCT00000008948	158	-24.32	-25.3
ssc-miR-103	ENSSSCT00000026647	156	-21.78	-25.9
ssc-miR-103	ENSSSCT00000024640	163	-22.54	-27.3
ssc-miR-103	ENSSSCT00000008330	150	-20.84	-20.4
ssc-miR-103	ENSSSCT00000032183	150	-22.92	-20.9
ssc-miR-103	ENSSSCT00000027708	148	-20.25	-22.8
ssc-miR-103	ENSSSCT00000020817	151	-20.01	-25.2
ssc-miR-103	ENSSSCT00000030725	166	-26.2	-31.4
ssc-miR-103	ENSSSCT00000008795	161	-25.03	-27.1
ssc-miR-103	ENSSSCT00000008815	161	-20.72	-23.5
ssc-miR-103	ENSSSCT00000027044	146	-20.48	-24.5
ssc-miR-103	ENSSSCT00000034177	167	-23	-25.6
ssc-miR-103	ENSSSCT00000031020	145	-20.76	-26
ssc-miR-103	ENSSSCT00000023158	157	-21.43	-24.5
ssc-miR-103	ENSSSCT00000009143	165	-27.11	-32.7
ssc-miR-103	ENSSSCT00000023134	305	-45.98	-28.2
ssc-miR-103	ENSSSCT00000019524	148	-24.07	-20.6
ssc-miR-103	ENSSSCT00000035755	159	-22	-25.5
ssc-miR-103	ENSSSCT00000007100	156	-20.13	-22
ssc-miR-103	ENSSSCT00000033207	159	-24.08	-27.1
ssc-miR-103	ENSSSCT00000031382	160	-21.44	-26.5
ssc-miR-103	ENSSSCT00000006504	160	-21.44	-26.5
ssc-miR-103	ENSSSCT00000006728	152	-20.59	-21.1
ssc-miR-103	ENSSSCT00000006862	167	-20.18	-23.5
ssc-miR-103	ENSSSCT00000032060	167	-20.18	-23.5
ssc-miR-103	ENSSSCT00000034817	146	-20.24	-28.9
ssc-miR-103	ENSSSCT00000036685	146	-20.24	-28.9
ssc-miR-103	ENSSSCT00000006943	164	-24.42	-30.6
ssc-miR-103	ENSSSCT00000007170	150	-20.64	-22.6
ssc-miR-103	ENSSSCT00000007258	151	-21.84	-23.6
ssc-miR-103	ENSSSCT00000007281	157	-25.79	-21.5
ssc-miR-103	ENSSSCT00000027281	159	-20.13	-23.5
ssc-miR-103	ENSSSCT00000033366	154	-21.66	-25.2
ssc-miR-103	ENSSSCT00000022611	161	-25.06	-28
ssc-miR-103	ENSSSCT00000000561	155	-20.35	-23.4
ssc-miR-103	ENSSSCT00000029783	157	-22	-24.3
ssc-miR-103	ENSSSCT00000022782	156	-21.34	-25.1
ssc-miR-103	ENSSSCT00000000658	156	-21.34	-25.1
ssc-miR-103	ENSSSCT00000000754	161	-23.53	-27.2
ssc-miR-103	ENSSSCT00000031909	168	-25.19	-28.6
ssc-miR-103	ENSSSCT00000000066	157	-22.89	-23.3
ssc-miR-103	ENSSSCT00000033395	180	-30.22	-35.1
ssc-miR-103	ENSSSCT00000000251	180	-30.22	-35.1
ssc-miR-103	ENSSSCT00000000277	318	-45.57	-30.4
ssc-miR-103	ENSSSCT00000000436	169	-29.02	-33.2
ssc-miR-103	ENSSSCT00000032195	169	-29.02	-33.2
ssc-miR-103	ENSSSCT00000000753	161	-25.98	-30.7
ssc-miR-103	ENSSSCT00000000766	151	-21.86	-22.1
ssc-miR-103	ENSSSCT00000000914	169	-23.39	-26.1
ssc-miR-103	ENSSSCT00000000917	160	-20.75	-25.5
ssc-miR-103	ENSSSCT00000000924	170	-26.44	-29.9
ssc-miR-103	ENSSSCT00000001063	149	-20.73	-22.3
ssc-miR-103	ENSSSCT00000003197	154	-20.71	-24.2
ssc-miR-103	ENSSSCT00000003355	164	-26.39	-29.5
ssc-miR-103	ENSSSCT00000003835	157	-22.21	-25.4
ssc-miR-103	ENSSSCT00000002961	161	-22.15	-22.3
ssc-miR-103	ENSSSCT00000003057	146	-20.1	-25.9
ssc-miR-103	ENSSSCT00000026219	156	-21.45	-21.7
ssc-miR-103	ENSSSCT00000023399	152	-20.14	-24.8
ssc-miR-103	ENSSSCT00000031848	152	-23.27	-25.1
ssc-miR-103	ENSSSCT00000035564	159	-21.53	-24.1
ssc-miR-103	ENSSSCT00000003559	298	-43.6	-23
ssc-miR-103	ENSSSCT00000003569	158	-21.2	-20.9
ssc-miR-103	ENSSSCT00000028805	154	-20.1	-24.3
ssc-miR-103	ENSSSCT00000031728	160	-25.52	-24.2
ssc-miR-103	ENSSSCT00000027328	153	-22.67	-26
ssc-miR-103	ENSSSCT00000022352	146	-20.14	-22.8
ssc-miR-103	ENSSSCT00000003896	165	-21.14	-28
ssc-miR-103	ENSSSCT00000032147	151	-22.73	-26.2
ssc-miR-103	ENSSSCT00000003924	153	-21.09	-24.2
ssc-miR-103	ENSSSCT00000030027	155	-20.83	-23.9
ssc-miR-103	ENSSSCT00000031602	157	-23.51	-25.1
ssc-miR-103	ENSSSCT00000022902	151	-22.83	-22.9
ssc-miR-103	ENSSSCT00000029413	303	-41.39	-25.4
ssc-miR-103	ENSSSCT00000025323	150	-24.5	-26.3
ssc-miR-103	ENSSSCT00000035663	169	-25.6	-29.3
ssc-miR-103	ENSSSCT00000023979	159	-22.48	-24
ssc-miR-103	ENSSSCT00000002804	160	-21.72	-27.7
ssc-miR-103	ENSSSCT00000001633	163	-20.49	-28
ssc-miR-103	ENSSSCT00000001101	151	-21.45	-22.7
ssc-miR-103	ENSSSCT00000001088	152	-23.39	-27.7
ssc-miR-103	ENSSSCT00000025759	152	-22.84	-21
ssc-miR-103	ENSSSCT00000001140	152	-22.84	-21
ssc-miR-103	ENSSSCT00000001368	148	-20.44	-23.2
ssc-miR-103	ENSSSCT00000034001	148	-20.71	-25.7
ssc-miR-103	ENSSSCT00000033854	148	-20.71	-25.7
ssc-miR-103	ENSSSCT00000001700	158	-24.28	-24.5
ssc-miR-103	ENSSSCT00000001742	156	-20.76	-23.3
ssc-miR-103	ENSSSCT00000002037	156	-21.66	-24.3
ssc-miR-103	ENSSSCT00000002043	155	-20.02	-27.8
ssc-miR-103	ENSSSCT00000023723	153	-20.63	-22.7
ssc-miR-103	ENSSSCT00000002113	148	-20.38	-24.7
ssc-miR-103	ENSSSCT00000002162	157	-20.62	-21.4
ssc-miR-103	ENSSSCT00000002163	157	-20.62	-21.4
ssc-miR-103	ENSSSCT00000035069	162	-23.45	-27.7
ssc-miR-103	ENSSSCT00000035771	160	-22.31	-26.4
ssc-miR-103	ENSSSCT00000029279	161	-24.49	-27.3
ssc-miR-103	ENSSSCT00000002553	159	-24.98	-27.5
ssc-miR-103	ENSSSCT00000002558	156	-21.04	-22.6
ssc-miR-103	ENSSSCT00000031940	167	-22.51	-27.9
ssc-miR-103	ENSSSCT00000009570	160	-20.24	-22.9
ssc-miR-103	ENSSSCT00000031430	160	-28.27	-21.2
ssc-miR-103	ENSSSCT00000009841	151	-20.15	-23.1
ssc-miR-103	ENSSSCT00000030457	169	-21.98	-24.3
ssc-miR-103	ENSSSCT00000026657	157	-22.46	-26
ssc-miR-103	ENSSSCT00000010025	156	-23.34	-24.6
ssc-miR-103	ENSSSCT00000025950	159	-21.57	-26.1
ssc-miR-103	ENSSSCT00000028229	309	-42.18	-23.8
ssc-miR-103	ENSSSCT00000029003	165	-21.52	-27.5
ssc-miR-103	ENSSSCT00000023257	300	-47.86	-22.7
ssc-miR-103	ENSSSCT00000009835	318	-45.56	-26.7
ssc-miR-103	ENSSSCT00000016461	159	-23.12	-23.2
ssc-miR-103	ENSSSCT00000017044	161	-23.52	-26.5
ssc-miR-103	ENSSSCT00000030941	154	-20.13	-21.7
ssc-miR-103	ENSSSCT00000026738	154	-20.13	-21.7
ssc-miR-103	ENSSSCT00000035845	161	-27.1	-28.1
ssc-miR-103	ENSSSCT00000033976	163	-24.4	-30.5
ssc-miR-103	ENSSSCT00000036640	162	-20.28	-25
ssc-miR-103	ENSSSCT00000030356	157	-21.72	-22.3
ssc-miR-103	ENSSSCT00000024637	159	-21.35	-27.3
ssc-miR-103	ENSSSCT00000016707	158	-21.08	-32.8
ssc-miR-103	ENSSSCT00000028088	163	-22.89	-25.6
ssc-miR-103	ENSSSCT00000024387	154	-21.02	-25.7
ssc-miR-103	ENSSSCT00000030636	154	-21.02	-25.7
ssc-miR-103	ENSSSCT00000016939	154	-22.61	-21.8
ssc-miR-103	ENSSSCT00000035305	154	-22.61	-21.8
ssc-miR-103	ENSSSCT00000032160	154	-23.47	-24
ssc-miR-103	ENSSSCT00000013304	151	-20.5	-21.3
ssc-miR-103	ENSSSCT00000033097	322	-46.74	-22.6
ssc-miR-103	ENSSSCT00000033156	322	-46.74	-22.6
ssc-miR-103	ENSSSCT00000031239	155	-25.29	-25.9
ssc-miR-103	ENSSSCT00000033995	159	-23.44	-23.9
ssc-miR-103	ENSSSCT00000034543	154	-21.94	-24
ssc-miR-103	ENSSSCT00000013437	151	-21.1	-25.6
ssc-miR-103	ENSSSCT00000036201	163	-27.64	-29.8
ssc-miR-103	ENSSSCT00000014022	154	-21.07	-22.8
ssc-miR-103	ENSSSCT00000034312	157	-22.78	-26.7
ssc-miR-103	ENSSSCT00000033759	157	-22.78	-26.7
ssc-miR-103	ENSSSCT00000036319	165	-21.09	-24.1
ssc-miR-103	ENSSSCT00000013685	165	-21.09	-24.1
ssc-miR-103	ENSSSCT00000013793	147	-23.82	-20.4
ssc-miR-103	ENSSSCT00000034168	147	-23.82	-20.4
ssc-miR-103	ENSSSCT00000013831	153	-20.36	-21.1
ssc-miR-103	ENSSSCT00000034326	156	-23.01	-21.6
ssc-miR-103	ENSSSCT00000035394	156	-23.01	-21.6
ssc-miR-103	ENSSSCT00000035850	156	-23.01	-21.6
ssc-miR-103	ENSSSCT00000034182	155	-21.54	-22.1
ssc-miR-103	ENSSSCT00000011910	163	-24.27	-29.2
ssc-miR-103	ENSSSCT00000022625	156	-25.45	-25.6
ssc-miR-103	ENSSSCT00000030955	162	-21.51	-27.8
ssc-miR-103	ENSSSCT00000026775	164	-21.22	-24.6
ssc-miR-103	ENSSSCT00000025592	152	-21.14	-21.6
ssc-miR-103	ENSSSCT00000022568	166	-23.03	-25.9
ssc-miR-103	ENSSSCT00000027431	162	-21.78	-26.5
ssc-miR-103	ENSSSCT00000010370	146	-20.21	-21.7
ssc-miR-103	ENSSSCT00000010382	164	-21.05	-25.2
ssc-miR-103	ENSSSCT00000018864	155	-21.13	-23.4
ssc-miR-103	ENSSSCT00000027876	148	-20.69	-20.2
ssc-miR-103	ENSSSCT00000019317	156	-23.21	-26
ssc-miR-103	ENSSSCT00000023079	156	-23.21	-26
ssc-miR-103	ENSSSCT00000018645	164	-22.99	-30.4
ssc-miR-103	ENSSSCT00000031734	170	-24.96	-29.5
ssc-miR-103	ENSSSCT00000018745	164	-27.11	-29.3
ssc-miR-103	ENSSSCT00000018780	158	-21.63	-20.7
ssc-miR-103	ENSSSCT00000024730	167	-23.02	-28.1
ssc-miR-103	ENSSSCT00000019322	157	-20.55	-21.9
ssc-miR-103	ENSSSCT00000019371	301	-41.06	-26.4
ssc-miR-103	ENSSSCT00000019453	153	-21.26	-23.1
ssc-miR-103	ENSSSCT00000029485	159	-20.17	-24.4
ssc-miR-103	ENSSSCT00000025077	164	-24.49	-26.5
ssc-miR-103	ENSSSCT00000012365	166	-30.08	-33.6
ssc-miR-103	ENSSSCT00000012556	159	-21.98	-24.3
ssc-miR-103	ENSSSCT00000012876	162	-22.72	-26
ssc-miR-103	ENSSSCT00000013167	152	-22.44	-25.8
ssc-miR-103	ENSSSCT00000030786	162	-23.33	-28
ssc-miR-103	ENSSSCT00000023382	161	-21.09	-23.7
ssc-miR-103	ENSSSCT00000024380	165	-26.84	-29.9
ssc-miR-103	ENSSSCT00000026653	159	-22.87	-26.9
ssc-miR-103	ENSSSCT00000023022	152	-20.78	-23.8
ssc-miR-103	ENSSSCT00000012636	169	-28.66	-31.9
ssc-miR-103	ENSSSCT00000023990	144	-20.61	-20.9
ssc-miR-103	ENSSSCT00000012751	147	-22.29	-22.2
ssc-miR-103	ENSSSCT00000033091	163	-20.69	-22.2
ssc-miR-103	ENSSSCT00000027272	168	-24.63	-29.2
ssc-miR-103	ENSSSCT00000010720	162	-25.62	-27.1
ssc-miR-103	ENSSSCT00000010951	165	-26.03	-28.6
ssc-miR-103	ENSSSCT00000010990	167	-20.08	-22.8
ssc-miR-103	ENSSSCT00000025452	150	-21.88	-23.3
ssc-miR-103	ENSSSCT00000011414	165	-22.58	-26.6
ssc-miR-103	ENSSSCT00000011426	150	-21.49	-21.4
ssc-miR-103	ENSSSCT00000011555	149	-22.37	-23.5
ssc-miR-103	ENSSSCT00000011599	158	-20.42	-21.4
ssc-miR-103	ENSSSCT00000010661	151	-24.13	-23.6
ssc-miR-103	ENSSSCT00000010725	163	-21.11	-25.2
ssc-miR-103	ENSSSCT00000028269	155	-22.35	-22.2
ssc-miR-103	ENSSSCT00000011139	158	-20.74	-24.6
ssc-miR-103	ENSSSCT00000011156	158	-20.98	-21.1
ssc-miR-103	ENSSSCT00000036154	154	-21.73	-24.6
ssc-miR-103	ENSSSCT00000011190	151	-22.96	-24.4
ssc-miR-103	ENSSSCT00000011266	156	-21.59	-24.7
ssc-miR-103	ENSSSCT00000011282	163	-24.32	-29.6
ssc-miR-103	ENSSSCT00000027181	155	-20.32	-25.3
ssc-miR-103	ENSSSCT00000033086	155	-20.32	-25.3
ssc-miR-103	ENSSSCT00000034607	156	-20.84	-23.1
ssc-miR-103	ENSSSCT00000011344	146	-21.48	-20.6
ssc-miR-103	ENSSSCT00000011347	146	-21.48	-20.6
ssc-miR-103	ENSSSCT00000011452	158	-25.22	-26.9
ssc-miR-103	ENSSSCT00000011562	158	-21.45	-23.2
ssc-miR-103	ENSSSCT00000011644	160	-26.99	-26.3
ssc-miR-103	ENSSSCT00000030086	146	-20.14	-20.9
ssc-miR-103	ENSSSCT00000022881	146	-20.14	-20.9
ssc-miR-103	ENSSSCT00000017226	150	-22.48	-26.7
ssc-miR-103	ENSSSCT00000023989	155	-21.26	-20.2
ssc-miR-103	ENSSSCT00000030173	150	-21.14	-24.9
ssc-miR-103	ENSSSCT00000017712	162	-23.92	-24.2
ssc-miR-103	ENSSSCT00000017114	151	-22.74	-23.8
ssc-miR-103	ENSSSCT00000024406	149	-22.35	-26.6
ssc-miR-103	ENSSSCT00000017227	148	-20.6	-23.5
ssc-miR-103	ENSSSCT00000017451	160	-21.55	-24.5
ssc-miR-103	ENSSSCT00000017645	157	-21.46	-24.5
ssc-miR-103	ENSSSCT00000017685	157	-25.83	-28.8
ssc-miR-103	ENSSSCT00000017718	147	-23.73	-22.9
ssc-miR-103	ENSSSCT00000023229	162	-27.79	-32
ssc-miR-103	ENSSSCT00000034759	315	-45.22	-28.2
ssc-miR-103	ENSSSCT00000007691	313	-40.77	-28.9
ssc-miR-103	ENSSSCT00000007633	162	-25.78	-26.9
ssc-miR-103	ENSSSCT00000027883	162	-25.78	-26.9
ssc-miR-103	ENSSSCT00000024340	300	-42.3	-24.4
ssc-miR-103	ENSSSCT00000007723	152	-21.63	-22.9
ssc-miR-103	ENSSSCT00000025329	302	-44.99	-25.5
ssc-miR-103	ENSSSCT00000007918	169	-24.98	-28.7
ssc-miR-103	ENSSSCT00000025703	154	-22.07	-20.6
ssc-miR-103	ENSSSCT00000034684	158	-20.29	-22
ssc-miR-103	ENSSSCT00000018024	144	-21.94	-22.6
ssc-miR-103	ENSSSCT00000029923	172	-23.09	-25.6
ssc-miR-103	ENSSSCT00000025505	146	-21.08	-22
ssc-miR-103	ENSSSCT00000028443	157	-20.62	-21.6
ssc-miR-103	ENSSSCT00000023069	156	-21.47	-24.5
ssc-miR-103	ENSSSCT00000029773	156	-21.47	-24.5
ssc-miR-103	ENSSSCT00000023917	156	-21.47	-24.5
ssc-miR-103	ENSSSCT00000032349	163	-23.85	-30.2
ssc-miR-103	ENSSSCT00000029668	177	-26.58	-32.6
ssc-miR-103	ENSSSCT00000026871	165	-22.54	-23.2
ssc-miR-103	ENSSSCT00000029402	158	-21.49	-26.1
ssc-miR-103	ENSSSCT00000030884	158	-21.49	-26.1
ssc-miR-103	ENSSSCT00000032400	158	-21.49	-26.1
ssc-miR-103	ENSSSCT00000030007	164	-24.51	-28.4
ssc-miR-103	ENSSSCT00000023635	169	-24.98	-28.7
ssc-miR-103	ENSSSCT00000027082	168	-30.25	-34.3
ssc-miR-103	ENSSSCT00000026383	151	-21.5	-23.7
ssc-miR-103	ENSSSCT00000029547	152	-20.84	-26.4
ssc-miR-10382	ENSSSCT00000004978	153	-29.19	-28.3
ssc-miR-10382	ENSSSCT00000006280	164	-27.98	-29.2
ssc-miR-10382	ENSSSCT00000004630	140	-22.88	-21.8
ssc-miR-10382	ENSSSCT00000004726	145	-20.49	-21.3
ssc-miR-10382	ENSSSCT00000004785	151	-25.47	-27.3
ssc-miR-10382	ENSSSCT00000030573	140	-22.68	-21
ssc-miR-10382	ENSSSCT00000005055	158	-24.14	-25.3
ssc-miR-10382	ENSSSCT00000005252	170	-34.15	-33.4
ssc-miR-10382	ENSSSCT00000026271	159	-31.98	-33.8
ssc-miR-10382	ENSSSCT00000031467	145	-21.75	-21.4
ssc-miR-10382	ENSSSCT00000005834	155	-31.78	-27.4
ssc-miR-10382	ENSSSCT00000006210	150	-25.6	-24.1
ssc-miR-10382	ENSSSCT00000006213	151	-20.65	-23.4
ssc-miR-10382	ENSSSCT00000006235	145	-24.43	-24.4
ssc-miR-10382	ENSSSCT00000006285	158	-26.53	-28.9
ssc-miR-10382	ENSSSCT00000006300	153	-31.34	-32.2
ssc-miR-10382	ENSSSCT00000004439	168	-29.25	-25.6
ssc-miR-10382	ENSSSCT00000004442	153	-24.28	-26.6
ssc-miR-10382	ENSSSCT00000027970	153	-24.28	-26.6
ssc-miR-10382	ENSSSCT00000004487	153	-26.26	-23.3
ssc-miR-10382	ENSSSCT00000031943	155	-23.83	-28.2
ssc-miR-10382	ENSSSCT00000035147	159	-22.69	-35.6
ssc-miR-10382	ENSSSCT00000024477	159	-22.69	-20.8
ssc-miR-10382	ENSSSCT00000030322	145	-21.49	-24.7
ssc-miR-10382	ENSSSCT00000004518	145	-21.49	-24.7
ssc-miR-10382	ENSSSCT00000004592	152	-25.31	-24.1
ssc-miR-10382	ENSSSCT00000034426	152	-25.31	-24.1
ssc-miR-10382	ENSSSCT00000004856	155	-27.32	-26.6
ssc-miR-10382	ENSSSCT00000004965	298	-50.78	-21.8
ssc-miR-10382	ENSSSCT00000004967	298	-50.78	-21.8
ssc-miR-10382	ENSSSCT00000026385	290	-43.33	-23.1
ssc-miR-10382	ENSSSCT00000029412	147	-20.75	-22.5
ssc-miR-10382	ENSSSCT00000005213	150	-20.09	-20.7
ssc-miR-10382	ENSSSCT00000029439	150	-20.09	-20.7
ssc-miR-10382	ENSSSCT00000005227	152	-28.12	-29.2
ssc-miR-10382	ENSSSCT00000032440	318	-54.32	-29.8
ssc-miR-10382	ENSSSCT00000027603	160	-28.75	-30.6
ssc-miR-10382	ENSSSCT00000005441	148	-25.98	-20.3
ssc-miR-10382	ENSSSCT00000025179	148	-25.98	-20.3
ssc-miR-10382	ENSSSCT00000005463	156	-27.19	-26.8
ssc-miR-10382	ENSSSCT00000005500	169	-30.37	-34.2
ssc-miR-10382	ENSSSCT00000005543	149	-20.18	-22.5
ssc-miR-10382	ENSSSCT00000005624	158	-24.24	-27.5
ssc-miR-10382	ENSSSCT00000032151	158	-25.4	-25.2
ssc-miR-10382	ENSSSCT00000005859	159	-32.19	-34.1
ssc-miR-10382	ENSSSCT00000029263	159	-27.17	-31.7
ssc-miR-10382	ENSSSCT00000005886	159	-27.17	-31.7
ssc-miR-10382	ENSSSCT00000027826	159	-27.17	-31.7
ssc-miR-10382	ENSSSCT00000021791	157	-25.77	-28.6
ssc-miR-10382	ENSSSCT00000005997	303	-48.97	-26.1
ssc-miR-10382	ENSSSCT00000024636	292	-41.29	-22.3
ssc-miR-10382	ENSSSCT00000035400	146	-21.57	-21
ssc-miR-10382	ENSSSCT00000024200	151	-29.39	-24.1
ssc-miR-10382	ENSSSCT00000006149	164	-28.19	-31.7
ssc-miR-10382	ENSSSCT00000006220	154	-28	-29.2
ssc-miR-10382	ENSSSCT00000023187	154	-28	-29.2
ssc-miR-10382	ENSSSCT00000022333	154	-28	-29.2
ssc-miR-10382	ENSSSCT00000006224	316	-56.31	-34.3
ssc-miR-10382	ENSSSCT00000023759	319	-67.9	-37.5
ssc-miR-10382	ENSSSCT00000028732	154	-23.42	-22.1
ssc-miR-10382	ENSSSCT00000006420	155	-26.62	-28.2
ssc-miR-10382	ENSSSCT00000006425	290	-43.33	-31.5
ssc-miR-10382	ENSSSCT00000014325	146	-22.49	-23.1
ssc-miR-10382	ENSSSCT00000014519	166	-33.21	-36.6
ssc-miR-10382	ENSSSCT00000014033	146	-22.58	-20.3
ssc-miR-10382	ENSSSCT00000031312	151	-22.3	-26.5
ssc-miR-10382	ENSSSCT00000014334	346	-73.63	-39.9
ssc-miR-10382	ENSSSCT00000014486	149	-30.27	-22.8
ssc-miR-10382	ENSSSCT00000035985	149	-30.27	-22.8
ssc-miR-10382	ENSSSCT00000032359	146	-21.9	-22.9
ssc-miR-10382	ENSSSCT00000014589	160	-27.11	-31.4
ssc-miR-10382	ENSSSCT00000027981	145	-23.91	-20.8
ssc-miR-10382	ENSSSCT00000015108	295	-52.65	-29.7
ssc-miR-10382	ENSSSCT00000015332	147	-25.3	-22.2
ssc-miR-10382	ENSSSCT00000028723	161	-23.33	-26
ssc-miR-10382	ENSSSCT00000024663	298	-43.26	-24.9
ssc-miR-10382	ENSSSCT00000014043	152	-24.14	-25.7
ssc-miR-10382	ENSSSCT00000024857	154	-27.96	-29.2
ssc-miR-10382	ENSSSCT00000027944	143	-24.71	-21.6
ssc-miR-10382	ENSSSCT00000014073	142	-28.53	-25.8
ssc-miR-10382	ENSSSCT00000014117	152	-25.01	-28.4
ssc-miR-10382	ENSSSCT00000014116	154	-25.81	-23.3
ssc-miR-10382	ENSSSCT00000014121	159	-26.74	-30.4
ssc-miR-10382	ENSSSCT00000022488	286	-48.73	-25.6
ssc-miR-10382	ENSSSCT00000029033	153	-28.54	-33.7
ssc-miR-10382	ENSSSCT00000014140	162	-30.08	-32.4
ssc-miR-10382	ENSSSCT00000014154	162	-30.08	-32.4
ssc-miR-10382	ENSSSCT00000014174	154	-26.23	-20.8
ssc-miR-10382	ENSSSCT00000014176	153	-29.67	-23.7
ssc-miR-10382	ENSSSCT00000014178	615	-104.38	-29
ssc-miR-10382	ENSSSCT00000033049	159	-29.02	-32.7
ssc-miR-10382	ENSSSCT00000022381	144	-24.99	-21.1
ssc-miR-10382	ENSSSCT00000027683	301	-46.35	-22.5
ssc-miR-10382	ENSSSCT00000025376	150	-23.75	-21.6
ssc-miR-10382	ENSSSCT00000014229	151	-22.31	-24
ssc-miR-10382	ENSSSCT00000027449	323	-56.07	-32.5
ssc-miR-10382	ENSSSCT00000014263	154	-22.81	-23.9
ssc-miR-10382	ENSSSCT00000028226	146	-26.32	-26.5
ssc-miR-10382	ENSSSCT00000030804	158	-25.65	-39.6
ssc-miR-10382	ENSSSCT00000023036	151	-22.81	-25.6
ssc-miR-10382	ENSSSCT00000014303	157	-24.2	-23.6
ssc-miR-10382	ENSSSCT00000035340	164	-32.86	-41.5
ssc-miR-10382	ENSSSCT00000014345	151	-21.4	-24.7
ssc-miR-10382	ENSSSCT00000014365	160	-35.78	-27.7
ssc-miR-10382	ENSSSCT00000014463	152	-24.39	-24.8
ssc-miR-10382	ENSSSCT00000014481	168	-29.66	-33.2
ssc-miR-10382	ENSSSCT00000014483	156	-23.63	-29
ssc-miR-10382	ENSSSCT00000023253	306	-47.35	-28.8
ssc-miR-10382	ENSSSCT00000023373	159	-30.71	-26.1
ssc-miR-10382	ENSSSCT00000015283	149	-21.05	-23.6
ssc-miR-10382	ENSSSCT00000015220	142	-24.63	-21.1
ssc-miR-10382	ENSSSCT00000015197	141	-21.21	-22.2
ssc-miR-10382	ENSSSCT00000015183	473	-81.57	-33.6
ssc-miR-10382	ENSSSCT00000031672	146	-20.47	-28
ssc-miR-10382	ENSSSCT00000015179	145	-20.69	-21.8
ssc-miR-10382	ENSSSCT00000015176	161	-28.44	-30.5
ssc-miR-10382	ENSSSCT00000015144	160	-24.77	-25.2
ssc-miR-10382	ENSSSCT00000030903	154	-26.15	-26.3
ssc-miR-10382	ENSSSCT00000015052	315	-67.5	-34.8
ssc-miR-10382	ENSSSCT00000015049	150	-22.34	-23.1
ssc-miR-10382	ENSSSCT00000015019	161	-27.05	-27.8
ssc-miR-10382	ENSSSCT00000015000	155	-27.37	-25
ssc-miR-10382	ENSSSCT00000014896	145	-24.61	-21.5
ssc-miR-10382	ENSSSCT00000014895	145	-24.61	-21.5
ssc-miR-10382	ENSSSCT00000014905	162	-28.61	-27.7
ssc-miR-10382	ENSSSCT00000014894	155	-20.42	-25.7
ssc-miR-10382	ENSSSCT00000014873	150	-20.14	-21.8
ssc-miR-10382	ENSSSCT00000031250	316	-61.71	-35.1
ssc-miR-10382	ENSSSCT00000014833	148	-21.72	-21.8
ssc-miR-10382	ENSSSCT00000026924	146	-28.87	-25.4
ssc-miR-10382	ENSSSCT00000014754	180	-42.52	-41.6
ssc-miR-10382	ENSSSCT00000014712	158	-30.31	-33.3
ssc-miR-10382	ENSSSCT00000023386	469	-78.96	-32.9
ssc-miR-10382	ENSSSCT00000032297	151	-29.38	-21.7
ssc-miR-10382	ENSSSCT00000027330	156	-28.99	-28.5
ssc-miR-10382	ENSSSCT00000022580	162	-30.53	-32.9
ssc-miR-10382	ENSSSCT00000014676	157	-32.43	-31.7
ssc-miR-10382	ENSSSCT00000028123	151	-27	-30.4
ssc-miR-10382	ENSSSCT00000015296	151	-28.86	-23.2
ssc-miR-10382	ENSSSCT00000015297	151	-28.86	-23.2
ssc-miR-10382	ENSSSCT00000022404	156	-26.9	-28
ssc-miR-10382	ENSSSCT00000015331	162	-30.87	-30.3
ssc-miR-10382	ENSSSCT00000015355	169	-28.82	-31.6
ssc-miR-10382	ENSSSCT00000015356	162	-27.42	-28.1
ssc-miR-10382	ENSSSCT00000027783	159	-25.4	-24
ssc-miR-10382	ENSSSCT00000024375	147	-20.52	-21.3
ssc-miR-10382	ENSSSCT00000025962	162	-25.16	-27.3
ssc-miR-10382	ENSSSCT00000015560	146	-20.66	-20.3
ssc-miR-10382	ENSSSCT00000028864	152	-26.34	-31.7
ssc-miR-10382	ENSSSCT00000015727	152	-26.34	-31.7
ssc-miR-10382	ENSSSCT00000015915	151	-29.39	-24.1
ssc-miR-10382	ENSSSCT00000030629	143	-24.58	-20.7
ssc-miR-10382	ENSSSCT00000008362	147	-25.33	-31.7
ssc-miR-10382	ENSSSCT00000031902	155	-28.91	-25.5
ssc-miR-10382	ENSSSCT00000025608	155	-28.91	-25.5
ssc-miR-10382	ENSSSCT00000008694	156	-31.73	-30.2
ssc-miR-10382	ENSSSCT00000024018	148	-21.32	-25.1
ssc-miR-10382	ENSSSCT00000032550	145	-26.34	-24.5
ssc-miR-10382	ENSSSCT00000008805	147	-22.08	-22.1
ssc-miR-10382	ENSSSCT00000008853	160	-28.01	-30.9
ssc-miR-10382	ENSSSCT00000028854	300	-52.92	-28.3
ssc-miR-10382	ENSSSCT00000009205	161	-26.71	-29.9
ssc-miR-10382	ENSSSCT00000008290	142	-20.84	-22.6
ssc-miR-10382	ENSSSCT00000008295	160	-33.73	-29.5
ssc-miR-10382	ENSSSCT00000008316	147	-24.71	-24.8
ssc-miR-10382	ENSSSCT00000026197	164	-28.35	-31.3
ssc-miR-10382	ENSSSCT00000030909	311	-58.11	-35
ssc-miR-10382	ENSSSCT00000022361	296	-51.11	-31
ssc-miR-10382	ENSSSCT00000008443	146	-20.81	-24.2
ssc-miR-10382	ENSSSCT00000008456	157	-23.45	-24.6
ssc-miR-10382	ENSSSCT00000008466	154	-25.58	-26.9
ssc-miR-10382	ENSSSCT00000030268	154	-25.58	-26.9
ssc-miR-10382	ENSSSCT00000031896	154	-25.58	-26.9
ssc-miR-10382	ENSSSCT00000032183	147	-22.59	-21.1
ssc-miR-10382	ENSSSCT00000008482	145	-22.29	-22.3
ssc-miR-10382	ENSSSCT00000008507	180	-37.63	-40.2
ssc-miR-10382	ENSSSCT00000027242	153	-27.11	-30.3
ssc-miR-10382	ENSSSCT00000008556	150	-23.43	-24.8
ssc-miR-10382	ENSSSCT00000032231	156	-27.77	-31.7
ssc-miR-10382	ENSSSCT00000008590	161	-23.02	-26.2
ssc-miR-10382	ENSSSCT00000027636	304	-45.89	-37.6
ssc-miR-10382	ENSSSCT00000026721	163	-22.94	-28.1
ssc-miR-10382	ENSSSCT00000026974	165	-29.19	-32.2
ssc-miR-10382	ENSSSCT00000008703	162	-24.28	-27.3
ssc-miR-10382	ENSSSCT00000008742	154	-24.38	-28.3
ssc-miR-10382	ENSSSCT00000008795	158	-32.34	-28.9
ssc-miR-10382	ENSSSCT00000032394	149	-28.18	-27.6
ssc-miR-10382	ENSSSCT00000008811	164	-33.37	-34.8
ssc-miR-10382	ENSSSCT00000008814	151	-24.62	-30.8
ssc-miR-10382	ENSSSCT00000027206	151	-24.62	-30.8
ssc-miR-10382	ENSSSCT00000031486	140	-22.68	-23.8
ssc-miR-10382	ENSSSCT00000008845	148	-20.95	-21.8
ssc-miR-10382	ENSSSCT00000008871	145	-23.17	-21.3
ssc-miR-10382	ENSSSCT00000008895	144	-26.52	-22.3
ssc-miR-10382	ENSSSCT00000008928	154	-23.2	-21.7
ssc-miR-10382	ENSSSCT00000024956	151	-20.57	-22.6
ssc-miR-10382	ENSSSCT00000028874	147	-24.88	-21.5
ssc-miR-10382	ENSSSCT00000009052	165	-29.36	-31.9
ssc-miR-10382	ENSSSCT00000009053	142	-20.1	-21.2
ssc-miR-10382	ENSSSCT00000009141	151	-23.44	-24.3
ssc-miR-10382	ENSSSCT00000009215	148	-21.13	-22.9
ssc-miR-10382	ENSSSCT00000009223	141	-21.49	-20.7
ssc-miR-10382	ENSSSCT00000028816	147	-22.42	-21.6
ssc-miR-10382	ENSSSCT00000027164	146	-22.92	-21.3
ssc-miR-10382	ENSSSCT00000028161	153	-20.74	-23.6
ssc-miR-10382	ENSSSCT00000032551	160	-33.77	-33.7
ssc-miR-10382	ENSSSCT00000009367	155	-24.87	-27.1
ssc-miR-10382	ENSSSCT00000027306	147	-22.39	-22.7
ssc-miR-10382	ENSSSCT00000009409	152	-23.31	-25.4
ssc-miR-10382	ENSSSCT00000009438	150	-26.4	-25.1
ssc-miR-10382	ENSSSCT00000006501	452	-72.49	-24.2
ssc-miR-10382	ENSSSCT00000006526	156	-24.41	-21.9
ssc-miR-10382	ENSSSCT00000006579	163	-32.2	-27
ssc-miR-10382	ENSSSCT00000034332	163	-32.2	-27
ssc-miR-10382	ENSSSCT00000006649	148	-21.24	-27
ssc-miR-10382	ENSSSCT00000007100	145	-22.36	-28.8
ssc-miR-10382	ENSSSCT00000007128	147	-28.64	-24.1
ssc-miR-10382	ENSSSCT00000026228	147	-28.64	-24.1
ssc-miR-10382	ENSSSCT00000028938	153	-23.48	-32.1
ssc-miR-10382	ENSSSCT00000007347	156	-27.63	-26.5
ssc-miR-10382	ENSSSCT00000007380	154	-24.68	-28
ssc-miR-10382	ENSSSCT00000007388	161	-24.97	-27.8
ssc-miR-10382	ENSSSCT00000007405	303	-47.8	-23.3
ssc-miR-10382	ENSSSCT00000007406	303	-47.8	-23.3
ssc-miR-10382	ENSSSCT00000027578	166	-32.16	-34.7
ssc-miR-10382	ENSSSCT00000035877	166	-32.16	-34.7
ssc-miR-10382	ENSSSCT00000029061	152	-21.61	-25
ssc-miR-10382	ENSSSCT00000006495	150	-23.32	-21.5
ssc-miR-10382	ENSSSCT00000006506	146	-20.43	-40.4
ssc-miR-10382	ENSSSCT00000035570	156	-24.41	-21.9
ssc-miR-10382	ENSSSCT00000006647	155	-29.25	-31.4
ssc-miR-10382	ENSSSCT00000026295	156	-24.93	-24.2
ssc-miR-10382	ENSSSCT00000006781	142	-22.35	-29.4
ssc-miR-10382	ENSSSCT00000029434	153	-25.14	-23.5
ssc-miR-10382	ENSSSCT00000006865	159	-29.16	-31.6
ssc-miR-10382	ENSSSCT00000006902	160	-33.7	-22.5
ssc-miR-10382	ENSSSCT00000006925	148	-20.63	-21.4
ssc-miR-10382	ENSSSCT00000006969	162	-33.85	-34.8
ssc-miR-10382	ENSSSCT00000030247	142	-20.26	-21.3
ssc-miR-10382	ENSSSCT00000007118	156	-27.33	-27.2
ssc-miR-10382	ENSSSCT00000007188	147	-22	-21.4
ssc-miR-10382	ENSSSCT00000033266	160	-24.5	-27.8
ssc-miR-10382	ENSSSCT00000007252	159	-26.35	-30.7
ssc-miR-10382	ENSSSCT00000007290	153	-26.33	-28.9
ssc-miR-10382	ENSSSCT00000007287	150	-23.06	-25.3
ssc-miR-10382	ENSSSCT00000007341	143	-23.93	-21.7
ssc-miR-10382	ENSSSCT00000007349	150	-21.04	-24.4
ssc-miR-10382	ENSSSCT00000007378	151	-20.24	-23.1
ssc-miR-10382	ENSSSCT00000030841	147	-23.19	-22.4
ssc-miR-10382	ENSSSCT00000022611	153	-27.3	-29.7
ssc-miR-10382	ENSSSCT00000028687	146	-21.76	-22.5
ssc-miR-10382	ENSSSCT00000000793	147	-23.36	-27.1
ssc-miR-10382	ENSSSCT00000000799	160	-32.53	-33.1
ssc-miR-10382	ENSSSCT00000000800	160	-32.53	-33.1
ssc-miR-10382	ENSSSCT00000031909	142	-20.02	-20.5
ssc-miR-10382	ENSSSCT00000000991	159	-28.54	-21.5
ssc-miR-10382	ENSSSCT00000000019	165	-36.67	-35.7
ssc-miR-10382	ENSSSCT00000000030	147	-22.75	-22.9
ssc-miR-10382	ENSSSCT00000000048	148	-22.05	-21.8
ssc-miR-10382	ENSSSCT00000000053	148	-22.05	-21.8
ssc-miR-10382	ENSSSCT00000031655	152	-30.22	-28
ssc-miR-10382	ENSSSCT00000000113	163	-32.06	-32.2
ssc-miR-10382	ENSSSCT00000022241	149	-22.92	-21.5
ssc-miR-10382	ENSSSCT00000000143	156	-29.04	-30.7
ssc-miR-10382	ENSSSCT00000000216	149	-21.82	-20.5
ssc-miR-10382	ENSSSCT00000024415	144	-22.04	-20.1
ssc-miR-10382	ENSSSCT00000029943	155	-23.99	-27.2
ssc-miR-10382	ENSSSCT00000000277	141	-21.48	-21.1
ssc-miR-10382	ENSSSCT00000023380	150	-21.34	-23.6
ssc-miR-10382	ENSSSCT00000030426	150	-21.34	-23.6
ssc-miR-10382	ENSSSCT00000032076	150	-21.34	-23.6
ssc-miR-10382	ENSSSCT00000028474	150	-21.34	-23.6
ssc-miR-10382	ENSSSCT00000000461	152	-28	-21.4
ssc-miR-10382	ENSSSCT00000000478	163	-33.14	-37
ssc-miR-10382	ENSSSCT00000034164	146	-22.62	-22.2
ssc-miR-10382	ENSSSCT00000030030	158	-23.63	-26.8
ssc-miR-10382	ENSSSCT00000000813	171	-30.99	-33.9
ssc-miR-10382	ENSSSCT00000000917	153	-22.93	-23.6
ssc-miR-10382	ENSSSCT00000000950	156	-22.5	-25
ssc-miR-10382	ENSSSCT00000020921	150	-21.53	-23.1
ssc-miR-10382	ENSSSCT00000001068	145	-26.4	-20.8
ssc-miR-10382	ENSSSCT00000004104	151	-28.61	-25.8
ssc-miR-10382	ENSSSCT00000002983	151	-27.45	-30
ssc-miR-10382	ENSSSCT00000025301	153	-26.2	-28.2
ssc-miR-10382	ENSSSCT00000003114	144	-22.5	-23
ssc-miR-10382	ENSSSCT00000003197	160	-31.85	-27.2
ssc-miR-10382	ENSSSCT00000003398	159	-34.34	-28.2
ssc-miR-10382	ENSSSCT00000003461	187	-43.67	-46.1
ssc-miR-10382	ENSSSCT00000003624	141	-22.45	-20.8
ssc-miR-10382	ENSSSCT00000034186	149	-22.21	-24
ssc-miR-10382	ENSSSCT00000003807	146	-21.65	-32.5
ssc-miR-10382	ENSSSCT00000003879	144	-26.02	-21.3
ssc-miR-10382	ENSSSCT00000003918	153	-20.61	-21.6
ssc-miR-10382	ENSSSCT00000031592	154	-27.14	-21.4
ssc-miR-10382	ENSSSCT00000023350	159	-22.24	-20.5
ssc-miR-10382	ENSSSCT00000028030	145	-21.05	-21.6
ssc-miR-10382	ENSSSCT00000030222	313	-55.04	-35.2
ssc-miR-10382	ENSSSCT00000004347	159	-33.44	-28.6
ssc-miR-10382	ENSSSCT00000002924	147	-21.07	-20.5
ssc-miR-10382	ENSSSCT00000029799	142	-21.73	-23
ssc-miR-10382	ENSSSCT00000003015	150	-20.35	-24.7
ssc-miR-10382	ENSSSCT00000003014	167	-35.06	-38.6
ssc-miR-10382	ENSSSCT00000034776	167	-35.06	-38.6
ssc-miR-10382	ENSSSCT00000024430	152	-28.19	-24
ssc-miR-10382	ENSSSCT00000024584	159	-32.25	-34.2
ssc-miR-10382	ENSSSCT00000022417	154	-20.84	-25.9
ssc-miR-10382	ENSSSCT00000031848	158	-27.28	-30.1
ssc-miR-10382	ENSSSCT00000003074	157	-26.55	-20.5
ssc-miR-10382	ENSSSCT00000034141	160	-31.85	-27.2
ssc-miR-10382	ENSSSCT00000003209	159	-26.21	-29.6
ssc-miR-10382	ENSSSCT00000025250	146	-26.07	-23.8
ssc-miR-10382	ENSSSCT00000026621	148	-20.07	-23.1
ssc-miR-10382	ENSSSCT00000003272	158	-30.14	-25
ssc-miR-10382	ENSSSCT00000030231	295	-54.37	-27.6
ssc-miR-10382	ENSSSCT00000033758	155	-22.19	-24.3
ssc-miR-10382	ENSSSCT00000036184	150	-21.54	-26.9
ssc-miR-10382	ENSSSCT00000036469	144	-24.61	-26.8
ssc-miR-10382	ENSSSCT00000003350	144	-24.61	-26.8
ssc-miR-10382	ENSSSCT00000031299	149	-25.53	-21.6
ssc-miR-10382	ENSSSCT00000030680	164	-31.22	-34.6
ssc-miR-10382	ENSSSCT00000003376	151	-26.71	-33.6
ssc-miR-10382	ENSSSCT00000003446	167	-31.66	-33.1
ssc-miR-10382	ENSSSCT00000024307	152	-21.36	-24.7
ssc-miR-10382	ENSSSCT00000025517	326	-58.46	-35
ssc-miR-10382	ENSSSCT00000029139	326	-58.46	-35
ssc-miR-10382	ENSSSCT00000032098	146	-20.74	-23.6
ssc-miR-10382	ENSSSCT00000003502	148	-21.94	-28.2
ssc-miR-10382	ENSSSCT00000003515	163	-35.21	-32.5
ssc-miR-10382	ENSSSCT00000003598	155	-31.61	-30.7
ssc-miR-10382	ENSSSCT00000033967	156	-29.77	-32.1
ssc-miR-10382	ENSSSCT00000003675	157	-30.16	-32.2
ssc-miR-10382	ENSSSCT00000025504	140	-22.68	-21
ssc-miR-10382	ENSSSCT00000024059	314	-53.33	-27.1
ssc-miR-10382	ENSSSCT00000003710	157	-27.62	-31.8
ssc-miR-10382	ENSSSCT00000027328	176	-37.08	-36.8
ssc-miR-10382	ENSSSCT00000003805	301	-46.87	-28.2
ssc-miR-10382	ENSSSCT00000003812	153	-23.06	-26.9
ssc-miR-10382	ENSSSCT00000003854	156	-30.03	-24.5
ssc-miR-10382	ENSSSCT00000026419	156	-30.03	-24.5
ssc-miR-10382	ENSSSCT00000027028	158	-23.24	-26.2
ssc-miR-10382	ENSSSCT00000026673	152	-23.28	-26.6
ssc-miR-10382	ENSSSCT00000003896	156	-28.81	-32.1
ssc-miR-10382	ENSSSCT00000003914	155	-27.15	-25.4
ssc-miR-10382	ENSSSCT00000027579	164	-28.07	-30.5
ssc-miR-10382	ENSSSCT00000025811	141	-20.28	-25.3
ssc-miR-10382	ENSSSCT00000003970	152	-25.91	-29.2
ssc-miR-10382	ENSSSCT00000031602	141	-23.59	-27.9
ssc-miR-10382	ENSSSCT00000024523	152	-21.16	-23.5
ssc-miR-10382	ENSSSCT00000024539	154	-25.16	-24.7
ssc-miR-10382	ENSSSCT00000027954	154	-25.16	-24.7
ssc-miR-10382	ENSSSCT00000004044	155	-24.17	-26.6
ssc-miR-10382	ENSSSCT00000028648	168	-35	-35.6
ssc-miR-10382	ENSSSCT00000004107	147	-21.33	-25.2
ssc-miR-10382	ENSSSCT00000028671	150	-24.09	-22.1
ssc-miR-10382	ENSSSCT00000004140	157	-22.06	-26.1
ssc-miR-10382	ENSSSCT00000004200	161	-25.43	-26.8
ssc-miR-10382	ENSSSCT00000034437	147	-20.84	-21.2
ssc-miR-10382	ENSSSCT00000020146	150	-20.65	-23.1
ssc-miR-10382	ENSSSCT00000004260	142	-20.02	-20.7
ssc-miR-10382	ENSSSCT00000004287	151	-26.85	-21.5
ssc-miR-10382	ENSSSCT00000029853	157	-28	-32.4
ssc-miR-10382	ENSSSCT00000004319	146	-23.31	-21.1
ssc-miR-10382	ENSSSCT00000004358	149	-22.79	-26.1
ssc-miR-10382	ENSSSCT00000029697	149	-22.79	-26.1
ssc-miR-10382	ENSSSCT00000004368	311	-48.22	-23.5
ssc-miR-10382	ENSSSCT00000030861	155	-25.78	-25.5
ssc-miR-10382	ENSSSCT00000022987	157	-21.35	-24.8
ssc-miR-10382	ENSSSCT00000001174	151	-23.49	-24.7
ssc-miR-10382	ENSSSCT00000002772	160	-26.89	-27.6
ssc-miR-10382	ENSSSCT00000002804	148	-25.42	-26
ssc-miR-10382	ENSSSCT00000001143	148	-20.12	-20.1
ssc-miR-10382	ENSSSCT00000001658	151	-22.05	-23.3
ssc-miR-10382	ENSSSCT00000035077	151	-22.05	-23.3
ssc-miR-10382	ENSSSCT00000001660	150	-21.99	-24.2
ssc-miR-10382	ENSSSCT00000001911	474	-74.1	-26.7
ssc-miR-10382	ENSSSCT00000025884	150	-22.47	-23.5
ssc-miR-10382	ENSSSCT00000002535	150	-25.9	-21.8
ssc-miR-10382	ENSSSCT00000002568	152	-26.11	-21.9
ssc-miR-10382	ENSSSCT00000002787	337	-68	-40.5
ssc-miR-10382	ENSSSCT00000002825	161	-34.86	-36.9
ssc-miR-10382	ENSSSCT00000001088	157	-27.52	-30
ssc-miR-10382	ENSSSCT00000022214	150	-24.45	-23.8
ssc-miR-10382	ENSSSCT00000022880	150	-22.78	-20.9
ssc-miR-10382	ENSSSCT00000030587	150	-21.23	-23.1
ssc-miR-10382	ENSSSCT00000034185	152	-25.22	-20.9
ssc-miR-10382	ENSSSCT00000033579	152	-25.22	-20.9
ssc-miR-10382	ENSSSCT00000001568	155	-21.31	-21.5
ssc-miR-10382	ENSSSCT00000032858	155	-21.31	-21.5
ssc-miR-10382	ENSSSCT00000034363	143	-22.46	-21.6
ssc-miR-10382	ENSSSCT00000036018	154	-24.29	-26.2
ssc-miR-10382	ENSSSCT00000033470	150	-22.69	-24
ssc-miR-10382	ENSSSCT00000001689	151	-23.32	-22.5
ssc-miR-10382	ENSSSCT00000030529	154	-27.26	-28.5
ssc-miR-10382	ENSSSCT00000001722	153	-24.83	-27.7
ssc-miR-10382	ENSSSCT00000001750	159	-31.76	-30.4
ssc-miR-10382	ENSSSCT00000001752	151	-35.34	-32.9
ssc-miR-10382	ENSSSCT00000001791	150	-21.28	-23.4
ssc-miR-10382	ENSSSCT00000031143	155	-25.8	-28.9
ssc-miR-10382	ENSSSCT00000026273	150	-23.09	-26
ssc-miR-10382	ENSSSCT00000001838	143	-29.56	-23.2
ssc-miR-10382	ENSSSCT00000001870	158	-25.23	-21.9
ssc-miR-10382	ENSSSCT00000001874	152	-29.35	-27.7
ssc-miR-10382	ENSSSCT00000025691	151	-21.73	-31.4
ssc-miR-10382	ENSSSCT00000025564	154	-27.12	-30.5
ssc-miR-10382	ENSSSCT00000001901	145	-21.04	-20.8
ssc-miR-10382	ENSSSCT00000002043	316	-54.36	-24.8
ssc-miR-10382	ENSSSCT00000002114	154	-25.25	-26.8
ssc-miR-10382	ENSSSCT00000023820	167	-34.42	-31.1
ssc-miR-10382	ENSSSCT00000002142	154	-27.87	-30
ssc-miR-10382	ENSSSCT00000032499	141	-22.27	-20.7
ssc-miR-10382	ENSSSCT00000031969	147	-20.59	-20.7
ssc-miR-10382	ENSSSCT00000002220	305	-45.91	-25.4
ssc-miR-10382	ENSSSCT00000032063	152	-24.6	-23.4
ssc-miR-10382	ENSSSCT00000002243	302	-46.8	-29.6
ssc-miR-10382	ENSSSCT00000002281	160	-34.78	-36.3
ssc-miR-10382	ENSSSCT00000002284	144	-20.32	-27.7
ssc-miR-10382	ENSSSCT00000002389	159	-26.64	-29.8
ssc-miR-10382	ENSSSCT00000002516	145	-21.72	-22.1
ssc-miR-10382	ENSSSCT00000002571	308	-61.38	-33.6
ssc-miR-10382	ENSSSCT00000023708	143	-20.2	-22.2
ssc-miR-10382	ENSSSCT00000025300	149	-21.43	-21.1
ssc-miR-10382	ENSSSCT00000002625	149	-21.43	-21.1
ssc-miR-10382	ENSSSCT00000002648	160	-23.56	-27.2
ssc-miR-10382	ENSSSCT00000031940	155	-26.97	-31.4
ssc-miR-10382	ENSSSCT00000002731	154	-27.02	-25.5
ssc-miR-10382	ENSSSCT00000002757	146	-20.94	-20.6
ssc-miR-10382	ENSSSCT00000002774	298	-56.7	-35
ssc-miR-10382	ENSSSCT00000002789	148	-20.37	-23.4
ssc-miR-10382	ENSSSCT00000009841	147	-23.72	-23.5
ssc-miR-10382	ENSSSCT00000009498	308	-64.74	-35.3
ssc-miR-10382	ENSSSCT00000009515	152	-24.49	-28.9
ssc-miR-10382	ENSSSCT00000027777	158	-23.39	-28.3
ssc-miR-10382	ENSSSCT00000009543	147	-21.31	-25.4
ssc-miR-10382	ENSSSCT00000030135	145	-20.68	-20.5
ssc-miR-10382	ENSSSCT00000023243	149	-26.61	-28.6
ssc-miR-10382	ENSSSCT00000009587	149	-26.61	-28.6
ssc-miR-10382	ENSSSCT00000023082	156	-26.98	-29.6
ssc-miR-10382	ENSSSCT00000025424	164	-27.62	-31.9
ssc-miR-10382	ENSSSCT00000026948	164	-27.62	-31.9
ssc-miR-10382	ENSSSCT00000010018	155	-24.53	-23.2
ssc-miR-10382	ENSSSCT00000025388	287	-43.49	-26.1
ssc-miR-10382	ENSSSCT00000022397	152	-24.32	-20.7
ssc-miR-10382	ENSSSCT00000030851	166	-32.88	-36.8
ssc-miR-10382	ENSSSCT00000009509	156	-28.28	-32.5
ssc-miR-10382	ENSSSCT00000034171	156	-28.28	-32.5
ssc-miR-10382	ENSSSCT00000026167	149	-22.56	-22.7
ssc-miR-10382	ENSSSCT00000030859	150	-27.42	-27.1
ssc-miR-10382	ENSSSCT00000032392	149	-22.14	-22
ssc-miR-10382	ENSSSCT00000032047	158	-30.39	-34.2
ssc-miR-10382	ENSSSCT00000031079	145	-20.68	-20.5
ssc-miR-10382	ENSSSCT00000009582	157	-28.81	-21.8
ssc-miR-10382	ENSSSCT00000026687	146	-20.98	-22.9
ssc-miR-10382	ENSSSCT00000030149	163	-23.41	-24
ssc-miR-10382	ENSSSCT00000026309	147	-20.46	-22.8
ssc-miR-10382	ENSSSCT00000010022	164	-33.27	-34.3
ssc-miR-10382	ENSSSCT00000022666	140	-22.33	-20.6
ssc-miR-10382	ENSSSCT00000010049	143	-21.64	-26.4
ssc-miR-10382	ENSSSCT00000031156	149	-23.25	-22
ssc-miR-10382	ENSSSCT00000016186	154	-25.64	-27.6
ssc-miR-10382	ENSSSCT00000016228	178	-39.07	-42.6
ssc-miR-10382	ENSSSCT00000016362	150	-20.65	-23.4
ssc-miR-10382	ENSSSCT00000016502	147	-20.64	-22.1
ssc-miR-10382	ENSSSCT00000016605	158	-23.96	-26.6
ssc-miR-10382	ENSSSCT00000028701	148	-25.01	-25.3
ssc-miR-10382	ENSSSCT00000016928	159	-31.75	-33.6
ssc-miR-10382	ENSSSCT00000016935	152	-24.73	-26.9
ssc-miR-10382	ENSSSCT00000030440	150	-20.65	-23.4
ssc-miR-10382	ENSSSCT00000029838	145	-23.5	-23.1
ssc-miR-10382	ENSSSCT00000026864	149	-22.05	-23.3
ssc-miR-10382	ENSSSCT00000016145	159	-28.39	-29.6
ssc-miR-10382	ENSSSCT00000016169	168	-31.62	-34.2
ssc-miR-10382	ENSSSCT00000016316	307	-54.11	-35.7
ssc-miR-10382	ENSSSCT00000016389	152	-27.7	-30.4
ssc-miR-10382	ENSSSCT00000016432	150	-28.98	-26
ssc-miR-10382	ENSSSCT00000016440	149	-20.28	-23.6
ssc-miR-10382	ENSSSCT00000025729	155	-23.75	-25.6
ssc-miR-10382	ENSSSCT00000016569	155	-30.9	-30.2
ssc-miR-10382	ENSSSCT00000027719	151	-27.8	-24.5
ssc-miR-10382	ENSSSCT00000016619	145	-22.47	-23.7
ssc-miR-10382	ENSSSCT00000027953	143	-20.35	-21.5
ssc-miR-10382	ENSSSCT00000030753	314	-54.07	-33.2
ssc-miR-10382	ENSSSCT00000030765	153	-22.31	-21.6
ssc-miR-10382	ENSSSCT00000035427	153	-22.31	-21.6
ssc-miR-10382	ENSSSCT00000017047	142	-26.06	-25.1
ssc-miR-10382	ENSSSCT00000016770	162	-30.65	-26.5
ssc-miR-10382	ENSSSCT00000021880	153	-25.22	-26.2
ssc-miR-10382	ENSSSCT00000031911	165	-34.58	-39.2
ssc-miR-10382	ENSSSCT00000024387	156	-24.17	-25.1
ssc-miR-10382	ENSSSCT00000030636	156	-24.17	-25.1
ssc-miR-10382	ENSSSCT00000013519	148	-27.46	-23.2
ssc-miR-10382	ENSSSCT00000013375	143	-23.43	-20.7
ssc-miR-10382	ENSSSCT00000034803	143	-23.43	-20.7
ssc-miR-10382	ENSSSCT00000034708	143	-27.1	-20.8
ssc-miR-10382	ENSSSCT00000013769	152	-22.75	-26.4
ssc-miR-10382	ENSSSCT00000014027	149	-23.04	-20.5
ssc-miR-10382	ENSSSCT00000014026	149	-23.04	-20.5
ssc-miR-10382	ENSSSCT00000034114	147	-20.38	-20.7
ssc-miR-10382	ENSSSCT00000034582	161	-28.72	-23.9
ssc-miR-10382	ENSSSCT00000013373	158	-28.27	-32.6
ssc-miR-10382	ENSSSCT00000035143	151	-25.56	-26.8
ssc-miR-10382	ENSSSCT00000035953	313	-49.66	-24.9
ssc-miR-10382	ENSSSCT00000036516	159	-29.24	-26.4
ssc-miR-10382	ENSSSCT00000036279	152	-23.03	-25.2
ssc-miR-10382	ENSSSCT00000035505	164	-30.25	-33.7
ssc-miR-10382	ENSSSCT00000021848	152	-24.25	-23.5
ssc-miR-10382	ENSSSCT00000013544	147	-23.38	-20.5
ssc-miR-10382	ENSSSCT00000022432	143	-27.1	-20.8
ssc-miR-10382	ENSSSCT00000033689	154	-23.73	-25.4
ssc-miR-10382	ENSSSCT00000013733	149	-21.7	-24.8
ssc-miR-10382	ENSSSCT00000033683	150	-20.85	-23.4
ssc-miR-10382	ENSSSCT00000034429	171	-29.16	-33.9
ssc-miR-10382	ENSSSCT00000034036	152	-21.41	-25
ssc-miR-10382	ENSSSCT00000013832	161	-28.61	-28.8
ssc-miR-10382	ENSSSCT00000013838	151	-21.94	-26
ssc-miR-10382	ENSSSCT00000036532	164	-25.65	-29.9
ssc-miR-10382	ENSSSCT00000025783	167	-26.79	-33.1
ssc-miR-10382	ENSSSCT00000011884	156	-25.46	-25.6
ssc-miR-10382	ENSSSCT00000032587	157	-33.58	-35
ssc-miR-10382	ENSSSCT00000028940	155	-25.18	-25.7
ssc-miR-10382	ENSSSCT00000012040	155	-26.53	-24.6
ssc-miR-10382	ENSSSCT00000012072	154	-23.63	-22.5
ssc-miR-10382	ENSSSCT00000012222	142	-24.34	-27.3
ssc-miR-10382	ENSSSCT00000031716	163	-32.82	-36.2
ssc-miR-10382	ENSSSCT00000011953	161	-29.01	-34.4
ssc-miR-10382	ENSSSCT00000022743	151	-22.93	-23.9
ssc-miR-10382	ENSSSCT00000012026	172	-33.94	-38.6
ssc-miR-10382	ENSSSCT00000012181	313	-52.72	-26.1
ssc-miR-10382	ENSSSCT00000012197	157	-28.32	-31.2
ssc-miR-10382	ENSSSCT00000010428	306	-58.63	-31.3
ssc-miR-10382	ENSSSCT00000010270	153	-25.36	-25.3
ssc-miR-10382	ENSSSCT00000028001	155	-27.37	-29.6
ssc-miR-10382	ENSSSCT00000021916	150	-26.97	-27.8
ssc-miR-10382	ENSSSCT00000010329	154	-27.7	-31.6
ssc-miR-10382	ENSSSCT00000023556	151	-25.97	-24.1
ssc-miR-10382	ENSSSCT00000029690	144	-24.7	-24.7
ssc-miR-10382	ENSSSCT00000010488	150	-22.6	-27.5
ssc-miR-10382	ENSSSCT00000025705	151	-21.34	-22.9
ssc-miR-10382	ENSSSCT00000018736	163	-35.7	-34.1
ssc-miR-10382	ENSSSCT00000018802	153	-26.62	-28
ssc-miR-10382	ENSSSCT00000018811	151	-20.99	-21.7
ssc-miR-10382	ENSSSCT00000018935	157	-25.08	-29.3
ssc-miR-10382	ENSSSCT00000019061	160	-32.11	-31.3
ssc-miR-10382	ENSSSCT00000019083	154	-29.32	-29.6
ssc-miR-10382	ENSSSCT00000026878	151	-21.3	-24.7
ssc-miR-10382	ENSSSCT00000032150	147	-23.94	-24.4
ssc-miR-10382	ENSSSCT00000029870	147	-20.74	-25.4
ssc-miR-10382	ENSSSCT00000019579	152	-30.58	-25.8
ssc-miR-10382	ENSSSCT00000018694	142	-27.34	-28.1
ssc-miR-10382	ENSSSCT00000027156	155	-25.69	-28
ssc-miR-10382	ENSSSCT00000018743	155	-25.69	-28
ssc-miR-10382	ENSSSCT00000018754	168	-32.6	-32.9
ssc-miR-10382	ENSSSCT00000018756	159	-25.05	-31.7
ssc-miR-10382	ENSSSCT00000024038	161	-30.3	-29.7
ssc-miR-10382	ENSSSCT00000020408	154	-27.93	-28.2
ssc-miR-10382	ENSSSCT00000018821	155	-27.04	-29.1
ssc-miR-10382	ENSSSCT00000018842	160	-27.37	-30.6
ssc-miR-10382	ENSSSCT00000036531	160	-27.37	-30.6
ssc-miR-10382	ENSSSCT00000018866	144	-21.14	-20.8
ssc-miR-10382	ENSSSCT00000018876	147	-21.89	-24.9
ssc-miR-10382	ENSSSCT00000024088	152	-22.72	-23.7
ssc-miR-10382	ENSSSCT00000025302	160	-32.58	-33.5
ssc-miR-10382	ENSSSCT00000027385	154	-27.16	-29.3
ssc-miR-10382	ENSSSCT00000018928	150	-23.91	-21.3
ssc-miR-10382	ENSSSCT00000019052	158	-30.2	-31.6
ssc-miR-10382	ENSSSCT00000019069	156	-26.86	-31.8
ssc-miR-10382	ENSSSCT00000033240	156	-26.86	-31.8
ssc-miR-10382	ENSSSCT00000019094	158	-31.95	-33.6
ssc-miR-10382	ENSSSCT00000019203	146	-22.83	-20.4
ssc-miR-10382	ENSSSCT00000031698	155	-29.38	-29.6
ssc-miR-10382	ENSSSCT00000023363	169	-26.98	-28.5
ssc-miR-10382	ENSSSCT00000019322	152	-26.71	-20.7
ssc-miR-10382	ENSSSCT00000023831	148	-20.64	-21.6
ssc-miR-10382	ENSSSCT00000030474	169	-33.56	-34.4
ssc-miR-10382	ENSSSCT00000032258	151	-22.83	-24.9
ssc-miR-10382	ENSSSCT00000019336	149	-25.61	-23.5
ssc-miR-10382	ENSSSCT00000022331	164	-31.31	-36.5
ssc-miR-10382	ENSSSCT00000024123	152	-21.68	-20.6
ssc-miR-10382	ENSSSCT00000019488	167	-31.93	-31.6
ssc-miR-10382	ENSSSCT00000019584	150	-25.69	-27.6
ssc-miR-10382	ENSSSCT00000030803	152	-24.99	-22.9
ssc-miR-10382	ENSSSCT00000022614	157	-26.38	-28
ssc-miR-10382	ENSSSCT00000012492	165	-29.6	-31.4
ssc-miR-10382	ENSSSCT00000022793	150	-20.26	-20.8
ssc-miR-10382	ENSSSCT00000025988	151	-22.77	-26.3
ssc-miR-10382	ENSSSCT00000027338	151	-28.12	-30.8
ssc-miR-10382	ENSSSCT00000012953	157	-24.78	-28.8
ssc-miR-10382	ENSSSCT00000028889	151	-26.53	-20.5
ssc-miR-10382	ENSSSCT00000029109	147	-25.04	-26
ssc-miR-10382	ENSSSCT00000012301	142	-20.1	-24.2
ssc-miR-10382	ENSSSCT00000012332	162	-30.79	-32.4
ssc-miR-10382	ENSSSCT00000012373	153	-25.42	-23
ssc-miR-10382	ENSSSCT00000023382	155	-24.17	-26.6
ssc-miR-10382	ENSSSCT00000028592	151	-29.65	-27.1
ssc-miR-10382	ENSSSCT00000028261	151	-31.66	-29.2
ssc-miR-10382	ENSSSCT00000025459	153	-24.07	-23.1
ssc-miR-10382	ENSSSCT00000012438	165	-31.75	-34.9
ssc-miR-10382	ENSSSCT00000034591	155	-23.83	-25.7
ssc-miR-10382	ENSSSCT00000012560	154	-27.02	-27.2
ssc-miR-10382	ENSSSCT00000026325	151	-27.8	-30.3
ssc-miR-10382	ENSSSCT00000012636	309	-46.19	-32.5
ssc-miR-10382	ENSSSCT00000012643	147	-22.22	-26.7
ssc-miR-10382	ENSSSCT00000012690	156	-28.53	-31.4
ssc-miR-10382	ENSSSCT00000023990	149	-20.66	-23.5
ssc-miR-10382	ENSSSCT00000012721	159	-32.56	-30.9
ssc-miR-10382	ENSSSCT00000025385	155	-25.83	-26.2
ssc-miR-10382	ENSSSCT00000012762	141	-22.26	-22.4
ssc-miR-10382	ENSSSCT00000026073	150	-20.02	-21.8
ssc-miR-10382	ENSSSCT00000026585	150	-22.04	-21.9
ssc-miR-10382	ENSSSCT00000012801	160	-25.06	-28.5
ssc-miR-10382	ENSSSCT00000032569	164	-35.03	-34.3
ssc-miR-10382	ENSSSCT00000024072	145	-22.8	-23.9
ssc-miR-10382	ENSSSCT00000012906	145	-22.8	-23.9
ssc-miR-10382	ENSSSCT00000029102	145	-22.8	-23.9
ssc-miR-10382	ENSSSCT00000012938	155	-29.08	-27.8
ssc-miR-10382	ENSSSCT00000023388	151	-24.57	-22.8
ssc-miR-10382	ENSSSCT00000012987	148	-20.69	-21.3
ssc-miR-10382	ENSSSCT00000029377	309	-48.96	-28.3
ssc-miR-10382	ENSSSCT00000029573	155	-24.38	-27.1
ssc-miR-10382	ENSSSCT00000013218	149	-23.69	-22.9
ssc-miR-10382	ENSSSCT00000028961	155	-27.44	-28
ssc-miR-10382	ENSSSCT00000027029	167	-27.3	-33.3
ssc-miR-10382	ENSSSCT00000010555	312	-48.16	-25.4
ssc-miR-10382	ENSSSCT00000010579	148	-22.21	-24.2
ssc-miR-10382	ENSSSCT00000011535	149	-22.04	-20.1
ssc-miR-10382	ENSSSCT00000033039	149	-26.46	-22.9
ssc-miR-10382	ENSSSCT00000010588	152	-22.86	-22.2
ssc-miR-10382	ENSSSCT00000025160	151	-23.3	-23.3
ssc-miR-10382	ENSSSCT00000010816	174	-29.93	-33.3
ssc-miR-10382	ENSSSCT00000010914	493	-82.39	-40.3
ssc-miR-10382	ENSSSCT00000010967	165	-29.44	-30.2
ssc-miR-10382	ENSSSCT00000011072	156	-32.08	-28.9
ssc-miR-10382	ENSSSCT00000011094	449	-78.82	-31.4
ssc-miR-10382	ENSSSCT00000032728	164	-31.98	-35.4
ssc-miR-10382	ENSSSCT00000011167	149	-26.83	-22.8
ssc-miR-10382	ENSSSCT00000022284	168	-28.67	-33.2
ssc-miR-10382	ENSSSCT00000011248	155	-23.7	-26.6
ssc-miR-10382	ENSSSCT00000011293	154	-21.86	-22.5
ssc-miR-10382	ENSSSCT00000011387	158	-28	-28
ssc-miR-10382	ENSSSCT00000011458	146	-20.89	-23
ssc-miR-10382	ENSSSCT00000011461	145	-26.35	-20.6
ssc-miR-10382	ENSSSCT00000011502	153	-22.96	-25.8
ssc-miR-10382	ENSSSCT00000011526	149	-24.26	-22.1
ssc-miR-10382	ENSSSCT00000011578	307	-55.96	-24.8
ssc-miR-10382	ENSSSCT00000011599	155	-29.26	-34.9
ssc-miR-10382	ENSSSCT00000023111	151	-23.76	-25.1
ssc-miR-10382	ENSSSCT00000011684	156	-27.7	-29.7
ssc-miR-10382	ENSSSCT00000011761	156	-24.63	-24.6
ssc-miR-10382	ENSSSCT00000027143	156	-24.63	-24.6
ssc-miR-10382	ENSSSCT00000025596	159	-31.94	-31.2
ssc-miR-10382	ENSSSCT00000033105	140	-21.19	-22.7
ssc-miR-10382	ENSSSCT00000010505	140	-21.19	-22.7
ssc-miR-10382	ENSSSCT00000010528	150	-28.83	-22.7
ssc-miR-10382	ENSSSCT00000010536	160	-25.67	-31.6
ssc-miR-10382	ENSSSCT00000010541	159	-23.17	-20.5
ssc-miR-10382	ENSSSCT00000023580	170	-36.45	-39
ssc-miR-10382	ENSSSCT00000010546	160	-30.5	-33.4
ssc-miR-10382	ENSSSCT00000010553	156	-24.06	-21.4
ssc-miR-10382	ENSSSCT00000026225	321	-53.4	-36
ssc-miR-10382	ENSSSCT00000028521	155	-23.36	-25.6
ssc-miR-10382	ENSSSCT00000010775	287	-48.63	-21.7
ssc-miR-10382	ENSSSCT00000010825	147	-20.01	-22.2
ssc-miR-10382	ENSSSCT00000010896	152	-20.65	-23.4
ssc-miR-10382	ENSSSCT00000010913	150	-21.47	-20.9
ssc-miR-10382	ENSSSCT00000010929	165	-28.65	-30.6
ssc-miR-10382	ENSSSCT00000010945	151	-24.56	-25.5
ssc-miR-10382	ENSSSCT00000010954	311	-57.55	-37.7
ssc-miR-10382	ENSSSCT00000010973	144	-21.67	-26.5
ssc-miR-10382	ENSSSCT00000011020	337	-68.55	-41.2
ssc-miR-10382	ENSSSCT00000023162	316	-59.83	-32.2
ssc-miR-10382	ENSSSCT00000029942	153	-24.26	-23.1
ssc-miR-10382	ENSSSCT00000011032	156	-24.79	-26.8
ssc-miR-10382	ENSSSCT00000032393	167	-33.92	-38.2
ssc-miR-10382	ENSSSCT00000011091	338	-74.67	-46.8
ssc-miR-10382	ENSSSCT00000031203	157	-26.21	-26.1
ssc-miR-10382	ENSSSCT00000011150	143	-20.37	-20.8
ssc-miR-10382	ENSSSCT00000028852	140	-20.92	-22
ssc-miR-10382	ENSSSCT00000011221	150	-20.66	-23.4
ssc-miR-10382	ENSSSCT00000011229	291	-41.36	-22.6
ssc-miR-10382	ENSSSCT00000011246	158	-23.07	-27
ssc-miR-10382	ENSSSCT00000030579	164	-30.83	-30.1
ssc-miR-10382	ENSSSCT00000011281	151	-20.15	-21.8
ssc-miR-10382	ENSSSCT00000011283	155	-28	-26.3
ssc-miR-10382	ENSSSCT00000011305	162	-29.92	-31.9
ssc-miR-10382	ENSSSCT00000029089	160	-28.88	-28.9
ssc-miR-10382	ENSSSCT00000034895	311	-58.74	-34.1
ssc-miR-10382	ENSSSCT00000011482	143	-21.39	-21.7
ssc-miR-10382	ENSSSCT00000011518	298	-51.38	-25.9
ssc-miR-10382	ENSSSCT00000027642	143	-20.49	-21.1
ssc-miR-10382	ENSSSCT00000011557	145	-21.7	-21.6
ssc-miR-10382	ENSSSCT00000027996	151	-23.76	-25.1
ssc-miR-10382	ENSSSCT00000027822	159	-27.98	-31.3
ssc-miR-10382	ENSSSCT00000011662	159	-27.98	-31.3
ssc-miR-10382	ENSSSCT00000035528	300	-55.47	-26.3
ssc-miR-10382	ENSSSCT00000011713	305	-52.18	-34.2
ssc-miR-10382	ENSSSCT00000031521	156	-29.38	-27
ssc-miR-10382	ENSSSCT00000017258	156	-22.91	-25.5
ssc-miR-10382	ENSSSCT00000017270	145	-20.51	-21.7
ssc-miR-10382	ENSSSCT00000017519	145	-23.86	-27.5
ssc-miR-10382	ENSSSCT00000031517	159	-33.76	-27.5
ssc-miR-10382	ENSSSCT00000017226	155	-27.06	-27.2
ssc-miR-10382	ENSSSCT00000017251	153	-27.58	-27.5
ssc-miR-10382	ENSSSCT00000032395	166	-29.21	-28
ssc-miR-10382	ENSSSCT00000031662	166	-29.21	-28
ssc-miR-10382	ENSSSCT00000027033	321	-65.47	-32.9
ssc-miR-10382	ENSSSCT00000017114	156	-32.13	-31.5
ssc-miR-10382	ENSSSCT00000017133	147	-21.99	-28.4
[truncated: 56,414 more rows]
