# Supplementary material for: Genomewide analysis of circular RNA in pituitaries of normal and heat-stressed sows
Source: BMC Genomics. 2019 Dec 23;20:1013. doi: 10.1186/s12864-019-6377-7 (PMC6929353; doi:10.1186/s12864-019-6377-7)
Supplement: Supplementary file 5 — Additional file 5: Table S5. GO annotation enrichment analysis. [file 12864_2019_6377_MOESM5_ESM.xlsx]

## Sheet: Sheet1
Table S5. GO annotation enrichment analysis
Pathway	Descripyion	P-value	Genes number
GOTERM_BP_ALL	metabolic process	1.5e-30	3139
GOTERM_BP_ALL	organic substance metabolic process	1.8e-29	3012
GOTERM_BP_ALL	primary metabolic process	2.8e-28	2847
GOTERM_BP_ALL	cellular metabolic process	7.7e-28	2882
GOTERM_BP_ALL	positive regulation of biological process	9.4e-23	1520
GOTERM_BP_ALL	localization	5.1e-21	1652
GOTERM_BP_ALL	macromolecule metabolic process	9.1e-19	2470
GOTERM_BP_ALL	transport	1.3e-17	1241
GOTERM_BP_ALL	positive regulation of cellular process	2.3e-17	1354
GOTERM_BP_ALL	establishment of localization	1.4e-16	1280
GOTERM_BP_ALL	vesicle-mediated transport	6.1e-16	402
GOTERM_BP_ALL	single-organism metabolic process	8.1e-16	1120
GOTERM_BP_ALL	cellular component organization or biogenesis	1.2e-15	1790
GOTERM_BP_ALL	negative regulation of biological process	2.4e-15	1295
GOTERM_BP_ALL	cellular macromolecule metabolic process	1.1e-14	2284
GOTERM_BP_ALL	cellular component organization	1.3e-14	1720
GOTERM_BP_ALL	nitrogen compound metabolic process	1.4e-14	1892
GOTERM_BP_ALL	regulation of response to stimulus	5.4e-14	1015
GOTERM_BP_ALL	single-multicellular organism process	1.8e-13	1596
GOTERM_BP_ALL	regulation of biological quality	6e-13	999
GOTERM_BP_ALL	negative regulation of cellular process	9.9e-13	1199
GOTERM_BP_ALL	protein metabolic process	4.4e-12	1435
GOTERM_BP_ALL	regulation of localization	5.7e-12	710
GOTERM_BP_ALL	regulation of multicellular organismal process	6.6e-12	784
GOTERM_BP_ALL	regulation of cellular component organization	8.6e-12	708
GOTERM_BP_ALL	small molecule metabolic process	1e-11	568
GOTERM_BP_ALL	positive regulation of response to stimulus	1e-11	566
GOTERM_BP_ALL	system development	1.1e-11	1192
GOTERM_BP_ALL	multicellular organism development	1.2e-11	1301
GOTERM_BP_ALL	cellular nitrogen compound metabolic process	5.5e-11	1753
GOTERM_BP_ALL	cellular localization	1.4e-10	714
GOTERM_BP_ALL	gene expression	2.1e-10	1424
GOTERM_BP_ALL	immune system process	2.9e-10	684
GOTERM_BP_ALL	response to stress	3.3e-10	989
GOTERM_BP_ALL	regulation of immune system process	3.4e-10	377
GOTERM_BP_ALL	cellular protein metabolic process	3.5e-10	1310
GOTERM_BP_ALL	single-organism localization	5.3e-10	927
GOTERM_BP_ALL	single-organism developmental process	5.5e-10	1476
GOTERM_BP_ALL	single-organism transport	6.2e-10	868
GOTERM_BP_ALL	biosynthetic process	8.4e-10	1627
GOTERM_BP_ALL	regulation of transport	1e-09	497
GOTERM_BP_ALL	organic acid metabolic process	1.1e-09	292
GOTERM_BP_ALL	macromolecule modification	1.7e-09	1035
GOTERM_BP_ALL	developmental process	2.3e-09	1510
GOTERM_BP_ALL	regulation of metabolic process	2.3e-09	1572
GOTERM_BP_ALL	organic cyclic compound metabolic process	2.4e-09	1594
GOTERM_BP_ALL	regulation of response to stress	3.1e-09	366
GOTERM_BP_ALL	carboxylic acid metabolic process	3.3e-09	265
GOTERM_BP_ALL	oxoacid metabolic process	3.3e-09	266
GOTERM_BP_ALL	regulation of macromolecule metabolic process	4.3e-09	1476
GOTERM_BP_ALL	organic substance transport	5.1e-09	653
GOTERM_BP_ALL	regulation of primary metabolic process	5.2e-09	1471
GOTERM_BP_ALL	macromolecule localization	6.1e-09	732
GOTERM_BP_ALL	positive regulation of immune system process	6.6e-09	251
GOTERM_BP_ALL	positive regulation of gene expression	6.9e-09	466
GOTERM_BP_ALL	positive regulation of metabolic process	7.3e-09	841
GOTERM_BP_ALL	establishment of localization in cell	7.5e-09	536
GOTERM_BP_ALL	anatomical structure development	7.8e-09	1470
GOTERM_BP_ALL	protein localization	9.7e-09	642
GOTERM_BP_ALL	organic substance biosynthetic process	1.4e-08	1581
GOTERM_BP_ALL	positive regulation of macromolecule metabolic process	1.6e-08	788
GOTERM_BP_ALL	intracellular transport	1.7e-08	433
GOTERM_BP_ALL	regulation of cell communication	1.7e-08	822
GOTERM_BP_ALL	cellular aromatic compound metabolic process	1.7e-08	1550
GOTERM_BP_ALL	regulation of cell proliferation	2.4e-08	439
GOTERM_BP_ALL	apoptotic process	2.5e-08	455
GOTERM_BP_ALL	positive regulation of cell communication	2.8e-08	444
GOTERM_BP_ALL	regulation of molecular function	2.9e-08	637
GOTERM_BP_ALL	nucleobase-containing compound metabolic process	2.9e-08	1505
GOTERM_BP_ALL	regulation of cellular metabolic process	3e-08	1474
GOTERM_BP_ALL	homeostatic process	3.1e-08	491
GOTERM_BP_ALL	intracellular signal transduction	3.1e-08	775
GOTERM_BP_ALL	cellular biosynthetic process	3.4e-08	1550
GOTERM_BP_ALL	heterocycle metabolic process	3.4e-08	1531
GOTERM_BP_ALL	regulation of signal transduction	3.7e-08	755
GOTERM_BP_ALL	regulation of signaling	3.7e-08	827
GOTERM_BP_ALL	positive regulation of macromolecule biosynthetic process	4.1e-08	446
GOTERM_BP_ALL	blood vessel development	4.2e-08	199
GOTERM_BP_ALL	cellular lipid metabolic process	4.4e-08	285
GOTERM_BP_ALL	cellular protein localization	4.8e-08	485
GOTERM_BP_ALL	positive regulation of signaling	5e-08	445
GOTERM_BP_ALL	catabolic process	5.5e-08	564
GOTERM_BP_ALL	cellular protein modification process	5.7e-08	973
GOTERM_BP_ALL	protein modification process	5.7e-08	973
GOTERM_BP_ALL	regulation of protein metabolic process	5.9e-08	725
GOTERM_BP_ALL	cellular macromolecule localization	6.8e-08	487
GOTERM_BP_ALL	organic substance catabolic process	7.1e-08	544
GOTERM_BP_ALL	programmed cell death	9.4e-08	491
GOTERM_BP_ALL	positive regulation of nitrogen compound metabolic process	9.9e-08	487
GOTERM_BP_ALL	cell death	9.9e-08	516
GOTERM_BP_ALL	positive regulation of cellular metabolic process	1e-07	782
GOTERM_BP_ALL	positive regulation of biosynthetic process	1.2e-07	481
GOTERM_BP_ALL	vasculature development	1.3e-07	209
GOTERM_BP_ALL	cellular response to stress	1.3e-07	523
GOTERM_BP_ALL	positive regulation of programmed cell death	1.4e-07	167
GOTERM_BP_ALL	protein transport	1.4e-07	454
GOTERM_BP_ALL	lipid metabolic process	1.4e-07	365
GOTERM_BP_ALL	positive regulation of RNA metabolic process	1.8e-07	391
GOTERM_BP_ALL	animal organ development	1.8e-07	872
GOTERM_BP_ALL	positive regulation of cell death	2.1e-07	170
GOTERM_BP_ALL	establishment of protein localization	2.1e-07	497
GOTERM_BP_ALL	positive regulation of cellular biosynthetic process	2.4e-07	470
GOTERM_BP_ALL	regulation of multicellular organismal development	2.5e-07	496
GOTERM_BP_ALL	positive regulation of apoptotic process	2.6e-07	165
GOTERM_BP_ALL	cell migration	2.8e-07	357
GOTERM_BP_ALL	positive regulation of RNA biosynthetic process	3e-07	376
GOTERM_BP_ALL	positive regulation of signal transduction	3.2e-07	410
GOTERM_BP_ALL	cardiovascular system development	3.8e-07	299
GOTERM_BP_ALL	circulatory system development	3.8e-07	299
GOTERM_BP_ALL	positive regulation of nucleobase-containing compound metabolic process	4.1e-07	456
GOTERM_BP_ALL	cellular catabolic process	4.4e-07	465
GOTERM_BP_ALL	in utero embryonic development	4.4e-07	138
GOTERM_BP_ALL	chemical homeostasis	5.4e-07	320
GOTERM_BP_ALL	positive regulation of nucleic acid-templated transcription	5.6e-07	372
GOTERM_BP_ALL	positive regulation of transcription, DNA-templated	5.6e-07	372
GOTERM_BP_ALL	regulation of symbiosis, encompassing mutualism through parasitism	6.4e-07	120
GOTERM_BP_ALL	regulation of cell death	6.4e-07	432
GOTERM_BP_ALL	regulation of developmental process	6.9e-07	609
GOTERM_BP_ALL	regulation of vesicle-mediated transport	8.7e-07	148
GOTERM_BP_ALL	intracellular protein transport	9e-07	304
GOTERM_BP_ALL	chordate embryonic development	9.7e-07	218
GOTERM_BP_ALL	embryo development ending in birth or egg hatching	9.7e-07	219
GOTERM_BP_ALL	positive regulation of multicellular organismal process	1e-06	423
GOTERM_BP_ALL	regulation of cellular localization	1e-06	244
GOTERM_BP_ALL	anatomical structure morphogenesis	1.1e-06	758
GOTERM_BP_ALL	lipid modification	1.1e-06	78
GOTERM_BP_ALL	regulation of programmed cell death	1.2e-06	410
GOTERM_BP_ALL	transcription, DNA-templated	1.2e-06	787
GOTERM_BP_ALL	tissue development	1.3e-06	511
GOTERM_BP_ALL	regulation of cellular protein metabolic process	1.3e-06	671
GOTERM_BP_ALL	positive regulation of cellular component organization	1.3e-06	337
GOTERM_BP_ALL	apoptotic signaling pathway	1.4e-06	196
GOTERM_BP_ALL	small molecule catabolic process	1.5e-06	98
GOTERM_BP_ALL	regulation of apoptotic process	1.7e-06	406
GOTERM_BP_ALL	single-organism cellular localization	1.8e-06	298
GOTERM_BP_ALL	negative regulation of multicellular organismal process	1.8e-06	297
GOTERM_BP_ALL	embryo development	1.9e-06	320
GOTERM_BP_ALL	negative regulation of response to stimulus	2.3e-06	396
GOTERM_BP_ALL	nucleic acid metabolic process	2.4e-06	1317
GOTERM_BP_ALL	cell differentiation	2.5e-06	1005
GOTERM_BP_ALL	cytokine production	3e-06	188
GOTERM_BP_ALL	phosphorus metabolic process	3.2e-06	801
GOTERM_BP_ALL	phosphate-containing compound metabolic process	3.3e-06	799
GOTERM_BP_ALL	positive regulation of cytokine production	3.4e-06	124
GOTERM_BP_ALL	regulation of protein localization	3.7e-06	277
GOTERM_BP_ALL	regulation of response to external stimulus	4.3e-06	242
GOTERM_BP_ALL	small molecule biosynthetic process	4.4e-06	148
GOTERM_BP_ALL	single-organism biosynthetic process	4.6e-06	366
GOTERM_BP_ALL	regulation of cytokine production	4.7e-06	175
GOTERM_BP_ALL	organelle membrane fusion	4.7e-06	58
GOTERM_BP_ALL	localization of cell	5.1e-06	388
GOTERM_BP_ALL	cell motility	5.1e-06	388
GOTERM_BP_ALL	single-organism catabolic process	5.5e-06	223
GOTERM_BP_ALL	regulation of cellular protein localization	5.9e-06	171
GOTERM_BP_ALL	organonitrogen compound metabolic process	6.7e-06	624
GOTERM_BP_ALL	blood vessel morphogenesis	6.9e-06	159
GOTERM_BP_ALL	monocarboxylic acid metabolic process	6.9e-06	159
GOTERM_BP_ALL	RNA metabolic process	7.3e-06	1158
GOTERM_BP_ALL	vesicle fusion	7.4e-06	57
GOTERM_BP_ALL	regulation of growth	8.4e-06	183
GOTERM_BP_ALL	cellular ketone metabolic process	8.5e-06	58
GOTERM_BP_ALL	positive regulation of defense response	9.4e-06	94
GOTERM_BP_ALL	membrane organization	9.4e-06	260
GOTERM_BP_ALL	anatomical structure formation involved in morphogenesis	9.9e-06	359
GOTERM_BP_ALL	morphogenesis of an epithelium	1e-05	168
GOTERM_BP_ALL	transcription from RNA polymerase II promoter	1e-05	457
GOTERM_BP_ALL	endocytosis	1.1e-05	148
GOTERM_BP_ALL	organic acid catabolic process	1.1e-05	76
GOTERM_BP_ALL	positive regulation of innate immune response	1.1e-05	65
GOTERM_BP_ALL	cellular developmental process	1.1e-05	1094
GOTERM_BP_ALL	angiogenesis	1.2e-05	134
GOTERM_BP_ALL	negative regulation of macromolecule metabolic process	1.2e-05	584
GOTERM_BP_ALL	endosomal transport	1.2e-05	84
GOTERM_BP_ALL	alpha-amino acid metabolic process	1.3e-05	78
GOTERM_BP_ALL	regulation of catalytic activity	1.4e-05	469
GOTERM_BP_ALL	vesicle organization	1.4e-05	94
GOTERM_BP_ALL	organelle fusion	1.4e-05	73
GOTERM_BP_ALL	macromolecule biosynthetic process	1.4e-05	1288
GOTERM_BP_ALL	exocytosis	1.5e-05	106
GOTERM_BP_ALL	positive regulation of chemotaxis	1.6e-05	54
GOTERM_BP_ALL	vacuolar transport	1.6e-05	97
GOTERM_BP_ALL	biological adhesion	1.6e-05	399
GOTERM_BP_ALL	muscle structure development	1.8e-05	183
GOTERM_BP_ALL	single-organism intracellular transport	1.8e-05	187
GOTERM_BP_ALL	cellular homeostasis	1.9e-05	243
GOTERM_BP_ALL	positive regulation of transcription from RNA polymerase II promoter	2e-05	269
GOTERM_BP_ALL	cellular macromolecule biosynthetic process	2e-05	1258
GOTERM_BP_ALL	regulation of nitrogen compound metabolic process	2.2e-05	1027
GOTERM_BP_ALL	tissue morphogenesis	2.3e-05	201
GOTERM_BP_ALL	cofactor metabolic process	2.3e-05	121
GOTERM_BP_ALL	oxidation-reduction process	2.3e-05	196
GOTERM_BP_ALL	morphogenesis of a branching structure	2.4e-05	89
GOTERM_BP_ALL	regulation of gene expression	2.5e-05	1019
GOTERM_BP_ALL	cell proliferation	2.7e-05	472
GOTERM_BP_ALL	regulation of cellular component biogenesis	2.8e-05	251
GOTERM_BP_ALL	regulation of cell differentiation	2.8e-05	440
GOTERM_BP_ALL	regulation of anatomical structure morphogenesis	2.8e-05	294
GOTERM_BP_ALL	regulation of reactive oxygen species metabolic process	2.8e-05	54
GOTERM_BP_ALL	carboxylic acid catabolic process	2.8e-05	70
GOTERM_BP_ALL	immune response	2.9e-05	365
GOTERM_BP_ALL	cell adhesion	3.3e-05	394
GOTERM_BP_ALL	cellular nitrogen compound biosynthetic process	3.3e-05	1222
GOTERM_BP_ALL	growth	3.4e-05	274
GOTERM_BP_ALL	positive regulation of intracellular signal transduction	3.4e-05	273
GOTERM_BP_ALL	regulation of protein targeting	3.4e-05	98
GOTERM_BP_ALL	muscle cell differentiation	3.4e-05	126
GOTERM_BP_ALL	placenta development	3.5e-05	61
GOTERM_BP_ALL	proteolysis	3.6e-05	432
GOTERM_BP_ALL	protein targeting	3.6e-05	196
GOTERM_BP_ALL	organelle organization	3.7e-05	1041
GOTERM_BP_ALL	single-organism membrane organization	3.8e-05	232
GOTERM_BP_ALL	negative regulation of metabolic process	3.9e-05	630
GOTERM_BP_ALL	morphogenesis of a branching epithelium	4e-05	83
GOTERM_BP_ALL	regulation of viral process	4.2e-05	105
GOTERM_BP_ALL	regulation of biosynthetic process	4.6e-05	1004
GOTERM_BP_ALL	organophosphate metabolic process	4.6e-05	296
GOTERM_BP_ALL	regulation of macromolecule biosynthetic process	4.9e-05	949
GOTERM_BP_ALL	regulation of transcription from RNA polymerase II promoter	5.1e-05	485
GOTERM_BP_ALL	wound healing	5.2e-05	115
GOTERM_BP_ALL	regulation of protein transport	5.3e-05	212
GOTERM_BP_ALL	locomotion	5.3e-05	434
GOTERM_BP_ALL	cellular component biogenesis	5.4e-05	771
GOTERM_BP_ALL	positive regulation of developmental process	5.8e-05	322
GOTERM_BP_ALL	regulation of establishment of protein localization	5.8e-05	230
GOTERM_BP_ALL	skeletal system development	5.9e-05	162
GOTERM_BP_ALL	regulation of immune response	5.9e-05	179
GOTERM_BP_ALL	response to organic substance	6e-05	655
GOTERM_BP_ALL	secretion by cell	6.2e-05	246
GOTERM_BP_ALL	membrane fusion	6.3e-05	76
GOTERM_BP_ALL	positive regulation of molecular function	6.7e-05	362
GOTERM_BP_ALL	regulation of cell growth	6.9e-05	113
GOTERM_BP_ALL	negative regulation of signal transduction	6.9e-05	307
GOTERM_BP_ALL	regulation of intracellular transport	7.1e-05	142
GOTERM_BP_ALL	positive regulation of leukocyte migration	7.2e-05	48
GOTERM_BP_ALL	negative regulation of immune system process	7.4e-05	118
GOTERM_BP_ALL	regulation of leukocyte migration	7.6e-05	65
GOTERM_BP_ALL	epithelial tube morphogenesis	7.7e-05	121
GOTERM_BP_ALL	secretion	7.8e-05	280
GOTERM_BP_ALL	cell growth	7.8e-05	122
GOTERM_BP_ALL	regulation of wound healing	8.1e-05	49
GOTERM_BP_ALL	macromolecular complex subunit organization	8.1e-05	597
GOTERM_BP_ALL	myeloid leukocyte activation	8.1e-05	54
GOTERM_BP_ALL	single organismal cell-cell adhesion	8.5e-05	231
GOTERM_BP_ALL	positive regulation of transport	8.7e-05	251
GOTERM_BP_ALL	positive regulation of leukocyte chemotaxis	8.8e-05	41
GOTERM_BP_ALL	tissue migration	8.9e-05	84
GOTERM_BP_ALL	single organism cell adhesion	9e-05	247
GOTERM_BP_ALL	negative regulation of cell communication	9.1e-05	325
GOTERM_BP_ALL	single-organism membrane fusion	9.2e-05	68
GOTERM_BP_ALL	ameboidal-type cell migration	9.3e-05	113
GOTERM_BP_ALL	negative regulation of developmental process	9.3e-05	220
GOTERM_BP_ALL	negative regulation of cell proliferation	9.3e-05	180
GOTERM_BP_ALL	regulation of multi-organism process	9.4e-05	149
GOTERM_BP_ALL	cellular response to chemical stimulus	9.8e-05	652
GOTERM_BP_ALL	regulation of intracellular protein transport	9.8e-05	117
GOTERM_BP_ALL	cellular chemical homeostasis	0.0001	205
GOTERM_BP_ALL	negative regulation of signaling	0.0001	326
GOTERM_BP_ALL	negative regulation of cellular metabolic process	0.00011	594
GOTERM_BP_ALL	regulation of apoptotic signaling pathway	0.00011	127
GOTERM_BP_ALL	positive regulation of monocyte chemotaxis	0.00011	15
GOTERM_BP_ALL	cellular carbohydrate metabolic process	0.00011	81
GOTERM_BP_ALL	epithelium migration	0.00012	82
GOTERM_BP_ALL	cell activation	0.00013	264
GOTERM_BP_ALL	regulation of cellular macromolecule biosynthetic process	0.00013	921
GOTERM_BP_ALL	regulation of viral life cycle	0.00013	60
GOTERM_BP_ALL	organic cyclic compound biosynthetic process	0.00013	1047
GOTERM_BP_ALL	small GTPase mediated signal transduction	0.00014	190
GOTERM_BP_ALL	establishment of protein localization to organelle	0.00014	184
GOTERM_BP_ALL	regulation of body fluid levels	0.00014	102
GOTERM_BP_ALL	phospholipid metabolic process	0.00015	104
GOTERM_BP_ALL	negative regulation of protein metabolic process	0.00015	284
GOTERM_BP_ALL	regulation of cellular biosynthetic process	0.00015	982
GOTERM_BP_ALL	steroid biosynthetic process	0.00015	45
GOTERM_BP_ALL	regulation of catabolic process	0.00015	147
GOTERM_BP_ALL	movement of cell or subcellular component	0.00015	479
GOTERM_BP_ALL	response to oxygen-containing compound	0.00016	315
GOTERM_BP_ALL	epithelial cell migration	0.00016	81
GOTERM_BP_ALL	positive regulation of reactive oxygen species metabolic process	0.00017	27
GOTERM_BP_ALL	reactive oxygen species metabolic process	0.00018	73
GOTERM_BP_ALL	regulation of immune effector process	0.00018	124
GOTERM_BP_ALL	gland development	0.00019	127
GOTERM_BP_ALL	regulation of leukocyte chemotaxis	0.00019	47
GOTERM_BP_ALL	response to lipopolysaccharide	0.00019	86
GOTERM_BP_ALL	cell development	0.00019	567
GOTERM_BP_ALL	regulation of locomotion	0.00019	223
GOTERM_BP_ALL	regulation of protein localization to nucleus	0.0002	76
GOTERM_BP_ALL	negative regulation of cellular protein metabolic process	0.00021	268
GOTERM_BP_ALL	positive regulation of response to external stimulus	0.00021	90
GOTERM_BP_ALL	regulation of cell motility	0.00021	213
GOTERM_BP_ALL	carbohydrate metabolic process	0.00021	250
GOTERM_BP_ALL	regulation of intracellular signal transduction	0.00021	473
GOTERM_BP_ALL	regulation of cell adhesion	0.00022	183
GOTERM_BP_ALL	inflammatory response	0.00022	183
GOTERM_BP_ALL	regulated exocytosis	0.00022	69
GOTERM_BP_ALL	regulation of defense response	0.00022	180
GOTERM_BP_ALL	regulation of cellular component movement	0.00022	228
GOTERM_BP_ALL	regulation of cell migration	0.00023	204
GOTERM_BP_ALL	sulfur compound metabolic process	0.00023	95
GOTERM_BP_ALL	regulation of protein stability	0.00024	82
GOTERM_BP_ALL	response to wounding	0.00024	130
GOTERM_BP_ALL	positive regulation of immune response	0.00025	140
GOTERM_BP_ALL	hematopoietic or lymphoid organ development	0.00025	266
GOTERM_BP_ALL	positive regulation of viral process	0.00026	36
GOTERM_BP_ALL	regulation of innate immune response	0.00027	75
GOTERM_BP_ALL	embryonic placenta development	0.00029	41
GOTERM_BP_ALL	response to molecule of bacterial origin	0.00029	90
GOTERM_BP_ALL	myeloid cell differentiation	0.00029	113
GOTERM_BP_ALL	ossification	0.00029	115
GOTERM_BP_ALL	cellular component assembly	0.0003	682
GOTERM_BP_ALL	positive regulation of growth	0.0003	78
GOTERM_BP_ALL	branching morphogenesis of an epithelial tube	0.00031	68
GOTERM_BP_ALL	protein modification by small protein conjugation or removal	0.00031	247
GOTERM_BP_ALL	negative regulation of cell differentiation	0.00031	189
GOTERM_BP_ALL	protein modification by small protein conjugation	0.00033	204
GOTERM_BP_ALL	fatty acid metabolic process	0.00035	103
GOTERM_BP_ALL	positive regulation of catalytic activity	0.00036	277
GOTERM_BP_ALL	epithelium development	0.00036	312
GOTERM_BP_ALL	cell division	0.00037	109
GOTERM_BP_ALL	viral life cycle	0.00037	87
GOTERM_BP_ALL	nervous system development	0.0004	549
GOTERM_BP_ALL	endothelial cell migration	0.0004	57
GOTERM_BP_ALL	coenzyme metabolic process	0.00043	97
GOTERM_BP_ALL	macromolecular complex assembly	0.00044	423
GOTERM_BP_ALL	positive regulation of cell proliferation	0.00045	228
GOTERM_BP_ALL	leukocyte activation	0.00046	226
GOTERM_BP_ALL	regulation of cellular response to stress	0.00046	158
GOTERM_BP_ALL	regulation of protein import into nucleus	0.00047	60
GOTERM_BP_ALL	skeletal muscle organ development	0.00047	60
GOTERM_BP_ALL	mammary gland development	0.00047	46
GOTERM_BP_ALL	endothelium development	0.00047	46
GOTERM_BP_ALL	ion homeostasis	0.00047	206
GOTERM_BP_ALL	regulation of cellular ketone metabolic process	0.00048	36
GOTERM_BP_ALL	protein localization to organelle	0.00048	252
GOTERM_BP_ALL	immune response-regulating signaling pathway	0.00048	84
GOTERM_BP_ALL	regulation of carbohydrate metabolic process	0.00049	53
GOTERM_BP_ALL	regulation of response to wounding	0.00049	53
GOTERM_BP_ALL	actin cytoskeleton organization	0.00049	180
GOTERM_BP_ALL	heterocycle biosynthetic process	0.0005	1013
GOTERM_BP_ALL	tube morphogenesis	0.00051	130
GOTERM_BP_ALL	gland morphogenesis	0.00051	47
GOTERM_BP_ALL	myeloid cell activation involved in immune response	0.00056	29
GOTERM_BP_ALL	immune system development	0.00057	276
GOTERM_BP_ALL	activation of immune response	0.00057	96
GOTERM_BP_ALL	regulation of protein dephosphorylation	0.00057	33
GOTERM_BP_ALL	muscle cell development	0.00057	56
GOTERM_BP_ALL	nucleobase-containing compound biosynthetic process	0.00058	995
GOTERM_BP_ALL	neuron differentiation	0.00059	338
GOTERM_BP_ALL	hemopoiesis	0.00059	248
GOTERM_BP_ALL	muscle organ development	0.00059	100
GOTERM_BP_ALL	positive regulation of I-kappaB kinase/NF-kappaB signaling	0.00059	66
GOTERM_BP_ALL	skeletal muscle tissue development	0.00063	58
GOTERM_BP_ALL	positive regulation of locomotion	0.00064	127
GOTERM_BP_ALL	regulation of I-kappaB kinase/NF-kappaB signaling	0.00065	84
GOTERM_BP_ALL	cellular response to biotic stimulus	0.00066	59
GOTERM_BP_ALL	striated muscle cell differentiation	0.00066	85
GOTERM_BP_ALL	regulation of protein modification process	0.00067	482
GOTERM_BP_ALL	regulation of protein import	0.00069	60
GOTERM_BP_ALL	defense response	0.00069	400
GOTERM_BP_ALL	regulation of chemotaxis	0.00071	72
GOTERM_BP_ALL	negative regulation of molecular function	0.00071	258
GOTERM_BP_ALL	leukocyte chemotaxis	0.00072	73
GOTERM_BP_ALL	intrinsic apoptotic signaling pathway	0.00073	92
GOTERM_BP_ALL	transmembrane transport	0.00073	280
GOTERM_BP_ALL	alcohol metabolic process	0.00074	74
GOTERM_BP_ALL	cellular response to abiotic stimulus	0.00076	75
GOTERM_BP_ALL	cell surface receptor signaling pathway	0.00076	657
GOTERM_BP_ALL	negative regulation of gene expression	0.00078	374
GOTERM_BP_ALL	neurogenesis	0.00078	400
GOTERM_BP_ALL	regulation of cell activation	0.00078	139
GOTERM_BP_ALL	calcium-mediated signaling	0.0008	47
GOTERM_BP_ALL	activation of innate immune response	0.0008	47
GOTERM_BP_ALL	MAPK cascade	0.0008	206
GOTERM_BP_ALL	cellular response to external stimulus	0.0008	78
GOTERM_BP_ALL	positive regulation of cell differentiation	0.00081	235
GOTERM_BP_ALL	protein import	0.00081	114
GOTERM_BP_ALL	regulation of protein complex assembly	0.00081	121
GOTERM_BP_ALL	protein localization to nucleus	0.00081	120
GOTERM_BP_ALL	actin filament-based process	0.00082	204
GOTERM_BP_ALL	regulation of endocytosis	0.00082	65
GOTERM_BP_ALL	regulation of cell division	0.00085	48
GOTERM_BP_ALL	negative regulation of protein localization to nucleus	0.0009	32
GOTERM_BP_ALL	organic acid biosynthetic process	0.00091	87
GOTERM_BP_ALL	regulation of monocyte chemotaxis	0.00092	16
GOTERM_BP_ALL	signal transduction by protein phosphorylation	0.00094	207
GOTERM_BP_ALL	negative regulation of intracellular transport	0.00095	43
GOTERM_BP_ALL	protein ubiquitination	0.00097	187
GOTERM_BP_ALL	steroid metabolic process	0.00098	72
GOTERM_BP_ALL	nucleic acid-templated transcription	0.00099	873
GOTERM_BP_ALL	negative regulation of transport	0.001	130
GOTERM_BP_ALL	regulation of leukocyte activation	0.001	129
GOTERM_BP_ALL	striated muscle cell development	0.001	51
GOTERM_BP_ALL	cytosolic transport	0.001	51
GOTERM_BP_ALL	positive regulation of cell migration	0.001	119
GOTERM_BP_ALL	heart development	0.001	160
GOTERM_BP_ALL	organic hydroxy compound metabolic process	0.001	109
GOTERM_BP_ALL	striated muscle tissue development	0.001	110
GOTERM_BP_ALL	muscle tissue development	0.001	115
GOTERM_BP_ALL	response to tumor necrosis factor	0.0011	52
GOTERM_BP_ALL	regulation of cell cycle	0.0011	262
GOTERM_BP_ALL	myeloid leukocyte migration	0.0011	62
GOTERM_BP_ALL	antigen processing and presentation	0.0011	45
GOTERM_BP_ALL	regulation of canonical Wnt signaling pathway	0.0011	63
GOTERM_BP_ALL	RNA biosynthetic process	0.0011	877
GOTERM_BP_ALL	cellular ion homeostasis	0.0011	171
GOTERM_BP_ALL	cellular amino acid metabolic process	0.0012	85
GOTERM_BP_ALL	aromatic compound biosynthetic process	0.0012	1011
GOTERM_BP_ALL	tube development	0.0012	199
GOTERM_BP_ALL	macromolecule catabolic process	0.0012	341
GOTERM_BP_ALL	cellular response to lipopolysaccharide	0.0012	47
GOTERM_BP_ALL	mitochondrion organization	0.0013	211
GOTERM_BP_ALL	labyrinthine layer development	0.0013	26
GOTERM_BP_ALL	plasma membrane organization	0.0013	92
GOTERM_BP_ALL	neuron projection development	0.0013	223
GOTERM_BP_ALL	dephosphorylation	0.0013	95
GOTERM_BP_ALL	alcohol biosynthetic process	0.0013	35
GOTERM_BP_ALL	positive regulation of cell motility	0.0013	122
GOTERM_BP_ALL	calcium ion transport	0.0013	97
GOTERM_BP_ALL	regulation of nucleocytoplasmic transport	0.0013	70
GOTERM_BP_ALL	cellular response to tumor necrosis factor	0.0013	48
GOTERM_BP_ALL	ncRNA processing	0.0013	118
GOTERM_BP_ALL	endothelial cell differentiation	0.0013	41
GOTERM_BP_ALL	divalent inorganic cation transport	0.0013	109
GOTERM_BP_ALL	regulation of nucleobase-containing compound metabolic process	0.0013	940
GOTERM_BP_ALL	Golgi vesicle transport	0.0014	75
GOTERM_BP_ALL	positive regulation of viral life cycle	0.0014	31
GOTERM_BP_ALL	regulation of viral genome replication	0.0014	31
GOTERM_BP_ALL	positive regulation of apoptotic signaling pathway	0.0014	60
GOTERM_BP_ALL	establishment of vesicle localization	0.0015	61
GOTERM_BP_ALL	reactive oxygen species biosynthetic process	0.0015	27
GOTERM_BP_ALL	cellular macromolecule catabolic process	0.0015	289
GOTERM_BP_ALL	generation of neurons	0.0015	368
GOTERM_BP_ALL	lipid biosynthetic process	0.0016	156
GOTERM_BP_ALL	regulation of ion transport	0.0016	127
GOTERM_BP_ALL	negative regulation of cell death	0.0016	254
GOTERM_BP_ALL	positive regulation of cellular component movement	0.0016	124
GOTERM_BP_ALL	retrograde transport, endosome to Golgi	0.0016	32
GOTERM_BP_ALL	I-kappaB kinase/NF-kappaB signaling	0.0016	89
GOTERM_BP_ALL	protein dephosphorylation	0.0016	53
GOTERM_BP_ALL	regulation of secretion	0.0016	188
GOTERM_BP_ALL	phosphorylation	0.0016	549
GOTERM_BP_ALL	regulation of RNA metabolic process	0.0016	844
GOTERM_BP_ALL	regulation of transmembrane transport	0.0017	97
GOTERM_BP_ALL	epithelial cell proliferation	0.0017	110
GOTERM_BP_ALL	monocarboxylic acid catabolic process	0.0017	38
GOTERM_BP_ALL	generation of precursor metabolites and energy	0.0017	108
GOTERM_BP_ALL	establishment of organelle localization	0.0017	108
GOTERM_BP_ALL	divalent metal ion transport	0.0017	108
GOTERM_BP_ALL	negative regulation of protein modification process	0.0017	168
GOTERM_BP_ALL	regulation of organelle organization	0.0017	343
GOTERM_BP_ALL	negative regulation of macromolecule biosynthetic process	0.0017	351
GOTERM_BP_ALL	developmental growth	0.0018	181
GOTERM_BP_ALL	alpha-amino acid biosynthetic process	0.0018	33
GOTERM_BP_ALL	response to lipid	0.0018	179
GOTERM_BP_ALL	regulation of leukocyte mediated immunity	0.0018	57
GOTERM_BP_ALL	reproductive system development	0.0018	134
GOTERM_BP_ALL	single-organism carbohydrate metabolic process	0.0019	191
GOTERM_BP_ALL	inorganic ion homeostasis	0.0019	190
GOTERM_BP_ALL	cellular response to organic substance	0.0019	518
GOTERM_BP_ALL	collagen metabolic process	0.0019	21
GOTERM_BP_ALL	regulation of lymphocyte migration	0.0019	21
GOTERM_BP_ALL	phospholipid dephosphorylation	0.0019	21
GOTERM_BP_ALL	positive regulation of hydrolase activity	0.0019	128
GOTERM_BP_ALL	regulation of exocytosis	0.002	59
GOTERM_BP_ALL	vesicle docking	0.002	29
GOTERM_BP_ALL	immune response-activating signal transduction	0.002	79
GOTERM_BP_ALL	extrinsic apoptotic signaling pathway	0.002	80
GOTERM_BP_ALL	vacuole organization	0.002	81
GOTERM_BP_ALL	alpha-amino acid catabolic process	0.002	25
GOTERM_BP_ALL	aspartate family amino acid metabolic process	0.002	25
GOTERM_BP_ALL	type I interferon production	0.002	25
GOTERM_BP_ALL	negative regulation of cell growth	0.002	61
GOTERM_BP_ALL	cellular cation homeostasis	0.0021	165
GOTERM_BP_ALL	leukocyte mediated immunity	0.0021	87
GOTERM_BP_ALL	regulation of coagulation	0.0021	35
GOTERM_BP_ALL	leukocyte migration	0.0021	102
GOTERM_BP_ALL	embryonic morphogenesis	0.0022	191
GOTERM_BP_ALL	RNA processing	0.0022	239
GOTERM_BP_ALL	gastrulation	0.0022	65
GOTERM_BP_ALL	coagulation	0.0022	65
GOTERM_BP_ALL	negative regulation of nitrogen compound metabolic process	0.0023	373
GOTERM_BP_ALL	second-messenger-mediated signaling	0.0023	68
GOTERM_BP_ALL	cation homeostasis	0.0023	185
GOTERM_BP_ALL	negative regulation of cellular macromolecule biosynthetic process	0.0023	338
GOTERM_BP_ALL	leukocyte degranulation	0.0024	26
GOTERM_BP_ALL	positive regulation of interferon-gamma production	0.0024	26
GOTERM_BP_ALL	organelle localization	0.0024	127
GOTERM_BP_ALL	regulation of Notch signaling pathway	0.0024	31
GOTERM_BP_ALL	interferon-gamma production	0.0025	37
GOTERM_BP_ALL	integrin-mediated signaling pathway	0.0025	37
GOTERM_BP_ALL	regulation of macroautophagy	0.0025	37
GOTERM_BP_ALL	positive regulation of leukocyte mediated immunity	0.0025	37
GOTERM_BP_ALL	cell cycle G1/S phase transition	0.0025	55
GOTERM_BP_ALL	positive regulation of immune effector process	0.0025	55
GOTERM_BP_ALL	cellular metal ion homeostasis	0.0025	144
GOTERM_BP_ALL	positive regulation of developmental growth	0.0025	56
GOTERM_BP_ALL	negative regulation of Notch signaling pathway	0.0025	16
GOTERM_BP_ALL	ribonucleoprotein complex biogenesis	0.0026	161
GOTERM_BP_ALL	negative regulation of multi-organism process	0.0026	57
GOTERM_BP_ALL	regulation of neuron projection development	0.0026	108
GOTERM_BP_ALL	lipid oxidation	0.0026	38
GOTERM_BP_ALL	regulation of protein catabolic process	0.0027	103
GOTERM_BP_ALL	positive regulation of protein metabolic process	0.0027	415
GOTERM_BP_ALL	regulation of secretion by cell	0.0027	173
GOTERM_BP_ALL	ribonucleoprotein complex assembly	0.0027	88
GOTERM_BP_ALL	regulation of ion transmembrane transport	0.0027	90
GOTERM_BP_ALL	regulation of epithelial cell proliferation	0.0027	96
GOTERM_BP_ALL	ribonucleoprotein complex subunit organization	0.0027	91
GOTERM_BP_ALL	organonitrogen compound catabolic process	0.0027	94
GOTERM_BP_ALL	regulation of extrinsic apoptotic signaling pathway	0.0027	59
GOTERM_BP_ALL	response to external stimulus	0.0028	557
GOTERM_BP_ALL	reproductive structure development	0.0028	132
GOTERM_BP_ALL	vesicle localization	0.0028	61
GOTERM_BP_ALL	negative regulation of cell adhesion	0.0029	63
GOTERM_BP_ALL	autophagy	0.0029	148
GOTERM_BP_ALL	regulation of ossification	0.003	65
GOTERM_BP_ALL	protein localization to membrane	0.003	121
GOTERM_BP_ALL	protein catabolic process	0.003	266
GOTERM_BP_ALL	negative regulation of sequence-specific DNA binding transcription factor activity	0.003	50
GOTERM_BP_ALL	regulation of cell projection organization	0.003	144
GOTERM_BP_ALL	metal ion homeostasis	0.0031	160
GOTERM_BP_ALL	membrane docking	0.0032	34
GOTERM_BP_ALL	viral genome replication	0.0032	34
GOTERM_BP_ALL	stress-activated MAPK cascade	0.0032	69
GOTERM_BP_ALL	cell adhesion mediated by integrin	0.0032	20
GOTERM_BP_ALL	positive regulation of leukocyte mediated cytotoxicity	0.0032	14
GOTERM_BP_ALL	regulation of proteolysis	0.0033	169
GOTERM_BP_ALL	negative regulation of biosynthetic process	0.0033	369
GOTERM_BP_ALL	canonical Wnt signaling pathway	0.0034	77
GOTERM_BP_ALL	carboxylic acid biosynthetic process	0.0034	78
GOTERM_BP_ALL	positive regulation of calcium ion transport	0.0034	35
GOTERM_BP_ALL	regulation of binding	0.0034	97
GOTERM_BP_ALL	homeostasis of number of cells	0.0034	81
GOTERM_BP_ALL	regulation of regulated secretory pathway	0.0034	43
GOTERM_BP_ALL	innate immune response-activating signal transduction	0.0034	43
GOTERM_BP_ALL	energy derivation by oxidation of organic compounds	0.0034	83
GOTERM_BP_ALL	placenta blood vessel development	0.0034	17
GOTERM_BP_ALL	positive regulation of cell killing	0.0034	17
GOTERM_BP_ALL	JNK cascade	0.0035	55
GOTERM_BP_ALL	negative regulation of programmed cell death	0.0035	236
GOTERM_BP_ALL	synaptic vesicle transport	0.0036	44
GOTERM_BP_ALL	establishment of synaptic vesicle localization	0.0036	44
GOTERM_BP_ALL	embryonic organ development	0.0036	144
GOTERM_BP_ALL	heart contraction	0.0037	58
GOTERM_BP_ALL	heart process	0.0037	59
GOTERM_BP_ALL	receptor-mediated endocytosis	0.0037	59
GOTERM_BP_ALL	organ morphogenesis	0.0037	287
GOTERM_BP_ALL	negative regulation of viral process	0.0038	37
GOTERM_BP_ALL	multicellular organismal macromolecule metabolic process	0.0039	21
GOTERM_BP_ALL	mammary gland morphogenesis	0.0039	21
GOTERM_BP_ALL	protein complex subunit organization	0.0039	358
GOTERM_BP_ALL	cytoplasmic pattern recognition receptor signaling pathway	0.0039	12
GOTERM_BP_ALL	response to reactive oxygen species	0.004	47
GOTERM_BP_ALL	G1/S transition of mitotic cell cycle	0.004	47
GOTERM_BP_ALL	striated muscle contraction	0.004	47
GOTERM_BP_ALL	regulation of cell-cell adhesion	0.004	111
GOTERM_BP_ALL	energy reserve metabolic process	0.004	31
GOTERM_BP_ALL	cellular response to molecule of bacterial origin	0.0041	48
GOTERM_BP_ALL	regulation of stress-activated MAPK cascade	0.0041	66
GOTERM_BP_ALL	protein localization to plasma membrane	0.0041	67
GOTERM_BP_ALL	regulation of cation transmembrane transport	0.0042	68
GOTERM_BP_ALL	regulation of RNA biosynthetic process	0.0042	801
GOTERM_BP_ALL	regulation of cellular catabolic process	0.0042	102
GOTERM_BP_ALL	negative regulation of apoptotic process	0.0042	232
GOTERM_BP_ALL	negative regulation of protein import into nucleus	0.0042	26
GOTERM_BP_ALL	negative regulation of protein import	0.0042	26
GOTERM_BP_ALL	regulation of interleukin-8 production	0.0042	26
GOTERM_BP_ALL	regulation of developmental growth	0.0043	97
GOTERM_BP_ALL	single-organism organelle organization	0.0043	512
GOTERM_BP_ALL	negative regulation of cellular protein localization	0.0043	50
GOTERM_BP_ALL	cellular polysaccharide metabolic process	0.0044	32
GOTERM_BP_ALL	cellular protein catabolic process	0.0044	229
GOTERM_BP_ALL	positive regulation of release of sequestered calcium ion into cytosol	0.0044	18
GOTERM_BP_ALL	positive regulation of calcium ion transmembrane transport	0.0046	22
GOTERM_BP_ALL	regulation of hydrolase activity	0.0046	226
GOTERM_BP_ALL	positive regulation of lymphocyte migration	0.0046	15
GOTERM_BP_ALL	cellular divalent inorganic cation homeostasis	0.0046	119
GOTERM_BP_ALL	fatty acid catabolic process	0.0047	33
GOTERM_BP_ALL	regulation of fatty acid metabolic process	0.0047	27
GOTERM_BP_ALL	regulation of transferase activity	0.0048	232
GOTERM_BP_ALL	cell-cell adhesion	0.0048	260
GOTERM_BP_ALL	cellular calcium ion homeostasis	0.0048	112
GOTERM_BP_ALL	regulation of JNK cascade	0.0048	56
GOTERM_BP_ALL	Notch signaling pathway	0.0049	57
GOTERM_BP_ALL	cardiac muscle contraction	0.005	34
GOTERM_BP_ALL	nucleoside diphosphate metabolic process	0.005	34
GOTERM_BP_ALL	negative regulation of intracellular protein transport	0.005	34
GOTERM_BP_ALL	positive regulation of cellular component biogenesis	0.005	131
GOTERM_BP_ALL	ncRNA metabolic process	0.005	147
GOTERM_BP_ALL	negative regulation of intracellular signal transduction	0.0051	145
GOTERM_BP_ALL	cellular response to oxygen-containing compound	0.0051	207
GOTERM_BP_ALL	response to abiotic stimulus	0.0051	227
GOTERM_BP_ALL	regulation of cellular amide metabolic process	0.0052	101
GOTERM_BP_ALL	cell surface receptor signaling pathway involved in cell-cell signaling	0.0052	126
GOTERM_BP_ALL	positive regulation of calcium ion import	0.0052	23
GOTERM_BP_ALL	regulation of type I interferon production	0.0052	23
GOTERM_BP_ALL	response to growth factor	0.0053	157
GOTERM_BP_ALL	divalent inorganic cation homeostasis	0.0053	124
GOTERM_BP_ALL	lipid localization	0.0053	97
GOTERM_BP_ALL	myeloid leukocyte differentiation	0.0053	64
GOTERM_BP_ALL	cell junction organization	0.0053	64
GOTERM_BP_ALL	positive regulation of protein transport	0.0053	123
GOTERM_BP_ALL	negative regulation of protein transport	0.0054	66
GOTERM_BP_ALL	regulation of stress-activated protein kinase signaling cascade	0.0054	66
GOTERM_BP_ALL	multicellular organismal homeostasis	0.0054	93
GOTERM_BP_ALL	cell chemotaxis	0.0054	92
GOTERM_BP_ALL	cellular amide metabolic process	0.0055	294
GOTERM_BP_ALL	negative regulation of cell migration	0.0055	69
GOTERM_BP_ALL	fatty acid oxidation	0.0055	36
GOTERM_BP_ALL	stress-activated protein kinase signaling cascade	0.0055	71
GOTERM_BP_ALL	regulation of nucleic acid-templated transcription	0.0055	797
GOTERM_BP_ALL	positive regulation of intracellular transport	0.0056	83
GOTERM_BP_ALL	negative regulation of nucleocytoplasmic transport	0.0056	29
GOTERM_BP_ALL	negative regulation of locomotion	0.0056	82
GOTERM_BP_ALL	regulation of Wnt signaling pathway	0.0056	82
GOTERM_BP_ALL	regulation of vasculature development	0.0056	77
GOTERM_BP_ALL	protein maturation	0.0056	79
GOTERM_BP_ALL	regulation of MAPK cascade	0.0056	200
GOTERM_BP_ALL	regulation of homeostatic process	0.0056	136
GOTERM_BP_ALL	negative regulation of cellular biosynthetic process	0.0057	361
GOTERM_BP_ALL	calcium ion homeostasis	0.0057	115
GOTERM_BP_ALL	leukocyte mediated cytotoxicity	0.006	30
GOTERM_BP_ALL	positive regulation of wound healing	0.0063	20
GOTERM_BP_ALL	cellular response to mechanical stimulus	0.0063	20
GOTERM_BP_ALL	positive regulation of cellular protein metabolic process	0.0063	389
GOTERM_BP_ALL	regulation of transcription, DNA-templated	0.0064	794
GOTERM_BP_ALL	regulation of cellular carbohydrate metabolic process	0.0065	40
GOTERM_BP_ALL	carbohydrate catabolic process	0.0065	40
GOTERM_BP_ALL	regulation of epithelial cell migration	0.0066	57
GOTERM_BP_ALL	negative regulation of homeostatic process	0.0066	57
GOTERM_BP_ALL	tissue remodeling	0.0066	57
GOTERM_BP_ALL	calcium ion transmembrane transport	0.0067	58
GOTERM_BP_ALL	regulation of translation	0.0067	93
GOTERM_BP_ALL	pattern recognition receptor signaling pathway	0.0067	41
GOTERM_BP_ALL	blastocyst development	0.0068	32
GOTERM_BP_ALL	regulation of blood coagulation	0.0068	32
GOTERM_BP_ALL	regulation of hemostasis	0.0068	32
GOTERM_BP_ALL	regulation of cysteine-type endopeptidase activity involved in apoptotic process	0.0068	60
GOTERM_BP_ALL	positive regulation of establishment of protein localization	0.0069	134
GOTERM_BP_ALL	hemostasis	0.0069	62
GOTERM_BP_ALL	positive regulation of cell activation	0.007	85
GOTERM_BP_ALL	developmental growth involved in morphogenesis	0.007	65
GOTERM_BP_ALL	glycerolipid metabolic process	0.007	83
GOTERM_BP_ALL	modulation of synaptic transmission	0.0071	66
GOTERM_BP_ALL	response to oxygen levels	0.0071	67
GOTERM_BP_ALL	negative regulation of establishment of protein localization	0.0071	69
GOTERM_BP_ALL	protein transmembrane transport	0.0071	26
GOTERM_BP_ALL	tRNA modification	0.0071	26
GOTERM_BP_ALL	intracellular protein transmembrane transport	0.0071	26
GOTERM_BP_ALL	lysosomal transport	0.0071	26
GOTERM_BP_ALL	regulation of cell killing	0.0071	26
GOTERM_BP_ALL	positive regulation of intracellular protein transport	0.0072	74
GOTERM_BP_ALL	protein localization to cell periphery	0.0072	73
GOTERM_BP_ALL	positive regulation of calcium ion transport into cytosol	0.0073	21
GOTERM_BP_ALL	synaptic vesicle localization	0.0073	44
GOTERM_BP_ALL	lipid homeostasis	0.0075	45
GOTERM_BP_ALL	response to endogenous stimulus	0.0075	333
GOTERM_BP_ALL	response to interleukin-1	0.0076	34
GOTERM_BP_ALL	polysaccharide metabolic process	0.0076	34
GOTERM_BP_ALL	cellular response to growth factor stimulus	0.0076	153
GOTERM_BP_ALL	regulation of protein serine/threonine kinase activity	0.0076	124
GOTERM_BP_ALL	protein secretion	0.0076	124
GOTERM_BP_ALL	central nervous system neuron development	0.0077	27
GOTERM_BP_ALL	regulation of cell development	0.0079	233
GOTERM_BP_ALL	positive regulation of cellular protein localization	0.008	98
GOTERM_BP_ALL	tumor necrosis factor superfamily cytokine production	0.0082	36
GOTERM_BP_ALL	intrinsic apoptotic signaling pathway in response to DNA damage	0.0082	36
GOTERM_BP_ALL	positive regulation of cell cycle	0.0082	94
GOTERM_BP_ALL	regulation of metal ion transport	0.0083	93
GOTERM_BP_ALL	myeloid leukocyte mediated immunity	0.0083	28
GOTERM_BP_ALL	sprouting angiogenesis	0.0083	28
GOTERM_BP_ALL	fatty acid beta-oxidation	0.0083	28
GOTERM_BP_ALL	triglyceride metabolic process	0.0083	28
GOTERM_BP_ALL	cellular response to DNA damage stimulus	0.0084	229
GOTERM_BP_ALL	calcium ion import	0.0084	52
GOTERM_BP_ALL	response to inorganic substance	0.0086	87
GOTERM_BP_ALL	DNA double-strand break processing	0.0087	9
GOTERM_BP_ALL	cellular response to exogenous dsRNA	0.0087	9
GOTERM_BP_ALL	cell cycle	0.0087	373
GOTERM_BP_ALL	establishment of protein localization to membrane	0.0087	85
GOTERM_BP_ALL	negative regulation of transcription from RNA polymerase II promoter	0.0088	177
GOTERM_BP_ALL	developmental maturation	0.0088	83
GOTERM_BP_ALL	regulation of interleukin-10 production	0.0088	18
GOTERM_BP_ALL	heterotypic cell-cell adhesion	0.0088	18
GOTERM_BP_ALL	endosome to lysosome transport	0.0088	18
GOTERM_BP_ALL	serine family amino acid metabolic process	0.0088	18
GOTERM_BP_ALL	regulation of interleukin-6 production	0.0088	38
GOTERM_BP_ALL	blood coagulation	0.0088	57
GOTERM_BP_ALL	lipid transport	0.0089	81
GOTERM_BP_ALL	hexose metabolic process	0.009	60
GOTERM_BP_ALL	mitochondrial transport	0.009	76
GOTERM_BP_ALL	negative regulation of growth	0.0091	75
GOTERM_BP_ALL	positive regulation of cell projection organization	0.0091	74
GOTERM_BP_ALL	positive regulation of cell growth	0.0091	39
GOTERM_BP_ALL	positive regulation of organelle organization	0.0091	174
GOTERM_BP_ALL	regulation of protein modification by small protein conjugation or removal	0.0091	71
GOTERM_BP_ALL	respiratory system development	0.0091	71
GOTERM_BP_ALL	regulation of angiogenesis	0.0091	70
GOTERM_BP_ALL	negative regulation of cell motility	0.0091	70
GOTERM_BP_ALL	regulation of cysteine-type endopeptidase activity	0.0091	68
GOTERM_BP_ALL	glycosyl compound metabolic process	0.0092	123
GOTERM_BP_ALL	granulocyte migration	0.0093	40
GOTERM_BP_ALL	regulation of endothelial cell migration	0.0096	41
GOTERM_BP_ALL	proteolysis involved in cellular protein catabolic process	0.0099	217
GOTERM_BP_ALL	mesoderm morphogenesis	0.0099	31
GOTERM_BP_ALL	organonitrogen compound biosynthetic process	0.0099	391
GOTERM_BP_ALL	response to bacterium	0.0099	131
GOTERM_BP_ALL	positive regulation of secretion	0.0099	96
GOTERM_BP_ALL	lymphocyte activation	0.01	188
GOTERM_BP_ALL	positive regulation of angiogenesis	0.01	43
GOTERM_BP_ALL	neuron development	0.01	258
GOTERM_BP_ALL	regulation of reactive oxygen species biosynthetic process	0.01	19
GOTERM_BP_ALL	negative regulation of DNA binding	0.01	19
GOTERM_BP_ALL	regulation of leukocyte mediated cytotoxicity	0.01	19
GOTERM_BP_ALL	interleukin-10 production	0.01	19
GOTERM_BP_ALL	positive regulation of viral genome replication	0.01	15
GOTERM_BP_ALL	regulation of fatty acid biosynthetic process	0.01	15
GOTERM_BP_ALL	prostate gland morphogenesis	0.01	15
GOTERM_BP_ALL	apoptotic process involved in development	0.01	15
GOTERM_BP_ALL	cellular component disassembly	0.01	128
GOTERM_BP_ALL	Wnt signaling pathway	0.01	112
GOTERM_BP_ALL	maintenance of location	0.01	91
GOTERM_BP_ALL	nuclear import	0.01	91
GOTERM_BP_ALL	cell projection organization	0.01	339
GOTERM_BP_ALL	protein targeting to nucleus	0.01	90
GOTERM_BP_ALL	protein import into nucleus	0.01	90
GOTERM_BP_ALL	single-organism nuclear import	0.01	90
GOTERM_BP_ALL	cell morphogenesis involved in differentiation	0.01	213
GOTERM_BP_ALL	negative regulation of epithelial cell proliferation	0.011	46
GOTERM_BP_ALL	forebrain generation of neurons	0.011	25
GOTERM_BP_ALL	cellular carbohydrate biosynthetic process	0.011	25
GOTERM_BP_ALL	tumor necrosis factor production	0.011	33
GOTERM_BP_ALL	regulation of transcription factor import into nucleus	0.011	33
GOTERM_BP_ALL	regulation of osteoblast proliferation	0.011	12
GOTERM_BP_ALL	labyrinthine layer blood vessel development	0.011	12
GOTERM_BP_ALL	positive regulation of T cell migration	0.011	12
GOTERM_BP_ALL	negative regulation of MAPK cascade	0.011	49
GOTERM_BP_ALL	formation of primary germ layer	0.011	49
GOTERM_BP_ALL	positive regulation of catabolic process	0.011	82
GOTERM_BP_ALL	protein kinase B signaling	0.011	50
GOTERM_BP_ALL	cellular macromolecular complex assembly	0.011	275
GOTERM_BP_ALL	regulation of interferon-gamma production	0.011	34
GOTERM_BP_ALL	innate immune response	0.011	169
GOTERM_BP_ALL	organic hydroxy compound biosynthetic process	0.011	52
GOTERM_BP_ALL	glucan metabolic process	0.012	26
GOTERM_BP_ALL	glycogen metabolic process	0.012	26
GOTERM_BP_ALL	cellular glucan metabolic process	0.012	26
GOTERM_BP_ALL	vesicle mediated transport in synapse	0.012	35
GOTERM_BP_ALL	peptide metabolic process	0.012	248
GOTERM_BP_ALL	protein polyubiquitination	0.012	58
GOTERM_BP_ALL	regulation of protein binding	0.012	58
GOTERM_BP_ALL	cell-matrix adhesion	0.012	59
GOTERM_BP_ALL	protein processing	0.012	67
GOTERM_BP_ALL	regulation of response to biotic stimulus	0.012	63
GOTERM_BP_ALL	extracellular matrix organization	0.012	63
GOTERM_BP_ALL	regulation of DNA binding	0.012	36
GOTERM_BP_ALL	positive regulation of endocytosis	0.012	36
GOTERM_BP_ALL	somite development	0.012	36
GOTERM_BP_ALL	nucleoside metabolic process	0.012	115
GOTERM_BP_ALL	cellular component morphogenesis	0.012	370
GOTERM_BP_ALL	Ras protein signal transduction	0.012	96
GOTERM_BP_ALL	segmentation	0.012	37
GOTERM_BP_ALL	regulation of osteoblast differentiation	0.012	37
GOTERM_BP_ALL	myotube differentiation	0.012	37
GOTERM_BP_ALL	cell killing	0.012	37
GOTERM_BP_ALL	dendritic cell differentiation	0.012	16
GOTERM_BP_ALL	regulation of nitric oxide biosynthetic process	0.012	16
GOTERM_BP_ALL	cell-cell signaling by wnt	0.012	112
GOTERM_BP_ALL	erythrocyte differentiation	0.013	38
GOTERM_BP_ALL	regulation of sequence-specific DNA binding transcription factor activity	0.013	110
GOTERM_BP_ALL	cellular response to endogenous stimulus	0.013	281
GOTERM_BP_ALL	protein complex assembly	0.013	317
GOTERM_BP_ALL	protein complex biogenesis	0.013	317
GOTERM_BP_ALL	cell-substrate adhesion	0.013	90
GOTERM_BP_ALL	macroautophagy	0.013	109
GOTERM_BP_ALL	posttranscriptional regulation of gene expression	0.013	108
GOTERM_BP_ALL	regulation of lymphocyte activation	0.013	107
GOTERM_BP_ALL	tRNA processing	0.013	40
GOTERM_BP_ALL	positive regulation of cell adhesion	0.013	106
GOTERM_BP_ALL	regulation of neuron differentiation	0.013	145
GOTERM_BP_ALL	negative regulation of response to external stimulus	0.013	83
GOTERM_BP_ALL	negative regulation of phosphorylation	0.014	132
GOTERM_BP_ALL	regulation of neural precursor cell proliferation	0.014	29
GOTERM_BP_ALL	ribonucleoside diphosphate metabolic process	0.014	29
GOTERM_BP_ALL	negative regulation of cellular component movement	0.014	80
GOTERM_BP_ALL	regulation of kinase activity	0.014	201
GOTERM_BP_ALL	ectodermal placode development	0.014	10
GOTERM_BP_ALL	positive regulation of natural killer cell mediated cytotoxicity	0.014	10
GOTERM_BP_ALL	cardiac myofibril assembly	0.014	10
GOTERM_BP_ALL	C21-steroid hormone metabolic process	0.014	10
GOTERM_BP_ALL	positive regulation of natural killer cell mediated immunity	0.014	10
GOTERM_BP_ALL	negative regulation of Wnt signaling pathway	0.014	45
GOTERM_BP_ALL	dendrite morphogenesis	0.014	30
GOTERM_BP_ALL	positive regulation of type I interferon production	0.014	17
GOTERM_BP_ALL	secondary alcohol biosynthetic process	0.014	17
GOTERM_BP_ALL	coronary vasculature development	0.014	17
GOTERM_BP_ALL	establishment of protein localization to plasma membrane	0.014	46
GOTERM_BP_ALL	RNA modification	0.014	46
GOTERM_BP_ALL	myeloid cell homeostasis	0.014	47
GOTERM_BP_ALL	positive regulation of homeostatic process	0.015	69
GOTERM_BP_ALL	negative regulation of viral life cycle	0.015	31
GOTERM_BP_ALL	regulation of muscle cell differentiation	0.015	51
GOTERM_BP_ALL	skin development	0.015	64
GOTERM_BP_ALL	extracellular structure organization	0.015	63
GOTERM_BP_ALL	sterol homeostasis	0.015	23
GOTERM_BP_ALL	regulation of cytokinesis	0.015	23
GOTERM_BP_ALL	cholesterol homeostasis	0.015	23
GOTERM_BP_ALL	tumor necrosis factor-mediated signaling pathway	0.015	23
GOTERM_BP_ALL	organic hydroxy compound transport	0.015	55
GOTERM_BP_ALL	regulation of calcium ion transport	0.015	59
GOTERM_BP_ALL	transcription factor import into nucleus	0.015	32
GOTERM_BP_ALL	glutamine family amino acid metabolic process	0.015	32
GOTERM_BP_ALL	positive regulation of cytokine secretion	0.016	33
GOTERM_BP_ALL	actin filament organization	0.016	106
GOTERM_BP_ALL	positive regulation of carbohydrate metabolic process	0.016	24
GOTERM_BP_ALL	neutrophil migration	0.016	34
GOTERM_BP_ALL	regulation of B cell activation	0.016	34
GOTERM_BP_ALL	negative regulation of canonical Wnt signaling pathway	0.016	34
GOTERM_BP_ALL	secondary alcohol metabolic process	0.016	34
GOTERM_BP_ALL	natural killer cell mediated cytotoxicity	0.016	18
GOTERM_BP_ALL	protein destabilization	0.016	18
GOTERM_BP_ALL	nucleobase-containing small molecule metabolic process	0.016	199
GOTERM_BP_ALL	endomembrane system organization	0.016	152
GOTERM_BP_ALL	cell cycle phase transition	0.016	103
GOTERM_BP_ALL	regulation of protein secretion	0.016	103
GOTERM_BP_ALL	cellular response to organic cyclic compound	0.017	116
GOTERM_BP_ALL	regulation of synaptic plasticity	0.017	35
GOTERM_BP_ALL	positive regulation of leukocyte activation	0.017	80
GOTERM_BP_ALL	cellular amino acid biosynthetic process	0.017	25
GOTERM_BP_ALL	positive regulation of cell division	0.017	25
GOTERM_BP_ALL	regulation of morphogenesis of a branching structure	0.017	25
GOTERM_BP_ALL	regulation of GTPase activity	0.017	78
GOTERM_BP_ALL	prostate gland epithelium morphogenesis	0.017	14
GOTERM_BP_ALL	cellular response to virus	0.017	14
GOTERM_BP_ALL	response to xenobiotic stimulus	0.017	14
GOTERM_BP_ALL	stem cell proliferation	0.017	37
GOTERM_BP_ALL	protein targeting to membrane	0.017	37
GOTERM_BP_ALL	regulation of hemopoiesis	0.017	97
GOTERM_BP_ALL	positive regulation of osteoblast proliferation	0.017	8
GOTERM_BP_ALL	sulfation	0.017	8
GOTERM_BP_ALL	chemical homeostasis within a tissue	0.017	8
GOTERM_BP_ALL	cardiac muscle cell apoptotic process	0.017	8
GOTERM_BP_ALL	positive regulation of MAPK cascade	0.017	136
GOTERM_BP_ALL	negative regulation of nucleobase-containing compound metabolic process	0.018	328
GOTERM_BP_ALL	protein phosphorylation	0.018	467
GOTERM_BP_ALL	protein acylation	0.018	74
GOTERM_BP_ALL	interleukin-6 production	0.018	39
GOTERM_BP_ALL	regulation of cell junction assembly	0.018	26
GOTERM_BP_ALL	negative regulation of protein kinase B signaling	0.018	19
GOTERM_BP_ALL	negative regulation of viral genome replication	0.018	19
GOTERM_BP_ALL	regulation of phosphorylation	0.018	405
GOTERM_BP_ALL	calcium ion regulated exocytosis	0.018	40
GOTERM_BP_ALL	cardiocyte differentiation	0.018	40
GOTERM_BP_ALL	positive regulation of protein localization to nucleus	0.018	40
GOTERM_BP_ALL	regulation of lymphocyte mediated immunity	0.018	42
GOTERM_BP_ALL	positive regulation of protein modification by small protein conjugation or removal	0.018	42
GOTERM_BP_ALL	cellular amino acid catabolic process	0.019	27
GOTERM_BP_ALL	negative regulation of RNA metabolic process	0.019	296
GOTERM_BP_ALL	positive regulation of protein complex assembly	0.019	65
GOTERM_BP_ALL	nucleoside triphosphate metabolic process	0.019	89
GOTERM_BP_ALL	protein acetylation	0.019	62
GOTERM_BP_ALL	lung development	0.019	62
GOTERM_BP_ALL	protein stabilization	0.019	46
GOTERM_BP_ALL	regulation of ion homeostasis	0.019	60
GOTERM_BP_ALL	bone development	0.019	60
GOTERM_BP_ALL	regulation of defense response to virus	0.019	48
GOTERM_BP_ALL	positive regulation of secretion by cell	0.019	87
GOTERM_BP_ALL	T cell proliferation	0.019	57
GOTERM_BP_ALL	positive regulation of GTPase activity	0.019	57
GOTERM_BP_ALL	cell-cell junction organization	0.019	56
GOTERM_BP_ALL	cell junction assembly	0.019	51
GOTERM_BP_ALL	cellular response to nutrient	0.019	11
GOTERM_BP_ALL	regulation of lymphocyte chemotaxis	0.019	11
GOTERM_BP_ALL	positive regulation of ion transport	0.019	54
GOTERM_BP_ALL	cellular response to transforming growth factor beta stimulus	0.019	53
GOTERM_BP_ALL	purine nucleoside diphosphate metabolic process	0.019	28
GOTERM_BP_ALL	interleukin-8 production	0.019	28
GOTERM_BP_ALL	purine ribonucleoside diphosphate metabolic process	0.019	28
GOTERM_BP_ALL	cellular glucose homeostasis	0.019	28
GOTERM_BP_ALL	homotypic cell-cell adhesion	0.019	28
GOTERM_BP_ALL	regulation of endopeptidase activity	0.019	86
GOTERM_BP_ALL	lung epithelium development	0.019	20
GOTERM_BP_ALL	platelet-derived growth factor receptor signaling pathway	0.019	20
GOTERM_BP_ALL	symbiosis, encompassing mutualism through parasitism	0.02	194
GOTERM_BP_ALL	interspecies interaction between organisms	0.02	194
GOTERM_BP_ALL	ion transport	0.02	320
GOTERM_BP_ALL	adherens junction organization	0.02	29
GOTERM_BP_ALL	mesoderm formation	0.02	29
GOTERM_BP_ALL	hydrogen peroxide metabolic process	0.02	15
GOTERM_BP_ALL	mammary gland duct morphogenesis	0.02	15
GOTERM_BP_ALL	positive regulation of protein dephosphorylation	0.02	15
GOTERM_BP_ALL	vacuole fusion	0.02	15
GOTERM_BP_ALL	sarcomere organization	0.02	15
GOTERM_BP_ALL	axis elongation	0.02	15
GOTERM_BP_ALL	regulation of cellular component size	0.02	113
GOTERM_BP_ALL	proteasomal protein catabolic process	0.02	124
GOTERM_BP_ALL	regulation of MAP kinase activity	0.02	81
GOTERM_BP_ALL	positive regulation of protein import into nucleus	0.021	30
GOTERM_BP_ALL	endocrine process	0.021	30
GOTERM_BP_ALL	positive regulation of lymphocyte mediated immunity	0.021	30
GOTERM_BP_ALL	positive regulation of response to wounding	0.021	21
GOTERM_BP_ALL	regulation of immunoglobulin production	0.021	21
GOTERM_BP_ALL	modification of morphology or physiology of other organism involved in symbiotic interaction	0.021	31
GOTERM_BP_ALL	interaction with host	0.021	31
GOTERM_BP_ALL	regulation of cell morphogenesis involved in differentiation	0.021	94
GOTERM_BP_ALL	negative regulation of transcription, DNA-templated	0.022	278
GOTERM_BP_ALL	neutral lipid metabolic process	0.022	32
GOTERM_BP_ALL	regulation of glucose metabolic process	0.022	32
GOTERM_BP_ALL	regulation of tumor necrosis factor production	0.022	32
GOTERM_BP_ALL	positive regulation of myeloid cell differentiation	0.022	32
GOTERM_BP_ALL	myoblast differentiation	0.022	32
GOTERM_BP_ALL	negative regulation of RNA biosynthetic process	0.022	284
GOTERM_BP_ALL	regulation of tumor necrosis factor superfamily cytokine production	0.022	33
GOTERM_BP_ALL	bone mineralization	0.022	33
GOTERM_BP_ALL	muscle fiber development	0.022	22
GOTERM_BP_ALL	acyl-CoA metabolic process	0.022	22
GOTERM_BP_ALL	thioester metabolic process	0.022	22
GOTERM_BP_ALL	single-organism carbohydrate catabolic process	0.023	34
GOTERM_BP_ALL	negative regulation of carbohydrate metabolic process	0.023	16
GOTERM_BP_ALL	multicellular organismal water homeostasis	0.023	16
GOTERM_BP_ALL	cholesterol biosynthetic process	0.023	16
GOTERM_BP_ALL	zymogen activation	0.023	16
GOTERM_BP_ALL	pattern specification process	0.023	137
GOTERM_BP_ALL	positive regulation of cell-cell adhesion	0.023	67
GOTERM_BP_ALL	tube closure	0.023	36
GOTERM_BP_ALL	sterol metabolic process	0.023	36
GOTERM_BP_ALL	ribosomal small subunit biogenesis	0.023	36
GOTERM_BP_ALL	myofibril assembly	0.024	23
GOTERM_BP_ALL	intracellular protein transmembrane import	0.024	23
GOTERM_BP_ALL	negative regulation of MAP kinase activity	0.024	23
GOTERM_BP_ALL	positive regulation of transferase activity	0.024	145
GOTERM_BP_ALL	negative regulation of nucleic acid-templated transcription	0.024	279
GOTERM_BP_ALL	regulation of calcium ion transmembrane transport	0.024	37
GOTERM_BP_ALL	osteoblast differentiation	0.024	63
GOTERM_BP_ALL	respiratory tube development	0.024	62
GOTERM_BP_ALL	response to hypoxia	0.024	62
GOTERM_BP_ALL	response to decreased oxygen levels	0.024	62
GOTERM_BP_ALL	regulation of muscle organ development	0.024	38
GOTERM_BP_ALL	regulation of myeloid cell differentiation	0.024	60
GOTERM_BP_ALL	endothelial cell proliferation	0.024	39
GOTERM_BP_ALL	myeloid dendritic cell activation	0.024	12
GOTERM_BP_ALL	inositol phosphate-mediated signaling	0.024	12
GOTERM_BP_ALL	regulation of transcription initiation from RNA polymerase II promoter	0.024	12
GOTERM_BP_ALL	negative regulation of JNK cascade	0.024	12
GOTERM_BP_ALL	osteoblast proliferation	0.024	12
GOTERM_BP_ALL	regulation of superoxide metabolic process	0.024	12
GOTERM_BP_ALL	nucleotide metabolic process	0.024	179
GOTERM_BP_ALL	cellular response to extracellular stimulus	0.024	58
GOTERM_BP_ALL	cellular process	0.024	4583
GOTERM_BP_ALL	regulation of neurotransmitter levels	0.024	57
GOTERM_BP_ALL	regulation of lipid biosynthetic process	0.025	42
GOTERM_BP_ALL	regulation of epithelial cell differentiation	0.025	42
GOTERM_BP_ALL	cell-substrate junction assembly	0.025	24
GOTERM_BP_ALL	regulation of plasma lipoprotein particle levels	0.025	24
GOTERM_BP_ALL	multicellular organism metabolic process	0.025	24
GOTERM_BP_ALL	negative regulation of binding	0.025	43
GOTERM_BP_ALL	cellular response to nutrient levels	0.025	53
GOTERM_BP_ALL	response to transforming growth factor beta	0.025	53
GOTERM_BP_ALL	positive regulation of vasculature development	0.025	45
GOTERM_BP_ALL	tissue regeneration	0.025	17
GOTERM_BP_ALL	positive regulation of phagocytosis	0.025	17
GOTERM_BP_ALL	negative regulation of cysteine-type endopeptidase activity involved in apoptotic process	0.026	25
GOTERM_BP_ALL	regulation of stem cell proliferation	0.026	25
GOTERM_BP_ALL	regulation of calcium-mediated signaling	0.026	25
GOTERM_BP_ALL	interaction with symbiont	0.026	25
GOTERM_BP_ALL	response to calcium ion	0.026	25
GOTERM_BP_ALL	embryonic digit morphogenesis	0.026	25
GOTERM_BP_ALL	positive regulation of response to DNA damage stimulus	0.026	25
GOTERM_BP_ALL	monocyte chemotaxis	0.026	25
GOTERM_BP_ALL	ribonucleoside metabolic process	0.026	106
GOTERM_BP_ALL	S-adenosylmethionine metabolic process	0.026	9
GOTERM_BP_ALL	negative regulation of muscle cell apoptotic process	0.026	9
GOTERM_BP_ALL	ectodermal placode morphogenesis	0.026	9
GOTERM_BP_ALL	oligosaccharide-lipid intermediate biosynthetic process	0.026	9
GOTERM_BP_ALL	cytoplasmic pattern recognition receptor signaling pathway in response to virus	0.026	9
GOTERM_BP_ALL	positive regulation of histone H3-K4 methylation	0.026	9
GOTERM_BP_ALL	calcineurin-NFAT signaling cascade	0.026	9
GOTERM_BP_ALL	ectodermal placode formation	0.026	9
GOTERM_BP_ALL	cellular response to lipid	0.026	116
GOTERM_BP_ALL	nucleoside phosphate metabolic process	0.026	181
GOTERM_BP_ALL	transcription initiation from RNA polymerase II promoter	0.027	26
GOTERM_BP_ALL	peptidyl-lysine modification	0.027	90
GOTERM_BP_ALL	leukocyte cell-cell adhesion	0.027	154
GOTERM_BP_ALL	receptor internalization	0.027	27
GOTERM_BP_ALL	positive regulation of synaptic transmission	0.027	27
GOTERM_BP_ALL	positive regulation of interleukin-8 production	0.027	18
GOTERM_BP_ALL	positive regulation of organ growth	0.027	18
GOTERM_BP_ALL	transcription from RNA polymerase III promoter	0.027	18
GOTERM_BP_ALL	positive regulation of dephosphorylation	0.027	18
GOTERM_BP_ALL	regulation of cell adhesion mediated by integrin	0.027	18
GOTERM_BP_ALL	regulation of leukocyte cell-cell adhesion	0.028	86
GOTERM_BP_ALL	regulation of lipid metabolic process	0.028	86
GOTERM_BP_ALL	regulation of macrophage activation	0.028	13
GOTERM_BP_ALL	modulation by host of viral transcription	0.028	13
GOTERM_BP_ALL	regulation of T cell migration	0.028	13
GOTERM_BP_ALL	mast cell degranulation	0.028	13
GOTERM_BP_ALL	apoptotic process involved in morphogenesis	0.028	13
GOTERM_BP_ALL	positive regulation of reactive oxygen species biosynthetic process	0.028	13
GOTERM_BP_ALL	phosphatidylinositol dephosphorylation	0.028	13
GOTERM_BP_ALL	modulation of transcription in other organism involved in symbiotic interaction	0.028	13
GOTERM_BP_ALL	modulation by host of symbiont transcription	0.028	13
GOTERM_BP_ALL	ribosomal small subunit assembly	0.028	13
GOTERM_BP_ALL	regulation of translational initiation	0.029	29
GOTERM_BP_ALL	negative regulation of wound healing	0.029	19
GOTERM_BP_ALL	sterol biosynthetic process	0.029	19
GOTERM_BP_ALL	cellular polysaccharide biosynthetic process	0.029	19
GOTERM_BP_ALL	positive regulation of tumor necrosis factor superfamily cytokine production	0.029	19
GOTERM_BP_ALL	negative regulation of fat cell differentiation	0.029	19
GOTERM_BP_ALL	neutrophil chemotaxis	0.029	30
GOTERM_BP_ALL	synaptic vesicle exocytosis	0.029	30
GOTERM_BP_ALL	regulation of heart rate	0.029	30
GOTERM_BP_ALL	positive regulation of protein import	0.029	30
GOTERM_BP_ALL	monosaccharide metabolic process	0.03	61
GOTERM_BP_ALL	acylglycerol metabolic process	0.03	31
GOTERM_BP_ALL	cardiac muscle cell differentiation	0.03	31
GOTERM_BP_ALL	ribonucleoside triphosphate metabolic process	0.03	80
GOTERM_BP_ALL	modification-dependent protein catabolic process	0.03	180
GOTERM_BP_ALL	regulation of organ morphogenesis	0.03	59
GOTERM_BP_ALL	positive regulation of translation	0.03	32
GOTERM_BP_ALL	cholesterol metabolic process	0.03	32
GOTERM_BP_ALL	immune effector process	0.03	203
GOTERM_BP_ALL	negative regulation of immune effector process	0.031	33
GOTERM_BP_ALL	positive regulation of cellular amide metabolic process	0.031	34
GOTERM_BP_ALL	odontogenesis	0.031	34
GOTERM_BP_ALL	regulation of calcium ion import	0.031	34
GOTERM_BP_ALL	cardiac cell development	0.031	20
GOTERM_BP_ALL	entry into host cell	0.031	20
GOTERM_BP_ALL	entry into cell of other organism involved in symbiotic interaction	0.031	20
GOTERM_BP_ALL	viral entry into host cell	0.031	20
GOTERM_BP_ALL	myeloid cell development	0.031	20
GOTERM_BP_ALL	entry into other organism involved in symbiotic interaction	0.031	20
GOTERM_BP_ALL	entry into host	0.031	20
GOTERM_BP_ALL	exocrine system development	0.031	20
GOTERM_BP_ALL	regulation of interleukin-2 production	0.031	20
GOTERM_BP_ALL	regulation of mitotic cell cycle	0.031	125
GOTERM_BP_ALL	positive regulation of hemopoiesis	0.031	54
GOTERM_BP_ALL	mitotic cell cycle phase transition	0.031	91
GOTERM_BP_ALL	cell morphogenesis	0.031	343
GOTERM_BP_ALL	neural tube closure	0.031	35
GOTERM_BP_ALL	granulocyte chemotaxis	0.031	35
GOTERM_BP_ALL	positive regulation of epithelial cell migration	0.031	35
GOTERM_BP_ALL	mesenchyme development	0.031	76
GOTERM_BP_ALL	primary neural tube formation	0.032	36
GOTERM_BP_ALL	synaptic vesicle cycle	0.032	36
GOTERM_BP_ALL	macromolecular complex disassembly	0.032	51
GOTERM_BP_ALL	establishment of protein localization to mitochondrion	0.032	51
GOTERM_BP_ALL	positive regulation of neuron projection development	0.032	51
GOTERM_BP_ALL	connective tissue development	0.032	75
GOTERM_BP_ALL	multi-multicellular organism process	0.032	37
GOTERM_BP_ALL	regulation of striated muscle tissue development	0.032	37
GOTERM_BP_ALL	regulation of muscle tissue development	0.032	37
GOTERM_BP_ALL	positive regulation of epithelial cell proliferation	0.032	50
GOTERM_BP_ALL	internal protein amino acid acetylation	0.032	50
GOTERM_BP_ALL	positive regulation of mitochondrion organization	0.032	49
GOTERM_BP_ALL	head development	0.032	176
GOTERM_BP_ALL	negative regulation of immune response	0.032	38
GOTERM_BP_ALL	embryonic appendage morphogenesis	0.032	48
GOTERM_BP_ALL	embryonic limb morphogenesis	0.032	48
GOTERM_BP_ALL	protein autophosphorylation	0.032	74
GOTERM_BP_ALL	erythrocyte homeostasis	0.032	39
GOTERM_BP_ALL	negative regulation of leukocyte activation	0.032	39
GOTERM_BP_ALL	glucose metabolic process	0.032	47
GOTERM_BP_ALL	sequestering of metal ion	0.032	40
GOTERM_BP_ALL	protein targeting to mitochondrion	0.032	46
GOTERM_BP_ALL	positive regulation of stress-activated MAPK cascade	0.032	46
GOTERM_BP_ALL	presynaptic process involved in chemical synaptic transmission	0.032	41
GOTERM_BP_ALL	hormone metabolic process	0.032	44
GOTERM_BP_ALL	positive regulation of peptidase activity	0.032	42
GOTERM_BP_ALL	neural precursor cell proliferation	0.032	43
GOTERM_BP_ALL	inositol phosphate metabolic process	0.032	14
GOTERM_BP_ALL	regulation of cell morphogenesis	0.032	150
GOTERM_BP_ALL	regulation of phosphorus metabolic process	0.033	459
GOTERM_BP_ALL	regulation of phosphate metabolic process	0.033	459
GOTERM_BP_ALL	polysaccharide biosynthetic process	0.033	21
GOTERM_BP_ALL	regulation of vacuole organization	0.033	21
GOTERM_BP_ALL	urogenital system development	0.033	100
GOTERM_BP_ALL	renal system development	0.033	87
GOTERM_BP_ALL	leukocyte differentiation	0.033	157
GOTERM_BP_ALL	viral process	0.034	180
GOTERM_BP_ALL	morphogenesis of an endothelium	0.034	10
GOTERM_BP_ALL	glucocorticoid metabolic process	0.034	10
GOTERM_BP_ALL	SRP-dependent cotranslational protein targeting to membrane	0.034	10
GOTERM_BP_ALL	synaptic vesicle recycling	0.034	10
GOTERM_BP_ALL	regulation of autophagy	0.034	68
GOTERM_BP_ALL	mitotic cell cycle	0.034	202
GOTERM_BP_ALL	cation transmembrane transport	0.034	146
GOTERM_BP_ALL	cell-cell adhesion mediated by integrin	0.035	7
GOTERM_BP_ALL	endothelial cell activation	0.035	7
GOTERM_BP_ALL	synaptic vesicle priming	0.035	7
GOTERM_BP_ALL	regulation of cardiac muscle cell apoptotic process	0.035	7
GOTERM_BP_ALL	regulation of viral-induced cytoplasmic pattern recognition receptor signaling pathway	0.035	7
GOTERM_BP_ALL	response to muramyl dipeptide	0.035	7
GOTERM_BP_ALL	rRNA processing	0.035	67
GOTERM_BP_ALL	response to biotic stimulus	0.035	251
GOTERM_BP_ALL	regulation of nervous system development	0.035	201
GOTERM_BP_ALL	negative regulation of apoptotic signaling pathway	0.035	66
GOTERM_BP_ALL	nuclear-transcribed mRNA catabolic process, deadenylation-dependent decay	0.035	23
GOTERM_BP_ALL	pyrimidine-containing compound metabolic process	0.035	23
GOTERM_BP_ALL	CD4-positive, alpha-beta T cell differentiation	0.035	23
GOTERM_BP_ALL	lysosome localization	0.036	15
GOTERM_BP_ALL	nucleotide-sugar metabolic process	0.036	15
GOTERM_BP_ALL	regulation of membrane depolarization	0.036	15
GOTERM_BP_ALL	maternal process involved in female pregnancy	0.036	15
GOTERM_BP_ALL	acute-phase response	0.036	15
GOTERM_BP_ALL	cytoplasmic sequestering of protein	0.036	15
GOTERM_BP_ALL	response to nutrient	0.036	15
GOTERM_BP_ALL	vesicle docking involved in exocytosis	0.036	15
GOTERM_BP_ALL	modification by host of symbiont morphology or physiology	0.036	24
GOTERM_BP_ALL	positive regulation of interleukin-6 production	0.036	24
GOTERM_BP_ALL	regulation of protein ubiquitination	0.037	61
GOTERM_BP_ALL	modification-dependent macromolecule catabolic process	0.037	182
GOTERM_BP_ALL	regulation of neurogenesis	0.037	174
GOTERM_BP_ALL	multi-organism cellular process	0.037	181
GOTERM_BP_ALL	histone H3 acetylation	0.037	25
GOTERM_BP_ALL	lytic vacuole organization	0.037	25
GOTERM_BP_ALL	regulation of smoothened signaling pathway	0.037	25
GOTERM_BP_ALL	lysosome organization	0.037	25
GOTERM_BP_ALL	negative regulation of cytokine production	0.038	58
GOTERM_BP_ALL	positive regulation of protein catabolic process	0.038	57
GOTERM_BP_ALL	regulation of carbohydrate biosynthetic process	0.038	26
GOTERM_BP_ALL	renal system process	0.038	26
GOTERM_BP_ALL	ADP metabolic process	0.038	26
GOTERM_BP_ALL	regulation of peptidase activity	0.038	88
GOTERM_BP_ALL	purine nucleoside metabolic process	0.039	99
GOTERM_BP_ALL	mast cell activation involved in immune response	0.039	16
GOTERM_BP_ALL	regulation of steroid metabolic process	0.039	27
GOTERM_BP_ALL	regulation of release of sequestered calcium ion into cytosol	0.039	27
GOTERM_BP_ALL	cellular response to interleukin-1	0.039	27
GOTERM_BP_ALL	somitogenesis	0.039	27
GOTERM_BP_ALL	purine ribonucleoside metabolic process	0.039	98
GOTERM_BP_ALL	mRNA metabolic process	0.039	145
GOTERM_BP_ALL	negative regulation of protein phosphorylation	0.039	118
GOTERM_BP_ALL	protein localization to mitochondrion	0.04	52
GOTERM_BP_ALL	negative regulation of vasculature development	0.04	28
GOTERM_BP_ALL	regulation of generation of precursor metabolites and energy	0.04	28
GOTERM_BP_ALL	positive regulation of multi-organism process	0.04	51
GOTERM_BP_ALL	neurotransmitter transport	0.04	50
GOTERM_BP_ALL	transmembrane receptor protein serine/threonine kinase signaling pathway	0.04	96
GOTERM_BP_ALL	regulation of response to DNA damage stimulus	0.04	49
GOTERM_BP_ALL	negative regulation of cell development	0.04	84
GOTERM_BP_ALL	ubiquitin-dependent protein catabolic process	0.041	175
GOTERM_BP_ALL	regulation of systemic arterial blood pressure	0.041	30
GOTERM_BP_ALL	cytoskeleton organization	0.041	323
GOTERM_BP_ALL	positive regulation of nitric oxide biosynthetic process	0.041	11
GOTERM_BP_ALL	forebrain neuron development	0.041	11
GOTERM_BP_ALL	positive regulation of nitric oxide metabolic process	0.041	11
GOTERM_BP_ALL	response to fluid shear stress	0.041	11
GOTERM_BP_ALL	negative regulation of fibroblast proliferation	0.041	11
GOTERM_BP_ALL	negative regulation of neural precursor cell proliferation	0.041	11
GOTERM_BP_ALL	regulation of keratinocyte proliferation	0.041	11
GOTERM_BP_ALL	negative regulation of macroautophagy	0.041	11
GOTERM_BP_ALL	negative regulation of phosphorus metabolic process	0.041	159
GOTERM_BP_ALL	negative regulation of phosphate metabolic process	0.041	159
GOTERM_BP_ALL	actomyosin structure organization	0.041	47
GOTERM_BP_ALL	positive regulation of binding	0.041	47
GOTERM_BP_ALL	internal peptidyl-lysine acetylation	0.041	47
GOTERM_BP_ALL	protein complex disassembly	0.041	47
GOTERM_BP_ALL	acute inflammatory response	0.041	31
GOTERM_BP_ALL	histone acetylation	0.041	46
GOTERM_BP_ALL	positive regulation of stress-activated protein kinase signaling cascade	0.041	46
GOTERM_BP_ALL	phagocytosis	0.041	45
GOTERM_BP_ALL	modification of morphology or physiology of other organism	0.041	32
GOTERM_BP_ALL	nitric oxide metabolic process	0.041	17
GOTERM_BP_ALL	nitric oxide biosynthetic process	0.041	17
GOTERM_BP_ALL	interferon-beta production	0.041	17
GOTERM_BP_ALL	long-chain fatty acid metabolic process	0.041	17
GOTERM_BP_ALL	negative regulation of leukocyte migration	0.041	17
GOTERM_BP_ALL	regulation of interferon-beta production	0.041	17
GOTERM_BP_ALL	release of sequestered calcium ion into cytosol	0.041	33
GOTERM_BP_ALL	calcium ion transmembrane import into cytosol	0.041	33
GOTERM_BP_ALL	negative regulation of sequestering of calcium ion	0.041	33
GOTERM_BP_ALL	calcium ion import into cytosol	0.041	33
GOTERM_BP_ALL	translational initiation	0.042	34
GOTERM_BP_ALL	positive regulation of nucleocytoplasmic transport	0.042	35
GOTERM_BP_ALL	regulation of embryonic development	0.042	40
GOTERM_BP_ALL	cellular protein complex disassembly	0.042	40
GOTERM_BP_ALL	DNA-templated transcription, initiation	0.042	39
GOTERM_BP_ALL	kidney development	0.042	81
GOTERM_BP_ALL	DNA damage checkpoint	0.042	37
GOTERM_BP_ALL	regulation of sequestering of calcium ion	0.042	37
GOTERM_BP_ALL	neuron projection morphogenesis	0.042	148
GOTERM_BP_ALL	positive regulation of protein modification process	0.042	307
GOTERM_BP_ALL	inorganic cation transmembrane transport	0.043	131
GOTERM_BP_ALL	negative regulation of cellular component organization	0.043	179
GOTERM_BP_ALL	regionalization	0.043	112
GOTERM_BP_ALL	tissue homeostasis	0.043	64
GOTERM_BP_ALL	negative regulation of endothelial cell migration	0.044	18
GOTERM_BP_ALL	positive regulation of cellular carbohydrate metabolic process	0.044	18
GOTERM_BP_ALL	regulation of cofactor metabolic process	0.044	18
GOTERM_BP_ALL	mast cell activation	0.044	18
GOTERM_BP_ALL	endothelial cell apoptotic process	0.044	18
GOTERM_BP_ALL	positive regulation of tumor necrosis factor production	0.044	18
GOTERM_BP_ALL	regulation of viral transcription	0.044	18
GOTERM_BP_ALL	regulation of DNA-templated transcription in response to stress	0.044	18
GOTERM_BP_ALL	platelet aggregation	0.044	18
GOTERM_BP_ALL	purine ribonucleoside triphosphate metabolic process	0.044	78
GOTERM_BP_ALL	regulation of leukocyte proliferation	0.045	61
GOTERM_BP_ALL	enzyme linked receptor protein signaling pathway	0.045	225
GOTERM_BP_ALL	regulation of mononuclear cell proliferation	0.045	60
GOTERM_BP_ALL	cartilage development	0.045	60
GOTERM_BP_ALL	regulation of lymphocyte proliferation	0.045	60
GOTERM_BP_ALL	mitochondrial transmembrane transport	0.046	19
GOTERM_BP_ALL	protein import into nucleus, translocation	0.046	19
GOTERM_BP_ALL	cardiac muscle cell development	0.046	19
GOTERM_BP_ALL	tRNA metabolic process	0.046	59
GOTERM_BP_ALL	regulation of transporter activity	0.046	58
GOTERM_BP_ALL	regulation of endoplasmic reticulum stress-induced intrinsic apoptotic signaling pathway	0.046	12
GOTERM_BP_ALL	regulation of muscle cell apoptotic process	0.046	12
GOTERM_BP_ALL	regulation of neuronal synaptic plasticity	0.046	12
GOTERM_BP_ALL	negative regulation of DNA biosynthetic process	0.046	12
GOTERM_BP_ALL	nucleocytoplasmic transport	0.046	125
GOTERM_BP_ALL	cellular lipid catabolic process	0.047	57
GOTERM_BP_ALL	regulation of cellular response to growth factor stimulus	0.047	72
GOTERM_BP_ALL	smooth muscle cell differentiation	0.047	20
GOTERM_BP_ALL	organophosphate ester transport	0.047	20
GOTERM_BP_ALL	regulation of inflammatory response	0.047	84
GOTERM_BP_ALL	positive regulation of neuron differentiation	0.048	71
GOTERM_BP_ALL	regulation of transmembrane transporter activity	0.048	54
GOTERM_BP_ALL	adhesion of symbiont to host	0.048	8
GOTERM_BP_ALL	positive regulation by host of viral transcription	0.048	8
GOTERM_BP_ALL	regulation of lipoprotein lipase activity	0.048	8
GOTERM_BP_ALL	striated muscle cell apoptotic process	0.048	8
GOTERM_BP_ALL	RIG-I signaling pathway	0.048	8
GOTERM_BP_ALL	negative regulation of endoplasmic reticulum stress-induced intrinsic apoptotic signaling pathway	0.048	8
GOTERM_BP_ALL	toll-like receptor 9 signaling pathway	0.048	8
GOTERM_BP_ALL	glycine metabolic process	0.048	8
GOTERM_BP_ALL	positive regulation of transcription initiation from RNA polymerase II promoter	0.048	8
GOTERM_BP_ALL	synaptic vesicle endocytosis	0.048	8
GOTERM_BP_ALL	regulation of small GTPase mediated signal transduction	0.048	70
GOTERM_BP_ALL	response to metal ion	0.048	53
GOTERM_BP_ALL	cofactor biosynthetic process	0.048	53
GOTERM_BP_ALL	regulation of ion transmembrane transporter activity	0.049	52
GOTERM_BP_ALL	morphogenesis of embryonic epithelium	0.049	52
GOTERM_BP_ALL	dendrite development	0.049	51
GOTERM_CC_ALL	intracellular	8.7e-79	4288
GOTERM_CC_ALL	intracellular part	1.4e-71	4077
GOTERM_CC_ALL	membrane-bounded organelle	5.3e-68	3610
GOTERM_CC_ALL	organelle	1.2e-64	3862
GOTERM_CC_ALL	cytoplasm	8.4e-60	3049
GOTERM_CC_ALL	intracellular membrane-bounded organelle	1.6e-48	3187
GOTERM_CC_ALL	intracellular organelle	3.6e-47	3476
GOTERM_CC_ALL	cytoplasmic part	2.2e-42	2124
GOTERM_CC_ALL	intracellular organelle part	2.2e-24	2115
GOTERM_CC_ALL	organelle part	5.3e-24	2152
GOTERM_CC_ALL	endomembrane system	2.6e-21	1007
GOTERM_CC_ALL	vesicle	1.2e-20	1068
GOTERM_CC_ALL	membrane-bounded vesicle	1.9e-18	1023
GOTERM_CC_ALL	extracellular exosome	9.3e-18	859
GOTERM_CC_ALL	extracellular vesicle	1.1e-17	865
GOTERM_CC_ALL	extracellular organelle	1.3e-17	865
GOTERM_CC_ALL	membrane-enclosed lumen	2.2e-14	1087
GOTERM_CC_ALL	intracellular organelle lumen	3.1e-14	1071
GOTERM_CC_ALL	organelle lumen	3.1e-14	1071
GOTERM_CC_ALL	cytosol	4.5e-12	497
GOTERM_CC_ALL	nuclear lumen	5.7e-12	973
GOTERM_CC_ALL	nucleoplasm	9.3e-12	713
GOTERM_CC_ALL	mitochondrion	1.1e-11	600
GOTERM_CC_ALL	nuclear part	2.6e-11	1115
GOTERM_CC_ALL	Golgi apparatus	3.6e-11	366
GOTERM_CC_ALL	nucleus	6.7e-11	1899
GOTERM_CC_ALL	extracellular region part	9.9e-11	1147
GOTERM_CC_ALL	vacuole	1.7e-10	321
GOTERM_CC_ALL	organelle membrane	1.8e-10	556
GOTERM_CC_ALL	endoplasmic reticulum	1.2e-09	406
GOTERM_CC_ALL	whole membrane	5.6e-09	315
GOTERM_CC_ALL	bounding membrane of organelle	9.9e-09	346
GOTERM_CC_ALL	cell surface	1.8e-08	230
GOTERM_CC_ALL	macromolecular complex	3.6e-08	1536
GOTERM_CC_ALL	lytic vacuole	5.9e-08	150
GOTERM_CC_ALL	lysosome	8.2e-08	149
GOTERM_CC_ALL	side of membrane	1.2e-07	138
GOTERM_CC_ALL	extracellular region	1.5e-07	1252
GOTERM_CC_ALL	endoplasmic reticulum part	2.3e-07	225
GOTERM_CC_ALL	protein complex	5.1e-07	1284
GOTERM_CC_ALL	nucleoplasm part	6.1e-07	245
GOTERM_CC_ALL	external side of plasma membrane	1.1e-06	85
GOTERM_CC_ALL	cell junction	1.6e-06	296
GOTERM_CC_ALL	endoplasmic reticulum membrane	2.4e-06	198
GOTERM_CC_ALL	endosome	2.4e-06	196
GOTERM_CC_ALL	nuclear outer membrane-endoplasmic reticulum membrane network	4e-06	200
GOTERM_CC_ALL	anchoring junction	5.1e-06	165
GOTERM_CC_ALL	intracellular vesicle	5.7e-06	272
GOTERM_CC_ALL	cytoplasmic vesicle	5.8e-06	271
GOTERM_CC_ALL	adherens junction	8.6e-06	158
GOTERM_CC_ALL	vacuolar part	1.9e-05	144
GOTERM_CC_ALL	transcription factor complex	2e-05	120
GOTERM_CC_ALL	vacuolar membrane	2.3e-05	135
GOTERM_CC_ALL	perinuclear region of cytoplasm	2.5e-05	150
GOTERM_CC_ALL	cell	2.9e-05	4807
GOTERM_CC_ALL	cell-substrate junction	3.1e-05	136
GOTERM_CC_ALL	cell-cell junction	3.2e-05	139
GOTERM_CC_ALL	cell-substrate adherens junction	4.1e-05	135
GOTERM_CC_ALL	focal adhesion	5.4e-05	133
GOTERM_CC_ALL	cell part	7.6e-05	4789
GOTERM_CC_ALL	late endosome	8.3e-05	60
GOTERM_CC_ALL	transferase complex	8.8e-05	277
GOTERM_CC_ALL	nucleolus	8.8e-05	265
GOTERM_CC_ALL	lysosomal membrane	0.00015	72
GOTERM_CC_ALL	lytic vacuole membrane	0.00015	72
GOTERM_CC_ALL	peroxisome	0.00017	50
GOTERM_CC_ALL	microbody	0.00017	50
GOTERM_CC_ALL	non-membrane-bounded organelle	0.00017	1050
GOTERM_CC_ALL	intracellular non-membrane-bounded organelle	0.00017	1050
GOTERM_CC_ALL	membrane microdomain	0.00024	76
GOTERM_CC_ALL	membrane raft	0.00024	76
GOTERM_CC_ALL	phagocytic vesicle	0.00026	30
GOTERM_CC_ALL	DNA-directed RNA polymerase complex	0.00028	58
GOTERM_CC_ALL	nuclear DNA-directed RNA polymerase complex	0.00028	58
GOTERM_CC_ALL	endocytic vesicle	0.00029	51
GOTERM_CC_ALL	cytoplasmic, membrane-bounded vesicle	0.00038	235
GOTERM_CC_ALL	Golgi apparatus part	0.00041	159
GOTERM_CC_ALL	RNA polymerase complex	0.00042	58
GOTERM_CC_ALL	catalytic complex	0.00097	372
GOTERM_CC_ALL	ruffle membrane	0.0012	20
GOTERM_CC_ALL	transferase complex, transferring phosphorus-containing groups	0.0013	97
GOTERM_CC_ALL	mitochondrial part	0.0019	248
GOTERM_CC_ALL	envelope	0.002	293
GOTERM_CC_ALL	leading edge membrane	0.0024	28
GOTERM_CC_ALL	cell leading edge	0.0028	88
GOTERM_CC_ALL	organelle envelope	0.003	290
GOTERM_CC_ALL	mitochondrial matrix	0.0044	88
GOTERM_CC_ALL	mitochondrial envelope	0.0046	187
GOTERM_CC_ALL	blood microparticle	0.0046	38
GOTERM_CC_ALL	transport vesicle	0.0048	76
GOTERM_CC_ALL	early endosome	0.0049	65
GOTERM_CC_ALL	integral component of endoplasmic reticulum membrane	0.006	50
GOTERM_CC_ALL	AP-type membrane coat adaptor complex	0.006	21
GOTERM_CC_ALL	intrinsic component of endoplasmic reticulum membrane	0.0061	52
GOTERM_CC_ALL	vesicle membrane	0.0062	72
GOTERM_CC_ALL	cytoplasmic vesicle membrane	0.0063	68
GOTERM_CC_ALL	SNARE complex	0.0067	28
GOTERM_CC_ALL	mediator complex	0.0068	22
GOTERM_CC_ALL	synapse	0.0069	152
GOTERM_CC_ALL	organelle subcompartment	0.0078	75
GOTERM_CC_ALL	histone deacetylase complex	0.0082	24
GOTERM_CC_ALL	cell projection membrane	0.0083	53
GOTERM_CC_ALL	plasma membrane region	0.0087	182
GOTERM_CC_ALL	intercalated disc	0.0097	20
GOTERM_CC_ALL	ruffle	0.0097	38
GOTERM_CC_ALL	actin filament	0.011	29
GOTERM_CC_ALL	membrane region	0.011	83
GOTERM_CC_ALL	cell-cell contact zone	0.012	23
GOTERM_CC_ALL	HOPS complex	0.013	10
GOTERM_CC_ALL	endosomal part	0.013	71
GOTERM_CC_ALL	Golgi subcompartment	0.013	70
GOTERM_CC_ALL	cytoplasmic side of membrane	0.014	54
GOTERM_CC_ALL	endoplasmic reticulum-Golgi intermediate compartment	0.015	26
GOTERM_CC_ALL	neuromuscular junction	0.015	19
GOTERM_CC_ALL	BLOC-1 complex	0.017	11
GOTERM_CC_ALL	Golgi membrane	0.017	93
GOTERM_CC_ALL	mitochondrial membrane	0.018	172
GOTERM_CC_ALL	coated membrane	0.019	36
GOTERM_CC_ALL	membrane coat	0.019	36
GOTERM_CC_ALL	nuclear speck	0.019	43
GOTERM_CC_ALL	peroxisomal part	0.02	23
GOTERM_CC_ALL	microbody part	0.02	23
GOTERM_CC_ALL	nuclear body	0.02	84
GOTERM_CC_ALL	transport vesicle membrane	0.024	29
GOTERM_CC_ALL	basolateral plasma membrane	0.025	49
GOTERM_CC_ALL	nucleolar part	0.025	32
GOTERM_CC_ALL	cell surface furrow	0.025	13
GOTERM_CC_ALL	cleavage furrow	0.025	13
GOTERM_CC_ALL	spliceosomal complex	0.026	64
GOTERM_CC_ALL	sarcoplasm	0.027	20
GOTERM_CC_ALL	cis-Golgi network	0.029	14
GOTERM_CC_ALL	caveola	0.031	24
GOTERM_CC_ALL	trans-Golgi network	0.031	49
GOTERM_CC_ALL	cytoplasmic side of plasma membrane	0.032	47
GOTERM_CC_ALL	melanosome	0.032	26
GOTERM_CC_ALL	pigment granule	0.032	26
GOTERM_CC_ALL	apical junction complex	0.033	42
GOTERM_CC_ALL	ribonucleoprotein complex	0.034	264
GOTERM_CC_ALL	intracellular ribonucleoprotein complex	0.034	264
GOTERM_CC_ALL	cell body	0.035	71
GOTERM_CC_ALL	CCR4-NOT complex	0.037	11
GOTERM_CC_ALL	cell projection	0.038	360
GOTERM_CC_ALL	sarcomere	0.04	48
GOTERM_CC_ALL	nuclear transcription factor complex	0.04	48
GOTERM_CC_ALL	microbody membrane	0.041	20
GOTERM_CC_ALL	peroxisomal membrane	0.041	20
GOTERM_CC_ALL	extrinsic component of plasma membrane	0.041	45
GOTERM_CC_ALL	cytoplasmic vesicle part	0.042	71
GOTERM_CC_ALL	intrinsic component of organelle membrane	0.043	58
GOTERM_CC_ALL	DNA-directed RNA polymerase II, holoenzyme	0.043	40
GOTERM_CC_ALL	integral component of organelle membrane	0.044	57
GOTERM_CC_ALL	supramolecular fiber	0.045	139
GOTERM_CC_ALL	polymeric cytoskeletal fiber	0.045	139
GOTERM_CC_ALL	transcriptional repressor complex	0.045	27
GOTERM_CC_ALL	Z disc	0.045	28
GOTERM_CC_ALL	BLOC complex	0.046	13
GOTERM_CC_ALL	extrinsic component of membrane	0.048	83
GOTERM_MF_ALL	catalytic activity	3e-26	2081
GOTERM_MF_ALL	binding	2.6e-19	3221
GOTERM_MF_ALL	transferase activity	3.3e-11	825
GOTERM_MF_ALL	organic cyclic compound binding	1.6e-10	1874
GOTERM_MF_ALL	ion binding	1.9e-10	1178
GOTERM_MF_ALL	heterocyclic compound binding	3.2e-10	1847
GOTERM_MF_ALL	metal ion binding	3.6e-09	1115
GOTERM_MF_ALL	RNA binding	4.5e-09	538
GOTERM_MF_ALL	cation binding	7.3e-09	1123
GOTERM_MF_ALL	poly(A) RNA binding	7.3e-08	398
GOTERM_MF_ALL	small molecule binding	1.6e-07	866
GOTERM_MF_ALL	molecular function regulator	9.5e-07	399
GOTERM_MF_ALL	transition metal ion binding	2e-06	495
GOTERM_MF_ALL	lyase activity	5.7e-06	81
GOTERM_MF_ALL	hydrolase activity	5.9e-06	846
GOTERM_MF_ALL	nucleotide binding	1e-05	799
GOTERM_MF_ALL	nucleoside phosphate binding	1e-05	799
GOTERM_MF_ALL	enzyme regulator activity	1.4e-05	297
GOTERM_MF_ALL	transferase activity, transferring phosphorus-containing groups	1.6e-05	360
GOTERM_MF_ALL	zinc ion binding	2.3e-05	400
GOTERM_MF_ALL	nucleic acid binding	5e-05	1191
GOTERM_MF_ALL	carbohydrate derivative binding	6.1e-05	711
GOTERM_MF_ALL	protein binding	6.3e-05	625
GOTERM_MF_ALL	lipid binding	8.6e-05	189
GOTERM_MF_ALL	coenzyme binding	0.00013	81
GOTERM_MF_ALL	cofactor binding	0.00014	113
GOTERM_MF_ALL	carbon-carbon lyase activity	0.00027	25
GOTERM_MF_ALL	ubiquitin-like protein transferase activity	0.00033	130
GOTERM_MF_ALL	ribonucleoside binding	0.00034	607
GOTERM_MF_ALL	purine ribonucleoside triphosphate binding	0.00037	602
GOTERM_MF_ALL	nucleoside binding	0.0004	608
GOTERM_MF_ALL	purine nucleoside binding	0.00043	605
GOTERM_MF_ALL	purine ribonucleoside binding	0.00043	605
GOTERM_MF_ALL	protein phosphatase regulator activity	0.00046	32
GOTERM_MF_ALL	hydrolase activity, acting on ester bonds	0.00051	265
GOTERM_MF_ALL	transcription regulatory region DNA binding	0.00052	264
GOTERM_MF_ALL	ubiquitin-protein transferase activity	0.00057	124
GOTERM_MF_ALL	kinase activity	0.00062	302
GOTERM_MF_ALL	nucleoside-triphosphatase regulator activity	0.00063	88
GOTERM_MF_ALL	transferase activity, transferring one-carbon groups	0.00064	86
GOTERM_MF_ALL	phosphoric ester hydrolase activity	0.00065	143
GOTERM_MF_ALL	enzyme activator activity	0.00066	129
GOTERM_MF_ALL	purine ribonucleotide binding	0.00067	611
GOTERM_MF_ALL	ribonucleotide binding	0.00072	617
GOTERM_MF_ALL	regulatory region nucleic acid binding	0.00079	265
GOTERM_MF_ALL	regulatory region DNA binding	0.00079	265
GOTERM_MF_ALL	carbohydrate binding	0.00084	67
GOTERM_MF_ALL	purine nucleotide binding	0.00086	613
GOTERM_MF_ALL	GTPase regulator activity	0.00086	81
GOTERM_MF_ALL	phosphatase activity	0.00089	108
GOTERM_MF_ALL	SNARE binding	0.00092	40
GOTERM_MF_ALL	methyltransferase activity	0.0012	79
GOTERM_MF_ALL	GDP binding	0.0015	27
GOTERM_MF_ALL	vitamin binding	0.0015	33
GOTERM_MF_ALL	GTPase activator activity	0.0016	72
GOTERM_MF_ALL	mRNA binding	0.0021	59
GOTERM_MF_ALL	modified amino acid binding	0.0022	25
GOTERM_MF_ALL	transcription factor activity, protein binding	0.0025	160
GOTERM_MF_ALL	RNA polymerase II regulatory region DNA binding	0.0026	182
GOTERM_MF_ALL	RNA polymerase II regulatory region sequence-specific DNA binding	0.0026	182
GOTERM_MF_ALL	adenyl ribonucleotide binding	0.003	480
GOTERM_MF_ALL	ATP binding	0.0032	472
GOTERM_MF_ALL	adenyl nucleotide binding	0.0032	482
GOTERM_MF_ALL	oxidoreductase activity	0.0037	284
GOTERM_MF_ALL	RNA polymerase II transcription factor activity, sequence-specific DNA binding	0.0037	213
GOTERM_MF_ALL	ubiquitin-like protein ligase activity	0.0038	67
GOTERM_MF_ALL	ubiquitin protein ligase activity	0.0038	66
GOTERM_MF_ALL	phosphatase regulator activity	0.0038	32
GOTERM_MF_ALL	isomerase activity	0.0039	63
GOTERM_MF_ALL	core promoter proximal region sequence-specific DNA binding	0.0039	111
GOTERM_MF_ALL	aminopeptidase activity	0.0041	20
GOTERM_MF_ALL	enzyme binding	0.0042	136
GOTERM_MF_ALL	anion binding	0.0042	81
GOTERM_MF_ALL	transcription factor activity, transcription factor binding	0.0044	157
GOTERM_MF_ALL	RNA polymerase II core promoter proximal region sequence-specific DNA binding	0.0044	104
GOTERM_MF_ALL	core promoter proximal region DNA binding	0.0047	111
GOTERM_MF_ALL	protein transporter activity	0.005	42
GOTERM_MF_ALL	transcription factor activity, sequence-specific DNA binding	0.0054	354
GOTERM_MF_ALL	nucleic acid binding transcription factor activity	0.0054	354
GOTERM_MF_ALL	SNAP receptor activity	0.0058	23
GOTERM_MF_ALL	protein phosphatase inhibitor activity	0.0058	14
GOTERM_MF_ALL	transcription factor activity, RNA polymerase II distal enhancer sequence-specific binding	0.0061	33
GOTERM_MF_ALL	steroid binding	0.0064	35
GOTERM_MF_ALL	cysteine-type endopeptidase activity	0.0067	37
GOTERM_MF_ALL	calcium ion binding	0.0069	232
GOTERM_MF_ALL	S-adenosylmethionine-dependent methyltransferase activity	0.0071	55
GOTERM_MF_ALL	transcription regulatory region sequence-specific DNA binding	0.0076	204
GOTERM_MF_ALL	phosphotransferase activity, alcohol group as acceptor	0.0082	262
GOTERM_MF_ALL	transcriptional activator activity, RNA polymerase II transcription regulatory region sequence-specific binding	0.0094	105
GOTERM_MF_ALL	steroid hormone receptor activity	0.0094	35
GOTERM_MF_ALL	protein tyrosine kinase activity	0.0097	50
GOTERM_MF_ALL	transcription factor binding	0.0099	44
GOTERM_MF_ALL	cofactor transporter activity	0.011	10
GOTERM_MF_ALL	sequence-specific double-stranded DNA binding	0.011	209
GOTERM_MF_ALL	glycosaminoglycan binding	0.012	59
GOTERM_MF_ALL	DNA-directed RNA polymerase activity	0.012	19
GOTERM_MF_ALL	transcription cofactor activity	0.012	138
GOTERM_MF_ALL	cysteine-type peptidase activity	0.012	70
GOTERM_MF_ALL	protein kinase activity	0.013	224
GOTERM_MF_ALL	phospholipid binding	0.013	106
GOTERM_MF_ALL	protein serine/threonine phosphatase inhibitor activity	0.014	8
GOTERM_MF_ALL	transcription factor activity, RNA polymerase II core promoter proximal region sequence-specific binding	0.014	109
GOTERM_MF_ALL	guanyl-nucleotide exchange factor activity	0.015	72
GOTERM_MF_ALL	phosphatidylinositol binding	0.015	72
GOTERM_MF_ALL	RNA methyltransferase activity	0.016	24
GOTERM_MF_ALL	sulfur compound binding	0.017	65
GOTERM_MF_ALL	nucleotidyltransferase activity	0.017	48
GOTERM_MF_ALL	flavin adenine dinucleotide binding	0.018	40
GOTERM_MF_ALL	carbon-oxygen lyase activity	0.019	33
GOTERM_MF_ALL	magnesium ion binding	0.02	68
GOTERM_MF_ALL	RNA polymerase activity	0.021	19
GOTERM_MF_ALL	sterol binding	0.021	19
GOTERM_MF_ALL	core promoter binding	0.021	53
GOTERM_MF_ALL	transcription corepressor activity	0.021	53
GOTERM_MF_ALL	syntaxin binding	0.022	21
GOTERM_MF_ALL	sequence-specific DNA binding	0.023	323
GOTERM_MF_ALL	transferase activity, transferring acyl groups	0.024	94
GOTERM_MF_ALL	antigen binding	0.024	14
GOTERM_MF_ALL	phosphatase inhibitor activity	0.024	14
GOTERM_MF_ALL	double-stranded RNA binding	0.025	26
GOTERM_MF_ALL	ubiquitin-like protein ligase binding	0.025	36
GOTERM_MF_ALL	ubiquitin protein ligase binding	0.025	36
GOTERM_MF_ALL	hyaluronic acid binding	0.027	10
GOTERM_MF_ALL	transferase activity, transferring acyl groups other than amino-acyl groups	0.027	80
GOTERM_MF_ALL	carboxy-lyase activity	0.028	16
GOTERM_MF_ALL	folic acid binding	0.029	7
GOTERM_MF_ALL	hydrolase activity, acting on ether bonds	0.029	7
GOTERM_MF_ALL	cholesterol binding	0.03	17
GOTERM_MF_ALL	transcriptional activator activity, RNA polymerase II core promoter proximal region sequence-specific binding	0.032	73
GOTERM_MF_ALL	peptidase activity	0.034	223
GOTERM_MF_ALL	peptide-lysine-N-acetyltransferase activity	0.035	22
GOTERM_MF_ALL	hydro-lyase activity	0.035	24
GOTERM_MF_ALL	thiol-dependent ubiquitin-specific protease activity	0.036	29
GOTERM_MF_ALL	damaged DNA binding	0.036	28
GOTERM_MF_ALL	metalloaminopeptidase activity	0.036	12
GOTERM_MF_ALL	tRNA methyltransferase activity	0.036	12
GOTERM_MF_ALL	heparin binding	0.038	45
GOTERM_MF_ALL	phosphoprotein phosphatase activity	0.038	65
GOTERM_MF_ALL	poly(A)-specific ribonuclease activity	0.04	8
GOTERM_MF_ALL	peptidase activity, acting on L-amino acid peptides	0.042	217
GOTERM_MF_ALL	GTP binding	0.043	136
GOTERM_MF_ALL	double-stranded DNA binding	0.045	227
GOTERM_MF_ALL	oxidoreductase activity, acting on CH-OH group of donors	0.048	54
GOTERM_MF_ALL	NADP binding	0.048	18
GOTERM_MF_ALL	methyl-CpG binding	0.048	9
GOTERM_MF_ALL	voltage-gated calcium channel activity	0.049	19
GOTERM_MF_ALL	L-amino acid transmembrane transporter activity	0.049	19
