# Supplementary material for: Genomewide analysis of circular RNA in pituitaries of normal and heat-stressed sows
Source: BMC Genomics. 2019 Dec 23;20:1013. doi: 10.1186/s12864-019-6377-7 (PMC6929353; doi:10.1186/s12864-019-6377-7)
Supplement: Supplementary file 6 — Additional file 6: Table S6. KEGG pathway enrichment analysis. [file 12864_2019_6377_MOESM6_ESM.xlsx]

## Sheet: Sheet1
Table S6. KEGG pathway enrichment analysis
Pathway	Description	P-value	Genes number
KEGG_PATHWAY	Metabolic pathways	7e-13	564
KEGG_PATHWAY	Biosynthesis of antibiotics	5.8e-07	109
KEGG_PATHWAY	HTLV-I infection	1e-05	131
KEGG_PATHWAY	Lysosome	2.1e-05	69
KEGG_PATHWAY	Carbon metabolism	2.5e-05	62
KEGG_PATHWAY	Hematopoietic cell lineage	4.7e-05	50
KEGG_PATHWAY	Phagosome	5.8e-05	80
KEGG_PATHWAY	Insulin signaling pathway	7.5e-05	74
KEGG_PATHWAY	TNF signaling pathway	8.1e-05	63
KEGG_PATHWAY	Proteoglycans in cancer	8.8e-05	101
KEGG_PATHWAY	Chagas disease (American trypanosomiasis)	0.00012	62
KEGG_PATHWAY	Sphingolipid signaling pathway	0.00016	64
KEGG_PATHWAY	NF-kappa B signaling pathway	0.00016	53
KEGG_PATHWAY	Endocytosis	0.00017	120
KEGG_PATHWAY	Rheumatoid arthritis	0.00025	51
KEGG_PATHWAY	Fc gamma R-mediated phagocytosis	0.00027	49
KEGG_PATHWAY	Tuberculosis	0.00043	91
KEGG_PATHWAY	Pertussis	0.00046	44
KEGG_PATHWAY	Phosphatidylinositol signaling system	0.00046	55
KEGG_PATHWAY	Chronic myeloid leukemia	0.00048	42
KEGG_PATHWAY	Inositol phosphate metabolism	0.00049	41
KEGG_PATHWAY	Inflammatory bowel disease (IBD)	0.00051	38
KEGG_PATHWAY	Biosynthesis of amino acids	0.00051	38
KEGG_PATHWAY	Peroxisome	0.0006	48
KEGG_PATHWAY	Epstein-Barr virus infection	0.00062	63
KEGG_PATHWAY	AMPK signaling pathway	0.00079	64
KEGG_PATHWAY	Malaria	0.00085	33
KEGG_PATHWAY	Pancreatic cancer	0.0012	38
KEGG_PATHWAY	Cytokine-cytokine receptor interaction	0.0012	101
KEGG_PATHWAY	HIF-1 signaling pathway	0.0013	54
KEGG_PATHWAY	Cysteine and methionine metabolism	0.0013	25
KEGG_PATHWAY	Rap1 signaling pathway	0.0013	103
KEGG_PATHWAY	Arginine and proline metabolism	0.0014	28
KEGG_PATHWAY	Thyroid hormone signaling pathway	0.0016	61
KEGG_PATHWAY	FoxO signaling pathway	0.0017	70
KEGG_PATHWAY	Leishmaniasis	0.0019	37
KEGG_PATHWAY	mTOR signaling pathway	0.002	35
KEGG_PATHWAY	Acute myeloid leukemia	0.0021	33
KEGG_PATHWAY	Amino sugar and nucleotide sugar metabolism	0.0022	31
KEGG_PATHWAY	Notch signaling pathway	0.0023	28
KEGG_PATHWAY	Hypertrophic cardiomyopathy (HCM)	0.0029	44
KEGG_PATHWAY	Glycine, serine and threonine metabolism	0.0037	23
KEGG_PATHWAY	Primary immunodeficiency	0.0037	24
KEGG_PATHWAY	Insulin resistance	0.0041	59
KEGG_PATHWAY	VEGF signaling pathway	0.0044	34
KEGG_PATHWAY	Adherens junction	0.0048	40
KEGG_PATHWAY	Leukocyte transendothelial migration	0.005	60
KEGG_PATHWAY	Fc epsilon RI signaling pathway	0.0058	36
KEGG_PATHWAY	T cell receptor signaling pathway	0.007	54
KEGG_PATHWAY	Toll-like receptor signaling pathway	0.0074	53
KEGG_PATHWAY	Ras signaling pathway	0.0075	105
KEGG_PATHWAY	Amoebiasis	0.0089	54
KEGG_PATHWAY	Arginine biosynthesis	0.0092	14
KEGG_PATHWAY	Herpes simplex infection	0.0097	88
KEGG_PATHWAY	Apoptosis	0.0098	38
KEGG_PATHWAY	Glyoxylate and dicarboxylate metabolism	0.01	17
KEGG_PATHWAY	Aldosterone synthesis and secretion	0.011	41
KEGG_PATHWAY	Sphingolipid metabolism	0.013	26
KEGG_PATHWAY	Antigen processing and presentation	0.015	36
KEGG_PATHWAY	Spliceosome	0.015	64
KEGG_PATHWAY	SNARE interactions in vesicular transport	0.015	22
KEGG_PATHWAY	African trypanosomiasis	0.015	21
KEGG_PATHWAY	Graft-versus-host disease	0.015	21
KEGG_PATHWAY	Fructose and mannose metabolism	0.016	19
KEGG_PATHWAY	Citrate cycle (TCA cycle)	0.016	19
KEGG_PATHWAY	Central carbon metabolism in cancer	0.016	34
KEGG_PATHWAY	MAPK signaling pathway	0.016	113
KEGG_PATHWAY	Measles	0.017	65
KEGG_PATHWAY	Adipocytokine signaling pathway	0.017	38
KEGG_PATHWAY	Fatty acid metabolism	0.018	26
KEGG_PATHWAY	Hepatitis B	0.019	73
KEGG_PATHWAY	Viral carcinogenesis	0.019	88
KEGG_PATHWAY	Intestinal immune network for IgA production	0.019	25
KEGG_PATHWAY	Pathways in cancer	0.019	171
KEGG_PATHWAY	Type I diabetes mellitus	0.02	24
KEGG_PATHWAY	Prostate cancer	0.02	44
KEGG_PATHWAY	Inflammatory mediator regulation of TRP channels	0.022	54
KEGG_PATHWAY	Purine metabolism	0.022	85
KEGG_PATHWAY	Glioma	0.023	33
KEGG_PATHWAY	Oxytocin signaling pathway	0.023	72
KEGG_PATHWAY	Prion diseases	0.024	20
KEGG_PATHWAY	PI3K-Akt signaling pathway	0.025	146
KEGG_PATHWAY	Glycerophospholipid metabolism	0.025	44
KEGG_PATHWAY	Ribosome biogenesis in eukaryotes	0.029	42
KEGG_PATHWAY	Fatty acid degradation	0.03	23
KEGG_PATHWAY	Arrhythmogenic right ventricular cardiomyopathy (ARVC)	0.03	33
KEGG_PATHWAY	B cell receptor signaling pathway	0.03	37
KEGG_PATHWAY	Pyrimidine metabolism	0.031	48
KEGG_PATHWAY	Estrogen signaling pathway	0.031	48
KEGG_PATHWAY	Non-small cell lung cancer	0.031	28
KEGG_PATHWAY	Ovarian steroidogenesis	0.031	28
KEGG_PATHWAY	GnRH signaling pathway	0.033	43
KEGG_PATHWAY	Natural killer cell mediated cytotoxicity	0.034	53
KEGG_PATHWAY	Choline metabolism in cancer	0.037	48
KEGG_PATHWAY	Neurotrophin signaling pathway	0.039	57
KEGG_PATHWAY	Steroid hormone biosynthesis	0.041	28
KEGG_PATHWAY	Platelet activation	0.041	62
KEGG_PATHWAY	Jak-STAT signaling pathway	0.045	66
KEGG_PATHWAY	RNA transport	0.046	71
KEGG_PATHWAY	Staphylococcus aureus infection	0.049	25
KEGG_PATHWAY	2-Oxocarboxylic acid metabolism	0.049	12
KEGG_PATHWAY	Renal cell carcinoma	0.049	33
