# Supplementary material for: Genomewide analysis of circular RNA in pituitaries of normal and heat-stressed sows
Source: BMC Genomics. 2019 Dec 23;20:1013. doi: 10.1186/s12864-019-6377-7 (PMC6929353; doi:10.1186/s12864-019-6377-7)
Supplement: Supplementary file 7 — Additional file 7: Table S7. A. The interactions among miRNAs, pituitary specific genes and the differentially expressed circRNAs. B. The interactions among miRNAs, heat stress related genes and the differentially expressed circRNAs. [file 12864_2019_6377_MOESM7_ESM.xlsx]

## Sheet: A
Table S7-A. The interactions among miRNAs, pituitary specific genes and the differentially expressed circRNAs.
Source	Target	Transcript_ID	Match score-MiRanda	Energy-MiRanda	Energy-RNAhybrid
ssc-miR-10387	FSHB	ENSSSCT00000014555	168	-25.08	-21.1
ssc-miR-149	CGA	ENSSSCT00000031283	157	-22.3	-24.6
ssc-miR-183	CGA	ENSSSCT00000031283	166	-23.93	-22
ssc-miR-1839-5p	GHRHR	ENSSSCT00000018152	159	-22.87	-23.4
ssc-miR-187	CGA	ENSSSCT00000031283	154	-25.23	-25.6
ssc-miR-194a-3p	FSHB	ENSSSCT00000014555	155	-20.76	-23.3
ssc-miR-214-3p	FSHB	ENSSSCT00000014555	149	-20.25	-20.5
ssc-miR-214-3p	GH1	ENSSSCT00000018816	150	-22.74	-23.7
ssc-miR-30c-1-3p	FSHB	ENSSSCT00000014555	162	-21.04	-24.6
ssc-miR-30c-3p	FSHB	ENSSSCT00000014555	171	-20.4	-28.6
ssc-miR-326	FSHB	ENSSSCT00000014555	154	-25.68	-26.8
ssc-miR-330	FSHB	ENSSSCT00000014555	164	-24.85	-29.3
ssc-miR-383	CGA	ENSSSCT00000031283	158	-26.73	-24
ssc-miR-423-3p	FSHB	ENSSSCT00000014555	147	-23.65	-23.4
ssc-miR-423-5p	GH1	ENSSSCT00000018816	157	-23.45	-25.9
ssc-miR-490	FSHB	ENSSSCT00000014555	155	-24.85	-26.5
ssc-miR-490-3p	FSHB	ENSSSCT00000014555	155	-24.85	-26.5
ssc-miR-7136-5p	GHRHR	ENSSSCT00000018152	152	-26.96	-33.9
ssc-miR-9788-3p	PRL	ENSSSCT00000001177	158	-22.07	-25.4
ssc-miR-9820-5p	GHRHR	ENSSSCT00000018152	167	-26.16	-28.8
circRNA266	ssc-miR-10387	-	160	-21	-22.7
circRNA8011	ssc-miR-149	-	152	-24.06	-26.3
circRNA9048	ssc-miR-149	-	146	-20.81	-23.3
circRNA58	ssc-miR-183	-	159	-20.79	-22.2
circRNA760	ssc-miR-1839-5p	-	173	-26.1	-29.3
circRNA10846	ssc-miR-1839-5p	-	173	-26.1	-29.3
circRNA3955	ssc-miR-1839-5p	-	173	-26.1	-29.3
circRNA760	ssc-miR-187	-	158	-21.13	-22.4
circRNA2185	ssc-miR-194a-3p	-	164	-23.79	-27.9
circRNA2184	ssc-miR-194a-3p	-	164	-23.79	-27.9
circRNA2183	ssc-miR-194a-3p	-	164	-23.79	-27.9
circRNA6862	ssc-miR-194a-3p	-	164	-23.79	-27.9
circRNA2660	ssc-miR-194a-3p	-	157	-23.96	-25.8
circRNA234	ssc-miR-194a-3p	-	163	-25.91	-31.5
circRNA4279	ssc-miR-214-3p	-	157	-22.49	-22.8
circRNA1784	ssc-miR-214-3p	-	169	-29.65	-30.6
circRNA6566	ssc-miR-30c-1-3p	-	161	-23.01	-26.2
circRNA2031	ssc-miR-30c-1-3p	-	141	-20.84	-20.5
circRNA5146	ssc-miR-30c-1-3p	-	161	-23.48	-26.1
circRNA6566	ssc-miR-30c-3p	-	157	-24.22	-24.6
circRNA5146	ssc-miR-30c-3p	-	157	-20.88	-24.4
circRNA5146	ssc-miR-326	-	161	-25.75	-31.5
circRNA5146	ssc-miR-330	-	163	-23.29	-24.8
circRNA234	ssc-miR-330	-	152	-21	-23.7
circRNA234	ssc-miR-383	-	149	-23.92	-25.6
circRNA2183	ssc-miR-423-3p	-	170	-31.71	-32.8
circRNA2185	ssc-miR-423-5p	-	142	-21.02	-22.1
circRNA2184	ssc-miR-423-5p	-	142	-21.02	-22.1
circRNA2183	ssc-miR-423-5p	-	142	-21.02	-22.1
circRNA6862	ssc-miR-423-5p	-	142	-21.02	-22.1
circRNA5146	ssc-miR-423-5p	-	151	-27.49	-25.7
circRNA5843	ssc-miR-490	-	162	-20.76	-22.2
circRNA5843	ssc-miR-490-3p	-	162	-20.76	-22.2
circRNA9135	ssc-miR-7136-5p	-	155	-26.17	-27.3
circRNA2183	ssc-miR-9788-3p	-	160	-23.46	-28.6
circRNA2185	ssc-miR-9820-5p	-	154	-21.75	-23.5
circRNA2187	ssc-miR-9820-5p	-	154	-21.75	-23.5
circRNA2183	ssc-miR-9820-5p	-	154	-21.75	-23.5
circRNA2186	ssc-miR-9820-5p	-	154	-21.75	-23.5
circRNA8011	ssc-miR-9820-5p	-	149	-20.32	-22.7

## Sheet: B
Table S7-B. The interactions among miRNAs, heat stress related genes and the differentially expressed circRNAs.
Source	Target	Transcript_ID	Match score-MiRanda	Energy-MiRanda	Energy-RNAhybrid
ssc-miR-10382	HSP90AB1	ENSSSCT00000001901	145	-21.04	-20.8
ssc-miR-10382	HSPA12A	ENSSSCT00000027822	159	-27.98	-31.3
ssc-miR-1224	HSP90AB1	ENSSSCT00000001901	161	-28.33	-30.3
ssc-miR-1249	HSP90AB1	ENSSSCT00000001901	160	-26.65	-30.3
ssc-miR-1307	HSP90AB1	ENSSSCT00000001901	303	-48.05	-30.9
ssc-miR-149	HSP90AB1	ENSSSCT00000001901	294	-44.94	-27.1
ssc-miR-16	HSPA4	ENSSSCT00000015615	158	-21.83	-23.3
ssc-miR-194a-3p	HSP90AB1	ENSSSCT00000001901	158	-20.51	-25.7
ssc-miR-199a-5p	HSPA9	ENSSSCT00000015665	166	-22.9	-23.1
ssc-miR-199a-5p	HSP90AB1	ENSSSCT00000001901	149	-21.19	-21.3
ssc-miR-199b-5p	HSPA9	ENSSSCT00000015665	157	-20.37	-23.6
ssc-miR-214-3p	HSPA4	ENSSSCT00000015615	154	-24.71	-28.1
ssc-miR-214-3p	HSPA12A	ENSSSCT00000027822	304	-42.15	-22
ssc-miR-221-5p	HSPA12A	ENSSSCT00000027822	331	-44.02	-28.4
ssc-miR-2320-5p	HSP90AB1	ENSSSCT00000001901	318	-58.65	-34.5
ssc-miR-345-5p	HSPA12A	ENSSSCT00000027822	151	-22.75	-20.9
ssc-miR-34a	HSP90AB1	ENSSSCT00000001901	160	-27.87	-32.1
ssc-miR-34c	HSP90AB1	ENSSSCT00000001901	159	-23.29	-27.7
ssc-miR-361-3p	HSP90AB1	ENSSSCT00000001901	144	-27.18	-23.8
ssc-miR-365-5p	HSP90AB1	ENSSSCT00000001901	164	-25.83	-28.5
ssc-miR-370	HSP90AB1	ENSSSCT00000001901	295	-46.14	-26.9
ssc-miR-370	HSPA12A	ENSSSCT00000027822	589	-95	-27
ssc-miR-423-5p	HSP90AB1	ENSSSCT00000001901	580	-87.41	-26.4
ssc-miR-423-5p	HSPA12A	ENSSSCT00000027822	142	-21.66	-24.4
ssc-miR-4331-3p	HSP90AB1	ENSSSCT00000001901	508	-85.6	-39.7
ssc-miR-4334-5p	HSP90AB1	ENSSSCT00000001901	448	-71.2	-30.2
ssc-miR-4335	HSP90AB1	ENSSSCT00000001901	158	-23.45	-30.6
ssc-miR-4335	HSPA12A	ENSSSCT00000027822	155	-28.94	-30.5
ssc-miR-484	HSP90AB1	ENSSSCT00000001901	143	-20.68	-25.8
ssc-miR-491	HSP90AB1	ENSSSCT00000001901	148	-24.17	-26.1
ssc-miR-503	HSP90AB1	ENSSSCT00000001901	163	-23.85	-23.8
ssc-miR-532-3p	HSP90AB1	ENSSSCT00000001901	280	-44.71	-22.8
ssc-miR-671-5p	HSP90AB1	ENSSSCT00000001901	155	-27.13	-28.5
ssc-miR-7137-3p	HSF1	ENSSSCT00000006497	146	-21.28	-21
ssc-miR-7137-3p	HSPA12A	ENSSSCT00000027822	157	-25.66	-25.3
ssc-miR-7138-3p	HSPA4	ENSSSCT00000015615	150	-20.3	-22.7
ssc-miR-7138-5p	HSP90AB1	ENSSSCT00000001901	150	-25.38	-25.4
ssc-miR-769-3p	HSPA13	ENSSSCT00000013138	160	-24.17	-26.6
ssc-miR-92b-5p	HSP90AB1	ENSSSCT00000001901	145	-25.05	-24.1
ssc-miR-9788-3p	HSP90AB1	ENSSSCT00000001901	301	-52.49	-29.7
ssc-miR-9811-5p	HSP90AB1	ENSSSCT00000001901	312	-54.54	-28.4
ssc-miR-9811-5p	HSPA12A	ENSSSCT00000027822	140	-23.69	-24
ssc-miR-9816-3p	HSP90AB1	ENSSSCT00000001901	151	-26.04	-26.2
ssc-miR-9820-5p	HSPA12A	ENSSSCT00000027822	161	-23.88	-28.7
ssc-miR-9821-5p	HSPA12A	ENSSSCT00000027822	140	-20.19	-23.2
ssc-miR-9822-3p	HSPA12A	ENSSSCT00000027822	146	-21.81	-24.7
ssc-miR-9824-5p	HSP90AB1	ENSSSCT00000001901	150	-29.1	-35.1
ssc-miR-9830-5p	HSPA12A	ENSSSCT00000027822	173	-28.22	-30.3
ssc-miR-9847-3p	HSPA9	ENSSSCT00000015665	153	-22.63	-26.5
ssc-miR-9851-3p	HSPA4	ENSSSCT00000015615	153	-20.21	-25
ssc-miR-9855-5p	HSP90AB1	ENSSSCT00000001901	155	-20.5	-23.8
ssc-miR-10382	HSF5	ENSSSCT00000019203	146	-22.83	-20.4
ssc-miR-150	HSPBP1	ENSSSCT00000003652	152	-24.57	-23.6
ssc-miR-194a-3p	HSPB7	ENSSSCT00000024081	145	-21.72	-23.7
ssc-miR-2320-5p	HSPB7	ENSSSCT00000024081	150	-23.52	-23
ssc-miR-296-3p	HSPB8	ENSSSCT00000010790	152	-22.08	-25.1
ssc-miR-361-3p	HSPB7	ENSSSCT00000024081	151	-22.07	-25
ssc-miR-370	HSPBP1	ENSSSCT00000003652	152	-26.53	-27.7
ssc-miR-4331-3p	HSPB8	ENSSSCT00000010790	155	-21.71	-26.1
ssc-miR-4335	HSPB7	ENSSSCT00000024081	145	-20.07	-20.1
ssc-miR-484	HSF4	ENSSSCT00000033715	159	-29.07	-29.3
ssc-miR-484	HSPBP1	ENSSSCT00000003652	153	-24.66	-24.4
ssc-miR-532-3p	HSPBP1	ENSSSCT00000003652	152	-28.33	-27.7
ssc-miR-671-5p	HSF4	ENSSSCT00000033715	160	-29.82	-27.2
ssc-miR-7135-3p	HSPB7	ENSSSCT00000024081	155	-20.33	-25.2
ssc-miR-874	HSPB7	ENSSSCT00000024081	303	-56.66	-29.6
ssc-miR-9788-3p	HSPBP1	ENSSSCT00000003652	153	-21.11	-25
ssc-miR-9788-3p	HSPB7	ENSSSCT00000024081	150	-20.09	-23.4
ssc-miR-9846-3p	HSPB7	ENSSSCT00000024081	155	-21.9	-24.1
circRNA5843	ssc-miR-10382	-	147	-20.59	-24
circRNA33	ssc-miR-1224	-	151	-22.63	-24.6
circRNA2758	ssc-miR-1249	-	154	-23.29	-23.1
circRNA2758	ssc-miR-1307	-	145	-23.82	-21.2
circRNA8011	ssc-miR-149	-	152	-24.06	-26.3
circRNA9048	ssc-miR-149	-	146	-20.81	-23.3
circRNA2758	ssc-miR-16	-	158	-22.89	-24.8
circRNA2185	ssc-miR-194a-3p	-	164	-23.79	-27.9
circRNA2184	ssc-miR-194a-3p	-	164	-23.79	-27.9
circRNA2183	ssc-miR-194a-3p	-	164	-23.79	-27.9
circRNA6862	ssc-miR-194a-3p	-	164	-23.79	-27.9
circRNA2660	ssc-miR-194a-3p	-	157	-23.96	-25.8
circRNA234	ssc-miR-194a-3p	-	163	-25.91	-31.5
circRNA4042	ssc-miR-199a-5p	-	168	-20.57	-24.5
circRNA4042	ssc-miR-199b-5p	-	172	-23.28	-26.2
circRNA4279	ssc-miR-214-3p	-	157	-22.49	-22.8
circRNA1784	ssc-miR-214-3p	-	169	-29.65	-30.6
circRNA8205	ssc-miR-221-5p	-	158	-20.03	-20.1
circRNA2031	ssc-miR-2320-5p	-	309	-46.85	-31
circRNA4042	ssc-miR-2320-5p	-	162	-26.19	-26
circRNA1784	ssc-miR-2320-5p	-	148	-21.77	-20.6
circRNA234	ssc-miR-2320-5p	-	153	-28.48	-28
circRNA4435	ssc-miR-2320-5p	-	146	-21.96	-23.3
circRNA8011	ssc-miR-345-5p	-	160	-24.37	-27
circRNA2183	ssc-miR-34a	-	163	-25.44	-25.2
circRNA4279	ssc-miR-34a	-	164	-22.97	-24.2
circRNA4279	ssc-miR-34c	-	155	-21.43	-22.5
circRNA2185	ssc-miR-361-3p	-	152	-20.36	-22.7
circRNA2187	ssc-miR-361-3p	-	152	-20.36	-22.7
circRNA2183	ssc-miR-361-3p	-	152	-20.36	-22.7
circRNA9150	ssc-miR-361-3p	-	156	-21.63	-25.7
circRNA2186	ssc-miR-361-3p	-	152	-20.36	-22.7
circRNA1519	ssc-miR-361-3p	-	153	-26.75	-26.5
circRNA4042	ssc-miR-365-5p	-	174	-29.67	-33.3
circRNA266	ssc-miR-370	-	152	-25.56	-25.9
circRNA7081	ssc-miR-370	-	162	-32.53	-32.2
circRNA2185	ssc-miR-423-5p	-	142	-21.02	-22.1
circRNA2184	ssc-miR-423-5p	-	142	-21.02	-22.1
circRNA2183	ssc-miR-423-5p	-	142	-21.02	-22.1
circRNA6862	ssc-miR-423-5p	-	142	-21.02	-22.1
circRNA5146	ssc-miR-423-5p	-	151	-27.49	-25.7
circRNA2183	ssc-miR-4331-3p	-	147	-20.99	-25.8
circRNA4042	ssc-miR-4331-3p	-	152	-21.26	-22.5
circRNA8203	ssc-miR-4334-5p	-	157	-25.35	-27.4
circRNA2758	ssc-miR-4334-5p	-	160	-33.8	-30.7
circRNA5106	ssc-miR-4335	-	140	-20.88	-24.1
circRNA8011	ssc-miR-4335	-	142	-20.68	-20
circRNA6614	ssc-miR-150	-	160	-23.03	-26.8
circRNA6566	ssc-miR-484	-	146	-25.8	-24.5
circRNA4907	ssc-miR-484	-	145	-21.5	-23
circRNA2185	ssc-miR-491	-	148	-21.98	-24.5
circRNA2184	ssc-miR-491	-	148	-21.98	-20.5
circRNA2183	ssc-miR-491	-	148	-21.98	-24.5
circRNA6862	ssc-miR-491	-	148	-21.98	-20.5
circRNA2031	ssc-miR-491	-	142	-25.01	-20.5
circRNA760	ssc-miR-503	-	156	-22.62	-25
circRNA3955	ssc-miR-503	-	156	-22.62	-25
circRNA760	ssc-miR-532-3p	-	156	-21.97	-21.4
circRNA3955	ssc-miR-532-3p	-	156	-21.97	-21.4
circRNA9135	ssc-miR-532-3p	-	146	-20.22	-21.7
circRNA10712	ssc-miR-671-5p	-	158	-26.58	-31
circRNA4042	ssc-miR-7137-3p	-	143	-23.92	-26.7
circRNA5146	ssc-miR-7137-3p	-	145	-21.33	-30.2
circRNA760	ssc-miR-7138-3p	-	155	-24.41	-21.2
circRNA3956	ssc-miR-7138-3p	-	155	-24.41	-21.2
circRNA2324	ssc-miR-7138-3p	-	153	-22.69	-25
circRNA2326	ssc-miR-7138-3p	-	153	-22.69	-25
circRNA6943	ssc-miR-7138-3p	-	153	-22.69	-25
circRNA10846	ssc-miR-7138-3p	-	155	-24.41	-21.2
circRNA3955	ssc-miR-7138-3p	-	155	-24.41	-21.2
circRNA7081	ssc-miR-7138-5p	-	143	-20.07	-20.2
circRNA2031	ssc-miR-769-3p	-	145	-21.49	-24.4
circRNA9048	ssc-miR-769-3p	-	152	-21.42	-25.7
circRNA1784	ssc-miR-92b-5p	-	146	-22.89	-23.2
circRNA2183	ssc-miR-9788-3p	-	160	-23.46	-28.6
circRNA5146	ssc-miR-9811-5p	-	145	-20.69	-21.8
circRNA681	ssc-miR-9816-3p	-	150	-24.01	-22.7
circRNA2183	ssc-miR-9816-3p	-	154	-22.57	-24.1
circRNA8011	ssc-miR-9816-3p	-	152	-23.7	-24.9
circRNA2185	ssc-miR-9820-5p	-	154	-21.75	-23.5
circRNA2187	ssc-miR-9820-5p	-	154	-21.75	-23.5
circRNA2183	ssc-miR-9820-5p	-	154	-21.75	-23.5
circRNA2186	ssc-miR-9820-5p	-	154	-21.75	-23.5
circRNA8011	ssc-miR-9820-5p	-	149	-20.32	-22.7
circRNA8326	ssc-miR-9821-5p	-	153	-22.49	-26.7
circRNA2947	ssc-miR-9821-5p	-	150	-20.38	-22.7
circRNA8326	ssc-miR-9822-3p	-	160	-25.92	-27.6
circRNA2758	ssc-miR-9824-5p	-	149	-22.23	-25.3
circRNA2185	ssc-miR-9830-5p	-	154	-21.08	-25
circRNA2187	ssc-miR-9830-5p	-	154	-21.08	-25
circRNA2183	ssc-miR-9830-5p	-	154	-21.08	-25
circRNA2186	ssc-miR-9830-5p	-	154	-21.08	-25
circRNA5146	ssc-miR-9847-3p	-	140	-20.53	-30.9
circRNA1519	ssc-miR-9847-3p	-	300	-51.68	-24.8
circRNA5146	ssc-miR-9851-3p	-	306	-54.16	-31.4
circRNA3783	ssc-miR-9855-5p	-	161	-21.34	-22.8
circRNA2324	ssc-miR-296-3p	-	149	-20.54	-23.2
circRNA2326	ssc-miR-296-3p	-	149	-20.54	-23.2
circRNA6943	ssc-miR-296-3p	-	149	-20.54	-23.2
circRNA4907	ssc-miR-296-3p	-	158	-24.58	-28.2
circRNA7081	ssc-miR-296-3p	-	166	-32.34	-36.7
circRNA8011	ssc-miR-7135-3p	-	157	-23.67	-23.2
circRNA4435	ssc-miR-874	-	145	-23.14	-20.9
circRNA4435	ssc-miR-9846-3p	-	154	-25.53	-23.2
