# Supplementary material for: Genomewide analysis of circular RNA in pituitaries of normal and heat-stressed sows
Source: BMC Genomics. 2019 Dec 23;20:1013. doi: 10.1186/s12864-019-6377-7 (PMC6929353; doi:10.1186/s12864-019-6377-7)
Supplement: Supplementary file 8 — Additional file 8: Table S8. A. The p-value of each ceRNA interactions related to pituitary specific genes. B. The p-value of each ceRNA interactions related to heat stress genes. [file 12864_2019_6377_MOESM8_ESM.xlsx]

## Sheet: A
Table S8-A. The p-value of each ceRNA pair related to pituitary specific genes
CircRNA	MiRNA	Gene	p-value
circRNA5146	ssc-miR-30c-1-3p	FSHB	0.000242331
circRNA5146	ssc-miR-30c-3p	FSHB	0.000242331
circRNA5146	ssc-miR-326	FSHB	0.000242331
circRNA5146	ssc-miR-330	FSHB	0.000242331
circRNA234	ssc-miR-194a-3p	FSHB	0.00253087
circRNA234	ssc-miR-330	FSHB	0.00253087
circRNA6566	ssc-miR-30c-1-3p	FSHB	0.00253087
circRNA6566	ssc-miR-30c-3p	FSHB	0.00253087
circRNA5843	ssc-miR-490	FSHB	0.00416866
circRNA5843	ssc-miR-490-3p	FSHB	0.00416866
circRNA9135	ssc-miR-7136-5p	GHRHR	0.0131003
circRNA4279	ssc-miR-214-3p	GH1	0.0174479
circRNA1784	ssc-miR-214-3p	GH1	0.0174479
circRNA2184	ssc-miR-423-5p	GH1	0.0174479
circRNA6862	ssc-miR-423-5p	GH1	0.0174479
circRNA10846	ssc-miR-1839-5p	GHRHR	0.0196073
circRNA2187	ssc-miR-9820-5p	GHRHR	0.0196073
circRNA2186	ssc-miR-9820-5p	GHRHR	0.0260857
circRNA2183	ssc-miR-9788-3p	PRL	0.0284464
circRNA2183	ssc-miR-194a-3p	FSHB	0.0295864
circRNA2183	ssc-miR-423-3p	FSHB	0.0295864
circRNA2185	ssc-miR-423-5p	GH1	0.030433
circRNA3955	ssc-miR-1839-5p	GHRHR	0.0325355
circRNA9048	ssc-miR-149	CGA	0.0346665
circRNA58	ssc-miR-183	CGA	0.0346665
circRNA234	ssc-miR-383	CGA	0.0346665
circRNA266	ssc-miR-10387	FSHB	0.0433318
circRNA760	ssc-miR-1839-5p	GHRHR	0.0453494
circRNA2185	ssc-miR-9820-5p	GHRHR	0.0453494
circRNA8011	ssc-miR-9820-5p	GHRHR	0.0517138
circRNA2183	ssc-miR-423-5p	GH1	0.0561442
circRNA760	ssc-miR-187	CGA	0.0600687
circRNA2660	ssc-miR-194a-3p	FSHB	0.0643575
circRNA8011	ssc-miR-149	CGA	0.0684237
circRNA5146	ssc-miR-423-5p	GH1	0.073093
circRNA2183	ssc-miR-9820-5p	GHRHR	0.0831115
circRNA1784	ssc-miR-214-3p	FSHB	0.0849663
circRNA2184	ssc-miR-194a-3p	FSHB	0.0849663
circRNA4279	ssc-miR-214-3p	FSHB	0.0849663
circRNA6862	ssc-miR-194a-3p	FSHB	0.0849663
circRNA2031	ssc-miR-30c-1-3p	FSHB	0.124963
circRNA2185	ssc-miR-194a-3p	FSHB	0.144365

## Sheet: B
Table S8-B. The p-value of each ceRNA pair related to heat stress genes
CircRNA	MiRNA	Gene	p-value
circRNA2183	ssc-miR-194a-3p	HSP90AB1	1.00628e-07
circRNA2183	ssc-miR-34a	HSP90AB1	1.00628e-07
circRNA2183	ssc-miR-361-3p	HSP90AB1	1.00628e-07
circRNA2183	ssc-miR-423-5p	HSP90AB1	1.00628e-07
circRNA2183	ssc-miR-4331-3p	HSP90AB1	1.00628e-07
circRNA2183	ssc-miR-491	HSP90AB1	1.00628e-07
circRNA2183	ssc-miR-9788-3p	HSP90AB1	1.00628e-07
circRNA2183	ssc-miR-9816-3p	HSP90AB1	1.00628e-07
circRNA4435	ssc-miR-2320-5p	HSPB7	3.54362e-06
circRNA4435	ssc-miR-874	HSPB7	3.54362e-06
circRNA4435	ssc-miR-9846-3p	HSPB7	3.54362e-06
circRNA2758	ssc-miR-1249	HSP90AB1	0.000181475
circRNA2758	ssc-miR-1307	HSP90AB1	0.000181475
circRNA2758	ssc-miR-4334-5p	HSP90AB1	0.000181475
circRNA2758	ssc-miR-9824-5p	HSP90AB1	0.000181475
circRNA2185	ssc-miR-194a-3p	HSP90AB1	0.000404752
circRNA2185	ssc-miR-361-3p	HSP90AB1	0.000404752
circRNA2185	ssc-miR-423-5p	HSP90AB1	0.000404752
circRNA2185	ssc-miR-491	HSP90AB1	0.000404752
circRNA4042	ssc-miR-199a-5p	HSP90AB1	0.000404752
circRNA4042	ssc-miR-2320-5p	HSP90AB1	0.000404752
circRNA4042	ssc-miR-365-5p	HSP90AB1	0.000404752
circRNA4042	ssc-miR-4331-3p	HSP90AB1	0.000404752
circRNA2185	ssc-miR-423-5p	HSPA12A	0.000592554
circRNA2185	ssc-miR-9820-5p	HSPA12A	0.000592554
circRNA2185	ssc-miR-9830-5p	HSPA12A	0.000592554
circRNA4042	ssc-miR-199a-5p	HSPA9	0.0006002
circRNA4042	ssc-miR-199b-5p	HSPA9	0.0006002
circRNA8326	ssc-miR-9821-5p	HSPA12A	0.000748589
circRNA8326	ssc-miR-9822-3p	HSPA12A	0.000748589
circRNA2184	ssc-miR-194a-3p	HSP90AB1	0.000885159
circRNA2184	ssc-miR-423-5p	HSP90AB1	0.000885159
circRNA2184	ssc-miR-491	HSP90AB1	0.000885159
circRNA6862	ssc-miR-194a-3p	HSP90AB1	0.000885159
circRNA6862	ssc-miR-423-5p	HSP90AB1	0.000885159
circRNA6862	ssc-miR-491	HSP90AB1	0.000885159
circRNA2183	ssc-miR-194a-3p	HSPB7	0.000932385
circRNA2183	ssc-miR-361-3p	HSPB7	0.000932385
circRNA2183	ssc-miR-9788-3p	HSPB7	0.000932385
circRNA8011	ssc-miR-345-5p	HSPA12A	0.000932385
circRNA8011	ssc-miR-4335	HSPA12A	0.000932385
circRNA8011	ssc-miR-9820-5p	HSPA12A	0.000932385
circRNA234	ssc-miR-194a-3p	HSPB7	0.00158411
circRNA234	ssc-miR-2320-5p	HSPB7	0.00158411
circRNA2187	ssc-miR-9820-5p	HSPA12A	0.00220957
circRNA2187	ssc-miR-9830-5p	HSPA12A	0.00220957
circRNA2186	ssc-miR-9820-5p	HSPA12A	0.00434795
circRNA2186	ssc-miR-9830-5p	HSPA12A	0.00434795
circRNA10712	ssc-miR-671-5p	HSF4	0.00437637
circRNA2183	ssc-miR-423-5p	HSPA12A	0.00437971
circRNA2183	ssc-miR-9820-5p	HSPA12A	0.00437971
circRNA2183	ssc-miR-9830-5p	HSPA12A	0.00437971
circRNA2185	ssc-miR-194a-3p	HSPB7	0.00539923
circRNA2185	ssc-miR-361-3p	HSPB7	0.00539923
circRNA8011	ssc-miR-4335	HSPB7	0.00713551
circRNA8011	ssc-miR-7135-3p	HSPB7	0.00713551
circRNA4907	ssc-miR-484	HSF4	0.00874314
circRNA4907	ssc-miR-296-3p	HSPB8	0.00874314
circRNA9048	ssc-miR-769-3p	HSPA13	0.00875274
circRNA3956	ssc-miR-7138-3p	HSPA4	0.00875274
circRNA5146	ssc-miR-423-5p	HSPA12A	0.00973758
circRNA5146	ssc-miR-7137-3p	HSPA12A	0.00973758
circRNA5146	ssc-miR-9811-5p	HSPA12A	0.00973758
circRNA8011	ssc-miR-149	HSP90AB1	0.0104025
circRNA8011	ssc-miR-4335	HSP90AB1	0.0104025
circRNA8011	ssc-miR-9816-3p	HSP90AB1	0.0104025
circRNA5843	ssc-miR-10382	HSF5	0.0109409
circRNA2031	ssc-miR-769-3p	HSPA13	0.0131291
circRNA4042	ssc-miR-7137-3p	HSF1	0.0153173
circRNA6566	ssc-miR-484	HSF4	0.0174479
circRNA5106	ssc-miR-4335	HSPB7	0.0175055
circRNA1784	ssc-miR-2320-5p	HSP90AB1	0.021569
circRNA1784	ssc-miR-92b-5p	HSP90AB1	0.021569
circRNA234	ssc-miR-194a-3p	HSP90AB1	0.021569
circRNA234	ssc-miR-2320-5p	HSP90AB1	0.021569
circRNA4279	ssc-miR-34a	HSP90AB1	0.021569
circRNA4279	ssc-miR-34c	HSP90AB1	0.021569
circRNA7081	ssc-miR-296-3p	HSPB8	0.0217859
circRNA266	ssc-miR-370	HSPBP1	0.0217859
circRNA6614	ssc-miR-150	HSPBP1	0.0217859
circRNA4907	ssc-miR-484	HSPBP1	0.0217859
circRNA9135	ssc-miR-532-3p	HSPBP1	0.0217859
circRNA10846	ssc-miR-7138-3p	HSPA4	0.0260857
circRNA5106	ssc-miR-4335	HSPA12A	0.0284464
circRNA4042	ssc-miR-4331-3p	HSPB8	0.030433
circRNA1519	ssc-miR-9847-3p	HSPA9	0.0325355
circRNA3955	ssc-miR-503	HSP90AB1	0.0345363
circRNA3955	ssc-miR-532-3p	HSP90AB1	0.0345363
circRNA7081	ssc-miR-370	HSP90AB1	0.0345363
circRNA7081	ssc-miR-7138-5p	HSP90AB1	0.0345363
circRNA1784	ssc-miR-214-3p	HSPA4	0.0346665
circRNA4279	ssc-miR-214-3p	HSPA4	0.0346665
circRNA5146	ssc-miR-7137-3p	HSF1	0.0371991
circRNA6566	ssc-miR-484	HSPBP1	0.0431904
circRNA3955	ssc-miR-7138-3p	HSPA4	0.0431904
circRNA2324	ssc-miR-296-3p	HSPB8	0.0433318
circRNA2326	ssc-miR-296-3p	HSPB8	0.0433318
circRNA6943	ssc-miR-296-3p	HSPB8	0.0433318
circRNA2031	ssc-miR-2320-5p	HSP90AB1	0.0497772
circRNA2031	ssc-miR-491	HSP90AB1	0.0497772
circRNA2758	ssc-miR-16	HSPA4	0.0516577
circRNA2187	ssc-miR-361-3p	HSPB7	0.0517138
circRNA2660	ssc-miR-194a-3p	HSPB7	0.0517138
circRNA7081	ssc-miR-370	HSPBP1	0.0537512
circRNA3955	ssc-miR-532-3p	HSPBP1	0.0537512
circRNA266	ssc-miR-370	HSPA12A	0.0561442
circRNA8205	ssc-miR-221-5p	HSPA12A	0.0561442
circRNA2183	ssc-miR-4331-3p	HSPB8	0.0561442
circRNA760	ssc-miR-7138-3p	HSPA4	0.0600687
circRNA10712	ssc-miR-671-5p	HSP90AB1	0.0634573
circRNA3783	ssc-miR-9855-5p	HSP90AB1	0.0634573
circRNA5106	ssc-miR-4335	HSP90AB1	0.0634573
circRNA681	ssc-miR-9816-3p	HSP90AB1	0.0634573
circRNA8203	ssc-miR-4334-5p	HSP90AB1	0.0634573
circRNA760	ssc-miR-503	HSP90AB1	0.0669714
circRNA760	ssc-miR-532-3p	HSP90AB1	0.0669714
circRNA1784	ssc-miR-2320-5p	HSPB7	0.0684237
circRNA2184	ssc-miR-194a-3p	HSPB7	0.0684237
circRNA2186	ssc-miR-361-3p	HSPB7	0.0684237
circRNA6862	ssc-miR-194a-3p	HSPB7	0.0684237
circRNA760	ssc-miR-532-3p	HSPBP1	0.0745931
circRNA2947	ssc-miR-9821-5p	HSPA12A	0.0831115
circRNA1519	ssc-miR-361-3p	HSPB7	0.0848754
circRNA2324	ssc-miR-7138-3p	HSPA4	0.0849663
circRNA2326	ssc-miR-7138-3p	HSPA4	0.0849663
circRNA6943	ssc-miR-7138-3p	HSPA4	0.0849663
circRNA2031	ssc-miR-2320-5p	HSPB7	0.101072
circRNA5146	ssc-miR-9847-3p	HSPA9	0.107725
circRNA1784	ssc-miR-214-3p	HSPA12A	0.109366
circRNA2184	ssc-miR-423-5p	HSPA12A	0.109366
circRNA4279	ssc-miR-214-3p	HSPA12A	0.109366
circRNA6862	ssc-miR-423-5p	HSPA12A	0.109366
circRNA4042	ssc-miR-2320-5p	HSPB7	0.117018
circRNA9150	ssc-miR-361-3p	HSPB7	0.117018
circRNA266	ssc-miR-370	HSP90AB1	0.123018
circRNA33	ssc-miR-1224	HSP90AB1	0.123018
circRNA4907	ssc-miR-484	HSP90AB1	0.123018
circRNA9135	ssc-miR-532-3p	HSP90AB1	0.123018
circRNA2183	ssc-miR-9788-3p	HSPBP1	0.134925
circRNA5843	ssc-miR-10382	HSPA12A	0.134925
circRNA7081	ssc-miR-370	HSPA12A	0.134925
circRNA5146	ssc-miR-9851-3p	HSPA4	0.141136
circRNA2187	ssc-miR-361-3p	HSP90AB1	0.178914
circRNA2660	ssc-miR-194a-3p	HSP90AB1	0.178914
circRNA4435	ssc-miR-2320-5p	HSP90AB1	0.178914
circRNA4042	ssc-miR-7137-3p	HSPA12A	0.184024
circRNA2186	ssc-miR-361-3p	HSP90AB1	0.231362
circRNA6566	ssc-miR-484	HSP90AB1	0.231362
circRNA9048	ssc-miR-149	HSP90AB1	0.231362
circRNA1519	ssc-miR-361-3p	HSP90AB1	0.280568
circRNA5843	ssc-miR-10382	HSP90AB1	0.280568
circRNA5146	ssc-miR-423-5p	HSP90AB1	0.294107
circRNA5146	ssc-miR-9811-5p	HSP90AB1	0.294107
circRNA9150	ssc-miR-361-3p	HSP90AB1	0.370019
