# Supplementary material for: Genomewide analysis of circular RNA in pituitaries of normal and heat-stressed sows
Source: BMC Genomics. 2019 Dec 23;20:1013. doi: 10.1186/s12864-019-6377-7 (PMC6929353; doi:10.1186/s12864-019-6377-7)
Supplement: Supplementary file 9 — Additional file 9: Table S9. A. Orthologous circRNAs among pigs and humans with one to one orthologs analysis. B. Orthologous circRNAs among pigs and mice with one to one orthologs analysis. C. Orthologous circRNAs among pigs and humans with blast analysis. D. Orthologous circRNAs among pigs and mice with blast analysis. [file 12864_2019_6377_MOESM9_ESM.xlsx]

## Sheet: A
Table S9-A. Orthologous circRNAs among pigs and humans with one to one orthologs analysis
Pig-circRNA (circRNA number:8245)	Chr	Start	End	Pig_Transcripts_ID	Pig to human orthologous
					Pig_Ensembl_Gene_ID	Human_Ensembl_Gene_ID
ciRNA10	chr2	9251567	9251773	ENSSSCT00000014288	ENSSSCG00000024015	ENSG00000149485
ciRNA100	chr13	127822632	127822998	ENSSSCT00000012878	ENSSSCG00000011767	ENSG00000163728
ciRNA101	chr13	138784782	138907624	ENSSSCT00000023418	ENSSSCG00000029252	ENSG00000114279
ciRNA102	chr12	21036720	21037406	ENSSSCT00000018963	ENSSSCG00000017419	ENSG00000168259
ciRNA103	chr12	52765713	52767486	ENSSSCT00000019467	ENSSSCG00000017890	ENSG00000198920
ciRNA105	chr17	66356737	66408886	ENSSSCT00000035506	ENSSSCG00000007520	ENSG00000087460
ciRNA106	chr16	45815715	45974220	ENSSSCT00000018449	ENSSSCG00000016941	ENSG00000164197
ciRNA108	chr15	26807863	26808039	ENSSSCT00000017112	ENSSSCG00000015712	ENSG00000088205
ciRNA109	chr15	28840659	28841034	ENSSSCT00000030086	ENSSSCG00000030354	ENSG00000169967
ciRNA11	chr2	9251570	9251773	ENSSSCT00000014288	ENSSSCG00000024015	ENSG00000149485
ciRNA112	chr15	102462134	102462493	ENSSSCT00000017456	ENSSSCG00000016031	ENSG00000064989
ciRNA113	chr14	33922777	33923781	ENSSSCT00000010769	ENSSSCG00000009826	ENSG00000204852
ciRNA115	chr14	68504372	68505935	ENSSSCT00000011178	ENSSSCG00000010212	ENSG00000151150
ciRNA116	chr14	77075870	77077090	ENSSSCT00000011202	ENSSSCG00000010235	ENSG00000096717
ciRNA117	chr14	77541736	77541888	ENSSSCT00000027886	ENSSSCG00000020688	ENSG00000096746
ciRNA118	chr14	123216625	123217227	ENSSSCT00000011572	ENSSSCG00000010579	ENSG00000107862
ciRNA12	chr2	75485287	75485950	ENSSSCT00000026925	ENSSSCG00000013495	ENSG00000105278
ciRNA121	chrX	121757175	121758115	ENSSSCT00000013830	ENSSSCG00000012649	ENSG00000102038
ciRNA122	chr7	1762625	1764780	ENSSSCT00000001102	ENSSSCG00000001010	ENSG00000124535
ciRNA123	chr6	18049691	18059964	ENSSSCT00000003104	ENSSSCG00000002804	ENSG00000070770
ciRNA124	chr6	50463194	50463857	ENSSSCT00000030507	ENSSSCG00000024872	ENSG00000169169
ciRNA128	chr5	12591147	12648715	ENSSSCT00000000171	ENSSSCG00000000162	ENSG00000151136
ciRNA129	chr5	16863612	16864221	ENSSSCT00000025921	ENSSSCG00000028516	ENSG00000161813
ciRNA13	chr2	78363339	78364055	ENSSSCT00000014665	ENSSSCG00000013421	ENSG00000011304
ciRNA131	chr4	20385282	20387677	ENSSSCT00000006585	ENSSSCG00000006001	ENSG00000136960
ciRNA135	chr2	75485287	75485943	ENSSSCT00000026925	ENSSSCG00000013495	ENSG00000105278
ciRNA137	chr2	112533658	112534607	ENSSSCT00000015497	ENSSSCG00000014184	ENSG00000145730
ciRNA138	chr2	156373867	156374061	ENSSSCT00000015769	ENSSSCG00000014427	ENSG00000145868
ciRNA14	chr2	78363340	78364055	ENSSSCT00000014665	ENSSSCG00000013421	ENSG00000011304
ciRNA140	chr1	259379949	259380861	ENSSSCT00000005825	ENSSSCG00000005288	ENSG00000106829
ciRNA143	chr9	10993995	10994191	ENSSSCT00000016213	ENSSSCG00000014860	ENSG00000171533
ciRNA144	chr8	48244164	48244645	ENSSSCT00000022356	ENSSSCG00000024685	ENSG00000120251
ciRNA145	chr8	143350538	143352383	ENSSSCT00000010109	ENSSSCG00000009230	ENSG00000163625
ciRNA146	chr13	42334777	42335511	ENSSSCT00000026637	ENSSSCG00000021439	ENSG00000180376
ciRNA147	chr13	127822632	127823000	ENSSSCT00000012878	ENSSSCG00000011767	ENSG00000163728
ciRNA148	chr13	133973502	133974328	ENSSSCT00000012915	ENSSSCG00000011803	ENSG00000156976
ciRNA149	chr13	144255115	144255576	ENSSSCT00000012970	ENSSSCG00000011857	ENSG00000185621
ciRNA15	chr1	119427061	119428734	ENSSSCT00000005038	ENSSSCG00000004561	ENSG00000103657
ciRNA150	chr13	155734184	155734714	ENSSSCT00000013040	ENSSSCG00000011916	ENSG00000114573
ciRNA152	chr12	18426181	18426647	ENSSSCT00000024382	ENSSSCG00000017330	ENSG00000006062
ciRNA155	chr10	38212319	38212490	ENSSSCT00000023699	ENSSSCG00000023807	ENSG00000122729
ciRNA157	chr10	56184930	56191250	ENSSSCT00000012119	ENSSSCG00000011075	ENSG00000120549
ciRNA159	chr16	52467781	52469634	ENSSSCT00000018484	ENSSSCG00000016974	ENSG00000131711
ciRNA160	chr14	51075083	51077938	ENSSSCT00000010981	ENSSSCG00000010024	ENSG00000138942
ciRNA162	chr14	122297505	122301617	ENSSSCT00000011555	ENSSSCG00000010563	ENSG00000166167
ciRNA163	chrX	14572052	14573452	ENSSSCT00000034223	ENSSSCG00000012150	ENSG00000169891
ciRNA165	chr6	18460072	18460467	ENSSSCT00000003099	ENSSSCG00000002799	ENSG00000125107
ciRNA166	chr6	88385566	88386661	ENSSSCT00000004050	ENSSSCG00000003654	ENSG00000127603
ciRNA168	chr4	45007964	45008713	ENSSSCT00000027714	ENSSSCG00000023609	ENSG00000164938
ciRNA17	chr1	201017643	201034385	ENSSSCT00000005541	ENSSSCG00000005025	ENSG00000100505
ciRNA171	chr4	127283591	127285659	ENSSSCT00000007510	ENSSSCG00000006857	ENSG00000060718
ciRNA172	chr3	11469007	11469163	ENSSSCT00000008466	ENSSSCG00000007721	ENSG00000263001
ciRNA173	chr2	75299702	75300254	ENSSSCT00000031794	ENSSSCG00000025675	ENSG00000167658
ciRNA174	chr2	78363344	78364055	ENSSSCT00000014665	ENSSSCG00000013421	ENSG00000011304
ciRNA176	chr1	109592914	109593690	ENSSSCT00000004988	ENSSSCG00000004516	ENSG00000141644
ciRNA178	chr18	7238695	7238850	ENSSSCT00000017929	ENSSSCG00000016466	ENSG00000197448
ciRNA179	chr9	55779404	55779708	ENSSSCT00000016510	ENSSSCG00000015144	ENSG00000023171
ciRNA18	chr1	201974731	201975357	ENSSSCT00000005546	ENSSSCG00000005030	ENSG00000087303
ciRNA180	chr9	119704022	119704510	ENSSSCT00000023536	ENSSSCG00000024136	ENSG00000078053
ciRNA181	chr9	140004373	140005415	ENSSSCT00000016970	ENSSSCG00000015577	ENSG00000157181
ciRNA182	chr13	1121601	1122492	ENSSSCT00000012246	ENSSSCG00000011183	ENSG00000017260
ciRNA183	chr12	4194358	4194629	ENSSSCT00000018693	ENSSSCG00000017169	ENSG00000129657
ciRNA184	chr12	4194426	4194629	ENSSSCT00000018693	ENSSSCG00000017169	ENSG00000129657
ciRNA19	chr1	264044238	264044421	ENSSSCT00000005846	ENSSSCG00000005308	ENSG00000198853
ciRNA190	chr7	103021132	103022985	ENSSSCT00000002618	ENSSSCG00000002354	ENSG00000119723
ciRNA191	chr7	117112926	117113581	ENSSSCT00000002696	ENSSSCG00000002427	ENSG00000165521
ciRNA192	chr6	66033190	66034110	ENSSSCT00000003813	ENSSSCG00000003435	ENSG00000116691
ciRNA196	chr4	20385282	20387698	ENSSSCT00000006585	ENSSSCG00000006001	ENSG00000136960
ciRNA197	chr4	102857487	102858131	ENSSSCT00000007124	ENSSSCG00000006504	ENSG00000132680
ciRNA2	chr6	79553429	79553927	ENSSSCT00000027438	ENSSSCG00000027686	ENSG00000198492
ciRNA20	chr1	313877794	313878009	ENSSSCT00000006421	ENSSSCG00000005842	ENSG00000244187
ciRNA202	chr3	81205420	81206939	ENSSSCT00000022299	ENSSSCG00000008363	ENSG00000119844
ciRNA203	chr3	117257146	117257890	ENSSSCT00000009345	ENSSSCG00000008540	ENSG00000213639
ciRNA204	chr2	64748533	64749360	ENSSSCT00000015063	ENSSSCG00000013786	ENSG00000160961
ciRNA207	chr2	80186615	80188202	ENSSSCT00000015306	ENSSSCG00000014013	ENSG00000113269
ciRNA209	chr1	44469473	44471828	ENSSSCT00000004683	ENSSSCG00000004238	ENSG00000025156
ciRNA210	chr1	63989891	63991185	ENSSSCT00000004769	ENSSSCG00000004314	ENSG00000146281
ciRNA212	chr1	129116970	129124690	ENSSSCT00000005093	ENSSSCG00000004612	ENSG00000069974
ciRNA213	chr1	132187524	132189787	ENSSSCT00000005098	ENSSSCG00000004617	ENSG00000047346
ciRNA214	chr1	136476336	136476984	ENSSSCT00000005138	ENSSSCG00000004653	ENSG00000138593
ciRNA215	chr1	137248702	137250616	ENSSSCT00000005143	ENSSSCG00000004658	ENSG00000166147
ciRNA216	chr1	159934311	159935401	ENSSSCT00000005351	ENSSSCG00000004847	ENSG00000124383
ciRNA217	chr18	6379336	6380010	ENSSSCT00000017902	ENSSSCG00000016441	ENSG00000033050
ciRNA219	chr13	19769753	19771701	ENSSSCT00000012296	ENSSSCG00000011229	ENSG00000163527
ciRNA220	chr13	26930282	26931196	ENSSSCT00000012338	ENSSSCG00000011270	ENSG00000114784
ciRNA222	chr12	8037816	8040596	ENSSSCT00000018777	ENSSSCG00000017248	ENSG00000166685
ciRNA223	chr11	56136210	56136574	ENSSSCT00000010394	ENSSSCG00000009479	ENSG00000139746
ciRNA229	chr14	31280240	31281452	ENSSSCT00000010718	ENSSSCG00000009776	ENSG00000139697
ciRNA230	chr14	49400681	49401375	ENSSSCT00000010930	ENSSSCG00000009974	ENSG00000182944
ciRNA231	chr14	77989334	77991578	ENSSSCT00000011215	ENSSSCG00000010245	ENSG00000165730
ciRNA233	chrX	51805023	51806301	ENSSSCT00000013481	ENSSSCG00000012328	ENSG00000086758
ciRNA25	chr13	100731326	100731809	ENSSSCT00000012830	ENSSSCG00000011720	ENSG00000152601
ciRNA26	chr13	100731326	100731811	ENSSSCT00000012830	ENSSSCG00000011720	ENSG00000152601
ciRNA27	chr13	131654414	131655076	ENSSSCT00000026490	ENSSSCG00000030255	ENSG00000114867
ciRNA29	chr12	36189145	36189576	ENSSSCT00000033569	ENSSSCG00000017639	ENSG00000213246
ciRNA3	chr6	150889030	150890347	ENSSSCT00000004293	ENSSSCG00000003881	ENSG00000132122
ciRNA32	chr10	70946657	70948399	ENSSSCT00000012186	ENSSSCG00000011134	ENSG00000134453
ciRNA33	chr17	40908372	40908553	ENSSSCT00000007930	ENSSSCG00000007248	ENSG00000171456
ciRNA34	chr17	46043675	46044911	ENSSSCT00000034773	ENSSSCG00000007336	ENSG00000053438
ciRNA36	chr16	53276869	53277202	ENSSSCT00000026046	ENSSSCG00000027293	ENSG00000083312
ciRNA37	chr15	124334411	124349118	ENSSSCT00000017586	ENSSSCG00000016153	ENSG00000144406
ciRNA4	chr5	66651161	66652923	ENSSSCT00000000766	ENSSSCG00000000704	ENSG00000139192
ciRNA40	chr14	80637197	80638157	ENSSSCT00000011253	ENSSSCG00000010281	ENSG00000197746
ciRNA41	chr14	141178364	141180988	ENSSSCT00000011688	ENSSSCG00000010687	ENSG00000198825
ciRNA43	chrX	16957180	16957969	ENSSSCT00000027771	ENSSSCG00000023643	ENSG00000131828
ciRNA44	chrX	22053133	22054438	ENSSSCT00000013325	ENSSSCG00000012181	ENSG00000067992
ciRNA45	chrX	39824075	39824335	ENSSSCT00000034775	ENSSSCG00000012241	ENSG00000183337
ciRNA46	chr7	63592266	63593942	ENSSSCT00000002133	ENSSSCG00000001904	ENSG00000179335
ciRNA47	chr7	116971263	116971792	ENSSSCT00000002695	ENSSSCG00000002426	ENSG00000100722
ciRNA52	chr3	49902949	49903622	ENSSSCT00000008915	ENSSSCG00000008138	ENSG00000135968
ciRNA56	chr1	134653436	134654450	ENSSSCT00000005121	ENSSSCG00000004636	ENSG00000092439
ciRNA58	chr18	19333537	19333791	ENSSSCT00000018024	ENSSSCG00000016554	ENSG00000106484
ciRNA59	chr18	55661957	55666102	ENSSSCT00000018229	ENSSSCG00000016747	ENSG00000015676
ciRNA6	chr4	45348854	45351020	ENSSSCT00000006690	ENSSSCG00000006099	ENSG00000104413
ciRNA62	chr13	100731326	100731812	ENSSSCT00000012830	ENSSSCG00000011720	ENSG00000152601
ciRNA63	chr13	203462426	203468453	ENSSSCT00000028121	ENSSSCG00000025119	ENSG00000171189
ciRNA64	chr12	21278805	21279507	ENSSSCT00000018976	ENSSSCG00000017430	ENSG00000173812
ciRNA66	chr11	74163734	74165243	ENSSSCT00000010426	ENSSSCG00000009509	ENSG00000065150
ciRNA67	chr10	66179334	66179959	ENSSSCT00000012170	ENSSSCG00000011120	ENSG00000148429
ciRNA7	chr4	97167237	97167389	ENSSSCT00000006972	ENSSSCG00000006363	ENSG00000143222
ciRNA70	chr16	29592195	29592424	ENSSSCT00000018378	ENSSSCG00000016874	ENSG00000172239
ciRNA71	chr16	29720282	29721374	ENSSSCT00000018381	ENSSSCG00000016877	ENSG00000112992
ciRNA72	chr15	80069299	80070351	ENSSSCT00000017325	ENSSSCG00000015911	ENSG00000153253
ciRNA73	chr15	104536172	104537331	ENSSSCT00000017461	ENSSSCG00000016036	ENSG00000115368
ciRNA74	chr14	36784051	36786871	ENSSSCT00000010800	ENSSSCG00000009853	ENSG00000176871
ciRNA75	chr14	48123610	48124241	ENSSSCT00000010923	ENSSSCG00000009967	ENSG00000180957
ciRNA76	chrX	41168473	41169416	ENSSSCT00000013398	ENSSSCG00000012252	ENSG00000215301
ciRNA78	chrX	142226340	142226766	ENSSSCT00000036346	ENSSSCG00000012791	ENSG00000102030
ciRNA81	chr7	103020839	103021022	ENSSSCT00000002618	ENSSSCG00000002354	ENSG00000119723
ciRNA82	chr6	397293	397517	ENSSSCT00000031647	ENSSSCG00000024687	ENSG00000187741
ciRNA84	chr6	88397585	88398106	ENSSSCT00000004050	ENSSSCG00000003654	ENSG00000127603
ciRNA89	chr4	97107361	97107524	ENSSSCT00000006967	ENSSSCG00000006358	ENSG00000158864
ciRNA90	chr4	104897315	104898483	ENSSSCT00000035411	ENSSSCG00000022107	ENSG00000160679
ciRNA91	chr3	128304768	128305685	ENSSSCT00000009425	ENSSSCG00000008614	ENSG00000163029
ciRNA92	chr2	16395386	16396101	ENSSSCT00000014459	ENSSSCG00000013239	ENSG00000165916
ciRNA93	chr2	62004096	62005327	ENSSSCT00000015108	ENSSSCG00000013830	ENSG00000105135
ciRNA94	chr2	148309782	148310229	ENSSSCT00000015702	ENSSSCG00000014372	ENSG00000113141
ciRNA95	chr1	58432428	58432614	ENSSSCT00000004730	ENSSSCG00000004280	ENSG00000079841
ciRNA99	chr13	100731326	100731808	ENSSSCT00000012830	ENSSSCG00000011720	ENSG00000152601
circRNA10	chr7	12202504	12271827	ENSSSCT00000001157	ENSSSCG00000001062	ENSG00000047579
circRNA1000	chr3	121957846	121958538	ENSSSCT00000030918	ENSSSCG00000026283	ENSG00000173960
circRNA10000	chr9	103136892	103140276	ENSSSCT00000016769	ENSSSCG00000015394	ENSG00000164659
circRNA10001	chr9	107639520	107652311	ENSSSCT00000016776	ENSSSCG00000015401	ENSG00000186472
circRNA10002	chr9	108522658	108524946	ENSSSCT00000016777	ENSSSCG00000015402	ENSG00000153956
circRNA10004	chr9	116165727	116178490	ENSSSCT00000016810	ENSSSCG00000015430	ENSG00000135249
circRNA10006	chr9	119699860	119723326	ENSSSCT00000023536	ENSSSCG00000024136	ENSG00000078053
circRNA10007	chr9	120349846	120369612	ENSSSCT00000023706	ENSSSCG00000028840	ENSG00000106462
circRNA10008	chr9	124454928	124480730	ENSSSCT00000016844	ENSSSCG00000015462	ENSG00000196511
circRNA10009	chr9	125509679	125511940	ENSSSCT00000016863	ENSSSCG00000015480	ENSG00000117523
circRNA10010	chr9	125520203	125520704	ENSSSCT00000016863	ENSSSCG00000015480	ENSG00000117523
circRNA10012	chr9	127857921	127865241	ENSSSCT00000016884	ENSSSCG00000015498	ENSG00000135870
circRNA10016	chr9	136557895	136579549	ENSSSCT00000016945	ENSSSCG00000015555	ENSG00000135862
circRNA10018	chr8	97513	101509	ENSSSCT00000030851	ENSSSCG00000029983	ENSG00000185619
circRNA10019	chr8	1056523	1075406	ENSSSCT00000029015	ENSSSCG00000029745	ENSG00000125386
circRNA10020	chr8	1069986	1070432	ENSSSCT00000029015	ENSSSCG00000029745	ENSG00000125386
circRNA10021	chr8	1083707	1088972	ENSSSCT00000029015	ENSSSCG00000029745	ENSG00000125386
circRNA10022	chr8	3318209	3348457	ENSSSCT00000025950	ENSSSCG00000027349	ENSG00000132405
circRNA10023	chr8	31712720	31740784	ENSSSCT00000009611	ENSSSCG00000008785	ENSG00000197712
circRNA10024	chr8	31876392	31880242	ENSSSCT00000009613	ENSSSCG00000008787	ENSG00000109790
circRNA10025	chr8	32104644	32140863	ENSSSCT00000009615	ENSSSCG00000008789	ENSG00000157796
circRNA10026	chr8	32689706	32713541	ENSSSCT00000029818	ENSSSCG00000023112	ENSG00000121892
circRNA10027	chr8	32701102	32713541	ENSSSCT00000029818	ENSSSCG00000023112	ENSG00000121892
circRNA10028	chr8	32901064	32918532	ENSSSCT00000009619	ENSSSCG00000008792	ENSG00000078177
circRNA10030	chr8	34736818	34757340	ENSSSCT00000009628	ENSSSCG00000008801	ENSG00000014824
circRNA10031	chr8	35266854	35276358	ENSSSCT00000009632	ENSSSCG00000008803	ENSG00000124406
circRNA10032	chr8	39379122	39390036	ENSSSCT00000009642	ENSSSCG00000008812	ENSG00000145246
circRNA10034	chr8	42473576	42476876	ENSSSCT00000009675	ENSSSCG00000008838	ENSG00000072201
circRNA10035	chr8	50655045	50666545	ENSSSCT00000009724	ENSSSCG00000008881	ENSG00000109756
circRNA10036	chr8	57807091	57810406	ENSSSCT00000009744	ENSSSCG00000008900	ENSG00000174780
circRNA10037	chr8	58284307	58294450	ENSSSCT00000031478	ENSSSCG00000022283	ENSG00000174799
circRNA10038	chr8	58297279	58302990	ENSSSCT00000031478	ENSSSCG00000022283	ENSG00000174799
circRNA10039	chr8	59038704	59047123	ENSSSCT00000023257	ENSSSCG00000022955	ENSG00000047315
circRNA10040	chr8	71465748	71469841	ENSSSCT00000028087	ENSSSCG00000025514	ENSG00000018189
circRNA10041	chr8	73381003	73445514	ENSSSCT00000028188	ENSSSCG00000024592	ENSG00000132466
circRNA10042	chr8	73410783	73425935	ENSSSCT00000028188	ENSSSCG00000024592	ENSG00000132466
circRNA10043	chr8	73430403	73440579	ENSSSCT00000028188	ENSSSCG00000024592	ENSG00000132466
circRNA10045	chr8	79332806	79337734	ENSSSCT00000009857	ENSSSCG00000009000	ENSG00000197410
circRNA10047	chr8	87952704	87975537	ENSSSCT00000009897	ENSSSCG00000009037	ENSG00000151612
circRNA10048	chr8	89353525	89366855	ENSSSCT00000009907	ENSSSCG00000009047	ENSG00000153147
circRNA10049	chr8	90618189	90669148	ENSSSCT00000009911	ENSSSCG00000009050	ENSG00000109452
circRNA1005	chr3	125854763	125873156	ENSSSCT00000009411	ENSSSCG00000008600	ENSG00000055917
circRNA10050	chr8	90739502	90768604	ENSSSCT00000009911	ENSSSCG00000009050	ENSG00000109452
circRNA10051	chr8	103930161	103938677	ENSSSCT00000009943	ENSSSCG00000009077	ENSG00000164070
circRNA10052	chr8	104069864	104103543	ENSSSCT00000009945	ENSSSCG00000009079	ENSG00000164066
circRNA10053	chr8	109416257	109432321	ENSSSCT00000009959	ENSSSCG00000009093	ENSG00000138686
circRNA10054	chr8	110783890	110812866	ENSSSCT00000009967	ENSSSCG00000009101	ENSG00000138738
circRNA10055	chr8	113005692	113071813	ENSSSCT00000009982	ENSSSCG00000009115	ENSG00000164100
circRNA1006	chr3	125854763	125869425	ENSSSCT00000009411	ENSSSCG00000008600	ENSG00000055917
circRNA10060	chr8	125015138	125017928	ENSSSCT00000010028	ENSSSCG00000009157	ENSG00000168769
circRNA10061	chr8	128610282	128779487	ENSSSCT00000010044	ENSSSCG00000009172	ENSG00000138814
circRNA10062	chr8	131063541	131073137	ENSSSCT00000026710	ENSSSCG00000022353	ENSG00000138698
circRNA10066	chr8	139826884	139829550	ENSSSCT00000010082	ENSSSCG00000009208	ENSG00000138641
circRNA10067	chr8	141385727	141395904	ENSSSCT00000029989	ENSSSCG00000026655	ENSG00000163629
circRNA10068	chr8	142091460	142122216	ENSSSCT00000033080	ENSSSCG00000009228	ENSG00000109339
circRNA10069	chr8	142157274	142293779	ENSSSCT00000010108	ENSSSCG00000009229	ENSG00000138639
circRNA1007	chr3	125854763	125899205	ENSSSCT00000009411	ENSSSCG00000008600	ENSG00000055917
circRNA10070	chr8	143239037	143262616	ENSSSCT00000010109	ENSSSCG00000009230	ENSG00000163625
circRNA10071	chr8	143287249	143302366	ENSSSCT00000010109	ENSSSCG00000009230	ENSG00000163625
circRNA10072	chr8	143299724	143307020	ENSSSCT00000010109	ENSSSCG00000009230	ENSG00000163625
circRNA10073	chr8	144334629	144353388	ENSSSCT00000010115	ENSSSCG00000009236	ENSG00000163312
circRNA10074	chr8	144751418	144754725	ENSSSCT00000010124	ENSSSCG00000009244	ENSG00000138674
circRNA10075	chr8	146890664	146941701	ENSSSCT00000010136	ENSSSCG00000009256	ENSG00000163297
circRNA10076	chr13	12413791	12421570	ENSSSCT00000012277	ENSSSCG00000011211	ENSG00000151090
circRNA10077	chr13	12421424	12443091	ENSSSCT00000012277	ENSSSCG00000011211	ENSG00000151090
circRNA10078	chr13	15488018	15549655	ENSSSCT00000012285	ENSSSCG00000011218	ENSG00000033867
circRNA10079	chr13	15524414	15535951	ENSSSCT00000012285	ENSSSCG00000011218	ENSG00000033867
circRNA1008	chr3	125868498	125927436	ENSSSCT00000009411	ENSSSCG00000008600	ENSG00000055917
circRNA10080	chr13	19755935	19762426	ENSSSCT00000012296	ENSSSCG00000011229	ENSG00000163527
circRNA10081	chr13	19868970	20018550	ENSSSCT00000012297	ENSSSCG00000011230	ENSG00000144645
circRNA10082	chr13	20895582	20962666	ENSSSCT00000012303	ENSSSCG00000011236	ENSG00000163539
circRNA10083	chr13	20961472	21000051	ENSSSCT00000012303	ENSSSCG00000011236	ENSG00000163539
circRNA10084	chr13	20986223	21000051	ENSSSCT00000012303	ENSSSCG00000011236	ENSG00000163539
circRNA10085	chr13	21030220	21068730	ENSSSCT00000012303	ENSSSCG00000011236	ENSG00000163539
circRNA10086	chr13	21030220	21074468	ENSSSCT00000012303	ENSSSCG00000011236	ENSG00000163539
circRNA10087	chr13	22797970	22858683	ENSSSCT00000012305	ENSSSCG00000011238	ENSG00000172995
circRNA10088	chr13	24038595	24062082	ENSSSCT00000012310	ENSSSCG00000011243	ENSG00000144674
circRNA10089	chr13	24095199	24111883	ENSSSCT00000012310	ENSSSCG00000011243	ENSG00000144674
circRNA1009	chr3	125894304	125927436	ENSSSCT00000009411	ENSSSCG00000008600	ENSG00000055917
circRNA10090	chr13	24101792	24111883	ENSSSCT00000012310	ENSSSCG00000011243	ENSG00000144674
circRNA10091	chr13	32210420	32217729	ENSSSCT00000012390	ENSSSCG00000011317	ENSG00000163820
circRNA10092	chr13	33180088	33184216	ENSSSCT00000012409	ENSSSCG00000011332	ENSG00000181555
circRNA10093	chr13	33203532	33210330	ENSSSCT00000012409	ENSSSCG00000011332	ENSG00000181555
circRNA10094	chr13	33203532	33222430	ENSSSCT00000012409	ENSSSCG00000011332	ENSG00000181555
circRNA10096	chr13	34853744	34867936	ENSSSCT00000012445	ENSSSCG00000011367	ENSG00000177479
circRNA10097	chr13	34918254	34926774	ENSSSCT00000012451	ENSSSCG00000011373	ENSG00000198218
circRNA101	chr7	91890126	91926482	ENSSSCT00000002524	ENSSSCG00000002266	ENSG00000173575
circRNA1010	chr3	125921425	125927436	ENSSSCT00000009411	ENSSSCG00000008600	ENSG00000055917
circRNA10101	chr13	36751741	36758349	ENSSSCT00000012496	ENSSSCG00000011416	ENSG00000088538
circRNA10103	chr13	42295832	42319539	ENSSSCT00000026637	ENSSSCG00000021439	ENSG00000180376
circRNA10107	chr13	50625935	50648094	ENSSSCT00000012579	ENSSSCG00000011496	ENSG00000163638
circRNA10108	chr13	51765369	51772223	ENSSSCT00000012581	ENSSSCG00000011497	ENSG00000151276
circRNA10109	chr13	74688185	74736227	ENSSSCT00000012667	ENSSSCG00000011575	ENSG00000197548
circRNA10111	chr13	79284414	79285728	ENSSSCT00000012709	ENSSSCG00000011612	ENSG00000163902
circRNA10113	chr13	80697819	80699384	ENSSSCT00000027349	ENSSSCG00000023929	ENSG00000197763
circRNA10114	chr13	81190634	81195086	ENSSSCT00000012725	ENSSSCG00000011628	ENSG00000138246
circRNA10115	chr13	83142279	83224873	ENSSSCT00000012746	ENSSSCG00000011645	ENSG00000182923
circRNA10119	chr13	90158627	90166564	ENSSSCT00000012777	ENSSSCG00000011672	ENSG00000155903
circRNA10120	chr13	90760724	90787030	ENSSSCT00000012783	ENSSSCG00000011677	ENSG00000175066
circRNA10121	chr13	90888670	90925273	ENSSSCT00000012784	ENSSSCG00000011678	ENSG00000114127
circRNA10122	chr13	90896704	90900587	ENSSSCT00000012784	ENSSSCG00000011678	ENSG00000114127
circRNA10123	chr13	90897875	90956856	ENSSSCT00000012784	ENSSSCG00000011678	ENSG00000114127
circRNA10124	chr13	90919603	90953214	ENSSSCT00000012784	ENSSSCG00000011678	ENSG00000114127
circRNA10125	chr13	90923792	90950445	ENSSSCT00000012784	ENSSSCG00000011678	ENSG00000114127
circRNA10126	chr13	91050770	91079260	ENSSSCT00000012786	ENSSSCG00000011679	ENSG00000175054
circRNA10127	chr13	91490811	91493168	ENSSSCT00000012792	ENSSSCG00000011684	ENSG00000163714
circRNA10132	chr13	103494877	103526710	ENSSSCT00000027658	ENSSSCG00000026718	ENSG00000114805
circRNA10133	chr13	103510614	103526710	ENSSSCT00000027658	ENSSSCG00000026718	ENSG00000114805
circRNA10134	chr13	117332280	117338022	ENSSSCT00000032293	ENSSSCG00000029608	ENSG00000008952
circRNA10137	chr13	127818285	127822631	ENSSSCT00000012878	ENSSSCG00000011767	ENSG00000163728
circRNA10138	chr13	130275521	130304514	ENSSSCT00000029315	ENSSSCG00000025942	ENSG00000078070
circRNA10139	chr13	131651433	131653079	ENSSSCT00000026490	ENSSSCG00000030255	ENSG00000114867
circRNA10140	chr13	132975613	132999736	ENSSSCT00000024072	ENSSSCG00000011794	ENSG00000163904
circRNA10141	chr13	132975613	132992877	ENSSSCT00000024072	ENSSSCG00000011794	ENSG00000163904
circRNA10142	chr13	132979954	132995024	ENSSSCT00000024072	ENSSSCG00000011794	ENSG00000163904
circRNA10143	chr13	133976859	133977323	ENSSSCT00000012915	ENSSSCG00000011803	ENSG00000156976
circRNA10145	chr13	140989665	141000317	ENSSSCT00000012937	ENSSSCG00000011825	ENSG00000133657
circRNA10146	chr13	142491559	142617932	ENSSSCT00000012945	ENSSSCG00000011833	ENSG00000075711
circRNA10147	chr13	142562710	142584123	ENSSSCT00000012945	ENSSSCG00000011833	ENSG00000075711
circRNA10148	chr13	142933751	142941310	ENSSSCT00000012955	ENSSSCG00000011843	ENSG00000180370
circRNA10149	chr13	144113033	144114121	ENSSSCT00000012966	ENSSSCG00000011854	ENSG00000186001
circRNA1015	chr3	134657095	134668164	ENSSSCT00000009447	ENSSSCG00000008635	ENSG00000115761
circRNA10150	chr13	144272713	144288401	ENSSSCT00000012970	ENSSSCG00000011857	ENSG00000185621
circRNA10151	chr13	145234556	145234794	ENSSSCT00000023434	ENSSSCG00000021656	ENSG00000160145
circRNA10152	chr13	145395420	145416967	ENSSSCT00000023434	ENSSSCG00000021656	ENSG00000160145
circRNA10153	chr13	145987809	145990602	ENSSSCT00000029688	ENSSSCG00000025349	ENSG00000175455
circRNA10154	chr13	148503428	148507006	ENSSSCT00000013000	ENSSSCG00000011884	ENSG00000180353
circRNA10155	chr13	149836368	149854053	ENSSSCT00000013013	ENSSSCG00000011892	ENSG00000183833
circRNA10156	chr13	149836368	149877941	ENSSSCT00000013013	ENSSSCG00000011892	ENSG00000183833
circRNA10158	chr13	155716023	155741714	ENSSSCT00000013040	ENSSSCG00000011916	ENSG00000114573
circRNA10159	chr13	156897027	156902372	ENSSSCT00000013054	ENSSSCG00000011930	ENSG00000144848
circRNA1016	chr3	134711008	134711682	ENSSSCT00000009447	ENSSSCG00000008635	ENSG00000115761
circRNA10160	chr13	162834973	162869891	ENSSSCT00000023448	ENSSSCG00000022486	ENSG00000114423
circRNA10161	chr13	167096198	167100837	ENSSSCT00000022387	ENSSSCG00000021791	ENSG00000138468
circRNA10163	chr13	190926158	190949861	ENSSSCT00000022689	ENSSSCG00000024623	ENSG00000155313
circRNA10164	chr13	199006520	199008099	ENSSSCT00000013152	ENSSSCG00000012021	ENSG00000154719
circRNA10165	chr13	202617783	202640266	ENSSSCT00000030539	ENSSSCG00000030528	ENSG00000198862
circRNA10166	chr13	202625784	202632177	ENSSSCT00000030539	ENSSSCG00000030528	ENSG00000198862
circRNA10167	chr13	202715441	202720405	ENSSSCT00000023076	ENSSSCG00000026761	ENSG00000156261
circRNA10168	chr13	205210925	205211420	ENSSSCT00000025130	ENSSSCG00000012034	ENSG00000156299
circRNA10169	chr13	205655759	205658845	ENSSSCT00000030551	ENSSSCG00000021023	ENSG00000156304
circRNA10170	chr13	206959475	206964833	ENSSSCT00000022788	ENSSSCG00000030677	ENSG00000159131
circRNA10171	chr13	210034357	210047801	ENSSSCT00000013187	ENSSSCG00000012055	ENSG00000159256
circRNA10172	chr13	210036903	210050422	ENSSSCT00000013187	ENSSSCG00000012055	ENSG00000159256
circRNA10173	chr13	210047704	210052890	ENSSSCT00000013187	ENSSSCG00000012055	ENSG00000159256
circRNA10174	chr13	210047704	210060836	ENSSSCT00000013187	ENSSSCG00000012055	ENSG00000159256
circRNA10180	chr13	213727030	213735969	ENSSSCT00000013204	ENSSSCG00000012072	ENSG00000171587
circRNA10181	chr12	3360599	3374584	ENSSSCT00000018689	ENSSSCG00000017165	ENSG00000055483
circRNA10182	chr12	5278151	5288457	ENSSSCT00000018716	ENSSSCG00000017191	ENSG00000167881
circRNA10183	chr12	5285647	5353141	ENSSSCT00000018716	ENSSSCG00000017191	ENSG00000167881
circRNA10184	chr12	6450595	6451382	ENSSSCT00000018758	ENSSSCG00000017231	ENSG00000109065
circRNA10185	chr12	7992334	8001002	ENSSSCT00000018775	ENSSSCG00000017246	ENSG00000141219
circRNA10186	chr12	8030186	8037760	ENSSSCT00000018777	ENSSSCG00000017248	ENSG00000166685
circRNA10187	chr12	11470995	11483250	ENSSSCT00000018784	ENSSSCG00000017255	ENSG00000154265
circRNA10188	chr12	12187479	12189977	ENSSSCT00000018789	ENSSSCG00000017260	ENSG00000070540
circRNA10189	chr12	13897339	13961162	ENSSSCT00000018802	ENSSSCG00000017272	ENSG00000198265
circRNA1019	chr3	135162081	135167966	ENSSSCT00000027309	ENSSSCG00000020799	ENSG00000119203
circRNA10190	chr12	13911452	13922430	ENSSSCT00000018802	ENSSSCG00000017272	ENSG00000198265
circRNA10191	chr12	13937086	13941872	ENSSSCT00000018802	ENSSSCG00000017272	ENSG00000198265
circRNA10192	chr12	13955863	13976387	ENSSSCT00000018802	ENSSSCG00000017272	ENSG00000198265
circRNA10193	chr12	13960895	13972137	ENSSSCT00000018802	ENSSSCG00000017272	ENSG00000198265
circRNA10194	chr12	15113341	15117301	ENSSSCT00000018821	ENSSSCG00000017289	ENSG00000198231
circRNA10195	chr12	15262828	15275808	ENSSSCT00000033901	ENSSSCG00000024813	ENSG00000198909
circRNA10196	chr12	15464790	15483702	ENSSSCT00000018832	ENSSSCG00000017298	ENSG00000170921
circRNA10197	chr12	16046492	16054013	ENSSSCT00000018837	ENSSSCG00000017301	ENSG00000146872
circRNA10198	chr12	16069709	16071225	ENSSSCT00000018837	ENSSSCG00000017301	ENSG00000146872
circRNA10199	chr12	16850057	16852434	ENSSSCT00000018844	ENSSSCG00000017308	ENSG00000004897
circRNA102	chr7	91912202	91982115	ENSSSCT00000002524	ENSSSCG00000002266	ENSG00000173575
circRNA1020	chr3	135328996	135332107	ENSSSCT00000009454	ENSSSCG00000008642	ENSG00000151693
circRNA10200	chr12	16877658	16901028	ENSSSCT00000018844	ENSSSCG00000017308	ENSG00000004897
circRNA10202	chr12	20109385	20121928	ENSSSCT00000027389	ENSSSCG00000030211	ENSG00000188554
circRNA10203	chr12	20310297	20319673	ENSSSCT00000018921	ENSSSCG00000017382	ENSG00000108799
circRNA10204	chr12	20320561	20321446	ENSSSCT00000018921	ENSSSCG00000017382	ENSG00000108799
circRNA10205	chr12	20429896	20430888	ENSSSCT00000018934	ENSSSCG00000017394	ENSG00000131462
circRNA10206	chr12	23258768	23266798	ENSSSCT00000019057	ENSSSCG00000017504	ENSG00000167258
circRNA10207	chr12	23721321	23732256	ENSSSCT00000019067	ENSSSCG00000017513	ENSG00000141279
circRNA10208	chr12	23738975	23742062	ENSSSCT00000019067	ENSSSCG00000017513	ENSG00000141279
circRNA10210	chr12	27543194	27548099	ENSSSCT00000019153	ENSSSCG00000017592	ENSG00000011258
circRNA10211	chr12	27608857	27616955	ENSSSCT00000019154	ENSSSCG00000017593	ENSG00000011260
circRNA10212	chr12	35849683	35873084	ENSSSCT00000019209	ENSSSCG00000017645	ENSG00000121101
circRNA10215	chr12	36937557	37002639	ENSSSCT00000027408	ENSSSCG00000030262	ENSG00000153982
circRNA10217	chr12	39209207	39225437	ENSSSCT00000019242	ENSSSCG00000017678	ENSG00000062725
circRNA10218	chr12	39704174	39721772	ENSSSCT00000019252	ENSSSCG00000017688	ENSG00000278311
circRNA10219	chr12	40652196	40679789	ENSSSCT00000028499	ENSSSCG00000026596	ENSG00000275066
circRNA1022	chr3	141642496	141645566	ENSSSCT00000009465	ENSSSCG00000029334	ENSG00000186487
circRNA10221	chr12	44468807	44496025	ENSSSCT00000019302	ENSSSCG00000017735	ENSG00000126858
circRNA10222	chr12	44476053	44476577	ENSSSCT00000019302	ENSSSCG00000017735	ENSG00000126858
circRNA10223	chr12	45358111	45362223	ENSSSCT00000019317	ENSSSCG00000017748	ENSG00000196712
circRNA10224	chr12	45362021	45366969	ENSSSCT00000019317	ENSSSCG00000017748	ENSG00000196712
circRNA10225	chr12	45448728	45450776	ENSSSCT00000019317	ENSSSCG00000017748	ENSG00000196712
circRNA10226	chr12	45475763	45497578	ENSSSCT00000019317	ENSSSCG00000017748	ENSG00000196712
circRNA10227	chr12	45475763	45486586	ENSSSCT00000019317	ENSSSCG00000017748	ENSG00000196712
circRNA10228	chr12	45672009	45676439	ENSSSCT00000019321	ENSSSCG00000017752	ENSG00000109046
circRNA1023	chr2	2992758	2997988	ENSSSCT00000014085	ENSSSCG00000012884	ENSG00000110075
circRNA10232	chr12	48232839	48286116	ENSSSCT00000019367	ENSSSCG00000017795	ENSG00000126653
circRNA10233	chr12	50480705	50481892	ENSSSCT00000019411	ENSSSCG00000017836	ENSG00000007168
circRNA10234	chr12	52750817	52753856	ENSSSCT00000019467	ENSSSCG00000017890	ENSG00000198920
circRNA10238	chr11	235072	267124	ENSSSCT00000010159	ENSSSCG00000009276	ENSG00000132953
circRNA10239	chr11	472454	495629	ENSSSCT00000022702	ENSSSCG00000026744	ENSG00000180776
circRNA1024	chr2	3029587	3039309	ENSSSCT00000014085	ENSSSCG00000012884	ENSG00000110075
circRNA10241	chr11	4038375	4070420	ENSSSCT00000010190	ENSSSCG00000009302	ENSG00000152484
circRNA10242	chr11	5274152	5288837	ENSSSCT00000010210	ENSSSCG00000009319	ENSG00000152520
circRNA10243	chr11	16936884	16937617	ENSSSCT00000028001	ENSSSCG00000029598	ENSG00000150510
circRNA10244	chr11	18580300	18584327	ENSSSCT00000010294	ENSSSCG00000009395	ENSG00000136169
circRNA10245	chr11	18665770	18676841	ENSSSCT00000010296	ENSSSCG00000009397	ENSG00000102547
circRNA10246	chr11	19625162	19638895	ENSSSCT00000010299	ENSSSCG00000009400	ENSG00000136161
circRNA10247	chr11	19729070	19744523	ENSSSCT00000010300	ENSSSCG00000009401	ENSG00000139687
circRNA10249	chr11	21764322	21811338	ENSSSCT00000010315	ENSSSCG00000009414	ENSG00000123200
circRNA1025	chr2	3036679	3039309	ENSSSCT00000014085	ENSSSCG00000012884	ENSG00000110075
circRNA10250	chr11	25532554	25549061	ENSSSCT00000010338	ENSSSCG00000009431	ENSG00000102780
circRNA10251	chr11	26280706	26301669	ENSSSCT00000010342	ENSSSCG00000009435	ENSG00000172766
circRNA10253	chr11	46261084	46292655	ENSSSCT00000010366	ENSSSCG00000009456	ENSG00000150361
circRNA10254	chr11	46329781	46417720	ENSSSCT00000010366	ENSSSCG00000009456	ENSG00000150361
circRNA10255	chr11	49580965	49582048	ENSSSCT00000029882	ENSSSCG00000025120	ENSG00000136122
circRNA10256	chr11	53809122	53854788	ENSSSCT00000010386	ENSSSCG00000009473	ENSG00000005810
circRNA10257	chr11	53883525	53908267	ENSSSCT00000010386	ENSSSCG00000009473	ENSG00000005810
circRNA10258	chr11	53903709	53940558	ENSSSCT00000010386	ENSSSCG00000009473	ENSG00000005810
circRNA10259	chr11	53932811	53946911	ENSSSCT00000010386	ENSSSCG00000009473	ENSG00000005810
circRNA10260	chr11	53939349	53991328	ENSSSCT00000010386	ENSSSCG00000009473	ENSG00000005810
circRNA10261	chr11	53943226	53983742	ENSSSCT00000010386	ENSSSCG00000009473	ENSG00000005810
circRNA10262	chr11	53956652	53962672	ENSSSCT00000010386	ENSSSCG00000009473	ENSG00000005810
circRNA10263	chr11	53962500	53982467	ENSSSCT00000010386	ENSSSCG00000009473	ENSG00000005810
circRNA10264	chr11	53991221	54000724	ENSSSCT00000010386	ENSSSCG00000009473	ENSG00000005810
circRNA10265	chr11	56107956	56117666	ENSSSCT00000010394	ENSSSCG00000009479	ENSG00000139746
circRNA10266	chr11	56126514	56146474	ENSSSCT00000028357	ENSSSCG00000009479	ENSG00000139746
circRNA10267	chr11	56142026	56146474	ENSSSCT00000028357	ENSSSCG00000009479	ENSG00000139746
circRNA1027	chr2	8292820	8294777	ENSSSCT00000023508	ENSSSCG00000026293	ENSG00000162236
circRNA10271	chr11	74158563	74161342	ENSSSCT00000010426	ENSSSCG00000009509	ENSG00000065150
circRNA10272	chr11	75413958	75415240	ENSSSCT00000010434	ENSSSCG00000009516	ENSG00000134882
circRNA10274	chr10	11883981	11894819	ENSSSCT00000011842	ENSSSCG00000010824	ENSG00000118873
circRNA10275	chr10	17056290	17146941	ENSSSCT00000011884	ENSSSCG00000010862	ENSG00000143776
circRNA10276	chr10	17067380	17075630	ENSSSCT00000011884	ENSSSCG00000010862	ENSG00000143776
circRNA10277	chr10	17067380	17170362	ENSSSCT00000011884	ENSSSCG00000010862	ENSG00000143776
circRNA10278	chr10	17375305	17413151	ENSSSCT00000011885	ENSSSCG00000010863	ENSG00000153207
circRNA10279	chr10	17402178	17404240	ENSSSCT00000011885	ENSSSCG00000010863	ENSG00000153207
circRNA10280	chr10	18123982	18187909	ENSSSCT00000011894	ENSSSCG00000010872	ENSG00000117020
circRNA10281	chr10	18149844	18199788	ENSSSCT00000011894	ENSSSCG00000010872	ENSG00000117020
circRNA10282	chr10	18167052	18250156	ENSSSCT00000011894	ENSSSCG00000010872	ENSG00000117020
circRNA10287	chr10	29576396	29615958	ENSSSCT00000030381	ENSSSCG00000027557	ENSG00000081377
circRNA10289	chr10	35382114	35390486	ENSSSCT00000027988	ENSSSCG00000021005	ENSG00000135018
circRNA1029	chr2	8665085	8665965	ENSSSCT00000014281	ENSSSCG00000013065	ENSG00000162174
circRNA10290	chr10	37488219	37494346	ENSSSCT00000012037	ENSSSCG00000010996	ENSG00000107262
circRNA10291	chr10	37657908	37677784	ENSSSCT00000012041	ENSSSCG00000010999	ENSG00000122692
circRNA10293	chr10	38221976	38226874	ENSSSCT00000023699	ENSSSCG00000023807	ENSG00000122729
circRNA10294	chr10	44123012	44172005	ENSSSCT00000012055	ENSSSCG00000011013	ENSG00000095787
circRNA10295	chr10	44196320	44199737	ENSSSCT00000012055	ENSSSCG00000011013	ENSG00000095787
circRNA10296	chr10	47064149	47075999	ENSSSCT00000012068	ENSSSCG00000011026	ENSG00000165322
circRNA10297	chr10	47242802	47243323	ENSSSCT00000012069	ENSSSCG00000011027	ENSG00000170759
circRNA10298	chr10	54046151	54053071	ENSSSCT00000012110	ENSSSCG00000011066	ENSG00000136758
circRNA10299	chr10	54059518	54060333	ENSSSCT00000012110	ENSSSCG00000011066	ENSG00000136758
circRNA103	chr7	91917856	91926482	ENSSSCT00000002524	ENSSSCG00000002266	ENSG00000173575
circRNA1030	chr2	9733475	9733755	ENSSSCT00000014314	ENSSSCG00000013094	ENSG00000167986
circRNA10300	chr10	54179586	54179891	ENSSSCT00000012109	ENSSSCG00000011065	ENSG00000120539
circRNA10301	chr10	54221524	54223208	ENSSSCT00000012108	ENSSSCG00000011064	ENSG00000107897
circRNA10305	chr10	58856976	58861115	ENSSSCT00000012132	ENSSSCG00000011085	ENSG00000078403
circRNA10306	chr10	62692304	62722387	ENSSSCT00000012150	ENSSSCG00000011103	ENSG00000148498
circRNA10307	chr10	63455784	63475346	ENSSSCT00000033626	ENSSSCG00000011106	ENSG00000095794
circRNA10308	chr10	63625465	63637645	ENSSSCT00000012155	ENSSSCG00000011107	ENSG00000108100
circRNA1031	chr2	11355620	11365773	ENSSSCT00000014345	ENSSSCG00000013125	ENSG00000110048
circRNA10310	chr10	71294817	71307626	ENSSSCT00000012189	ENSSSCG00000011137	ENSG00000057608
circRNA10312	chr10	75687658	75691485	ENSSSCT00000012224	ENSSSCG00000011162	ENSG00000107929
circRNA10313	chr17	5298184	5307081	ENSSSCT00000007647	ENSSSCG00000006982	ENSG00000104219
circRNA10314	chr17	6303397	6316411	ENSSSCT00000007660	ENSSSCG00000006995	ENSG00000104763
circRNA10316	chr17	15474802	15491478	ENSSSCT00000007712	ENSSSCG00000007043	ENSG00000125772
circRNA10317	chr17	18910858	18934256	ENSSSCT00000026729	ENSSSCG00000021353	ENSG00000125827
circRNA10318	chr17	20662333	20675688	ENSSSCT00000007729	ENSSSCG00000007058	ENSG00000101333
circRNA10319	chr17	20689603	20763390	ENSSSCT00000007729	ENSSSCG00000007058	ENSG00000101333
circRNA1032	chr2	12792393	12813898	ENSSSCT00000014394	ENSSSCG00000013174	ENSG00000198561
circRNA10320	chr17	29783317	29787734	ENSSSCT00000007760	ENSSSCG00000007088	ENSG00000089006
circRNA10321	chr17	29783317	29793996	ENSSSCT00000007760	ENSSSCG00000007088	ENSG00000089006
circRNA10322	chr17	29792801	29793996	ENSSSCT00000007760	ENSSSCG00000007088	ENSG00000089006
circRNA10326	chr17	41844789	41850145	ENSSSCT00000007949	ENSSSCG00000007264	ENSG00000101391
circRNA10327	chr17	41996687	42018906	ENSSSCT00000027119	ENSSSCG00000027410	ENSG00000078699
circRNA10329	chr17	43605860	43623946	ENSSSCT00000007975	ENSSSCG00000007289	ENSG00000100991
circRNA1033	chr2	15667215	15686214	ENSSSCT00000022326	ENSSSCG00000023709	ENSG00000149177
circRNA10330	chr17	43615013	43629025	ENSSSCT00000007975	ENSSSCG00000007289	ENSG00000100991
circRNA10331	chr17	44398277	44405261	ENSSSCT00000007997	ENSSSCG00000007309	ENSG00000131051
circRNA10333	chr17	46514251	46541578	ENSSSCT00000008034	ENSSSCG00000007342	ENSG00000101413
circRNA10334	chr17	46533185	46536081	ENSSSCT00000008034	ENSSSCG00000007342	ENSG00000101413
circRNA10337	chr17	49147794	49171800	ENSSSCT00000029351	ENSSSCG00000007355	ENSG00000198900
circRNA1034	chr2	15668238	15686214	ENSSSCT00000022326	ENSSSCG00000023709	ENSG00000149177
circRNA10341	chr17	55212881	55247885	ENSSSCT00000008158	ENSSSCG00000007454	ENSG00000101040
circRNA10342	chr17	57006128	57008272	ENSSSCT00000008164	ENSSSCG00000007460	ENSG00000124198
circRNA10344	chr17	68928739	68955283	ENSSSCT00000022675	ENSSSCG00000025784	ENSG00000179242
circRNA10345	chr16	4481513	4502692	ENSSSCT00000018271	ENSSSCG00000016784	ENSG00000154122
circRNA10346	chr16	4498714	4502692	ENSSSCT00000018271	ENSSSCG00000016784	ENSG00000154122
circRNA10347	chr16	18547816	18565053	ENSSSCT00000018300	ENSSSCG00000016809	ENSG00000113360
circRNA10348	chr16	20342083	20345739	ENSSSCT00000018310	ENSSSCG00000016817	ENSG00000113407
circRNA10349	chr16	21438788	21440114	ENSSSCT00000032184	ENSSSCG00000016828	ENSG00000168724
circRNA1035	chr2	15679097	15686214	ENSSSCT00000022326	ENSSSCG00000023709	ENSG00000149177
circRNA10350	chr16	22444912	22468149	ENSSSCT00000018329	ENSSSCG00000016834	ENSG00000164187
circRNA10351	chr16	23404831	23405864	ENSSSCT00000018339	ENSSSCG00000016842	ENSG00000164190
circRNA10352	chr16	23444571	23463567	ENSSSCT00000018339	ENSSSCG00000016842	ENSG00000164190
circRNA10353	chr16	23686581	23720625	ENSSSCT00000018343	ENSSSCG00000016845	ENSG00000113569
circRNA10354	chr16	23993547	23998383	ENSSSCT00000018344	ENSSSCG00000016846	ENSG00000082068
circRNA10355	chr16	25415769	25460777	ENSSSCT00000018353	ENSSSCG00000016853	ENSG00000164327
circRNA10356	chr16	27711139	27911180	ENSSSCT00000018366	ENSSSCG00000016863	ENSG00000083720
circRNA10357	chr16	27896184	27911180	ENSSSCT00000018366	ENSSSCG00000016863	ENSG00000083720
circRNA10358	chr16	27950319	27955971	ENSSSCT00000018367	ENSSSCG00000016864	ENSG00000205765
circRNA10359	chr16	27973793	27980528	ENSSSCT00000018368	ENSSSCG00000016865	ENSG00000151876
circRNA10361	chr16	36895597	36928476	ENSSSCT00000031358	ENSSSCG00000030343	ENSG00000177058
circRNA10362	chr16	36907823	36919852	ENSSSCT00000031358	ENSSSCG00000030343	ENSG00000177058
circRNA10363	chr16	37498946	37518916	ENSSSCT00000034013	ENSSSCG00000016916	ENSG00000134352
circRNA10364	chr16	37504640	37510922	ENSSSCT00000034013	ENSSSCG00000016916	ENSG00000134352
circRNA10365	chr16	38185893	38198658	ENSSSCT00000018424	ENSSSCG00000016918	ENSG00000095015
circRNA10366	chr16	38192000	38198658	ENSSSCT00000018424	ENSSSCG00000016918	ENSG00000095015
circRNA10368	chr16	47544163	47564215	ENSSSCT00000018458	ENSSSCG00000016950	ENSG00000197860
circRNA10372	chr16	51813894	51822051	ENSSSCT00000018477	ENSSSCG00000016968	ENSG00000145734
circRNA10374	chr16	53255847	53270239	ENSSSCT00000026046	ENSSSCG00000027293	ENSG00000083312
circRNA10375	chr16	57092936	57107527	ENSSSCT00000018512	ENSSSCG00000017000	ENSG00000204764
circRNA10376	chr16	74325935	74326397	ENSSSCT00000018585	ENSSSCG00000017069	ENSG00000155506
circRNA10377	chr16	75043882	75045297	ENSSSCT00000018589	ENSSSCG00000017073	ENSG00000055147
circRNA10378	chr16	80413080	80428792	ENSSSCT00000018619	ENSSSCG00000017101	ENSG00000078295
circRNA10381	chr15	18650442	18687406	ENSSSCT00000017092	ENSSSCG00000015692	ENSG00000048991
circRNA10382	chr15	18673987	18680096	ENSSSCT00000017092	ENSSSCG00000015692	ENSG00000048991
circRNA10383	chr15	19247885	19263276	ENSSSCT00000017095	ENSSSCG00000015695	ENSG00000115839
circRNA10384	chr15	20051917	20134554	ENSSSCT00000017101	ENSSSCG00000015701	ENSG00000152127
circRNA10385	chr15	20119858	20147849	ENSSSCT00000017101	ENSSSCG00000015701	ENSG00000152127
circRNA10387	chr15	36395467	36400720	ENSSSCT00000017143	ENSSSCG00000015743	ENSG00000088179
circRNA10388	chr15	51612536	51650743	ENSSSCT00000017178	ENSSSCG00000015777	ENSG00000168538
circRNA10389	chr15	52536904	52539487	ENSSSCT00000017187	ENSSSCG00000015784	ENSG00000151726
circRNA10390	chr15	53234796	53240712	ENSSSCT00000017196	ENSSSCG00000015793	ENSG00000109775
circRNA10395	chr15	57387714	57445225	ENSSSCT00000017238	ENSSSCG00000015830	ENSG00000156687
circRNA10396	chr15	61862385	61892350	ENSSSCT00000017253	ENSSSCG00000015845	ENSG00000197265
circRNA10397	chr15	62951002	62952194	ENSSSCT00000017259	ENSSSCG00000015851	ENSG00000173273
circRNA10398	chr15	62969256	62995786	ENSSSCT00000017259	ENSSSCG00000015851	ENSG00000173273
circRNA104	chr7	91917856	91919110	ENSSSCT00000002524	ENSSSCG00000002266	ENSG00000173575
circRNA10400	chr15	73508752	73519506	ENSSSCT00000017294	ENSSSCG00000015882	ENSG00000123636
circRNA10401	chr15	73508752	73510057	ENSSSCT00000017294	ENSSSCG00000015882	ENSG00000123636
circRNA10402	chr15	73552151	73573786	ENSSSCT00000017294	ENSSSCG00000015882	ENSG00000123636
circRNA10403	chr15	73580843	73587669	ENSSSCT00000017294	ENSSSCG00000015882	ENSG00000123636
circRNA10405	chr15	80361864	80389252	ENSSSCT00000017318	ENSSSCG00000015905	ENSG00000136531
circRNA10406	chr15	80382557	80396244	ENSSSCT00000017318	ENSSSCG00000015905	ENSG00000136531
circRNA10408	chr15	85031042	85036467	ENSSSCT00000017349	ENSSSCG00000015933	ENSG00000138399
circRNA10410	chr15	86615927	86622694	ENSSSCT00000017361	ENSSSCG00000015944	ENSG00000198586
circRNA10411	chr15	86948961	86982555	ENSSSCT00000023821	ENSSSCG00000015947	ENSG00000115827
circRNA10412	chr15	87206136	87215317	ENSSSCT00000017365	ENSSSCG00000015948	ENSG00000077380
circRNA10416	chr15	92420042	92424052	ENSSSCT00000017409	ENSSSCG00000015988	ENSG00000170144
circRNA10417	chr15	93599836	93613274	ENSSSCT00000027373	ENSSSCG00000023133	ENSG00000079156
circRNA10418	chr15	97740423	97740971	ENSSSCT00000017440	ENSSSCG00000016017	ENSG00000077232
circRNA10419	chr15	97747096	97750126	ENSSSCT00000017440	ENSSSCG00000016017	ENSG00000077232
circRNA1042	chr2	19835406	19840596	ENSSSCT00000014505	ENSSSCG00000013281	ENSG00000151348
circRNA10420	chr15	97749979	97757643	ENSSSCT00000017440	ENSSSCG00000016017	ENSG00000077232
circRNA10421	chr15	104515243	104522100	ENSSSCT00000017461	ENSSSCG00000016036	ENSG00000115368
circRNA10424	chr15	112138368	112167019	ENSSSCT00000017501	ENSSSCG00000016074	ENSG00000065413
circRNA10426	chr15	116962020	116972239	ENSSSCT00000023339	ENSSSCG00000022296	ENSG00000138395
circRNA10427	chr15	117561052	117578630	ENSSSCT00000017544	ENSSSCG00000016113	ENSG00000204217
circRNA10428	chr15	122865752	122877209	ENSSSCT00000026412	ENSSSCG00000023264	ENSG00000138413
circRNA10429	chr15	122940187	122955363	ENSSSCT00000017580	ENSSSCG00000016147	ENSG00000115020
circRNA1043	chr2	20062875	20116135	ENSSSCT00000027104	ENSSSCG00000021739	ENSG00000149084
circRNA10430	chr15	124309545	124334410	ENSSSCT00000017586	ENSSSCG00000016153	ENSG00000144406
circRNA10431	chr15	124666386	124720160	ENSSSCT00000025006	ENSSSCG00000022830	ENSG00000144445
circRNA10432	chr15	131242980	131264493	ENSSSCT00000017615	ENSSSCG00000016177	ENSG00000079246
circRNA10433	chr15	131291073	131292628	ENSSSCT00000017615	ENSSSCG00000016177	ENSG00000079246
circRNA10434	chr15	133519080	133572944	ENSSSCT00000017635	ENSSSCG00000016194	ENSG00000135913
circRNA10435	chr15	133531311	133592588	ENSSSCT00000017635	ENSSSCG00000016194	ENSG00000135913
circRNA10436	chr15	133537128	133539392	ENSSSCT00000017635	ENSSSCG00000016194	ENSG00000135913
circRNA10437	chr15	133539228	133543845	ENSSSCT00000017635	ENSSSCG00000016194	ENSG00000135913
circRNA10438	chr15	133542340	133572944	ENSSSCT00000017635	ENSSSCG00000016194	ENSG00000135913
circRNA10439	chr15	133558194	133570976	ENSSSCT00000017635	ENSSSCG00000016194	ENSG00000135913
circRNA1044	chr2	20608547	20615452	ENSSSCT00000014508	ENSSSCG00000013284	ENSG00000052841
circRNA10440	chr15	133558194	133572944	ENSSSCT00000017635	ENSSSCG00000016194	ENSG00000135913
circRNA10447	chr15	152385966	152396274	ENSSSCT00000017795	ENSSSCG00000016340	ENSG00000065802
circRNA10448	chr15	155078849	155088924	ENSSSCT00000017834	ENSSSCG00000016379	ENSG00000115677
circRNA10449	chr15	157051438	157054671	ENSSSCT00000017851	ENSSSCG00000016395	ENSG00000080345
circRNA1045	chr2	20619672	20620949	ENSSSCT00000014508	ENSSSCG00000013284	ENSG00000052841
circRNA10454	chr14	23216098	23259969	ENSSSCT00000010659	ENSSSCG00000009722	ENSG00000196104
circRNA10455	chr14	24791651	24796245	ENSSSCT00000024610	ENSSSCG00000028018	ENSG00000183495
circRNA10456	chr14	30807863	30809659	ENSSSCT00000010707	ENSSSCG00000009765	ENSG00000197653
circRNA10457	chr14	30809430	30837570	ENSSSCT00000010707	ENSSSCG00000009765	ENSG00000197653
circRNA10458	chr14	30862952	30916800	ENSSSCT00000010707	ENSSSCG00000009765	ENSG00000197653
circRNA10459	chr14	30956737	30982848	ENSSSCT00000010708	ENSSSCG00000009766	ENSG00000185344
circRNA10460	chr14	30976192	30982848	ENSSSCT00000010708	ENSSSCG00000009766	ENSG00000185344
circRNA10461	chr14	31136362	31137906	ENSSSCT00000010715	ENSSSCG00000009773	ENSG00000188026
circRNA10462	chr14	31272914	31289099	ENSSSCT00000010718	ENSSSCG00000009776	ENSG00000139697
circRNA10463	chr14	32522009	32565361	ENSSSCT00000010744	ENSSSCG00000009802	ENSG00000158023
circRNA10465	chr14	33913978	33923907	ENSSSCT00000010769	ENSSSCG00000009826	ENSG00000204852
circRNA10466	chr14	34675990	34717605	ENSSSCT00000010778	ENSSSCG00000009834	ENSG00000204842
circRNA10467	chr14	34701542	34729763	ENSSSCT00000010778	ENSSSCG00000009834	ENSG00000204842
circRNA10468	chr14	34705432	34729763	ENSSSCT00000010778	ENSSSCG00000009834	ENSG00000204842
circRNA10469	chr14	36541435	36578804	ENSSSCT00000010796	ENSSSCG00000009850	ENSG00000135090
circRNA1047	chr2	29096012	29103713	ENSSSCT00000014529	ENSSSCG00000013303	ENSG00000166016
circRNA10470	chr14	36577519	36588339	ENSSSCT00000010796	ENSSSCG00000009850	ENSG00000135090
circRNA10472	chr14	41725329	41733465	ENSSSCT00000030697	ENSSSCG00000030289	ENSG00000179295
circRNA10474	chr14	42221055	42291964	ENSSSCT00000010843	ENSSSCG00000009893	ENSG00000198270
circRNA10475	chr14	43179929	43188512	ENSSSCT00000010867	ENSSSCG00000009917	ENSG00000157837
circRNA10476	chr14	49996854	50024055	ENSSSCT00000010951	ENSSSCG00000009994	ENSG00000100330
circRNA10477	chr14	49996854	50004223	ENSSSCT00000010951	ENSSSCG00000009994	ENSG00000100330
circRNA10481	chr14	57783564	57789505	ENSSSCT00000011103	ENSSSCG00000010142	ENSG00000198626
circRNA10482	chr14	60097680	60124073	ENSSSCT00000011120	ENSSSCG00000010156	ENSG00000054267
circRNA10485	chr14	64137426	64152302	ENSSSCT00000011146	ENSSSCG00000010180	ENSG00000143643
circRNA10488	chr14	71903291	71915927	ENSSSCT00000011192	ENSSSCG00000010226	ENSG00000171988
circRNA10489	chr14	77541192	77542707	ENSSSCT00000027886	ENSSSCG00000020688	ENSG00000096746
circRNA10490	chr14	77572535	77573487	ENSSSCT00000011206	ENSSSCG00000010239	ENSG00000204130
circRNA10491	chr14	77572535	77596608	ENSSSCT00000011206	ENSSSCG00000010239	ENSG00000204130
circRNA10492	chr14	77581776	77600868	ENSSSCT00000011206	ENSSSCG00000010239	ENSG00000204130
circRNA10493	chr14	78234225	78253641	ENSSSCT00000011220	ENSSSCG00000010250	ENSG00000122958
circRNA10494	chr14	78244907	78250994	ENSSSCT00000011220	ENSSSCG00000010250	ENSG00000122958
circRNA10497	chr14	81282853	81361983	ENSSSCT00000011261	ENSSSCG00000010289	ENSG00000107745
circRNA10498	chr14	81282853	81394088	ENSSSCT00000011261	ENSSSCG00000010289	ENSG00000107745
circRNA10499	chr14	81297022	81361983	ENSSSCT00000011261	ENSSSCG00000010289	ENSG00000107745
circRNA105	chr7	91923039	91952828	ENSSSCT00000002524	ENSSSCG00000002266	ENSG00000173575
circRNA1050	chr2	30034059	30057948	ENSSSCT00000014538	ENSSSCG00000013312	ENSG00000110422
circRNA10504	chr14	92380920	92425347	ENSSSCT00000011332	ENSSSCG00000010351	ENSG00000107771
circRNA10505	chr14	92407605	92425347	ENSSSCT00000011332	ENSSSCG00000010351	ENSG00000107771
circRNA10507	chr14	95556811	95592563	ENSSSCT00000022588	ENSSSCG00000027767	ENSG00000122376
circRNA10508	chr14	97914495	97920104	ENSSSCT00000011375	ENSSSCG00000010391	ENSG00000225830
circRNA10509	chr14	97974694	97977123	ENSSSCT00000011375	ENSSSCG00000010391	ENSG00000225830
circRNA1051	chr2	30149463	30150564	ENSSSCT00000014538	ENSSSCG00000013312	ENSG00000110422
circRNA10510	chr14	108754195	108762267	ENSSSCT00000011422	ENSSSCG00000010437	ENSG00000198682
circRNA10511	chr14	108759469	108768069	ENSSSCT00000011422	ENSSSCG00000010437	ENSG00000198682
circRNA10512	chr14	109825536	109840328	ENSSSCT00000011431	ENSSSCG00000010446	ENSG00000138134
circRNA10513	chr14	112937729	112947270	ENSSSCT00000011453	ENSSSCG00000010465	ENSG00000107854
circRNA1052	chr2	30477465	30481157	ENSSSCT00000014540	ENSSSCG00000013314	ENSG00000060749
circRNA10522	chr14	118949097	118950913	ENSSSCT00000011521	ENSSSCG00000010531	ENSG00000166024
circRNA10523	chr14	122682984	122690258	ENSSSCT00000011561	ENSSSCG00000010569	ENSG00000198408
circRNA10525	chr14	124862600	124866027	ENSSSCT00000011602	ENSSSCG00000010606	ENSG00000065613
circRNA10526	chr14	131878361	131886980	ENSSSCT00000011621	ENSSSCG00000010625	ENSG00000108055
circRNA10529	chr14	135913412	135917823	ENSSSCT00000011650	ENSSSCG00000010651	ENSG00000099204
circRNA1053	chr2	30477465	30491902	ENSSSCT00000014540	ENSSSCG00000013314	ENSG00000060749
circRNA10530	chr14	136306844	136311233	ENSSSCT00000011651	ENSSSCG00000010652	ENSG00000151553
circRNA10531	chr14	136308649	136311233	ENSSSCT00000011651	ENSSSCG00000010652	ENSG00000151553
circRNA10532	chr14	141164858	141166607	ENSSSCT00000011688	ENSSSCG00000010687	ENSG00000198825
circRNA10534	chr14	143448367	143462737	ENSSSCT00000011708	ENSSSCG00000010702	ENSG00000107679
circRNA10536	chrX	4103720	4179232	ENSSSCT00000032160	ENSSSCG00000026520	ENSG00000101846
circRNA10537	chrX	8558016	8617484	ENSSSCT00000035835	ENSSSCG00000012112	ENSG00000047648
circRNA10538	chrX	8568783	8581627	ENSSSCT00000035835	ENSSSCG00000012112	ENSG00000047648
circRNA10539	chrX	10418106	10427663	ENSSSCT00000013253	ENSSSCG00000012116	ENSG00000101911
circRNA1054	chr2	30491227	30491902	ENSSSCT00000014540	ENSSSCG00000013314	ENSG00000060749
circRNA10540	chrX	13205961	13217472	ENSSSCT00000013280	ENSSSCG00000012141	ENSG00000169239
circRNA10541	chrX	14166333	14179050	ENSSSCT00000013287	ENSSSCG00000012148	ENSG00000169895
circRNA10542	chrX	16245778	16265456	ENSSSCT00000033642	ENSSSCG00000012156	ENSG00000008086
circRNA10543	chrX	16998261	17030595	ENSSSCT00000024706	ENSSSCG00000020735	ENSG00000180815
circRNA10544	chrX	19059324	19131462	ENSSSCT00000035336	ENSSSCG00000012164	ENSG00000149970
circRNA10545	chrX	22152768	22162241	ENSSSCT00000035302	ENSSSCG00000012182	ENSG00000102230
circRNA10546	chrX	37827014	37831529	ENSSSCT00000033575	ENSSSCG00000012233	ENSG00000147041
circRNA10549	chrX	47312065	47316941	ENSSSCT00000013428	ENSSSCG00000012279	ENSG00000126767
circRNA10550	chrX	47349964	47352805	ENSSSCT00000033024	ENSSSCG00000012276	ENSG00000008056
circRNA10551	chrX	51889184	51899981	ENSSSCT00000013481	ENSSSCG00000012328	ENSG00000086758
circRNA10552	chrX	52152526	52208663	ENSSSCT00000013482	ENSSSCG00000012329	ENSG00000172943
circRNA10553	chrX	52869732	52875248	ENSSSCT00000013486	ENSSSCG00000012332	ENSG00000196632
circRNA10554	chrX	52869732	52890114	ENSSSCT00000013486	ENSSSCG00000012332	ENSG00000196632
circRNA10558	chrX	77199964	77219590	ENSSSCT00000013622	ENSSSCG00000012456	ENSG00000072133
circRNA10559	chrX	78862591	78881582	ENSSSCT00000034355	ENSSSCG00000012463	ENSG00000188419
circRNA10560	chrX	86132408	86217418	ENSSSCT00000013641	ENSSSCG00000012474	ENSG00000147202
circRNA10561	chrX	102805823	102827200	ENSSSCT00000013739	ENSSSCG00000012564	ENSG00000080561
circRNA10562	chrX	103883535	103921715	ENSSSCT00000013749	ENSSSCG00000012574	ENSG00000101935
circRNA10564	chrX	113415921	113421145	ENSSSCT00000035250	ENSSSCG00000012617	ENSG00000125351
circRNA10565	chrX	115731694	115731881	ENSSSCT00000013819	ENSSSCG00000012638	ENSG00000125675
circRNA10566	chrX	116341278	116416155	ENSSSCT00000013823	ENSSSCG00000012642	ENSG00000101972
circRNA10567	chrX	122397366	122398045	ENSSSCT00000013837	ENSSSCG00000012656	ENSG00000102034
circRNA10568	chrX	122510620	122514886	ENSSSCT00000033263	ENSSSCG00000012659	ENSG00000056277
circRNA1057	chr2	34848804	34851031	ENSSSCT00000014560	ENSSSCG00000013332	ENSG00000121621
circRNA10570	chrX	139925204	139946155	ENSSSCT00000013931	ENSSSCG00000012742	ENSG00000171100
circRNA10571	chrX	143162695	143167577	ENSSSCT00000014012	ENSSSCG00000012818	ENSG00000185010
circRNA10573	chr7	1955557	1963079	ENSSSCT00000001100	ENSSSCG00000001008	ENSG00000137274
circRNA10574	chr7	10297937	10308853	ENSSSCT00000001150	ENSSSCG00000001056	ENSG00000010017
circRNA10576	chr7	14111122	14128481	ENSSSCT00000025406	ENSSSCG00000026034	ENSG00000124789
circRNA10577	chr7	14114606	14118552	ENSSSCT00000025406	ENSSSCG00000026034	ENSG00000124789
circRNA1058	chr2	35512252	35584957	ENSSSCT00000014563	ENSSSCG00000013335	ENSG00000205213
circRNA10582	chr7	33100021	33110476	ENSSSCT00000026804	ENSSSCG00000029539	ENSG00000112210
circRNA10583	chr7	33156275	33184081	ENSSSCT00000001669	ENSSSCG00000001497	ENSG00000112200
circRNA10584	chr7	33696414	33722448	ENSSSCT00000001671	ENSSSCG00000001499	ENSG00000151914
circRNA10586	chr7	36410905	36472463	ENSSSCT00000001727	ENSSSCG00000001549	ENSG00000096060
circRNA10587	chr7	36662231	36671942	ENSSSCT00000001733	ENSSSCG00000001555	ENSG00000112053
circRNA10588	chr7	43179610	43200493	ENSSSCT00000001825	ENSSSCG00000001641	ENSG00000024048
circRNA1059	chr2	40412570	40438014	ENSSSCT00000014572	ENSSSCG00000013344	ENSG00000171714
circRNA10596	chr7	60967186	61023806	ENSSSCT00000002087	ENSSSCG00000001862	ENSG00000140374
circRNA10597	chr7	61632459	61710893	ENSSSCT00000002090	ENSSSCG00000001865	ENSG00000140386
circRNA10598	chr7	62829756	62830084	ENSSSCT00000002103	ENSSSCG00000001878	ENSG00000169410
circRNA10599	chr7	63538957	63542549	ENSSSCT00000002132	ENSSSCG00000001903	ENSG00000179151
circRNA106	chr7	91925254	91950519	ENSSSCT00000002524	ENSSSCG00000002266	ENSG00000173575
circRNA10600	chr7	69670117	69693371	ENSSSCT00000002187	ENSSSCG00000001955	ENSG00000100883
circRNA10601	chr7	73050972	73073314	ENSSSCT00000002203	ENSSSCG00000001970	ENSG00000129493
circRNA10602	chr7	73060730	73071300	ENSSSCT00000002203	ENSSSCG00000001970	ENSG00000129493
circRNA10603	chr7	73081330	73102497	ENSSSCT00000002203	ENSSSCG00000001970	ENSG00000129493
circRNA10604	chr7	73081330	73119159	ENSSSCT00000002203	ENSSSCG00000001970	ENSG00000129493
circRNA10605	chr7	73100247	73129342	ENSSSCT00000002203	ENSSSCG00000001970	ENSG00000129493
circRNA10606	chr7	73120980	73123784	ENSSSCT00000002203	ENSSSCG00000001970	ENSG00000129493
circRNA10607	chr7	73125807	73127409	ENSSSCT00000002203	ENSSSCG00000001970	ENSG00000129493
circRNA10608	chr7	80406932	80408219	ENSSSCT00000002240	ENSSSCG00000002002	ENSG00000213928
circRNA1061	chr2	43925422	43928217	ENSSSCT00000014599	ENSSSCG00000013367	ENSG00000110768
circRNA10610	chr7	91890126	91895327	ENSSSCT00000002524	ENSSSCG00000002266	ENSG00000173575
circRNA10611	chr7	91917856	91918031	ENSSSCT00000002524	ENSSSCG00000002266	ENSG00000173575
circRNA10612	chr7	91917856	91939138	ENSSSCT00000002524	ENSSSCG00000002266	ENSG00000173575
circRNA10613	chr7	91925254	91982115	ENSSSCT00000002524	ENSSSCG00000002266	ENSG00000173575
circRNA10614	chr7	91949364	91964590	ENSSSCT00000002524	ENSSSCG00000002266	ENSG00000173575
circRNA10615	chr7	95007160	95016538	ENSSSCT00000002533	ENSSSCG00000002275	ENSG00000165807
circRNA10616	chr7	97058335	97101356	ENSSSCT00000002545	ENSSSCG00000002285	ENSG00000171723
circRNA10617	chr7	97118845	97156735	ENSSSCT00000002545	ENSSSCG00000002285	ENSG00000171723
circRNA10618	chr7	97312228	97353919	ENSSSCT00000002548	ENSSSCG00000002287	ENSG00000072415
circRNA1062	chr2	43972990	43973332	ENSSSCT00000014600	ENSSSCG00000013368	ENSG00000110756
circRNA10620	chr7	97744029	97746028	ENSSSCT00000027525	ENSSSCG00000002296	ENSG00000072042
circRNA10624	chr7	102966554	102977175	ENSSSCT00000002616	ENSSSCG00000002352	ENSG00000119725
circRNA10625	chr7	102987108	102990433	ENSSSCT00000002616	ENSSSCG00000002352	ENSG00000119725
circRNA10626	chr7	103752539	103753844	ENSSSCT00000002634	ENSSSCG00000002370	ENSG00000119682
circRNA10628	chr7	106571291	106582582	ENSSSCT00000002665	ENSSSCG00000002397	ENSG00000009830
circRNA10629	chr7	116838250	116846628	ENSSSCT00000002693	ENSSSCG00000002424	ENSG00000042317
circRNA1063	chr2	43974053	43984295	ENSSSCT00000014600	ENSSSCG00000013368	ENSG00000110756
circRNA10630	chr7	116971793	116973166	ENSSSCT00000002695	ENSSSCG00000002426	ENSG00000100722
circRNA10631	chr7	116973006	116975944	ENSSSCT00000002695	ENSSSCG00000002426	ENSG00000100722
circRNA10632	chr7	117061597	117113749	ENSSSCT00000002696	ENSSSCG00000002427	ENSG00000165521
circRNA10633	chr7	117145061	117152156	ENSSSCT00000002696	ENSSSCG00000002427	ENSG00000165521
circRNA10635	chr7	119957967	119966852	ENSSSCT00000002713	ENSSSCG00000002443	ENSG00000165929
circRNA10637	chr7	120856218	120878178	ENSSSCT00000002725	ENSSSCG00000002455	ENSG00000066455
circRNA10638	chr7	120858510	120868427	ENSSSCT00000002725	ENSSSCG00000002455	ENSG00000066455
circRNA10639	chr7	120858510	120870889	ENSSSCT00000002725	ENSSSCG00000002455	ENSG00000066455
circRNA1064	chr2	43984992	43989297	ENSSSCT00000014600	ENSSSCG00000013368	ENSG00000110756
circRNA10640	chr7	121219839	121232103	ENSSSCT00000002732	ENSSSCG00000002461	ENSG00000011114
circRNA10641	chr7	123602136	123621989	ENSSSCT00000022914	ENSSSCG00000028225	ENSG00000100697
circRNA10642	chr7	124774765	124796779	ENSSSCT00000002780	ENSSSCG00000002502	ENSG00000066739
circRNA10643	chr7	124802729	124818376	ENSSSCT00000002780	ENSSSCG00000002502	ENSG00000066739
circRNA10644	chr7	128024097	128030076	ENSSSCT00000002786	ENSSSCG00000002508	ENSG00000183576
circRNA10646	chr7	128914263	128960887	ENSSSCT00000002804	ENSSSCG00000002525	ENSG00000131323
circRNA10647	chr7	129891345	129893327	ENSSSCT00000002821	ENSSSCG00000002540	ENSG00000078304
circRNA10649	chr7	134473585	134477567	ENSSSCT00000002917	ENSSSCG00000002629	ENSG00000112146
circRNA10650	chr6	9977425	10034973	ENSSSCT00000002989	ENSSSCG00000002696	ENSG00000171724
circRNA10651	chr6	13057542	13078010	ENSSSCT00000030720	ENSSSCG00000030420	ENSG00000090863
circRNA10652	chr6	13097978	13101783	ENSSSCT00000030720	ENSSSCG00000030420	ENSG00000090863
circRNA10653	chr6	13117422	13123203	ENSSSCT00000030720	ENSSSCG00000030420	ENSG00000090863
circRNA10654	chr6	14354902	14373409	ENSSSCT00000003036	ENSSSCG00000002740	ENSG00000166747
circRNA10656	chr6	18124456	18126674	ENSSSCT00000003103	ENSSSCG00000002803	ENSG00000103021
circRNA10659	chr6	37882838	37883618	ENSSSCT00000025063	ENSSSCG00000022521	ENSG00000178904
circRNA10660	chr6	38144053	38144772	ENSSSCT00000003160	ENSSSCG00000002859	ENSG00000105186
circRNA10661	chr6	39470582	39472285	ENSSSCT00000003173	ENSSSCG00000002872	ENSG00000166398
circRNA10662	chr6	48200491	48202652	ENSSSCT00000003446	ENSSSCG00000003107	ENSG00000160007
circRNA10664	chr6	48351537	48356123	ENSSSCT00000003450	ENSSSCG00000003111	ENSG00000142230
circRNA10665	chr6	48354133	48396245	ENSSSCT00000003450	ENSSSCG00000003111	ENSG00000142230
circRNA10666	chr6	50765855	50787793	ENSSSCT00000003559	ENSSSCG00000003204	ENSG00000105053
circRNA10667	chr6	50781900	50792318	ENSSSCT00000003559	ENSSSCG00000003204	ENSG00000105053
circRNA10669	chr6	69145548	69154853	ENSSSCT00000003848	ENSSSCG00000003462	ENSG00000197312
circRNA10670	chr6	69145548	69159515	ENSSSCT00000003848	ENSSSCG00000003462	ENSG00000197312
circRNA10675	chr6	78476142	78492871	ENSSSCT00000032017	ENSSSCG00000024927	ENSG00000117758
circRNA10679	chr6	85040605	85048644	ENSSSCT00000004023	ENSSSCG00000003627	ENSG00000146463
circRNA10680	chr6	85292782	85293970	ENSSSCT00000004025	ENSSSCG00000003629	ENSG00000134698
circRNA10682	chr6	88257154	88313189	ENSSSCT00000004050	ENSSSCG00000003654	ENSG00000127603
circRNA10683	chr6	88284256	88290327	ENSSSCT00000004050	ENSSSCG00000003654	ENSG00000127603
circRNA10684	chr6	88344356	88354325	ENSSSCT00000004050	ENSSSCG00000003654	ENSG00000127603
circRNA10686	chr6	92090650	92102784	ENSSSCT00000004080	ENSSSCG00000003682	ENSG00000101745
circRNA10687	chr6	92163364	92172175	ENSSSCT00000004081	ENSSSCG00000003683	ENSG00000178127
circRNA10691	chr6	98766120	98777781	ENSSSCT00000029907	ENSSSCG00000021893	ENSG00000067900
circRNA10692	chr6	98782221	98803000	ENSSSCT00000026467	ENSSSCG00000021893	ENSG00000067900
circRNA10693	chr6	99470381	99506112	ENSSSCT00000025346	ENSSSCG00000025478	ENSG00000101752
circRNA10694	chr6	99489396	99536373	ENSSSCT00000025346	ENSSSCG00000025478	ENSG00000101752
circRNA10696	chr6	100723128	100726469	ENSSSCT00000004104	ENSSSCG00000003705	ENSG00000134508
circRNA10697	chr6	101724150	101794738	ENSSSCT00000004111	ENSSSCG00000003712	ENSG00000141447
circRNA10698	chr6	101779796	101804423	ENSSSCT00000004111	ENSSSCG00000003712	ENSG00000141447
circRNA107	chr7	91932958	91952828	ENSSSCT00000002524	ENSSSCG00000002266	ENSG00000173575
circRNA10702	chr6	108157093	108173973	ENSSSCT00000029306	ENSSSCG00000025005	ENSG00000118276
circRNA10703	chr6	112448404	112453978	ENSSSCT00000026023	ENSSSCG00000020898	ENSG00000134759
circRNA10704	chr6	113109417	113140634	ENSSSCT00000023176	ENSSSCG00000027935	ENSG00000134775
circRNA10706	chr6	125476805	125477945	ENSSSCT00000004169	ENSSSCG00000003771	ENSG00000162613
circRNA10707	chr6	125927941	125928286	ENSSSCT00000004174	ENSSSCG00000003772	ENSG00000036549
circRNA10708	chr6	127467983	127492913	ENSSSCT00000023892	ENSSSCG00000003774	ENSG00000057468
circRNA10710	chr6	132195677	132213693	ENSSSCT00000004195	ENSSSCG00000003791	ENSG00000116754
circRNA10711	chr6	135431554	135433729	ENSSSCT00000004213	ENSSSCG00000003807	ENSG00000116675
circRNA10712	chr6	136150997	136158436	ENSSSCT00000005331	ENSSSCG00000004829	ENSG00000158966
circRNA10713	chr6	146619070	146625211	ENSSSCT00000004260	ENSSSCG00000003848	ENSG00000157193
circRNA10717	chr6	147623208	147657973	ENSSSCT00000004275	ENSSSCG00000003863	ENSG00000157077
circRNA10718	chr6	147629916	147657973	ENSSSCT00000004275	ENSSSCG00000003863	ENSG00000157077
circRNA10719	chr6	148401539	148417858	ENSSSCT00000004284	ENSSSCG00000003872	ENSG00000085832
circRNA10720	chr6	148463817	148475711	ENSSSCT00000004284	ENSSSCG00000003872	ENSG00000085832
circRNA10721	chr6	148924023	149217315	ENSSSCT00000036500	ENSSSCG00000003877	ENSG00000185104
circRNA10722	chr6	149027711	149112188	ENSSSCT00000004289	ENSSSCG00000003877	ENSG00000185104
circRNA10723	chr6	151716063	151718436	ENSSSCT00000004297	ENSSSCG00000003885	ENSG00000162368
circRNA10725	chr6	153769525	153776595	ENSSSCT00000022870	ENSSSCG00000029808	ENSG00000070785
circRNA10727	chr5	2734257	2767456	ENSSSCT00000000029	ENSSSCG00000000028	ENSG00000186976
circRNA10728	chr5	4392832	4397352	ENSSSCT00000000070	ENSSSCG00000000064	ENSG00000100412
circRNA10729	chr5	4583340	4584587	ENSSSCT00000000074	ENSSSCG00000000068	ENSG00000100393
circRNA10730	chr5	4589216	4594756	ENSSSCT00000000074	ENSSSCG00000000068	ENSG00000100393
circRNA10731	chr5	4617234	4618748	ENSSSCT00000026332	ENSSSCG00000000068	ENSG00000100393
circRNA10732	chr5	4617234	4623047	ENSSSCT00000000074	ENSSSCG00000000068	ENSG00000100393
circRNA10734	chr5	6775857	6776152	ENSSSCT00000000110	ENSSSCG00000000104	ENSG00000100201
circRNA10735	chr5	13498409	13512479	ENSSSCT00000000177	ENSSSCG00000000168	ENSG00000111783
circRNA10737	chr5	16670864	16688220	ENSSSCT00000000235	ENSSSCG00000028516	ENSG00000161813
circRNA10738	chr5	17115286	17134129	ENSSSCT00000028346	ENSSSCG00000029196	ENSG00000066084
circRNA10739	chr5	17117262	17134129	ENSSSCT00000028346	ENSSSCG00000029196	ENSG00000066084
circRNA10740	chr5	17121476	17136642	ENSSSCT00000028346	ENSSSCG00000029196	ENSG00000066084
circRNA10741	chr5	17673515	17728218	ENSSSCT00000000245	ENSSSCG00000000228	ENSG00000196876
circRNA10742	chr5	17673515	17678504	ENSSSCT00000000245	ENSSSCG00000000228	ENSG00000196876
circRNA10743	chr5	17673515	17691864	ENSSSCT00000000245	ENSSSCG00000000228	ENSG00000196876
circRNA10744	chr5	17737142	17758157	ENSSSCT00000000245	ENSSSCG00000000228	ENSG00000196876
circRNA10745	chr5	23619724	23620201	ENSSSCT00000032195	ENSSSCG00000000403	ENSG00000076108
circRNA10748	chr5	29877824	29898067	ENSSSCT00000000494	ENSSSCG00000000458	ENSG00000061987
circRNA10749	chr5	29892331	29923930	ENSSSCT00000000494	ENSSSCG00000000458	ENSG00000061987
circRNA10750	chr5	31795585	31806332	ENSSSCT00000025861	ENSSSCG00000029815	ENSG00000196935
circRNA10751	chr5	34152199	34154697	ENSSSCT00000000516	ENSSSCG00000000478	ENSG00000155974
circRNA10752	chr5	43273533	43283727	ENSSSCT00000029484	ENSSSCG00000027503	ENSG00000091039
circRNA10753	chr5	47708908	47722423	ENSSSCT00000000584	ENSSSCG00000000541	ENSG00000064763
circRNA10754	chr5	49907068	49928621	ENSSSCT00000000594	ENSSSCG00000000551	ENSG00000029153
circRNA10755	chr5	50304124	50316966	ENSSSCT00000000596	ENSSSCG00000000553	ENSG00000064115
circRNA10758	chr5	57064654	57121077	ENSSSCT00000000633	ENSSSCG00000000588	ENSG00000052126
circRNA10761	chr5	63625257	63632464	ENSSSCT00000000671	ENSSSCG00000000625	ENSG00000070018
circRNA10762	chr5	63642488	63644022	ENSSSCT00000000671	ENSSSCG00000000625	ENSG00000070018
circRNA10763	chr5	70411450	70422102	ENSSSCT00000000818	ENSSSCG00000000754	ENSG00000002016
circRNA10764	chr5	70515829	70647555	ENSSSCT00000000819	ENSSSCG00000000755	ENSG00000082805
circRNA10765	chr5	73721480	73731119	ENSSSCT00000000845	ENSSSCG00000000781	ENSG00000173208
circRNA10766	chr5	83048864	83082256	ENSSSCT00000000911	ENSSSCG00000000838	ENSG00000136052
circRNA10767	chr5	83970725	83977701	ENSSSCT00000000923	ENSSSCG00000000846	ENSG00000111727
circRNA10768	chr5	87157448	87174095	ENSSSCT00000000956	ENSSSCG00000000873	ENSG00000151572
circRNA1077	chr2	52058462	52060012	ENSSSCT00000014646	ENSSSCG00000013406	ENSG00000198730
circRNA10770	chr5	88187371	88195251	ENSSSCT00000028017	ENSSSCG00000026697	ENSG00000111647
circRNA10772	chr5	92098435	92100292	ENSSSCT00000031290	ENSSSCG00000030608	ENSG00000111142
circRNA10773	chr5	92237091	92243231	ENSSSCT00000000984	ENSSSCG00000000900	ENSG00000028203
circRNA10774	chr5	92247231	92261050	ENSSSCT00000000984	ENSSSCG00000000900	ENSG00000028203
circRNA10775	chr5	92492203	92512352	ENSSSCT00000000986	ENSSSCG00000000902	ENSG00000120798
circRNA10776	chr5	94451221	94463641	ENSSSCT00000000996	ENSSSCG00000000912	ENSG00000102189
circRNA1078	chr2	52228455	52265225	ENSSSCT00000029147	ENSSSCG00000020720	ENSG00000072952
circRNA10780	chr5	99086346	99099249	ENSSSCT00000001011	ENSSSCG00000000926	ENSG00000198707
circRNA10781	chr5	99102809	99110434	ENSSSCT00000001011	ENSSSCG00000000926	ENSG00000198707
circRNA10782	chr5	105210066	105213006	ENSSSCT00000001027	ENSSSCG00000000939	ENSG00000111058
circRNA10783	chr5	105306004	105313031	ENSSSCT00000001027	ENSSSCG00000000939	ENSG00000111058
circRNA10784	chr5	105920881	105944555	ENSSSCT00000001032	ENSSSCG00000000943	ENSG00000165899
circRNA10785	chr5	110441061	110469054	ENSSSCT00000001060	ENSSSCG00000000970	ENSG00000100239
circRNA10786	chr4	16797285	16802808	ENSSSCT00000006566	ENSSSCG00000005983	ENSG00000156802
circRNA10787	chr4	19761756	19852793	ENSSSCT00000035287	ENSSSCG00000005997	ENSG00000187955
circRNA10788	chr4	19778172	19841332	ENSSSCT00000035287	ENSSSCG00000005997	ENSG00000187955
circRNA10789	chr4	19793563	19877191	ENSSSCT00000035287	ENSSSCG00000005997	ENSG00000187955
circRNA10790	chr4	19845213	19852793	ENSSSCT00000035287	ENSSSCG00000005997	ENSG00000187955
circRNA10791	chr4	20045769	20052708	ENSSSCT00000034055	ENSSSCG00000005998	ENSG00000155792
circRNA10792	chr4	20234087	20243650	ENSSSCT00000006583	ENSSSCG00000006000	ENSG00000064313
circRNA10795	chr4	42114119	42127212	ENSSSCT00000006675	ENSSSCG00000006084	ENSG00000147649
circRNA10796	chr4	43518200	43518358	ENSSSCT00000006680	ENSSSCG00000006089	ENSG00000156471
circRNA10797	chr4	45157523	45194119	ENSSSCT00000006687	ENSSSCG00000006096	ENSG00000164941
circRNA10798	chr4	45547502	45556702	ENSSSCT00000006691	ENSSSCG00000006100	ENSG00000164944
circRNA10799	chr4	45558506	45583827	ENSSSCT00000006691	ENSSSCG00000006100	ENSG00000164944
circRNA108	chr7	91932958	91964590	ENSSSCT00000002524	ENSSSCG00000002266	ENSG00000173575
circRNA10801	chr4	55200814	55225326	ENSSSCT00000006728	ENSSSCG00000006135	ENSG00000085719
circRNA10802	chr4	55310960	55368458	ENSSSCT00000006730	ENSSSCG00000006137	ENSG00000123124
circRNA10803	chr4	55318260	55333311	ENSSSCT00000006730	ENSSSCG00000006137	ENSG00000123124
circRNA10804	chr4	55333062	55335142	ENSSSCT00000006730	ENSSSCG00000006137	ENSG00000123124
circRNA10805	chr4	55368160	55379564	ENSSSCT00000006730	ENSSSCG00000006137	ENSG00000123124
circRNA10806	chr4	61064861	61078022	ENSSSCT00000023680	ENSSSCG00000022989	ENSG00000164684
circRNA10808	chr4	73597912	73614069	ENSSSCT00000006796	ENSSSCG00000006201	ENSG00000066777
circRNA10809	chr4	73597912	73626478	ENSSSCT00000006796	ENSSSCG00000006201	ENSG00000066777
circRNA10812	chr4	79034573	79039936	ENSSSCT00000006828	ENSSSCG00000006231	ENSG00000171316
circRNA10813	chr4	79046059	79059937	ENSSSCT00000006828	ENSSSCG00000006231	ENSG00000171316
circRNA10814	chr4	84287792	84332684	ENSSSCT00000006862	ENSSSCG00000006263	ENSG00000047249
circRNA10815	chr4	87305158	87322078	ENSSSCT00000006873	ENSSSCG00000006274	ENSG00000253729
circRNA10816	chr4	88588344	88607994	ENSSSCT00000006882	ENSSSCG00000006282	ENSG00000075945
circRNA10817	chr4	88593582	88636542	ENSSSCT00000006882	ENSSSCG00000006282	ENSG00000075945
circRNA10818	chr4	89235641	89240851	ENSSSCT00000030933	ENSSSCG00000022396	ENSG00000117475
circRNA10819	chr4	91138990	91140914	ENSSSCT00000006913	ENSSSCG00000006308	ENSG00000143162
circRNA10820	chr4	98044696	98065430	ENSSSCT00000006999	ENSSSCG00000006386	ENSG00000122218
circRNA10821	chr4	98066561	98071965	ENSSSCT00000006999	ENSSSCG00000006386	ENSG00000122218
circRNA10825	chr4	104004734	104006154	ENSSSCT00000007168	ENSSSCG00000006543	ENSG00000160710
circRNA10827	chr4	106615781	106624571	ENSSSCT00000007254	ENSSSCG00000006620	ENSG00000143367
circRNA10828	chr4	106690698	106690929	ENSSSCT00000007253	ENSSSCG00000006619	ENSG00000143376
circRNA10829	chr4	106998600	107016145	ENSSSCT00000007256	ENSSSCG00000006622	ENSG00000143442
circRNA1083	chr2	59040088	59041075	ENSSSCT00000015191	ENSSSCG00000013905	ENSG00000105701
circRNA10830	chr4	107525951	107529856	ENSSSCT00000007281	ENSSSCG00000006645	ENSG00000143379
circRNA10836	chr4	116992010	116999663	ENSSSCT00000007412	ENSSSCG00000006766	ENSG00000116793
circRNA10837	chr4	117099716	117115606	ENSSSCT00000007413	ENSSSCG00000006767	ENSG00000081026
circRNA10838	chr4	121518792	121543129	ENSSSCT00000007491	ENSSSCG00000006840	ENSG00000085433
circRNA10839	chr4	121518792	121535288	ENSSSCT00000007491	ENSSSCG00000006840	ENSG00000085433
circRNA10841	chr4	121745188	121747592	ENSSSCT00000007494	ENSSSCG00000006843	ENSG00000116266
circRNA10843	chr4	128956128	128956555	ENSSSCT00000007514	ENSSSCG00000006861	ENSG00000162694
circRNA10845	chr4	129763283	129779905	ENSSSCT00000007525	ENSSSCG00000006872	ENSG00000162688
circRNA10846	chr4	129785353	129792899	ENSSSCT00000007525	ENSSSCG00000006872	ENSG00000162688
circRNA10847	chr4	131852584	132180119	ENSSSCT00000007532	ENSSSCG00000006878	ENSG00000188641
circRNA10848	chr4	132153338	132153522	ENSSSCT00000007532	ENSSSCG00000006878	ENSG00000188641
circRNA10849	chr4	132343872	132405374	ENSSSCT00000007532	ENSSSCG00000006878	ENSG00000188641
circRNA10851	chr4	136451155	136457797	ENSSSCT00000007561	ENSSSCG00000006904	ENSG00000174842
circRNA10852	chr4	137142869	137167200	ENSSSCT00000007570	ENSSSCG00000006912	ENSG00000162669
circRNA10853	chr4	143299843	143314129	ENSSSCT00000007611	ENSSSCG00000006947	ENSG00000097096
circRNA10856	chr3	9424029	9424334	ENSSSCT00000008422	ENSSSCG00000007681	ENSG00000257923
circRNA10857	chr3	10470262	10480087	ENSSSCT00000030732	ENSSSCG00000027342	ENSG00000009954
circRNA10858	chr3	10470262	10491532	ENSSSCT00000030732	ENSSSCG00000027342	ENSG00000009954
circRNA10863	chr3	18722489	18723219	ENSSSCT00000008552	ENSSSCG00000007804	ENSG00000178188
circRNA10864	chr3	19102747	19108851	ENSSSCT00000008560	ENSSSCG00000007812	ENSG00000169180
circRNA10866	chr3	22548280	22565409	ENSSSCT00000008580	ENSSSCG00000007830	ENSG00000122257
circRNA10867	chr3	24293127	24314292	ENSSSCT00000008589	ENSSSCG00000007839	ENSG00000103319
circRNA1087	chr2	60814636	60834916	ENSSSCT00000015136	ENSSSCG00000013857	ENSG00000127527
circRNA10870	chr3	38959011	38962018	ENSSSCT00000025145	ENSSSCG00000022874	ENSG00000103423
circRNA10871	chr3	41783559	41789948	ENSSSCT00000008789	ENSSSCG00000008020	ENSG00000187535
circRNA10874	chr3	45686483	45701378	ENSSSCT00000008869	ENSSSCG00000008096	ENSG00000188177
circRNA10877	chr3	49800303	49801631	ENSSSCT00000008914	ENSSSCG00000008137	ENSG00000169756
circRNA10878	chr3	60071252	60073543	ENSSSCT00000032709	ENSSSCG00000008208	ENSG00000172071
circRNA10879	chr3	60075841	60093923	ENSSSCT00000032709	ENSSSCG00000008208	ENSG00000172071
circRNA1088	chr2	61866062	61872040	ENSSSCT00000027972	ENSSSCG00000022227	ENSG00000141867
circRNA10880	chr3	60093143	60093923	ENSSSCT00000032709	ENSSSCG00000008208	ENSG00000172071
circRNA10882	chr3	61482248	61485169	ENSSSCT00000030815	ENSSSCG00000024564	ENSG00000132305
circRNA10883	chr3	63158910	63171638	ENSSSCT00000009032	ENSSSCG00000008247	ENSG00000163541
circRNA1089	chr2	61866062	61875892	ENSSSCT00000027972	ENSSSCG00000022227	ENSG00000141867
circRNA10890	chr3	80503583	80516932	ENSSSCT00000009152	ENSSSCG00000008358	ENSG00000138071
circRNA10892	chr3	90673158	90690302	ENSSSCT00000009203	ENSSSCG00000008406	ENSG00000115355
circRNA10893	chr3	90740753	90767877	ENSSSCT00000009201	ENSSSCG00000008404	ENSG00000085760
circRNA10897	chr3	98006243	98016641	ENSSSCT00000009224	ENSSSCG00000008423	ENSG00000162869
circRNA10898	chr3	98686024	98686730	ENSSSCT00000028062	ENSSSCG00000029485	ENSG00000138081
circRNA10899	chr3	101072859	101079220	ENSSSCT00000009247	ENSSSCG00000008445	ENSG00000068784
circRNA109	chr7	91938950	91982115	ENSSSCT00000002524	ENSSSCG00000002266	ENSG00000173575
circRNA1090	chr2	61870482	61885100	ENSSSCT00000027972	ENSSSCG00000022227	ENSG00000141867
circRNA10900	chr3	106700866	106720325	ENSSSCT00000009272	ENSSSCG00000008470	ENSG00000138050
circRNA10902	chr3	107764207	107802762	ENSSSCT00000009288	ENSSSCG00000008486	ENSG00000143891
circRNA10903	chr3	109696599	109707374	ENSSSCT00000009300	ENSSSCG00000008498	ENSG00000008869
circRNA10904	chr3	109701753	109716120	ENSSSCT00000009300	ENSSSCG00000008498	ENSG00000008869
circRNA10905	chr3	109882586	109886839	ENSSSCT00000009301	ENSSSCG00000008499	ENSG00000115808
circRNA10906	chr3	113960299	114016670	ENSSSCT00000009316	ENSSSCG00000008513	ENSG00000115760
circRNA10907	chr3	113999359	114040093	ENSSSCT00000009316	ENSSSCG00000008513	ENSG00000115760
circRNA10908	chr3	114015538	114040093	ENSSSCT00000009316	ENSSSCG00000008513	ENSG00000115760
circRNA10909	chr3	114020620	114039242	ENSSSCT00000009316	ENSSSCG00000008513	ENSG00000115760
circRNA1091	chr2	65119742	65120211	ENSSSCT00000015052	ENSSSCG00000013776	ENSG00000123136
circRNA10910	chr3	114039113	114042762	ENSSSCT00000009316	ENSSSCG00000008513	ENSG00000115760
circRNA10911	chr3	114074966	114081005	ENSSSCT00000009316	ENSSSCG00000008513	ENSG00000115760
circRNA10912	chr3	114077581	114081005	ENSSSCT00000009316	ENSSSCG00000008513	ENSG00000115760
circRNA10913	chr3	114326822	114349268	ENSSSCT00000009319	ENSSSCG00000008515	ENSG00000162959
circRNA10914	chr3	116977669	117001691	ENSSSCT00000009339	ENSSSCG00000008535	ENSG00000115295
circRNA10915	chr3	116984129	117001691	ENSSSCT00000009339	ENSSSCG00000008535	ENSG00000115295
circRNA10916	chr3	120136072	120152093	ENSSSCT00000009382	ENSSSCG00000008575	ENSG00000143970
circRNA10918	chr3	125894304	125899205	ENSSSCT00000009411	ENSSSCG00000008600	ENSG00000055917
circRNA10921	chr3	134697661	134711682	ENSSSCT00000009447	ENSSSCG00000008635	ENSG00000115761
circRNA10923	chr3	135290999	135293617	ENSSSCT00000024089	ENSSSCG00000029313	ENSG00000119185
circRNA10924	chr2	2768620	2769082	ENSSSCT00000014076	ENSSSCG00000012878	ENSG00000132740
circRNA10926	chr2	8449836	8450577	ENSSSCT00000023479	ENSSSCG00000030653	ENSG00000089597
circRNA1093	chr2	69326630	69332277	ENSSSCT00000014923	ENSSSCG00000013659	ENSG00000130816
circRNA10930	chr2	17119931	17121079	ENSSSCT00000014469	ENSSSCG00000013249	ENSG00000175216
circRNA10931	chr2	19750076	19758365	ENSSSCT00000014505	ENSSSCG00000013281	ENSG00000151348
circRNA10932	chr2	20494547	20508628	ENSSSCT00000014508	ENSSSCG00000013284	ENSG00000052841
circRNA10934	chr2	43643416	43664163	ENSSSCT00000014593	ENSSSCG00000013362	ENSG00000151116
circRNA10935	chr2	43972990	43990356	ENSSSCT00000014600	ENSSSCG00000013368	ENSG00000110756
circRNA10936	chr2	43974053	43995042	ENSSSCT00000014600	ENSSSCG00000013368	ENSG00000110756
circRNA10937	chr2	44182481	44319660	ENSSSCT00000014607	ENSSSCG00000013373	ENSG00000129158
circRNA10942	chr2	52049771	52051980	ENSSSCT00000014646	ENSSSCG00000013406	ENSG00000198730
circRNA10946	chr2	53082456	53096699	ENSSSCT00000014650	ENSSSCG00000013410	ENSG00000133789
circRNA10948	chr2	59539601	59542039	ENSSSCT00000015171	ENSSSCG00000013885	ENSG00000130475
circRNA10950	chr2	60806762	60834916	ENSSSCT00000015136	ENSSSCG00000013857	ENSG00000127527
circRNA10951	chr2	61773531	61774752	ENSSSCT00000015116	ENSSSCG00000013838	ENSG00000011243
circRNA10953	chr2	69326630	69347336	ENSSSCT00000014923	ENSSSCG00000013659	ENSG00000130816
circRNA10954	chr2	71318192	71318831	ENSSSCT00000014852	ENSSSCG00000013598	ENSG00000186994
circRNA10957	chr2	79865381	79873381	ENSSSCT00000015303	ENSSSCG00000014010	ENSG00000050748
circRNA1096	chr2	73202230	73205946	ENSSSCT00000014786	ENSSSCG00000013539	ENSG00000125651
circRNA10960	chr2	83206943	83229420	ENSSSCT00000015361	ENSSSCG00000014062	ENSG00000170085
circRNA10961	chr2	86221788	86234909	ENSSSCT00000015383	ENSSSCG00000014082	ENSG00000122008
circRNA10962	chr2	86260574	86291987	ENSSSCT00000015384	ENSSSCG00000014083	ENSG00000189045
circRNA10963	chr2	87544597	87547302	ENSSSCT00000015395	ENSSSCG00000014094	ENSG00000164252
circRNA10965	chr2	91104032	91125493	ENSSSCT00000015430	ENSSSCG00000014126	ENSG00000113318
circRNA10966	chr2	91206107	91217079	ENSSSCT00000015430	ENSSSCG00000014126	ENSG00000113318
circRNA10968	chr2	106236891	106268585	ENSSSCT00000028564	ENSSSCG00000029805	ENSG00000164292
circRNA10969	chr2	106257761	106265396	ENSSSCT00000028564	ENSSSCG00000029805	ENSG00000164292
circRNA1097	chr2	73397033	73401363	ENSSSCT00000014781	ENSSSCG00000013534	ENSG00000130382
circRNA10970	chr2	106408831	106416794	ENSSSCT00000015477	ENSSSCG00000014168	ENSG00000118985
circRNA10971	chr2	107412680	107440367	ENSSSCT00000015485	ENSSSCG00000014173	ENSG00000113441
circRNA10972	chr2	108991584	108995405	ENSSSCT00000032432	ENSSSCG00000014177	ENSG00000153922
circRNA10973	chr2	108995245	109012889	ENSSSCT00000032432	ENSSSCG00000014177	ENSG00000153922
circRNA10974	chr2	112487768	112497370	ENSSSCT00000015497	ENSSSCG00000014184	ENSG00000145730
circRNA10976	chr2	119165841	119284184	ENSSSCT00000015510	ENSSSCG00000014195	ENSG00000112893
circRNA10977	chr2	119227889	119281017	ENSSSCT00000015510	ENSSSCG00000014195	ENSG00000112893
circRNA10978	chr2	121549319	121555096	ENSSSCT00000015525	ENSSSCG00000014207	ENSG00000134982
circRNA10979	chr2	128449692	128487157	ENSSSCT00000024571	ENSSSCG00000027857	ENSG00000172869
circRNA1098	chr2	76686339	76689992	ENSSSCT00000027018	ENSSSCG00000026784	ENSG00000176619
circRNA10980	chr2	128476597	128516806	ENSSSCT00000024571	ENSSSCG00000027857	ENSG00000172869
circRNA10981	chr2	128516665	128528985	ENSSSCT00000024571	ENSSSCG00000027857	ENSG00000172869
circRNA10982	chr2	132227980	132240582	ENSSSCT00000015559	ENSSSCG00000014239	ENSG00000168944
circRNA10983	chr2	135129191	135148721	ENSSSCT00000015568	ENSSSCG00000014248	ENSG00000113368
circRNA10989	chr2	142518692	142530871	ENSSSCT00000015628	ENSSSCG00000014304	ENSG00000113615
circRNA1099	chr2	79837584	79856164	ENSSSCT00000015303	ENSSSCG00000014010	ENSG00000050748
circRNA10990	chr2	142522062	142522763	ENSSSCT00000015628	ENSSSCG00000014304	ENSG00000113615
circRNA10991	chr2	142524037	142543701	ENSSSCT00000015628	ENSSSCG00000014304	ENSG00000113615
circRNA10993	chr2	149429552	149431486	ENSSSCT00000015724	ENSSSCG00000014387	ENSG00000131504
circRNA10994	chr2	149779440	149781590	ENSSSCT00000015732	ENSSSCG00000014394	ENSG00000013561
circRNA10995	chr2	150641324	150660330	ENSSSCT00000015737	ENSSSCG00000014399	ENSG00000145819
circRNA10996	chr2	150641324	150679275	ENSSSCT00000015737	ENSSSCG00000014399	ENSG00000145819
circRNA10997	chr2	150648583	150679275	ENSSSCT00000015737	ENSSSCG00000014399	ENSG00000145819
circRNA10998	chr2	150766112	150828829	ENSSSCT00000015737	ENSSSCG00000014399	ENSG00000145819
circRNA11	chr7	12262726	12271827	ENSSSCT00000001157	ENSSSCG00000001062	ENSG00000047579
circRNA110	chr7	91949364	91950519	ENSSSCT00000002524	ENSSSCG00000002266	ENSG00000173575
circRNA1100	chr2	79850166	79856164	ENSSSCT00000015303	ENSSSCG00000014010	ENSG00000050748
circRNA11000	chr2	156398873	156404032	ENSSSCT00000015769	ENSSSCG00000014427	ENSG00000145868
circRNA11002	chr1	8795511	8844270	ENSSSCT00000004467	ENSSSCG00000004039	ENSG00000146477
circRNA11004	chr1	14083797	14089114	ENSSSCT00000004499	ENSSSCG00000004070	ENSG00000213079
circRNA11005	chr1	14114964	14130086	ENSSSCT00000004499	ENSSSCG00000004070	ENSG00000213079
circRNA1101	chr2	80452934	80456550	ENSSSCT00000015315	ENSSSCG00000014020	ENSG00000127022
circRNA11012	chr1	21171345	21222409	ENSSSCT00000004553	ENSSSCG00000004114	ENSG00000118492
circRNA11013	chr1	21178823	21222409	ENSSSCT00000004553	ENSSSCG00000004114	ENSG00000118492
circRNA11014	chr1	21200690	21209960	ENSSSCT00000004553	ENSSSCG00000004114	ENSG00000118492
circRNA11015	chr1	21222171	21239703	ENSSSCT00000004553	ENSSSCG00000004114	ENSG00000118492
circRNA11016	chr1	21880747	21886247	ENSSSCT00000004555	ENSSSCG00000004120	ENSG00000146414
circRNA11017	chr1	21896147	21904747	ENSSSCT00000004555	ENSSSCG00000004120	ENSG00000146414
circRNA1102	chr2	80452934	80462260	ENSSSCT00000015315	ENSSSCG00000014020	ENSG00000127022
circRNA11021	chr1	31419390	31428147	ENSSSCT00000004604	ENSSSCG00000004165	ENSG00000171408
circRNA11022	chr1	32054762	32093129	ENSSSCT00000004605	ENSSSCG00000004166	ENSG00000135541
circRNA11023	chr1	32169056	32209973	ENSSSCT00000004605	ENSSSCG00000004166	ENSG00000135541
circRNA11024	chr1	33407640	33415246	ENSSSCT00000030224	ENSSSCG00000022387	ENSG00000028839
circRNA11025	chr1	35246074	35263537	ENSSSCT00000004632	ENSSSCG00000004193	ENSG00000197594
circRNA11027	chr1	38801765	38829694	ENSSSCT00000004650	ENSSSCG00000004209	ENSG00000152894
circRNA1103	chr2	80452934	80463317	ENSSSCT00000015315	ENSSSCG00000014020	ENSG00000127022
circRNA11030	chr1	48208789	48243790	ENSSSCT00000004692	ENSSSCG00000004245	ENSG00000111879
circRNA11034	chr1	56058918	56083940	ENSSSCT00000004721	ENSSSCG00000004272	ENSG00000168216
circRNA11036	chr1	60905557	60959765	ENSSSCT00000004747	ENSSSCG00000004293	ENSG00000135317
circRNA11037	chr1	60917934	60941431	ENSSSCT00000004747	ENSSSCG00000004293	ENSG00000135317
circRNA1104	chr2	80454230	80463317	ENSSSCT00000015315	ENSSSCG00000014020	ENSG00000127022
circRNA11041	chr1	74429977	74460814	ENSSSCT00000004804	ENSSSCG00000004347	ENSG00000112234
circRNA11042	chr1	77154072	77407812	ENSSSCT00000004819	ENSSSCG00000004361	ENSG00000164418
circRNA11043	chr1	77521349	77540286	ENSSSCT00000004819	ENSSSCG00000004361	ENSG00000164418
circRNA11045	chr1	84274370	84291857	ENSSSCT00000004851	ENSSSCG00000004388	ENSG00000118690
circRNA11046	chr1	87692525	87697856	ENSSSCT00000004888	ENSSSCG00000004423	ENSG00000074935
circRNA11047	chr1	92889709	92906713	ENSSSCT00000004918	ENSSSCG00000004453	ENSG00000065609
circRNA11048	chr1	93295617	93385753	ENSSSCT00000035912	ENSSSCG00000004457	ENSG00000083097
circRNA11049	chr1	93383888	93415072	ENSSSCT00000035912	ENSSSCG00000004457	ENSG00000083097
circRNA1105	chr2	80548536	80559157	ENSSSCT00000015318	ENSSSCG00000014023	ENSG00000176783
circRNA11050	chr1	93400455	93403062	ENSSSCT00000004923	ENSSSCG00000004457	ENSG00000083097
circRNA11051	chr1	94529065	94530415	ENSSSCT00000004926	ENSSSCG00000004460	ENSG00000005700
circRNA11052	chr1	94556573	94572993	ENSSSCT00000004926	ENSSSCG00000004460	ENSG00000005700
circRNA11053	chr1	97331478	97378276	ENSSSCT00000004936	ENSSSCG00000004469	ENSG00000135338
circRNA11056	chr1	100982305	100995684	ENSSSCT00000004948	ENSSSCG00000004478	ENSG00000196586
circRNA11057	chr1	103510940	103520361	ENSSSCT00000004958	ENSSSCG00000004487	ENSG00000135297
circRNA11059	chr1	108448292	108449328	ENSSSCT00000027450	ENSSSCG00000029642	ENSG00000265681
circRNA11060	chr1	109117091	109118208	ENSSSCT00000004983	ENSSSCG00000004511	ENSG00000167306
circRNA11061	chr1	116808289	116835513	ENSSSCT00000005012	ENSSSCG00000004538	ENSG00000091157
circRNA11062	chr1	118761044	118783546	ENSSSCT00000005035	ENSSSCG00000004558	ENSG00000169118
circRNA11063	chr1	119413774	119431089	ENSSSCT00000005038	ENSSSCG00000004561	ENSG00000103657
circRNA11064	chr1	119524204	119535207	ENSSSCT00000005038	ENSSSCG00000004561	ENSG00000103657
circRNA11066	chr1	124562396	124601656	ENSSSCT00000005065	ENSSSCG00000004586	ENSG00000157470
circRNA11067	chr1	124875218	124884580	ENSSSCT00000005066	ENSSSCG00000004587	ENSG00000157483
circRNA11068	chr1	124967959	124974989	ENSSSCT00000005070	ENSSSCG00000004589	ENSG00000157450
circRNA11069	chr1	124982100	125013992	ENSSSCT00000005070	ENSSSCG00000004589	ENSG00000157450
circRNA11070	chr1	124986333	124997171	ENSSSCT00000005070	ENSSSCG00000004589	ENSG00000157450
circRNA11071	chr1	127637224	127648846	ENSSSCT00000028724	ENSSSCG00000026960	ENSG00000137871
circRNA11072	chr1	127641289	127641705	ENSSSCT00000028724	ENSSSCG00000026960	ENSG00000137871
circRNA11073	chr1	130063974	130190895	ENSSSCT00000005095	ENSSSCG00000004614	ENSG00000137766
circRNA11074	chr1	130185890	130195575	ENSSSCT00000005095	ENSSSCG00000004614	ENSG00000137766
circRNA11075	chr1	132380301	132435370	ENSSSCT00000005103	ENSSSCG00000004620	ENSG00000197535
circRNA11076	chr1	134651078	134679346	ENSSSCT00000005121	ENSSSCG00000004636	ENSG00000092439
circRNA11077	chr1	134756874	134774718	ENSSSCT00000005124	ENSSSCG00000004639	ENSG00000138592
circRNA11078	chr1	134778129	134800523	ENSSSCT00000005124	ENSSSCG00000004639	ENSG00000138592
circRNA11079	chr1	136219873	136281229	ENSSSCT00000005136	ENSSSCG00000004651	ENSG00000156958
circRNA11083	chr1	142525118	142527425	ENSSSCT00000005185	ENSSSCG00000004695	ENSG00000092470
circRNA11084	chr1	142633280	142635716	ENSSSCT00000005190	ENSSSCG00000004700	ENSG00000167004
circRNA11085	chr1	142720935	142737228	ENSSSCT00000005195	ENSSSCG00000004704	ENSG00000168781
circRNA11086	chr1	143219838	143231793	ENSSSCT00000005209	ENSSSCG00000004717	ENSG00000159459
circRNA11087	chr1	143245293	143294885	ENSSSCT00000005209	ENSSSCG00000004717	ENSG00000159459
circRNA11088	chr1	143272715	143294885	ENSSSCT00000005209	ENSSSCG00000004717	ENSG00000159459
circRNA11089	chr1	143939294	143956984	ENSSSCT00000005225	ENSSSCG00000004729	ENSG00000214013
circRNA11093	chr1	173629386	173635777	ENSSSCT00000005392	ENSSSCG00000004886	ENSG00000081138
circRNA11094	chr1	175580337	175588657	ENSSSCT00000005399	ENSSSCG00000004893	ENSG00000119541
circRNA11095	chr1	176127429	176142695	ENSSSCT00000005402	ENSSSCG00000004896	ENSG00000081913
circRNA11096	chr1	176688299	176725812	ENSSSCT00000005405	ENSSSCG00000004899	ENSG00000134444
circRNA11097	chr1	176704621	176742136	ENSSSCT00000005405	ENSSSCG00000004899	ENSG00000134444
circRNA11098	chr1	176789554	176797284	ENSSSCT00000005407	ENSSSCG00000004901	ENSG00000197563
circRNA11099	chr1	176789554	176806430	ENSSSCT00000005407	ENSSSCG00000004901	ENSG00000197563
circRNA111	chr7	91949364	91952828	ENSSSCT00000002524	ENSSSCG00000002266	ENSG00000173575
circRNA1110	chr2	82262566	82266620	ENSSSCT00000015337	ENSSSCG00000014040	ENSG00000169223
circRNA11100	chr1	176789554	176809487	ENSSSCT00000005407	ENSSSCG00000004901	ENSG00000197563
circRNA11101	chr1	176806314	176815836	ENSSSCT00000005407	ENSSSCG00000004901	ENSG00000197563
circRNA11102	chr1	176836675	176853135	ENSSSCT00000005407	ENSSSCG00000004901	ENSG00000197563
circRNA11103	chr1	180703756	180737438	ENSSSCT00000005437	ENSSSCG00000004927	ENSG00000166855
circRNA11104	chr1	180705543	180715180	ENSSSCT00000005437	ENSSSCG00000004927	ENSG00000166855
circRNA11105	chr1	180723021	180725494	ENSSSCT00000005437	ENSSSCG00000004927	ENSG00000166855
circRNA11106	chr1	180980388	180985917	ENSSSCT00000005441	ENSSSCG00000004931	ENSG00000103742
circRNA11107	chr1	181031656	181043523	ENSSSCT00000005445	ENSSSCG00000004934	ENSG00000074603
circRNA11108	chr1	181043371	181055410	ENSSSCT00000005445	ENSSSCG00000004934	ENSG00000074603
circRNA11109	chr1	181057330	181066687	ENSSSCT00000005445	ENSSSCG00000004934	ENSG00000074603
circRNA1111	chr2	82549217	82565744	ENSSSCT00000029659	ENSSSCG00000022508	ENSG00000087206
circRNA11110	chr1	181340021	181382973	ENSSSCT00000005449	ENSSSCG00000004938	ENSG00000174485
circRNA11112	chr1	186651443	186657838	ENSSSCT00000005485	ENSSSCG00000004973	ENSG00000137831
circRNA11116	chr1	200269189	200281803	ENSSSCT00000005531	ENSSSCG00000005015	ENSG00000100485
circRNA11117	chr1	200276116	200290416	ENSSSCT00000005531	ENSSSCG00000005015	ENSG00000100485
circRNA11118	chr1	200299009	200328539	ENSSSCT00000005531	ENSSSCG00000005015	ENSG00000100485
circRNA11119	chr1	200398147	200405896	ENSSSCT00000005532	ENSSSCG00000005016	ENSG00000087299
circRNA1112	chr2	82558670	82565744	ENSSSCT00000029659	ENSSSCG00000022508	ENSG00000087206
circRNA11121	chr1	208307045	208315461	ENSSSCT00000005590	ENSSSCG00000005073	ENSG00000032219
circRNA11122	chr1	215880611	215891674	ENSSSCT00000029685	ENSSSCG00000005110	ENSG00000054654
circRNA11126	chr1	226163141	226348087	ENSSSCT00000005694	ENSSSCG00000005166	ENSG00000171843
circRNA11127	chr1	227108368	227109305	ENSSSCT00000005700	ENSSSCG00000005170	ENSG00000137145
circRNA11128	chr1	227154927	227186649	ENSSSCT00000005700	ENSSSCG00000005170	ENSG00000137145
circRNA11129	chr1	227157790	227188489	ENSSSCT00000005700	ENSSSCG00000005170	ENSG00000137145
circRNA1113	chr2	83206943	83219454	ENSSSCT00000015361	ENSSSCG00000014062	ENSG00000170085
circRNA11131	chr1	230999159	231008340	ENSSSCT00000005714	ENSSSCG00000005183	ENSG00000164985
circRNA11132	chr1	231249623	231254104	ENSSSCT00000005717	ENSSSCG00000005186	ENSG00000155158
circRNA11133	chr1	232091999	232134297	ENSSSCT00000005721	ENSSSCG00000005190	ENSG00000147862
circRNA11134	chr1	233128640	233202671	ENSSSCT00000005723	ENSSSCG00000005191	ENSG00000107186
circRNA11135	chr1	233128640	233172373	ENSSSCT00000005723	ENSSSCG00000005191	ENSG00000107186
circRNA11136	chr1	233145796	233146457	ENSSSCT00000005723	ENSSSCG00000005191	ENSG00000107186
circRNA11139	chr1	242716644	242731574	ENSSSCT00000034678	ENSSSCG00000005215	ENSG00000096968
circRNA1114	chr2	83218053	83229420	ENSSSCT00000015361	ENSSSCG00000014062	ENSG00000170085
circRNA11140	chr1	242721635	242731574	ENSSSCT00000034678	ENSSSCG00000005215	ENSG00000096968
circRNA11141	chr1	256978708	257042814	ENSSSCT00000005817	ENSSSCG00000005282	ENSG00000197969
circRNA11142	chr1	256994751	257023798	ENSSSCT00000005817	ENSSSCG00000005282	ENSG00000197969
circRNA11143	chr1	257756332	257768698	ENSSSCT00000005823	ENSSSCG00000005286	ENSG00000148019
circRNA11144	chr1	259376886	259379948	ENSSSCT00000005825	ENSSSCG00000005288	ENSG00000106829
circRNA11145	chr1	264888802	264950475	ENSSSCT00000005882	ENSSSCG00000005343	ENSG00000137075
circRNA11146	chr1	264896301	264950475	ENSSSCT00000005882	ENSSSCG00000005343	ENSG00000137075
circRNA11147	chr1	276316190	276327273	ENSSSCT00000033541	ENSSSCG00000005425	ENSG00000070214
circRNA11148	chr1	280458972	280462665	ENSSSCT00000005985	ENSSSCG00000005441	ENSG00000070061
circRNA1115	chr2	83218053	83230700	ENSSSCT00000015361	ENSSSCG00000014062	ENSG00000170085
circRNA11151	chr1	283626177	283672859	ENSSSCT00000006011	ENSSSCG00000005465	ENSG00000106868
circRNA11152	chr1	283916128	283945829	ENSSSCT00000006013	ENSSSCG00000005467	ENSG00000119471
circRNA11156	chr1	299680661	299690031	ENSSSCT00000006157	ENSSSCG00000005599	ENSG00000136933
circRNA11158	chr1	303952596	303976648	ENSSSCT00000006256	ENSSSCG00000005689	ENSG00000187239
circRNA11159	chr1	303998762	304034811	ENSSSCT00000006256	ENSSSCG00000005689	ENSG00000187239
circRNA1116	chr2	83313668	83314049	ENSSSCT00000015360	ENSSSCG00000014061	ENSG00000051596
circRNA11160	chr1	304806907	304818115	ENSSSCT00000006275	ENSSSCG00000005706	ENSG00000097007
circRNA11161	chr18	2770334	2780302	ENSSSCT00000017876	ENSSSCG00000016417	ENSG00000184863
circRNA11164	chr18	9547426	9570018	ENSSSCT00000017958	ENSSSCG00000016494	ENSG00000157764
circRNA11165	chr18	9558914	9588258	ENSSSCT00000017958	ENSSSCG00000016494	ENSG00000157764
circRNA11166	chr18	9765125	9788048	ENSSSCT00000017961	ENSSSCG00000016497	ENSG00000146966
circRNA1117	chr2	83659629	83667335	ENSSSCT00000015362	ENSSSCG00000014063	ENSG00000164466
circRNA11170	chr18	15020215	15051751	ENSSSCT00000017997	ENSSSCG00000016529	ENSG00000146856
circRNA11173	chr18	19248969	19270364	ENSSSCT00000018023	ENSSSCG00000016553	ENSG00000158623
circRNA11174	chr18	19293525	19296928	ENSSSCT00000018023	ENSSSCG00000016553	ENSG00000158623
circRNA11175	chr18	26147189	26175513	ENSSSCT00000018085	ENSSSCG00000016611	ENSG00000081803
circRNA11176	chr18	26303145	26345863	ENSSSCT00000018085	ENSSSCG00000016611	ENSG00000081803
circRNA11177	chr18	26618812	26639616	ENSSSCT00000018087	ENSSSCG00000016613	ENSG00000008311
circRNA1118	chr2	83782392	83801773	ENSSSCT00000026067	ENSSSCG00000022661	ENSG00000157107
circRNA11180	chr18	43392662	43460390	ENSSSCT00000018144	ENSSSCG00000016665	ENSG00000164619
circRNA11185	chr9	24239	24525	ENSSSCT00000025295	ENSSSCG00000028886	ENSG00000205339
circRNA11186	chr9	32780	35582	ENSSSCT00000025295	ENSSSCG00000028886	ENSG00000205339
circRNA11187	chr9	1086811	1120951	ENSSSCT00000028526	ENSSSCG00000030206	ENSG00000130413
circRNA11188	chr9	7134810	7143222	ENSSSCT00000016145	ENSSSCG00000014794	ENSG00000110713
circRNA11189	chr9	7134810	7146985	ENSSSCT00000016145	ENSSSCG00000014794	ENSG00000110713
circRNA1119	chr2	84231850	84234187	ENSSSCT00000015370	ENSSSCG00000014070	ENSG00000164331
circRNA11190	chr9	7134810	7160078	ENSSSCT00000016145	ENSSSCG00000014794	ENSG00000110713
circRNA11191	chr9	8134806	8141949	ENSSSCT00000016171	ENSSSCG00000014820	ENSG00000137478
circRNA11192	chr9	9484401	9499250	ENSSSCT00000016192	ENSSSCG00000014840	ENSG00000149380
circRNA11193	chr9	9547109	9548296	ENSSSCT00000016190	ENSSSCG00000014838	ENSG00000165434
circRNA11195	chr9	19264985	19293342	ENSSSCT00000016257	ENSSSCG00000014902	ENSG00000137494
circRNA11198	chr9	31047914	31055546	ENSSSCT00000016327	ENSSSCG00000014966	ENSG00000149212
circRNA11199	chr9	40569292	40576066	ENSSSCT00000029949	ENSSSCG00000029198	ENSG00000166266
circRNA112	chr7	91949364	91982115	ENSSSCT00000002524	ENSSSCG00000002266	ENSG00000173575
circRNA1120	chr2	84231850	84238452	ENSSSCT00000015370	ENSSSCG00000014070	ENSG00000164331
circRNA11200	chr9	40608131	40610490	ENSSSCT00000028484	ENSSSCG00000026153	ENSG00000075239
circRNA11201	chr9	40654711	40658685	ENSSSCT00000028182	ENSSSCG00000026959	ENSG00000149308
circRNA11205	chr9	44598051	44601070	ENSSSCT00000016395	ENSSSCG00000015030	ENSG00000150768
circRNA11206	chr9	49709648	49712113	ENSSSCT00000016443	ENSSSCG00000015077	ENSG00000167257
circRNA11207	chr9	50831548	50833295	ENSSSCT00000028599	ENSSSCG00000030053	ENSG00000095139
circRNA11210	chr9	72077723	72095126	ENSSSCT00000016657	ENSSSCG00000015286	ENSG00000133059
circRNA11211	chr9	73323019	73336315	ENSSSCT00000017041	ENSSSCG00000015645	ENSG00000266028
circRNA11212	chr9	74120599	74136574	ENSSSCT00000017060	ENSSSCG00000015662	ENSG00000123838
circRNA11213	chr9	78899642	78907286	ENSSSCT00000016686	ENSSSCG00000015313	ENSG00000001631
circRNA11214	chr9	79015624	79037043	ENSSSCT00000016687	ENSSSCG00000015314	ENSG00000001629
circRNA11215	chr9	79123706	79166910	ENSSSCT00000022601	ENSSSCG00000029967	ENSG00000127980
circRNA11216	chr9	81523215	81544896	ENSSSCT00000016700	ENSSSCG00000015327	ENSG00000127995
circRNA11217	chr9	81528796	81544896	ENSSSCT00000016700	ENSSSCG00000015327	ENSG00000127995
circRNA11219	chr9	84886927	84890042	ENSSSCT00000016713	ENSSSCG00000015340	ENSG00000070669
circRNA1122	chr2	85386912	85387235	ENSSSCT00000015375	ENSSSCG00000014074	ENSG00000164347
circRNA11221	chr9	88642489	88660063	ENSSSCT00000030889	ENSSSCG00000026722	ENSG00000106443
circRNA11225	chr9	96053147	96053461	ENSSSCT00000029645	ENSSSCG00000024761	ENSG00000071189
circRNA11226	chr9	101934847	101949686	ENSSSCT00000028088	ENSSSCG00000026177	ENSG00000075303
circRNA11227	chr9	103116148	103176055	ENSSSCT00000016769	ENSSSCG00000015394	ENSG00000164659
circRNA11228	chr9	103164294	103176055	ENSSSCT00000016769	ENSSSCG00000015394	ENSG00000164659
circRNA11229	chr9	103168503	103192361	ENSSSCT00000016769	ENSSSCG00000015394	ENSG00000164659
circRNA1123	chr2	85443578	85490186	ENSSSCT00000015377	ENSSSCG00000014076	ENSG00000198780
circRNA11231	chr9	114881177	114886040	ENSSSCT00000016806	ENSSSCG00000015427	ENSG00000164815
circRNA11233	chr9	115756518	115757000	ENSSSCT00000032237	ENSSSCG00000026110	ENSG00000135250
circRNA11235	chr9	116900073	116922408	ENSSSCT00000016815	ENSSSCG00000015435	ENSG00000105835
circRNA11238	chr9	125471609	125481517	ENSSSCT00000016863	ENSSSCG00000015480	ENSG00000117523
circRNA11239	chr9	125506887	125507467	ENSSSCT00000016863	ENSSSCG00000015480	ENSG00000117523
circRNA1124	chr2	85446695	85455964	ENSSSCT00000015377	ENSSSCG00000014076	ENSG00000198780
circRNA11243	chr9	127857921	127871250	ENSSSCT00000016884	ENSSSCG00000015498	ENSG00000135870
circRNA11244	chr9	127871138	127883759	ENSSSCT00000016884	ENSSSCG00000015498	ENSG00000135870
circRNA11247	chr9	134584991	134597580	ENSSSCT00000016928	ENSSSCG00000015539	ENSG00000135823
circRNA11248	chr9	135398064	135404650	ENSSSCT00000016932	ENSSSCG00000015543	ENSG00000198216
circRNA11249	chr9	135963364	135965556	ENSSSCT00000016935	ENSSSCG00000015545	ENSG00000135821
circRNA1125	chr2	85446695	85456918	ENSSSCT00000015377	ENSSSCG00000014076	ENSG00000198780
circRNA11251	chr9	136575864	136587538	ENSSSCT00000016945	ENSSSCG00000015555	ENSG00000135862
circRNA11252	chr9	137064447	137069114	ENSSSCT00000026288	ENSSSCG00000015558	ENSG00000116698
circRNA11253	chr9	138073302	138193186	ENSSSCT00000016955	ENSSSCG00000015565	ENSG00000116667
circRNA11254	chr9	138393537	138423611	ENSSSCT00000016956	ENSSSCG00000015566	ENSG00000116406
circRNA11255	chr9	138768104	138780511	ENSSSCT00000029214	ENSSSCG00000021393	ENSG00000121486
circRNA11256	chr9	138815139	138817306	ENSSSCT00000016960	ENSSSCG00000015569	ENSG00000116668
circRNA11257	chr8	20670183	20742913	ENSSSCT00000009586	ENSSSCG00000008761	ENSG00000109680
circRNA11258	chr8	32104644	32106265	ENSSSCT00000027462	ENSSSCG00000008789	ENSG00000157796
circRNA11259	chr8	32104644	32121749	ENSSSCT00000009615	ENSSSCG00000008789	ENSG00000157796
circRNA1126	chr2	85446695	85490186	ENSSSCT00000015377	ENSSSCG00000014076	ENSG00000198780
circRNA11260	chr8	32687757	32710967	ENSSSCT00000029818	ENSSSCG00000023112	ENSG00000121892
circRNA11261	chr8	32695415	32705612	ENSSSCT00000029818	ENSSSCG00000023112	ENSG00000121892
circRNA11262	chr8	32701671	32759376	ENSSSCT00000029818	ENSSSCG00000023112	ENSG00000121892
circRNA11263	chr8	32731504	32753100	ENSSSCT00000029818	ENSSSCG00000023112	ENSG00000121892
circRNA11264	chr8	32736589	32753100	ENSSSCT00000029818	ENSSSCG00000023112	ENSG00000121892
circRNA11265	chr8	32743687	32753100	ENSSSCT00000029818	ENSSSCG00000023112	ENSG00000121892
circRNA11266	chr8	32908502	32918532	ENSSSCT00000009619	ENSSSCG00000008792	ENSG00000078177
circRNA11268	chr8	39798377	39824840	ENSSSCT00000009646	ENSSSCG00000008816	ENSG00000170448
circRNA11269	chr8	40329958	40334860	ENSSSCT00000009651	ENSSSCG00000008821	ENSG00000109171
circRNA1127	chr2	85455814	85461503	ENSSSCT00000015377	ENSSSCG00000014076	ENSG00000198780
circRNA11271	chr8	58349146	58361703	ENSSSCT00000024124	ENSSSCG00000023269	ENSG00000090989
circRNA11272	chr8	69817953	69854217	ENSSSCT00000009772	ENSSSCG00000008924	ENSG00000033178
circRNA11273	chr8	69821572	69822822	ENSSSCT00000009772	ENSSSCG00000008924	ENSG00000033178
circRNA11274	chr8	69857712	69863289	ENSSSCT00000009772	ENSSSCG00000008924	ENSG00000033178
circRNA11275	chr8	75542848	75560656	ENSSSCT00000009826	ENSSSCG00000008971	ENSG00000138768
circRNA11276	chr8	78097469	78099468	ENSSSCT00000009848	ENSSSCG00000008991	ENSG00000138759
circRNA11279	chr8	87965563	87975537	ENSSSCT00000009897	ENSSSCG00000009037	ENSG00000151612
circRNA1128	chr2	85455814	85490186	ENSSSCT00000015377	ENSSSCG00000014076	ENSG00000198780
circRNA11280	chr8	87975057	87975537	ENSSSCT00000009897	ENSSSCG00000009037	ENSG00000151612
circRNA11281	chr8	89347016	89351632	ENSSSCT00000009907	ENSSSCG00000009047	ENSG00000153147
circRNA11282	chr8	89347874	89348339	ENSSSCT00000009907	ENSSSCG00000009047	ENSG00000153147
circRNA11283	chr8	89359060	89370001	ENSSSCT00000009907	ENSSSCG00000009047	ENSG00000153147
circRNA11284	chr8	89434966	89455027	ENSSSCT00000009909	ENSSSCG00000009048	ENSG00000109458
circRNA11285	chr8	90669040	90686961	ENSSSCT00000009911	ENSSSCG00000009050	ENSG00000109452
circRNA11286	chr8	90732707	90744992	ENSSSCT00000009911	ENSSSCG00000009050	ENSG00000109452
circRNA11287	chr8	93220585	93228782	ENSSSCT00000009925	ENSSSCG00000009061	ENSG00000164134
circRNA11288	chr8	103818987	103835940	ENSSSCT00000009941	ENSSSCG00000009075	ENSG00000164073
circRNA11289	chr8	103818987	103829223	ENSSSCT00000009941	ENSSSCG00000009075	ENSG00000164073
circRNA1129	chr2	85467251	85490186	ENSSSCT00000015377	ENSSSCG00000014076	ENSG00000198780
circRNA11290	chr8	103930161	103934133	ENSSSCT00000009943	ENSSSCG00000009077	ENSG00000164070
circRNA11291	chr8	108932920	108966990	ENSSSCT00000009956	ENSSSCG00000009090	ENSG00000138688
circRNA11292	chr8	109011842	109031922	ENSSSCT00000009956	ENSSSCG00000009090	ENSG00000138688
circRNA11293	chr8	109026558	109056111	ENSSSCT00000009956	ENSSSCG00000009090	ENSG00000138688
circRNA11294	chr8	109030668	109063493	ENSSSCT00000009956	ENSSSCG00000009090	ENSG00000138688
circRNA11295	chr8	109342900	109379313	ENSSSCT00000009958	ENSSSCG00000009092	ENSG00000138741
circRNA11296	chr8	110755973	110812866	ENSSSCT00000009967	ENSSSCG00000009101	ENSG00000138738
circRNA11297	chr8	118376130	118385149	ENSSSCT00000009996	ENSSSCG00000009128	ENSG00000138660
circRNA11299	chr8	120759223	120785256	ENSSSCT00000010010	ENSSSCG00000009142	ENSG00000138802
circRNA113	chr7	91959137	91962447	ENSSSCT00000002524	ENSSSCG00000002266	ENSG00000173575
circRNA1130	chr2	85485451	85490186	ENSSSCT00000015377	ENSSSCG00000014076	ENSG00000198780
circRNA11300	chr8	120770163	120773190	ENSSSCT00000010010	ENSSSCG00000009142	ENSG00000138802
circRNA11302	chr8	128735200	128779487	ENSSSCT00000010044	ENSSSCG00000009172	ENSG00000138814
circRNA11303	chr8	130481169	130491478	ENSSSCT00000010059	ENSSSCG00000009186	ENSG00000164024
circRNA11304	chr8	140242798	140246892	ENSSSCT00000010093	ENSSSCG00000009217	ENSG00000118762
circRNA11306	chr8	141404602	141411978	ENSSSCT00000029989	ENSSSCG00000026655	ENSG00000163629
circRNA11307	chr8	141404602	141421858	ENSSSCT00000029989	ENSSSCG00000026655	ENSG00000163629
circRNA11308	chr8	141457586	141465095	ENSSSCT00000029989	ENSSSCG00000026655	ENSG00000163629
circRNA11309	chr8	141497137	141499566	ENSSSCT00000029989	ENSSSCG00000026655	ENSG00000163629
circRNA11310	chr8	142096485	142122216	ENSSSCT00000033080	ENSSSCG00000009228	ENSG00000109339
circRNA11311	chr8	143297969	143304356	ENSSSCT00000010109	ENSSSCG00000009230	ENSG00000163625
circRNA11312	chr8	143297969	143307020	ENSSSCT00000010109	ENSSSCG00000009230	ENSG00000163625
circRNA11313	chr8	143375361	143383288	ENSSSCT00000010109	ENSSSCG00000009230	ENSG00000163625
circRNA11314	chr8	144641851	144646781	ENSSSCT00000029534	ENSSSCG00000009242	ENSG00000189308
circRNA11315	chr8	144646658	144684845	ENSSSCT00000029534	ENSSSCG00000009242	ENSG00000189308
circRNA11316	chr8	144749493	144761485	ENSSSCT00000010124	ENSSSCG00000009244	ENSG00000138674
circRNA11317	chr8	144764010	144767647	ENSSSCT00000010124	ENSSSCG00000009244	ENSG00000138674
circRNA11318	chr8	145870830	145876183	ENSSSCT00000026377	ENSSSCG00000029507	ENSG00000138670
circRNA11319	chr13	1146627	1152257	ENSSSCT00000012246	ENSSSCG00000011183	ENSG00000017260
circRNA11320	chr13	2389104	2393883	ENSSSCT00000022738	ENSSSCG00000030697	ENSG00000131375
circRNA11321	chr13	3092387	3120194	ENSSSCT00000012259	ENSSSCG00000011194	ENSG00000206560
circRNA11322	chr13	12421424	12434068	ENSSSCT00000012277	ENSSSCG00000011211	ENSG00000151090
circRNA11323	chr13	14168314	14175018	ENSSSCT00000012279	ENSSSCG00000011213	ENSG00000077097
circRNA11324	chr13	14280479	14284639	ENSSSCT00000012280	ENSSSCG00000011214	ENSG00000151092
circRNA11325	chr13	15502088	15502750	ENSSSCT00000012285	ENSSSCG00000011218	ENSG00000033867
circRNA11326	chr13	15508408	15532809	ENSSSCT00000012285	ENSSSCG00000011218	ENSG00000033867
circRNA11327	chr13	19755935	19774230	ENSSSCT00000012296	ENSSSCG00000011229	ENSG00000163527
circRNA11328	chr13	19959468	20018550	ENSSSCT00000012297	ENSSSCG00000011230	ENSG00000144645
circRNA11329	chr13	20014215	20018550	ENSSSCT00000012297	ENSSSCG00000011230	ENSG00000144645
circRNA11330	chr13	21008202	21074468	ENSSSCT00000012303	ENSSSCG00000011236	ENSG00000163539
circRNA11331	chr13	23698659	23720920	ENSSSCT00000030165	ENSSSCG00000027738	ENSG00000093167
circRNA11332	chr13	24061768	24077196	ENSSSCT00000012310	ENSSSCG00000011243	ENSG00000144674
circRNA11333	chr13	24066753	24077196	ENSSSCT00000012310	ENSSSCG00000011243	ENSG00000144674
circRNA11334	chr13	26931220	26931383	ENSSSCT00000012338	ENSSSCG00000011270	ENSG00000114784
circRNA11335	chr13	28828409	28838758	ENSSSCT00000012354	ENSSSCG00000011284	ENSG00000114857
circRNA11336	chr13	28831208	28836794	ENSSSCT00000012354	ENSSSCG00000011284	ENSG00000114857
circRNA11337	chr13	30611662	30612663	ENSSSCT00000026394	ENSSSCG00000024556	ENSG00000185219
circRNA11339	chr13	33153278	33175447	ENSSSCT00000012409	ENSSSCG00000011332	ENSG00000181555
circRNA1134	chr2	87512163	87517930	ENSSSCT00000015395	ENSSSCG00000014094	ENSG00000164252
circRNA11340	chr13	33157395	33160528	ENSSSCT00000012409	ENSSSCG00000011332	ENSG00000181555
circRNA11347	chr13	35516373	35516578	ENSSSCT00000012471	ENSSSCG00000011393	ENSG00000182179
circRNA11348	chr13	35652573	35728538	ENSSSCT00000012472	ENSSSCG00000011394	ENSG00000004534
circRNA11349	chr13	35728481	35737676	ENSSSCT00000012472	ENSSSCG00000011394	ENSG00000004534
circRNA1135	chr2	87512163	87549237	ENSSSCT00000015395	ENSSSCG00000014094	ENSG00000164252
circRNA11350	chr13	35778696	35779494	ENSSSCT00000012473	ENSSSCG00000011395	ENSG00000003756
circRNA11351	chr13	36762431	36771176	ENSSSCT00000012496	ENSSSCG00000011416	ENSG00000088538
circRNA11352	chr13	36825499	36828623	ENSSSCT00000012496	ENSSSCG00000011416	ENSG00000088538
circRNA11354	chr13	37822499	37834460	ENSSSCT00000012522	ENSSSCG00000011442	ENSG00000010322
circRNA11355	chr13	42295832	42316470	ENSSSCT00000026637	ENSSSCG00000021439	ENSG00000180376
circRNA11356	chr13	42295832	42320321	ENSSSCT00000026637	ENSSSCG00000021439	ENSG00000180376
circRNA11357	chr13	42362493	42364929	ENSSSCT00000028725	ENSSSCG00000024201	ENSG00000163946
circRNA11358	chr13	42377857	42385893	ENSSSCT00000028725	ENSSSCG00000024201	ENSG00000163946
circRNA1136	chr2	87947590	87964141	ENSSSCT00000015400	ENSSSCG00000014098	ENSG00000164253
circRNA11360	chr13	44001591	44008655	ENSSSCT00000012552	ENSSSCG00000011470	ENSG00000163686
circRNA11363	chr13	50643382	50648094	ENSSSCT00000012579	ENSSSCG00000011496	ENSG00000163638
circRNA11364	chr13	51765369	51793516	ENSSSCT00000012581	ENSSSCG00000011497	ENSG00000151276
circRNA11365	chr13	52644089	52645257	ENSSSCT00000012582	ENSSSCG00000011498	ENSG00000144741
circRNA11366	chr13	53872565	53900565	ENSSSCT00000012586	ENSSSCG00000011501	ENSG00000172340
circRNA11367	chr13	72892389	72903860	ENSSSCT00000012630	ENSSSCG00000011540	ENSG00000168137
circRNA11369	chr13	78657498	78669715	ENSSSCT00000012707	ENSSSCG00000011610	ENSG00000132182
circRNA1137	chr2	87947590	87972159	ENSSSCT00000015400	ENSSSCG00000014098	ENSG00000164253
circRNA11372	chr13	86952848	87003242	ENSSSCT00000023265	ENSSSCG00000026746	ENSG00000114107
circRNA11373	chr13	86999951	87003242	ENSSSCT00000023265	ENSSSCG00000026746	ENSG00000114107
circRNA11376	chr13	87907487	87908660	ENSSSCT00000012767	ENSSSCG00000011662	ENSG00000184432
circRNA11377	chr13	89609751	89626678	ENSSSCT00000012774	ENSSSCG00000011669	ENSG00000114120
circRNA11378	chr13	90919603	90952792	ENSSSCT00000012784	ENSSSCG00000011678	ENSG00000114127
circRNA11379	chr13	91035981	91079260	ENSSSCT00000012786	ENSSSCG00000011679	ENSG00000175054
circRNA1138	chr2	89007457	89035133	ENSSSCT00000015405	ENSSSCG00000014103	ENSG00000085365
circRNA11383	chr13	105260609	105313601	ENSSSCT00000012836	ENSSSCG00000011726	ENSG00000197415
circRNA11384	chr13	108413402	108417563	ENSSSCT00000012842	ENSSSCG00000011731	ENSG00000113810
circRNA11387	chr13	130264477	130293570	ENSSSCT00000029315	ENSSSCG00000025942	ENSG00000078070
circRNA11389	chr13	133976406	133976996	ENSSSCT00000012915	ENSSSCG00000011803	ENSG00000156976
circRNA1139	chr2	90131799	90166516	ENSSSCT00000015417	ENSSSCG00000014114	ENSG00000164329
circRNA11390	chr13	138047693	138078218	ENSSSCT00000012929	ENSSSCG00000011817	ENSG00000152492
circRNA11391	chr13	142491559	142600017	ENSSSCT00000034060	ENSSSCG00000011833	ENSG00000075711
circRNA11392	chr13	142537295	142567802	ENSSSCT00000012945	ENSSSCG00000011833	ENSG00000075711
circRNA11393	chr13	143256628	143279452	ENSSSCT00000012957	ENSSSCG00000011845	ENSG00000161217
circRNA11394	chr13	143256628	143283946	ENSSSCT00000012957	ENSSSCG00000011845	ENSG00000161217
circRNA11395	chr13	143977946	143983701	ENSSSCT00000031764	ENSSSCG00000027139	ENSG00000122068
circRNA11396	chr13	143981035	143983701	ENSSSCT00000031764	ENSSSCG00000027139	ENSG00000122068
circRNA11397	chr13	149631857	149670651	ENSSSCT00000013006	ENSSSCG00000011889	ENSG00000082701
circRNA11398	chr13	155607360	155623571	ENSSSCT00000013038	ENSSSCG00000011915	ENSG00000178075
circRNA11399	chr13	155728149	155744691	ENSSSCT00000013040	ENSSSCG00000011916	ENSG00000114573
circRNA114	chr7	91959137	91982115	ENSSSCT00000002524	ENSSSCG00000002266	ENSG00000173575
circRNA11400	chr13	159929266	159933712	ENSSSCT00000013065	ENSSSCG00000011940	ENSG00000198919
circRNA11401	chr13	159944787	159977285	ENSSSCT00000013065	ENSSSCG00000011940	ENSG00000198919
circRNA11403	chr13	162793176	162819223	ENSSSCT00000023448	ENSSSCG00000022486	ENSG00000114423
circRNA11404	chr13	162834973	162878691	ENSSSCT00000023448	ENSSSCG00000022486	ENSG00000114423
circRNA11405	chr13	166915927	166917343	ENSSSCT00000013079	ENSSSCG00000011953	ENSG00000066422
circRNA11406	chr13	167069887	167096316	ENSSSCT00000022387	ENSSSCG00000021791	ENSG00000138468
circRNA11407	chr13	167080830	167108777	ENSSSCT00000022387	ENSSSCG00000021791	ENSG00000138468
circRNA11408	chr13	167104563	167134609	ENSSSCT00000022387	ENSSSCG00000021791	ENSG00000138468
circRNA11412	chr13	190890857	190918571	ENSSSCT00000022689	ENSSSCG00000024623	ENSG00000155313
circRNA11413	chr13	190957762	190963361	ENSSSCT00000022689	ENSSSCG00000024623	ENSG00000155313
circRNA11414	chr13	202606256	202627284	ENSSSCT00000030539	ENSSSCG00000030528	ENSG00000198862
circRNA11415	chr13	202611350	202633343	ENSSSCT00000030539	ENSSSCG00000030528	ENSG00000198862
circRNA11416	chr13	202682827	202685318	ENSSSCT00000029188	ENSSSCG00000027594	ENSG00000156256
circRNA11417	chr13	203584948	203617115	ENSSSCT00000028121	ENSSSCG00000025119	ENSG00000171189
circRNA11418	chr13	205241764	205288868	ENSSSCT00000013166	ENSSSCG00000012034	ENSG00000156299
circRNA11419	chr13	205652437	205659736	ENSSSCT00000030551	ENSSSCG00000021023	ENSG00000156304
circRNA11420	chr13	206263711	206275592	ENSSSCT00000013167	ENSSSCG00000012035	ENSG00000159082
circRNA11421	chr13	206313691	206313958	ENSSSCT00000013167	ENSSSCG00000012035	ENSG00000159082
circRNA11422	chr13	209982741	210003456	ENSSSCT00000013186	ENSSSCG00000012054	ENSG00000142197
circRNA11423	chr13	210034357	210045373	ENSSSCT00000013187	ENSSSCG00000012055	ENSG00000159256
circRNA11424	chr13	210047704	210056662	ENSSSCT00000013187	ENSSSCG00000012055	ENSG00000159256
circRNA11425	chr13	210047704	210062567	ENSSSCT00000013187	ENSSSCG00000012055	ENSG00000159256
circRNA11430	chr13	216655489	216680164	ENSSSCT00000025735	ENSSSCG00000022164	ENSG00000160207
circRNA11431	chr12	5283986	5286198	ENSSSCT00000018716	ENSSSCG00000017191	ENSG00000167881
circRNA11432	chr12	5475167	5476969	ENSSSCT00000018723	ENSSSCG00000017198	ENSG00000161533
circRNA11433	chr12	11463660	11483250	ENSSSCT00000018784	ENSSSCG00000017255	ENSG00000154265
circRNA11434	chr12	14077163	14084992	ENSSSCT00000018803	ENSSSCG00000017273	ENSG00000197170
circRNA11435	chr12	15161894	15169200	ENSSSCT00000030857	ENSSSCG00000028698	ENSG00000108588
circRNA11436	chr12	16036543	16063733	ENSSSCT00000018837	ENSSSCG00000017301	ENSG00000146872
circRNA11437	chr12	16845381	16891912	ENSSSCT00000018844	ENSSSCG00000017308	ENSG00000004897
circRNA11438	chr12	16852309	16868014	ENSSSCT00000018844	ENSSSCG00000017308	ENSG00000004897
circRNA11439	chr12	16876107	16878244	ENSSSCT00000018844	ENSSSCG00000017308	ENSG00000004897
circRNA1144	chr2	91206107	91230855	ENSSSCT00000015430	ENSSSCG00000014126	ENSG00000113318
circRNA11441	chr12	18752194	18754920	ENSSSCT00000018882	ENSSSCG00000017346	ENSG00000108883
circRNA11442	chr12	20113464	20121928	ENSSSCT00000027389	ENSSSCG00000030211	ENSG00000188554
circRNA11443	chr12	23265330	23276109	ENSSSCT00000019057	ENSSSCG00000017504	ENSG00000167258
circRNA11444	chr12	23493706	23500516	ENSSSCT00000019063	ENSSSCG00000017510	ENSG00000067191
circRNA11446	chr12	25445764	25447016	ENSSSCT00000019100	ENSSSCG00000017546	ENSG00000198740
circRNA11448	chr12	27535585	27544241	ENSSSCT00000019153	ENSSSCG00000017592	ENSG00000011258
circRNA11449	chr12	31696118	31699978	ENSSSCT00000019162	ENSSSCG00000017601	ENSG00000141198
circRNA1145	chr2	91568595	91669034	ENSSSCT00000015431	ENSSSCG00000014127	ENSG00000113319
circRNA11450	chr12	36941455	37002639	ENSSSCT00000027408	ENSSSCG00000030262	ENSG00000153982
circRNA11452	chr12	37413146	37419353	ENSSSCT00000019234	ENSSSCG00000017670	ENSG00000108443
circRNA11457	chr12	37773621	37779098	ENSSSCT00000019237	ENSSSCG00000017673	ENSG00000108506
circRNA11458	chr12	38732180	38784472	ENSSSCT00000019240	ENSSSCG00000017676	ENSG00000141376
circRNA11459	chr12	39200635	39209375	ENSSSCT00000019242	ENSSSCG00000017678	ENSG00000062725
circRNA1146	chr2	91592359	91605143	ENSSSCT00000015431	ENSSSCG00000014127	ENSG00000113319
circRNA11460	chr12	39721598	39726184	ENSSSCT00000019252	ENSSSCG00000017688	ENSG00000278311
circRNA11461	chr12	39721598	39727643	ENSSSCT00000019252	ENSSSCG00000017688	ENSG00000278311
circRNA11462	chr12	40118868	40149619	ENSSSCT00000019257	ENSSSCG00000017693	ENSG00000275700
circRNA11463	chr12	40325584	40338210	ENSSSCT00000019259	ENSSSCG00000017694	ENSG00000278540
circRNA11464	chr12	40342412	40345546	ENSSSCT00000019259	ENSSSCG00000017694	ENSG00000278540
circRNA11466	chr12	44484608	44496025	ENSSSCT00000019302	ENSSSCG00000017735	ENSG00000126858
circRNA11467	chr12	45428281	45433380	ENSSSCT00000019317	ENSSSCG00000017748	ENSG00000196712
circRNA11468	chr12	45437512	45447034	ENSSSCT00000019317	ENSSSCG00000017748	ENSG00000196712
circRNA11469	chr12	45479129	45497578	ENSSSCT00000019317	ENSSSCG00000017748	ENSG00000196712
circRNA1147	chr2	93467543	93549427	ENSSSCT00000015439	ENSSSCG00000014135	ENSG00000152422
circRNA11470	chr12	46857007	46863427	ENSSSCT00000019336	ENSSSCG00000017764	ENSG00000007202
circRNA11472	chr12	47119831	47126097	ENSSSCT00000019351	ENSSSCG00000017779	ENSG00000109118
circRNA11476	chr12	48588061	48604396	ENSSSCT00000019371	ENSSSCG00000017799	ENSG00000108582
circRNA11477	chr12	49750004	49751815	ENSSSCT00000019391	ENSSSCG00000017817	ENSG00000174231
circRNA11478	chr12	50456560	50456779	ENSSSCT00000019411	ENSSSCG00000017836	ENSG00000007168
circRNA1148	chr2	93467543	93474512	ENSSSCT00000015439	ENSSSCG00000014135	ENSG00000152422
circRNA11483	chr11	5274152	5295233	ENSSSCT00000010210	ENSSSCG00000009319	ENSG00000152520
circRNA11484	chr11	5684655	5686935	ENSSSCT00000010214	ENSSSCG00000009322	ENSG00000139508
circRNA11485	chr11	6772276	6802586	ENSSSCT00000010220	ENSSSCG00000009326	ENSG00000102781
circRNA11486	chr11	7276175	7280410	ENSSSCT00000010224	ENSSSCG00000009330	ENSG00000132965
circRNA11487	chr11	7652076	7655463	ENSSSCT00000010229	ENSSSCG00000009334	ENSG00000120694
circRNA1149	chr2	93539380	93549427	ENSSSCT00000015439	ENSSSCG00000014135	ENSG00000152422
circRNA11492	chr11	19718544	19749205	ENSSSCT00000010300	ENSSSCG00000009401	ENSG00000139687
circRNA11493	chr11	21053208	21058972	ENSSSCT00000010309	ENSSSCG00000009408	ENSG00000136141
circRNA11494	chr11	21801948	21814210	ENSSSCT00000010315	ENSSSCG00000009414	ENSG00000123200
circRNA11495	chr11	21811028	21819817	ENSSSCT00000010315	ENSSSCG00000009414	ENSG00000123200
circRNA11497	chr11	25503263	25528603	ENSSSCT00000010338	ENSSSCG00000009431	ENSG00000102780
circRNA11498	chr11	25551967	25554646	ENSSSCT00000010338	ENSSSCG00000009431	ENSG00000102780
circRNA115	chr7	91976025	91982115	ENSSSCT00000002524	ENSSSCG00000002266	ENSG00000173575
circRNA1150	chr2	93851810	93857047	ENSSSCT00000015440	ENSSSCG00000014136	ENSG00000038427
circRNA11500	chr11	26301535	26305046	ENSSSCT00000010342	ENSSSCG00000009435	ENSG00000172766
circRNA11501	chr11	52436220	52475583	ENSSSCT00000010377	ENSSSCG00000009466	ENSG00000118939
circRNA11502	chr11	53856531	53883647	ENSSSCT00000010386	ENSSSCG00000009473	ENSG00000005810
circRNA11503	chr11	53883525	53956743	ENSSSCT00000010386	ENSSSCG00000009473	ENSG00000005810
circRNA11504	chr11	53916432	53926927	ENSSSCT00000010386	ENSSSCG00000009473	ENSG00000005810
circRNA11506	chr11	74155439	74161342	ENSSSCT00000010426	ENSSSCG00000009509	ENSG00000065150
circRNA11507	chr11	86448806	86455965	ENSSSCT00000010484	ENSSSCG00000009563	ENSG00000150403
circRNA11508	chr11	86908816	86912619	ENSSSCT00000010490	ENSSSCG00000009569	ENSG00000121390
circRNA1151	chr2	95629644	95634846	ENSSSCT00000015443	ENSSSCG00000014139	ENSG00000164291
circRNA11513	chr10	11668104	11696196	ENSSSCT00000011838	ENSSSCG00000010821	ENSG00000136628
circRNA11514	chr10	11679075	11682194	ENSSSCT00000011838	ENSSSCG00000010821	ENSG00000136628
circRNA11515	chr10	14854489	14865032	ENSSSCT00000030683	ENSSSCG00000028178	ENSG00000091483
circRNA11516	chr10	16960638	16962719	ENSSSCT00000011884	ENSSSCG00000010862	ENSG00000143776
circRNA11520	chr10	24471871	24486223	ENSSSCT00000011919	ENSSSCG00000010894	ENSG00000143514
circRNA11521	chr10	24618524	24621281	ENSSSCT00000011921	ENSSSCG00000010896	ENSG00000066279
circRNA11525	chr10	30396527	30405046	ENSSSCT00000011974	ENSSSCG00000010941	ENSG00000182150
circRNA11526	chr10	33075848	33078465	ENSSSCT00000011987	ENSSSCG00000010952	ENSG00000083223
circRNA11527	chr10	33317943	33343391	ENSSSCT00000011992	ENSSSCG00000010956	ENSG00000135040
circRNA1153	chr2	97457124	97481294	ENSSSCT00000015450	ENSSSCG00000014146	ENSG00000145715
circRNA11531	chr10	35004951	35011456	ENSSSCT00000027053	ENSSSCG00000021571	ENSG00000165115
circRNA11532	chr10	35730130	35771690	ENSSSCT00000011999	ENSSSCG00000010962	ENSG00000172159
circRNA11533	chr10	43544311	43549096	ENSSSCT00000012052	ENSSSCG00000011010	ENSG00000147894
circRNA11534	chr10	44123012	44183763	ENSSSCT00000012055	ENSSSCG00000011013	ENSG00000095787
circRNA11535	chr10	44171899	44199737	ENSSSCT00000012055	ENSSSCG00000011013	ENSG00000095787
circRNA11537	chr10	46711919	46779066	ENSSSCT00000012067	ENSSSCG00000011025	ENSG00000148516
circRNA11538	chr10	46726604	46779066	ENSSSCT00000035562	ENSSSCG00000011025	ENSG00000148516
circRNA11539	chr10	47067162	47106567	ENSSSCT00000012068	ENSSSCG00000011026	ENSG00000165322
circRNA1154	chr2	97457124	97458395	ENSSSCT00000015450	ENSSSCG00000014146	ENSG00000145715
circRNA11540	chr10	54051649	54054083	ENSSSCT00000012110	ENSSSCG00000011066	ENSG00000136758
circRNA11541	chr10	54054021	54057057	ENSSSCT00000012110	ENSSSCG00000011066	ENSG00000136758
circRNA11543	chr10	56100870	56101271	ENSSSCT00000012118	ENSSSCG00000011074	ENSG00000107863
circRNA11544	chr10	58589942	58612591	ENSSSCT00000030126	ENSSSCG00000026001	ENSG00000136770
circRNA11545	chr10	71200227	71201141	ENSSSCT00000026184	ENSSSCG00000030030	ENSG00000134452
circRNA11546	chr10	71303539	71304382	ENSSSCT00000012189	ENSSSCG00000011137	ENSG00000057608
circRNA11547	chr10	71318332	71339925	ENSSSCT00000012188	ENSSSCG00000011136	ENSG00000108021
circRNA11548	chr10	71330790	71339925	ENSSSCT00000012188	ENSSSCG00000011136	ENSG00000108021
circRNA1155	chr2	97457124	97474912	ENSSSCT00000015450	ENSSSCG00000014146	ENSG00000145715
circRNA11551	chr17	5159655	5182123	ENSSSCT00000007646	ENSSSCG00000006981	ENSG00000155970
circRNA11552	chr17	5292593	5309965	ENSSSCT00000007647	ENSSSCG00000006982	ENSG00000104219
circRNA11553	chr17	5485527	5506358	ENSSSCT00000007650	ENSSSCG00000006985	ENSG00000003987
circRNA11556	chr17	13160280	13160886	ENSSSCT00000007702	ENSSSCG00000007033	ENSG00000070718
circRNA11557	chr17	20662333	20669505	ENSSSCT00000007729	ENSSSCG00000007058	ENSG00000101333
circRNA11558	chr17	20664041	20669505	ENSSSCT00000007729	ENSSSCG00000007058	ENSG00000101333
circRNA11559	chr17	20664041	20675688	ENSSSCT00000007729	ENSSSCG00000007058	ENSG00000101333
circRNA1156	chr2	97497783	97505006	ENSSSCT00000015450	ENSSSCG00000014146	ENSG00000145715
circRNA11573	chr17	43362875	43369268	ENSSSCT00000007969	ENSSSCG00000007284	ENSG00000198646
circRNA11574	chr17	46524436	46541578	ENSSSCT00000008034	ENSSSCG00000007342	ENSG00000101413
circRNA11576	chr17	55180059	55262601	ENSSSCT00000008158	ENSSSCG00000007454	ENSG00000101040
circRNA11578	chr16	22439446	22468631	ENSSSCT00000018329	ENSSSCG00000016834	ENSG00000164187
circRNA11579	chr16	23497337	23498068	ENSSSCT00000018339	ENSSSCG00000016842	ENSG00000164190
circRNA11581	chr16	23727289	23728315	ENSSSCT00000018343	ENSSSCG00000016845	ENSG00000113569
circRNA11582	chr16	25405911	25409009	ENSSSCT00000018353	ENSSSCG00000016853	ENSG00000164327
circRNA11583	chr16	31977938	31992995	ENSSSCT00000018386	ENSSSCG00000016882	ENSG00000151883
circRNA11584	chr16	37504640	37514704	ENSSSCT00000034013	ENSSSCG00000016916	ENSG00000134352
circRNA11585	chr16	40316167	40423543	ENSSSCT00000018435	ENSSSCG00000016928	ENSG00000152932
circRNA11586	chr16	47059953	47092770	ENSSSCT00000018451	ENSSSCG00000016943	ENSG00000049192
circRNA11587	chr16	47457876	47485369	ENSSSCT00000033510	ENSSSCG00000016948	ENSG00000113595
circRNA11588	chr16	47466372	47485369	ENSSSCT00000033510	ENSSSCG00000016948	ENSG00000113595
circRNA11591	chr16	51755379	51763824	ENSSSCT00000018477	ENSSSCG00000016968	ENSG00000145734
circRNA11592	chr16	51807206	51848039	ENSSSCT00000018477	ENSSSCG00000016968	ENSG00000145734
circRNA11593	chr16	52604836	52608444	ENSSSCT00000018485	ENSSSCG00000016975	ENSG00000049883
circRNA11594	chr16	53238470	53255969	ENSSSCT00000026046	ENSSSCG00000027293	ENSG00000083312
circRNA11595	chr16	54816613	54837341	ENSSSCT00000018491	ENSSSCG00000016981	ENSG00000113742
circRNA11596	chr16	55475544	55494286	ENSSSCT00000018496	ENSSSCG00000016986	ENSG00000164463
circRNA11597	chr16	57277154	57318578	ENSSSCT00000018512	ENSSSCG00000017000	ENSG00000204764
circRNA11598	chr16	70083755	70102462	ENSSSCT00000018556	ENSSSCG00000017043	ENSG00000145860
circRNA11599	chr16	77430669	77431811	ENSSSCT00000018595	ENSSSCG00000017079	ENSG00000145907
circRNA1160	chr2	106419586	106423715	ENSSSCT00000015477	ENSSSCG00000014168	ENSG00000118985
circRNA11600	chr16	77439557	77440260	ENSSSCT00000018595	ENSSSCG00000017079	ENSG00000145907
circRNA11602	chr16	80381468	80419235	ENSSSCT00000018619	ENSSSCG00000017101	ENSG00000078295
circRNA11603	chr15	8548841	8570725	ENSSSCT00000017069	ENSSSCG00000015670	ENSG00000121964
circRNA11604	chr15	18271825	18299134	ENSSSCT00000017089	ENSSSCG00000015689	ENSG00000115866
circRNA11605	chr15	18564240	18584857	ENSSSCT00000017090	ENSSSCG00000015690	ENSG00000144224
circRNA11607	chr15	36362577	36400720	ENSSSCT00000017143	ENSSSCG00000015743	ENSG00000088179
circRNA11608	chr15	51630704	51641585	ENSSSCT00000017178	ENSSSCG00000015777	ENSG00000168538
circRNA1161	chr2	106423456	106436407	ENSSSCT00000015477	ENSSSCG00000014168	ENSG00000118985
circRNA11615	chr15	61402305	61429278	ENSSSCT00000017248	ENSSSCG00000015840	ENSG00000165392
circRNA11618	chr15	67042882	67049383	ENSSSCT00000017278	ENSSSCG00000015867	ENSG00000196504
circRNA11619	chr15	70843958	70863176	ENSSSCT00000017283	ENSSSCG00000015872	ENSG00000115159
circRNA1162	chr2	107406401	107414249	ENSSSCT00000015485	ENSSSCG00000014173	ENSG00000113441
circRNA11621	chr15	73492950	73516910	ENSSSCT00000017294	ENSSSCG00000015882	ENSG00000123636
circRNA11622	chr15	73524173	73557223	ENSSSCT00000017294	ENSSSCG00000015882	ENSG00000123636
circRNA11623	chr15	73542910	73573786	ENSSSCT00000017294	ENSSSCG00000015882	ENSG00000123636
circRNA11625	chr15	79945783	79950053	ENSSSCT00000017316	ENSSSCG00000015903	ENSG00000169507
circRNA11628	chr15	81306635	81419829	ENSSSCT00000017327	ENSSSCG00000015913	ENSG00000169432
circRNA11629	chr15	85213849	85214266	ENSSSCT00000017354	ENSSSCG00000015938	ENSG00000138385
circRNA1163	chr2	107412680	107431295	ENSSSCT00000015485	ENSSSCG00000014173	ENSG00000113441
circRNA11633	chr15	86615927	86617296	ENSSSCT00000017361	ENSSSCG00000015944	ENSG00000198586
circRNA11637	chr15	92436718	92437600	ENSSSCT00000017408	ENSSSCG00000015987	ENSG00000116044
circRNA11638	chr15	93564278	93602830	ENSSSCT00000027373	ENSSSCG00000023133	ENSG00000079156
circRNA11639	chr15	97716153	97732546	ENSSSCT00000017440	ENSSSCG00000016017	ENSG00000077232
circRNA1164	chr2	107426104	107431295	ENSSSCT00000015485	ENSSSCG00000014173	ENSG00000113441
circRNA11640	chr15	97981496	97983936	ENSSSCT00000017442	ENSSSCG00000016019	ENSG00000061676
circRNA11641	chr15	101663406	101669202	ENSSSCT00000017452	ENSSSCG00000016027	ENSG00000138448
circRNA11642	chr15	101665956	101669202	ENSSSCT00000017452	ENSSSCG00000016027	ENSG00000138448
circRNA11646	chr15	112069549	112080398	ENSSSCT00000017501	ENSSSCG00000016074	ENSG00000065413
circRNA11647	chr15	112090894	112157900	ENSSSCT00000017501	ENSSSCG00000016074	ENSG00000065413
circRNA11648	chr15	117787076	117791312	ENSSSCT00000017546	ENSSSCG00000016115	ENSG00000163596
circRNA1165	chr2	108987945	108989283	ENSSSCT00000032432	ENSSSCG00000014177	ENSG00000153922
circRNA11650	chr15	120976533	120986636	ENSSSCT00000017559	ENSSSCG00000016127	ENSG00000023228
circRNA11651	chr15	120985046	120986636	ENSSSCT00000017559	ENSSSCG00000016127	ENSG00000023228
circRNA11652	chr15	121448210	121465035	ENSSSCT00000017564	ENSSSCG00000016131	ENSG00000114948
circRNA11653	chr15	122394669	122397030	ENSSSCT00000017571	ENSSSCG00000016138	ENSG00000118260
circRNA11654	chr15	122866809	122870369	ENSSSCT00000026412	ENSSSCG00000023264	ENSG00000138413
circRNA11655	chr15	124309545	124369599	ENSSSCT00000017586	ENSSSCG00000016153	ENSG00000144406
circRNA11656	chr15	124323030	124403502	ENSSSCT00000017586	ENSSSCG00000016153	ENSG00000144406
circRNA11657	chr15	124334210	124419462	ENSSSCT00000017586	ENSSSCG00000016153	ENSG00000144406
circRNA11659	chr15	130331479	130339180	ENSSSCT00000017609	ENSSSCG00000016173	ENSG00000138363
circRNA1166	chr2	112705863	112708830	ENSSSCT00000031964	ENSSSCG00000024999	ENSG00000145725
circRNA11660	chr15	131253281	131318599	ENSSSCT00000017615	ENSSSCG00000016177	ENSG00000079246
circRNA11661	chr15	133589366	133595116	ENSSSCT00000017635	ENSSSCG00000016194	ENSG00000135913
circRNA11664	chr15	138693174	138700641	ENSSSCT00000017665	ENSSSCG00000016223	ENSG00000123983
circRNA11666	chr15	144536848	144537072	ENSSSCT00000017703	ENSSSCG00000016258	ENSG00000187957
circRNA11667	chr15	146201175	146201352	ENSSSCT00000023412	ENSSSCG00000022392	ENSG00000144524
circRNA11670	chr14	6906858	6907564	ENSSSCT00000010546	ENSSSCG00000009620	ENSG00000168487
circRNA11671	chr14	10474853	10483610	ENSSSCT00000010579	ENSSSCG00000009650	ENSG00000147459
circRNA11672	chr14	10509113	10513787	ENSSSCT00000010579	ENSSSCG00000009650	ENSG00000147459
circRNA11674	chr14	17072151	17074664	ENSSSCT00000010637	ENSSSCG00000009702	ENSG00000164117
circRNA11678	chr14	22304120	22327947	ENSSSCT00000010657	ENSSSCG00000009720	ENSG00000137628
circRNA11679	chr14	24816586	24816879	ENSSSCT00000024610	ENSSSCG00000028018	ENSG00000183495
circRNA11681	chr14	30841817	30845082	ENSSSCT00000010707	ENSSSCG00000009765	ENSG00000197653
circRNA11682	chr14	31004714	31013010	ENSSSCT00000010710	ENSSSCG00000009768	ENSG00000168778
circRNA11683	chr14	31008830	31015045	ENSSSCT00000010710	ENSSSCG00000009768	ENSG00000168778
circRNA11684	chr14	31265484	31268690	ENSSSCT00000010718	ENSSSCG00000009776	ENSG00000139697
circRNA11685	chr14	31281453	31285715	ENSSSCT00000010718	ENSSSCG00000009776	ENSG00000139697
circRNA11686	chr14	31281453	31286998	ENSSSCT00000010718	ENSSSCG00000009776	ENSG00000139697
circRNA11687	chr14	31372583	31377217	ENSSSCT00000010721	ENSSSCG00000009779	ENSG00000051825
circRNA11688	chr14	33242003	33242794	ENSSSCT00000010759	ENSSSCG00000009816	ENSG00000135124
circRNA11691	chr14	33696511	33709102	ENSSSCT00000028521	ENSSSCG00000030222	ENSG00000196510
circRNA11692	chr14	33696511	33712273	ENSSSCT00000028521	ENSSSCG00000030222	ENSG00000196510
circRNA11693	chr14	33995704	34002557	ENSSSCT00000010772	ENSSSCG00000009828	ENSG00000186298
circRNA11694	chr14	34702864	34717605	ENSSSCT00000010778	ENSSSCG00000009834	ENSG00000204842
circRNA11696	chr14	37292097	37293348	ENSSSCT00000010802	ENSSSCG00000009855	ENSG00000171435
circRNA117	chr7	94859092	94860787	ENSSSCT00000002527	ENSSSCG00000002269	ENSG00000100714
circRNA11700	chr14	45659883	45661794	ENSSSCT00000010903	ENSSSCG00000009951	ENSG00000167037
circRNA11701	chr14	49996854	50012794	ENSSSCT00000010951	ENSSSCG00000009994	ENSG00000100330
circRNA11702	chr14	51502334	51534899	ENSSSCT00000010988	ENSSSCG00000010031	ENSG00000198089
circRNA11703	chr14	51638310	51648497	ENSSSCT00000010990	ENSSSCG00000010033	ENSG00000183530
circRNA11705	chr14	57778728	57823503	ENSSSCT00000011103	ENSSSCG00000010142	ENSG00000198626
circRNA11706	chr14	57868054	57935212	ENSSSCT00000011103	ENSSSCG00000010142	ENSG00000198626
circRNA11707	chr14	59569857	59607034	ENSSSCT00000011115	ENSSSCG00000010151	ENSG00000143669
circRNA11708	chr14	59569857	59615422	ENSSSCT00000011115	ENSSSCG00000010151	ENSG00000143669
circRNA11709	chr14	59642266	59652089	ENSSSCT00000011115	ENSSSCG00000010151	ENSG00000143669
circRNA11710	chr14	59651859	59661918	ENSSSCT00000011115	ENSSSCG00000010151	ENSG00000143669
circRNA11713	chr14	65142042	65149444	ENSSSCT00000011154	ENSSSCG00000010188	ENSG00000135776
circRNA11715	chr14	68165377	68175427	ENSSSCT00000011177	ENSSSCG00000010211	ENSG00000108091
circRNA11716	chr14	68175267	68195995	ENSSSCT00000011177	ENSSSCG00000010211	ENSG00000108091
circRNA11717	chr14	68471642	68479436	ENSSSCT00000011178	ENSSSCG00000010212	ENSG00000151150
circRNA11718	chr14	71918903	71922782	ENSSSCT00000011192	ENSSSCG00000010226	ENSG00000171988
circRNA11719	chr14	77573358	77600868	ENSSSCT00000011206	ENSSSCG00000010239	ENSG00000204130
circRNA1172	chr2	119165841	119198795	ENSSSCT00000015510	ENSSSCG00000014195	ENSG00000112893
circRNA11721	chr14	78026224	78041742	ENSSSCT00000011216	ENSSSCG00000010246	ENSG00000107625
circRNA11722	chr14	78059545	78063812	ENSSSCT00000011217	ENSSSCG00000010247	ENSG00000165732
circRNA11723	chr14	78977382	78986839	ENSSSCT00000011228	ENSSSCG00000010258	ENSG00000042286
circRNA11724	chr14	81920776	81943639	ENSSSCT00000011264	ENSSSCG00000010292	ENSG00000122884
circRNA11726	chr14	83665860	83685562	ENSSSCT00000011293	ENSSSCG00000010316	ENSG00000156650
circRNA11727	chr14	86966545	86977333	ENSSSCT00000011305	ENSSSCG00000010327	ENSG00000148606
circRNA11728	chr14	92425152	92502542	ENSSSCT00000011332	ENSSSCG00000010351	ENSG00000107771
circRNA1173	chr2	119165841	119168152	ENSSSCT00000015510	ENSSSCG00000014195	ENSG00000112893
circRNA11732	chr14	108973811	108999237	ENSSSCT00000011425	ENSSSCG00000010440	ENSG00000171862
circRNA11734	chr14	112935251	112953354	ENSSSCT00000011453	ENSSSCG00000010465	ENSG00000107854
circRNA11735	chr14	112950592	112960016	ENSSSCT00000011453	ENSSSCG00000010465	ENSG00000107854
circRNA11737	chr14	113218104	113265936	ENSSSCT00000011456	ENSSSCG00000010468	ENSG00000107864
circRNA11738	chr14	113227785	113241733	ENSSSCT00000011456	ENSSSCG00000010468	ENSG00000107864
circRNA1174	chr2	119165841	119185540	ENSSSCT00000015510	ENSSSCG00000014195	ENSG00000112893
circRNA11740	chr14	114872934	114894153	ENSSSCT00000031763	ENSSSCG00000024359	ENSG00000148690
circRNA11741	chr14	114890784	114898881	ENSSSCT00000031763	ENSSSCG00000024359	ENSG00000148690
circRNA11742	chr14	117614090	117614979	ENSSSCT00000011498	ENSSSCG00000010508	ENSG00000077147
circRNA11743	chr14	117614090	117651080	ENSSSCT00000011498	ENSSSCG00000010508	ENSG00000077147
circRNA11744	chr14	117618745	117634426	ENSSSCT00000011498	ENSSSCG00000010508	ENSG00000077147
circRNA11745	chr14	120762011	120790937	ENSSSCT00000034911	ENSSSCG00000010548	ENSG00000213341
circRNA11746	chr14	120762011	120774430	ENSSSCT00000034911	ENSSSCG00000010548	ENSG00000213341
circRNA11747	chr14	122309912	122314098	ENSSSCT00000011555	ENSSSCG00000010563	ENSG00000166167
circRNA11748	chr14	122678521	122699680	ENSSSCT00000011561	ENSSSCG00000010569	ENSG00000198408
circRNA11749	chr14	122832506	122857850	ENSSSCT00000011564	ENSSSCG00000010571	ENSG00000120029
circRNA1175	chr2	119165841	119206026	ENSSSCT00000015510	ENSSSCG00000014195	ENSG00000112893
circRNA11750	chr14	122840306	122841532	ENSSSCT00000011564	ENSSSCG00000010571	ENSG00000120029
circRNA11751	chr14	123111964	123115238	ENSSSCT00000011572	ENSSSCG00000010579	ENSG00000107862
circRNA11752	chr14	123209726	123214383	ENSSSCT00000011572	ENSSSCG00000010579	ENSG00000107862
circRNA11753	chr14	132245527	132252629	ENSSSCT00000011623	ENSSSCG00000010627	ENSG00000150593
circRNA11754	chr14	133487770	133492695	ENSSSCT00000011627	ENSSSCG00000010631	ENSG00000119927
circRNA11756	chr14	141171598	141181187	ENSSSCT00000011688	ENSSSCG00000010687	ENSG00000198825
circRNA11757	chr14	141214078	141214730	ENSSSCT00000011689	ENSSSCG00000010688	ENSG00000197771
circRNA11758	chr14	143443210	143453929	ENSSSCT00000011708	ENSSSCG00000010702	ENSG00000107679
circRNA1176	chr2	119185369	119198795	ENSSSCT00000015510	ENSSSCG00000014195	ENSG00000112893
circRNA11761	chr14	145719891	145722189	ENSSSCT00000011749	ENSSSCG00000010737	ENSG00000165660
circRNA11762	chr14	145729515	145730657	ENSSSCT00000011749	ENSSSCG00000010737	ENSG00000165660
circRNA11763	chr14	145729515	145731771	ENSSSCT00000011749	ENSSSCG00000010737	ENSG00000165660
circRNA11764	chr14	145729515	145734102	ENSSSCT00000011749	ENSSSCG00000010737	ENSG00000165660
circRNA11765	chr14	146810850	146811348	ENSSSCT00000011756	ENSSSCG00000010744	ENSG00000089876
circRNA11766	chr14	151212681	151217116	ENSSSCT00000011771	ENSSSCG00000010759	ENSG00000108010
circRNA11768	chrX	7643298	7665480	ENSSSCT00000013245	ENSSSCG00000012110	ENSG00000101871
circRNA11769	chrX	8558016	8581627	ENSSSCT00000035835	ENSSSCG00000012112	ENSG00000047648
circRNA1177	chr2	119198668	119229632	ENSSSCT00000015510	ENSSSCG00000014195	ENSG00000112893
circRNA11770	chrX	14300648	14302172	ENSSSCT00000024779	ENSSSCG00000012149	ENSG00000102054
circRNA11771	chrX	14455714	14566099	ENSSSCT00000034223	ENSSSCG00000012150	ENSG00000169891
circRNA11772	chrX	16261663	16265456	ENSSSCT00000033642	ENSSSCG00000012156	ENSG00000008086
circRNA11774	chrX	17560477	17562081	ENSSSCT00000036170	ENSSSCG00000023334	ENSG00000173681
circRNA11775	chrX	19233457	19243457	ENSSSCT00000033234	ENSSSCG00000012165	ENSG00000012174
circRNA11778	chrX	28974488	28982679	ENSSSCT00000013348	ENSSSCG00000012203	ENSG00000157625
circRNA1178	chr2	119219842	119266346	ENSSSCT00000015510	ENSSSCG00000014195	ENSG00000112893
circRNA11780	chrX	40489696	40499225	ENSSSCT00000034029	ENSSSCG00000012250	ENSG00000180182
circRNA11781	chrX	41022120	41023514	ENSSSCT00000013397	ENSSSCG00000012251	ENSG00000124486
circRNA11783	chrX	51821053	51827973	ENSSSCT00000013481	ENSSSCG00000012328	ENSG00000086758
circRNA11785	chrX	70818283	70835105	ENSSSCT00000035022	ENSSSCG00000012435	ENSG00000102158
circRNA11787	chrX	78770431	78811788	ENSSSCT00000013630	ENSSSCG00000012463	ENSG00000188419
circRNA11788	chrX	101588344	101608823	ENSSSCT00000013723	ENSSSCG00000012551	ENSG00000133135
circRNA11789	chrX	101651839	101667763	ENSSSCT00000035728	ENSSSCG00000022993	ENSG00000133138
circRNA1179	chr2	119227889	119266346	ENSSSCT00000015510	ENSSSCG00000014195	ENSG00000112893
circRNA11790	chrX	106079635	106089861	ENSSSCT00000035555	ENSSSCG00000012586	ENSG00000101901
circRNA11792	chrX	116341278	116427494	ENSSSCT00000013823	ENSSSCG00000012642	ENSG00000101972
circRNA11793	chrX	116369550	116373528	ENSSSCT00000013823	ENSSSCG00000012642	ENSG00000101972
circRNA11795	chrX	121815226	121823999	ENSSSCT00000013830	ENSSSCG00000012649	ENSG00000102038
circRNA118	chr7	97005367	97058377	ENSSSCT00000002545	ENSSSCG00000002285	ENSG00000171723
circRNA1180	chr2	119260427	119284184	ENSSSCT00000015510	ENSSSCG00000014195	ENSG00000112893
circRNA11801	chrX	139963482	139977984	ENSSSCT00000013931	ENSSSCG00000012742	ENSG00000171100
circRNA1181	chr2	119280884	119284184	ENSSSCT00000015510	ENSSSCG00000014195	ENSG00000112893
circRNA1182	chr2	119280884	119296023	ENSSSCT00000015510	ENSSSCG00000014195	ENSG00000112893
circRNA1183	chr2	120420909	120423513	ENSSSCT00000015514	ENSSSCG00000014199	ENSG00000134987
circRNA1184	chr2	121405391	121414614	ENSSSCT00000015522	ENSSSCG00000014204	ENSG00000172795
circRNA1186	chr2	122649864	122657134	ENSSSCT00000015529	ENSSSCG00000014211	ENSG00000047188
circRNA1187	chr2	123502993	123503411	ENSSSCT00000015531	ENSSSCG00000014213	ENSG00000080709
circRNA1188	chr2	124685612	124685857	ENSSSCT00000015536	ENSSSCG00000014218	ENSG00000134970
circRNA1189	chr2	128462830	128466832	ENSSSCT00000024571	ENSSSCG00000027857	ENSG00000172869
circRNA119	chr7	97005367	97101356	ENSSSCT00000002545	ENSSSCG00000002285	ENSG00000171723
circRNA1190	chr2	128479853	128487157	ENSSSCT00000024571	ENSSSCG00000027857	ENSG00000172869
circRNA1191	chr2	128479853	128516806	ENSSSCT00000024571	ENSSSCG00000027857	ENSG00000172869
circRNA1192	chr2	128479853	128491516	ENSSSCT00000024571	ENSSSCG00000027857	ENSG00000172869
circRNA1193	chr2	128479853	128512490	ENSSSCT00000024571	ENSSSCG00000027857	ENSG00000172869
circRNA1194	chr2	128516665	128524824	ENSSSCT00000024571	ENSSSCG00000027857	ENSG00000172869
circRNA1195	chr2	132435226	132457350	ENSSSCT00000015560	ENSSSCG00000014240	ENSG00000151292
circRNA1196	chr2	133350705	133350960	ENSSSCT00000015562	ENSSSCG00000014242	ENSG00000168916
circRNA1197	chr2	134977667	134983095	ENSSSCT00000015567	ENSSSCG00000014247	ENSG00000164904
circRNA1198	chr2	137208744	137210913	ENSSSCT00000015579	ENSSSCG00000014258	ENSG00000066583
circRNA120	chr7	97005367	97118937	ENSSSCT00000002545	ENSSSCG00000002285	ENSG00000171723
circRNA1203	chr2	142117527	142119611	ENSSSCT00000015621	ENSSSCG00000014298	ENSG00000113575
circRNA1204	chr2	142510447	142510929	ENSSSCT00000015628	ENSSSCG00000014304	ENSG00000113615
circRNA1205	chr2	142518692	142526384	ENSSSCT00000015628	ENSSSCG00000014304	ENSG00000113615
circRNA1206	chr2	142520859	142522763	ENSSSCT00000015628	ENSSSCG00000014304	ENSG00000113615
circRNA1207	chr2	142522062	142526384	ENSSSCT00000015628	ENSSSCG00000014304	ENSG00000113615
circRNA1208	chr2	142522062	142528964	ENSSSCT00000015628	ENSSSCG00000014304	ENSG00000113615
circRNA1209	chr2	142522062	142530871	ENSSSCT00000015628	ENSSSCG00000014304	ENSG00000113615
circRNA121	chr7	97739664	97746028	ENSSSCT00000027525	ENSSSCG00000002296	ENSG00000072042
circRNA1210	chr2	142522062	142535381	ENSSSCT00000015628	ENSSSCG00000014304	ENSG00000113615
circRNA1211	chr2	142522062	142552577	ENSSSCT00000015628	ENSSSCG00000014304	ENSG00000113615
circRNA1212	chr2	142524037	142528964	ENSSSCT00000015628	ENSSSCG00000014304	ENSG00000113615
circRNA1213	chr2	142526258	142530871	ENSSSCT00000015628	ENSSSCG00000014304	ENSG00000113615
circRNA1214	chr2	142526258	142535381	ENSSSCT00000015628	ENSSSCG00000014304	ENSG00000113615
circRNA1215	chr2	142526258	142552577	ENSSSCT00000015628	ENSSSCG00000014304	ENSG00000113615
circRNA1216	chr2	142535263	142544386	ENSSSCT00000015628	ENSSSCG00000014304	ENSG00000113615
circRNA1217	chr2	142535263	142552577	ENSSSCT00000015628	ENSSSCG00000014304	ENSG00000113615
circRNA1218	chr2	142541102	142544386	ENSSSCT00000015628	ENSSSCG00000014304	ENSG00000113615
circRNA1219	chr2	142600487	142604229	ENSSSCT00000027801	ENSSSCG00000026644	ENSG00000145833
circRNA122	chr7	97833510	97834004	ENSSSCT00000002559	ENSSSCG00000002298	ENSG00000072121
circRNA1220	chr2	142600487	142609586	ENSSSCT00000027801	ENSSSCG00000026644	ENSG00000145833
circRNA1221	chr2	143111063	143111792	ENSSSCT00000015631	ENSSSCG00000014307	ENSG00000113648
circRNA1225	chr2	145388052	145458183	ENSSSCT00000015647	ENSSSCG00000014321	ENSG00000146021
circRNA1226	chr2	145408564	145458183	ENSSSCT00000015647	ENSSSCG00000014321	ENSG00000146021
circRNA1227	chr2	146097371	146101698	ENSSSCT00000015658	ENSSSCG00000014331	ENSG00000120733
circRNA1228	chr2	146108635	146110820	ENSSSCT00000015658	ENSSSCG00000014331	ENSG00000120733
circRNA1229	chr2	146232432	146235749	ENSSSCT00000015665	ENSSSCG00000014338	ENSG00000113013
circRNA1230	chr2	146476770	146516158	ENSSSCT00000015666	ENSSSCG00000014339	ENSG00000044115
circRNA124	chr7	100085512	100087357	ENSSSCT00000002577	ENSSSCG00000002315	ENSG00000100678
circRNA1243	chr2	149781429	149786920	ENSSSCT00000015732	ENSSSCG00000014394	ENSG00000013561
circRNA1244	chr2	149781429	149792835	ENSSSCT00000015732	ENSSSCG00000014394	ENSG00000013561
circRNA1246	chr2	151079054	151085010	ENSSSCT00000015739	ENSSSCG00000014401	ENSG00000113580
circRNA1248	chr2	154312784	154318402	ENSSSCT00000015755	ENSSSCG00000014416	ENSG00000113649
circRNA1249	chr2	154328579	154337974	ENSSSCT00000015755	ENSSSCG00000014416	ENSG00000113649
circRNA1250	chr2	154506379	154517146	ENSSSCT00000029561	ENSSSCG00000028976	ENSG00000156475
circRNA1258	chr1	4648182	4655822	ENSSSCT00000004453	ENSSSCG00000004027	ENSG00000112541
circRNA1259	chr1	4648182	4671167	ENSSSCT00000004453	ENSSSCG00000004027	ENSG00000112541
circRNA1260	chr1	4648182	4717643	ENSSSCT00000004453	ENSSSCG00000004027	ENSG00000112541
circRNA1261	chr1	4653396	4685558	ENSSSCT00000004453	ENSSSCG00000004027	ENSG00000112541
circRNA1262	chr1	8808426	8844270	ENSSSCT00000004467	ENSSSCG00000004039	ENSG00000146477
circRNA1263	chr1	9393570	9397339	ENSSSCT00000004476	ENSSSCG00000004048	ENSG00000120438
circRNA1264	chr1	9401845	9405279	ENSSSCT00000004477	ENSSSCG00000004049	ENSG00000120437
circRNA1267	chr1	14083797	14085261	ENSSSCT00000004499	ENSSSCG00000004070	ENSG00000213079
circRNA1268	chr1	14099143	14103753	ENSSSCT00000004499	ENSSSCG00000004070	ENSG00000213079
circRNA1269	chr1	14099143	14118412	ENSSSCT00000004499	ENSSSCG00000004070	ENSG00000213079
circRNA127	chr7	101312310	101373946	ENSSSCT00000002595	ENSSSCG00000002332	ENSG00000197555
circRNA1277	chr1	17075533	17134778	ENSSSCT00000004518	ENSSSCG00000004087	ENSG00000120262
circRNA1278	chr1	17087947	17104883	ENSSSCT00000004518	ENSSSCG00000004087	ENSG00000120262
circRNA1279	chr1	17087947	17134778	ENSSSCT00000004518	ENSSSCG00000004087	ENSG00000120262
circRNA128	chr7	101366953	101373946	ENSSSCT00000002595	ENSSSCG00000002332	ENSG00000197555
circRNA1280	chr1	17233498	17248742	ENSSSCT00000004520	ENSSSCG00000004089	ENSG00000155906
circRNA1281	chr1	17236721	17240990	ENSSSCT00000004520	ENSSSCG00000004089	ENSG00000155906
circRNA1282	chr1	18877993	18885264	ENSSSCT00000034966	ENSSSCG00000004110	ENSG00000055208
circRNA1283	chr1	19381261	19405445	ENSSSCT00000024450	ENSSSCG00000028974	ENSG00000111962
circRNA1285	chr1	21182344	21222409	ENSSSCT00000004553	ENSSSCG00000004114	ENSG00000118492
circRNA1286	chr1	21191798	21222409	ENSSSCT00000004553	ENSSSCG00000004114	ENSG00000118492
circRNA1287	chr1	21192637	21215654	ENSSSCT00000004553	ENSSSCG00000004114	ENSG00000118492
circRNA1288	chr1	21222171	21237803	ENSSSCT00000004553	ENSSSCG00000004114	ENSG00000118492
circRNA1289	chr1	21222171	21243834	ENSSSCT00000004553	ENSSSCG00000004114	ENSG00000118492
circRNA129	chr7	102121457	102140493	ENSSSCT00000002600	ENSSSCG00000002337	ENSG00000165861
circRNA1290	chr1	21874055	21879171	ENSSSCT00000004555	ENSSSCG00000004120	ENSG00000146414
circRNA1292	chr1	28662025	28664480	ENSSSCT00000004582	ENSSSCG00000004146	ENSG00000135597
circRNA1293	chr1	28662025	28679070	ENSSSCT00000004582	ENSSSCG00000004146	ENSG00000135597
circRNA1294	chr1	30397448	30403077	ENSSSCT00000004594	ENSSSCG00000004156	ENSG00000027697
circRNA13	chr7	14106190	14114800	ENSSSCT00000025406	ENSSSCG00000026034	ENSG00000124789
circRNA130	chr7	102134420	102140493	ENSSSCT00000002600	ENSSSCG00000002337	ENSG00000165861
circRNA1303	chr1	31389962	31412699	ENSSSCT00000004604	ENSSSCG00000004165	ENSG00000171408
circRNA1304	chr1	32054762	32072573	ENSSSCT00000004605	ENSSSCG00000004166	ENSG00000135541
circRNA1305	chr1	32054762	32102563	ENSSSCT00000004605	ENSSSCG00000004166	ENSG00000135541
circRNA1306	chr1	32054762	32104524	ENSSSCT00000004605	ENSSSCG00000004166	ENSG00000135541
circRNA1307	chr1	32054762	32112092	ENSSSCT00000004605	ENSSSCG00000004166	ENSG00000135541
circRNA1308	chr1	32080657	32093129	ENSSSCT00000004605	ENSSSCG00000004166	ENSG00000135541
circRNA1309	chr1	32080657	32112092	ENSSSCT00000004605	ENSSSCG00000004166	ENSG00000135541
circRNA131	chr7	102164942	102165873	ENSSSCT00000002600	ENSSSCG00000002337	ENSG00000165861
circRNA1310	chr1	32080657	32143578	ENSSSCT00000004605	ENSSSCG00000004166	ENSG00000135541
circRNA1311	chr1	32080657	32209973	ENSSSCT00000004605	ENSSSCG00000004166	ENSG00000135541
circRNA1312	chr1	32091199	32093129	ENSSSCT00000004605	ENSSSCG00000004166	ENSG00000135541
circRNA1313	chr1	32091199	32097176	ENSSSCT00000004605	ENSSSCG00000004166	ENSG00000135541
circRNA1318	chr1	38402899	38581068	ENSSSCT00000004650	ENSSSCG00000004209	ENSG00000152894
circRNA1319	chr1	38479516	38611471	ENSSSCT00000004650	ENSSSCG00000004209	ENSG00000152894
circRNA132	chr7	102242791	102244568	ENSSSCT00000032106	ENSSSCG00000028663	ENSG00000119707
circRNA1320	chr1	38479516	38581068	ENSSSCT00000004650	ENSSSCG00000004209	ENSG00000152894
circRNA1321	chr1	38556810	38581068	ENSSSCT00000004650	ENSSSCG00000004209	ENSG00000152894
circRNA1322	chr1	38611178	38611471	ENSSSCT00000004650	ENSSSCG00000004209	ENSG00000152894
circRNA1323	chr1	38708636	38795389	ENSSSCT00000004650	ENSSSCG00000004209	ENSG00000152894
circRNA1324	chr1	40737383	40767556	ENSSSCT00000004665	ENSSSCG00000004220	ENSG00000066651
circRNA1325	chr1	40737383	40764451	ENSSSCT00000004665	ENSSSCG00000004220	ENSG00000066651
circRNA1326	chr1	44462994	44469456	ENSSSCT00000004683	ENSSSCG00000004238	ENSG00000025156
circRNA1336	chr1	48670439	48736020	ENSSSCT00000004696	ENSSSCG00000004249	ENSG00000111860
circRNA1337	chr1	49510303	49517462	ENSSSCT00000030561	ENSSSCG00000020885	ENSG00000153989
circRNA1343	chr1	57105762	57208795	ENSSSCT00000004726	ENSSSCG00000004276	ENSG00000112305
circRNA1344	chr1	57204224	57251784	ENSSSCT00000004726	ENSSSCG00000004276	ENSG00000112305
circRNA1345	chr1	58376224	58490977	ENSSSCT00000004730	ENSSSCG00000004280	ENSG00000079841
circRNA1346	chr1	58460995	58517592	ENSSSCT00000004730	ENSSSCG00000004280	ENSG00000079841
circRNA1347	chr1	58484449	58517592	ENSSSCT00000004730	ENSSSCG00000004280	ENSG00000079841
circRNA1353	chr1	60892775	60918135	ENSSSCT00000004747	ENSSSCG00000004293	ENSG00000135317
circRNA1354	chr1	60892775	60959765	ENSSSCT00000004747	ENSSSCG00000004293	ENSG00000135317
circRNA1355	chr1	60917934	60959765	ENSSSCT00000004747	ENSSSCG00000004293	ENSG00000135317
circRNA1356	chr1	60938694	60959765	ENSSSCT00000004747	ENSSSCG00000004293	ENSG00000135317
circRNA1357	chr1	60958627	60959765	ENSSSCT00000004747	ENSSSCG00000004293	ENSG00000135317
circRNA1358	chr1	62359384	62362228	ENSSSCT00000029112	ENSSSCG00000025140	ENSG00000188994
circRNA1359	chr1	62359384	62387755	ENSSSCT00000029112	ENSSSCG00000025140	ENSG00000188994
circRNA136	chr7	102696376	102720215	ENSSSCT00000002611	ENSSSCG00000002347	ENSG00000119661
circRNA1361	chr1	62575664	62581773	ENSSSCT00000004759	ENSSSCG00000004304	ENSG00000164414
circRNA1362	chr1	62688792	62693450	ENSSSCT00000004761	ENSSSCG00000004306	ENSG00000135336
circRNA1363	chr1	62694950	62728124	ENSSSCT00000004761	ENSSSCG00000004306	ENSG00000135336
circRNA1364	chr1	62793096	62795885	ENSSSCT00000004762	ENSSSCG00000004307	ENSG00000135334
circRNA137	chr7	103015955	103017617	ENSSSCT00000002618	ENSSSCG00000002354	ENSG00000119723
circRNA1370	chr1	75071884	75076155	ENSSSCT00000004808	ENSSSCG00000004351	ENSG00000123552
circRNA1371	chr1	77113376	77164321	ENSSSCT00000032833	ENSSSCG00000004361	ENSG00000164418
circRNA1372	chr1	77113376	77117222	ENSSSCT00000032833	ENSSSCG00000004361	ENSG00000164418
circRNA1373	chr1	77154072	77164321	ENSSSCT00000004819	ENSSSCG00000004361	ENSG00000164418
circRNA1374	chr1	77154072	77540286	ENSSSCT00000004819	ENSSSCG00000004361	ENSG00000164418
circRNA1375	chr1	80241844	80313405	ENSSSCT00000004823	ENSSSCG00000004364	ENSG00000085382
circRNA1376	chr1	80327077	80356402	ENSSSCT00000004823	ENSSSCG00000004364	ENSG00000085382
circRNA1377	chr1	80328846	80356402	ENSSSCT00000004823	ENSSSCG00000004364	ENSG00000085382
circRNA138	chr7	103749665	103753171	ENSSSCT00000002634	ENSSSCG00000002370	ENSG00000119682
circRNA1380	chr1	83296707	83299261	ENSSSCT00000004844	ENSSSCG00000004382	ENSG00000025796
circRNA1381	chr1	83299114	83301016	ENSSSCT00000004844	ENSSSCG00000004382	ENSG00000025796
circRNA1382	chr1	83300924	83306149	ENSSSCT00000004844	ENSSSCG00000004382	ENSG00000025796
circRNA1383	chr1	83303147	83316767	ENSSSCT00000004844	ENSSSCG00000004382	ENSG00000025796
circRNA1384	chr1	83314425	83323066	ENSSSCT00000004844	ENSSSCG00000004382	ENSG00000025796
circRNA1385	chr1	84047500	84048935	ENSSSCT00000004849	ENSSSCG00000004387	ENSG00000118689
circRNA1386	chr1	84250378	84258582	ENSSSCT00000004851	ENSSSCG00000004388	ENSG00000118690
circRNA1387	chr1	84362746	84366952	ENSSSCT00000004853	ENSSSCG00000004390	ENSG00000080546
circRNA1388	chr1	86364308	86364519	ENSSSCT00000004856	ENSSSCG00000004393	ENSG00000155115
circRNA139	chr7	103941332	103949780	ENSSSCT00000002639	ENSSSCG00000002374	ENSG00000119689
circRNA1391	chr1	89933207	89935970	ENSSSCT00000004897	ENSSSCG00000004432	ENSG00000196591
circRNA1392	chr1	89940534	89940816	ENSSSCT00000004897	ENSSSCG00000004432	ENSG00000196591
circRNA1393	chr1	89946850	89947529	ENSSSCT00000004897	ENSSSCG00000004432	ENSG00000196591
circRNA1394	chr1	92840423	92845471	ENSSSCT00000004918	ENSSSCG00000004453	ENSG00000065609
circRNA1395	chr1	92863629	92892154	ENSSSCT00000004918	ENSSSCG00000004453	ENSG00000065609
circRNA1396	chr1	93129352	93142829	ENSSSCT00000004920	ENSSSCG00000004454	ENSG00000065833
circRNA1397	chr1	93269648	93275902	ENSSSCT00000004922	ENSSSCG00000004456	ENSG00000013375
circRNA1398	chr1	93363329	93365318	ENSSSCT00000035912	ENSSSCG00000004457	ENSG00000083097
circRNA1399	chr1	93410711	93415072	ENSSSCT00000035912	ENSSSCG00000004457	ENSG00000083097
circRNA14	chr7	14125735	14128481	ENSSSCT00000025406	ENSSSCG00000026034	ENSG00000124789
circRNA140	chr7	104142576	104163058	ENSSSCT00000002648	ENSSSCG00000002381	ENSG00000119638
circRNA1400	chr1	94535554	94577735	ENSSSCT00000004926	ENSSSCG00000004460	ENSG00000005700
circRNA1401	chr1	94575046	94595460	ENSSSCT00000004926	ENSSSCG00000004460	ENSG00000005700
circRNA1406	chr1	100993144	101026424	ENSSSCT00000004948	ENSSSCG00000004478	ENSG00000196586
circRNA1407	chr1	101009473	101015551	ENSSSCT00000004948	ENSSSCG00000004478	ENSG00000196586
circRNA1408	chr1	101009473	101019674	ENSSSCT00000004948	ENSSSCG00000004478	ENSG00000196586
circRNA1409	chr1	104402849	104406306	ENSSSCT00000004961	ENSSSCG00000004490	ENSG00000152217
circRNA141	chr7	106535537	106536187	ENSSSCT00000002663	ENSSSCG00000002395	ENSG00000100580
circRNA1411	chr1	106906245	106964621	ENSSSCT00000004977	ENSSSCG00000004505	ENSG00000175387
circRNA1412	chr1	106924970	106964621	ENSSSCT00000004977	ENSSSCG00000004505	ENSG00000175387
circRNA1413	chr1	108448292	108449692	ENSSSCT00000027450	ENSSSCG00000029642	ENSG00000265681
circRNA1414	chr1	109253597	109255140	ENSSSCT00000004983	ENSSSCG00000004511	ENSG00000167306
circRNA1415	chr1	110340582	110351249	ENSSSCT00000004994	ENSSSCG00000004522	ENSG00000082212
circRNA1416	chr1	110351116	110399307	ENSSSCT00000004994	ENSSSCG00000004522	ENSG00000082212
circRNA1417	chr1	110525008	110532832	ENSSSCT00000004997	ENSSSCG00000004524	ENSG00000141646
circRNA1418	chr1	110525008	110538400	ENSSSCT00000004997	ENSSSCG00000004524	ENSG00000141646
circRNA1419	chr1	110525008	110548336	ENSSSCT00000004997	ENSSSCG00000004524	ENSG00000141646
circRNA142	chr7	106583472	106585766	ENSSSCT00000002665	ENSSSCG00000002397	ENSG00000009830
circRNA1420	chr1	110532620	110538400	ENSSSCT00000004997	ENSSSCG00000004524	ENSG00000141646
circRNA1421	chr1	110546991	110548336	ENSSSCT00000004997	ENSSSCG00000004524	ENSG00000141646
circRNA1422	chr1	114109375	114121891	ENSSSCT00000005003	ENSSSCG00000004529	ENSG00000101751
circRNA1423	chr1	116736713	116748998	ENSSSCT00000005011	ENSSSCG00000004537	ENSG00000091164
circRNA1426	chr1	118180632	118184320	ENSSSCT00000005027	ENSSSCG00000004551	ENSG00000180357
circRNA1427	chr1	118377839	118378712	ENSSSCT00000005027	ENSSSCG00000004551	ENSG00000180357
circRNA1428	chr1	119425470	119431089	ENSSSCT00000005038	ENSSSCG00000004561	ENSG00000103657
circRNA1429	chr1	119480046	119513527	ENSSSCT00000005038	ENSSSCG00000004561	ENSG00000103657
circRNA143	chr7	106862756	106881373	ENSSSCT00000002677	ENSSSCG00000002408	ENSG00000063761
circRNA1430	chr1	119482605	119485168	ENSSSCT00000005038	ENSSSCG00000004561	ENSG00000103657
circRNA1434	chr1	124562396	124564439	ENSSSCT00000005065	ENSSSCG00000004586	ENSG00000157470
circRNA1435	chr1	124811205	124884580	ENSSSCT00000005066	ENSSSCG00000004587	ENSG00000157483
circRNA1436	chr1	124997045	125013992	ENSSSCT00000005070	ENSSSCG00000004589	ENSG00000157450
circRNA1437	chr1	125013097	125013992	ENSSSCT00000005070	ENSSSCG00000004589	ENSG00000157450
circRNA144	chr7	110044513	110046350	ENSSSCT00000002681	ENSSSCG00000002412	ENSG00000140022
circRNA1441	chr1	127648623	127695635	ENSSSCT00000028724	ENSSSCG00000026960	ENSG00000137871
circRNA1442	chr1	127997793	128023881	ENSSSCT00000005083	ENSSSCG00000004602	ENSG00000151575
circRNA1443	chr1	127997793	128030115	ENSSSCT00000005083	ENSSSCG00000004602	ENSG00000151575
circRNA1444	chr1	127997793	128040020	ENSSSCT00000005083	ENSSSCG00000004602	ENSG00000151575
circRNA1445	chr1	128019978	128040020	ENSSSCT00000005083	ENSSSCG00000004602	ENSG00000151575
circRNA1446	chr1	129088744	129132612	ENSSSCT00000005093	ENSSSCG00000004612	ENSG00000069974
circRNA1447	chr1	132148098	132159987	ENSSSCT00000005098	ENSSSCG00000004617	ENSG00000047346
circRNA1448	chr1	132315007	132321809	ENSSSCT00000005103	ENSSSCG00000004620	ENSG00000197535
circRNA1449	chr1	132825590	132830751	ENSSSCT00000005107	ENSSSCG00000004624	ENSG00000069956
circRNA1450	chr1	132828553	132830751	ENSSSCT00000005107	ENSSSCG00000004624	ENSG00000069956
circRNA1451	chr1	132965230	132995990	ENSSSCT00000005109	ENSSSCG00000004626	ENSG00000138594
circRNA1452	chr1	132967048	132969266	ENSSSCT00000005109	ENSSSCG00000004626	ENSG00000138594
circRNA1454	chr1	134518965	134526927	ENSSSCT00000005120	ENSSSCG00000004635	ENSG00000138600
circRNA1455	chr1	134599618	134607972	ENSSSCT00000005121	ENSSSCG00000004636	ENSG00000092439
circRNA1456	chr1	134607759	134615687	ENSSSCT00000005121	ENSSSCG00000004636	ENSG00000092439
circRNA1457	chr1	134632355	134636559	ENSSSCT00000005121	ENSSSCG00000004636	ENSG00000092439
circRNA1458	chr1	134632355	134657483	ENSSSCT00000005121	ENSSSCG00000004636	ENSG00000092439
circRNA1459	chr1	134653309	134657483	ENSSSCT00000005121	ENSSSCG00000004636	ENSG00000092439
circRNA146	chr7	116970559	117007628	ENSSSCT00000002695	ENSSSCG00000002426	ENSG00000100722
circRNA1460	chr1	134752789	134755068	ENSSSCT00000005124	ENSSSCG00000004639	ENSG00000138592
circRNA1461	chr1	134770024	134774718	ENSSSCT00000005124	ENSSSCG00000004639	ENSG00000138592
circRNA1462	chr1	134775184	134797103	ENSSSCT00000005124	ENSSSCG00000004639	ENSG00000138592
circRNA1463	chr1	134778129	134797103	ENSSSCT00000005124	ENSSSCG00000004639	ENSG00000138592
circRNA1464	chr1	134782801	134787969	ENSSSCT00000005124	ENSSSCG00000004639	ENSG00000138592
circRNA1466	chr1	136271279	136291811	ENSSSCT00000005136	ENSSSCG00000004651	ENSG00000156958
circRNA1467	chr1	136488001	136491204	ENSSSCT00000005138	ENSSSCG00000004653	ENSG00000138593
circRNA1468	chr1	143245293	143256012	ENSSSCT00000005209	ENSSSCG00000004717	ENSG00000159459
circRNA1469	chr1	143245293	143283419	ENSSSCT00000005209	ENSSSCG00000004717	ENSG00000159459
circRNA147	chr7	116973936	116975944	ENSSSCT00000002695	ENSSSCG00000002426	ENSG00000100722
circRNA1470	chr1	143245293	143291819	ENSSSCT00000005209	ENSSSCG00000004717	ENSG00000159459
circRNA1471	chr1	143361257	143396432	ENSSSCT00000005210	ENSSSCG00000004718	ENSG00000128881
circRNA1472	chr1	143396359	143474541	ENSSSCT00000005210	ENSSSCG00000004718	ENSG00000128881
circRNA1473	chr1	143462517	143474541	ENSSSCT00000005210	ENSSSCG00000004718	ENSG00000128881
circRNA1474	chr1	143833232	143837586	ENSSSCT00000005218	ENSSSCG00000004725	ENSG00000103994
circRNA1475	chr1	143833232	143839322	ENSSSCT00000005218	ENSSSCG00000004725	ENSG00000103994
circRNA1476	chr1	143955137	143971028	ENSSSCT00000005225	ENSSSCG00000004729	ENSG00000214013
circRNA1477	chr1	144006899	144013993	ENSSSCT00000005226	ENSSSCG00000004730	ENSG00000103978
circRNA148	chr7	116973936	116994106	ENSSSCT00000002695	ENSSSCG00000002426	ENSG00000100722
circRNA1482	chr1	145401678	145413053	ENSSSCT00000005252	ENSSSCG00000004753	ENSG00000128908
circRNA1483	chr1	145412858	145417869	ENSSSCT00000005252	ENSSSCG00000004753	ENSG00000128908
circRNA1484	chr1	145416172	145417869	ENSSSCT00000005252	ENSSSCG00000004753	ENSG00000128908
circRNA1485	chr1	145429099	145438147	ENSSSCT00000005252	ENSSSCG00000004753	ENSG00000128908
circRNA1486	chr1	145429099	145436055	ENSSSCT00000005252	ENSSSCG00000004753	ENSG00000128908
circRNA1487	chr1	145435888	145486713	ENSSSCT00000005252	ENSSSCG00000004753	ENSG00000128908
circRNA1488	chr1	145462507	145467243	ENSSSCT00000005252	ENSSSCG00000004753	ENSG00000128908
circRNA1489	chr1	148277881	148294177	ENSSSCT00000005291	ENSSSCG00000004792	ENSG00000171262
circRNA149	chr7	116973936	117004866	ENSSSCT00000002695	ENSSSCG00000002426	ENSG00000100722
circRNA1490	chr1	148284301	148292614	ENSSSCT00000005291	ENSSSCG00000004792	ENSG00000171262
circRNA1491	chr1	148474711	148497434	ENSSSCT00000005292	ENSSSCG00000004793	ENSG00000166068
circRNA1495	chr1	159899221	159905970	ENSSSCT00000005347	ENSSSCG00000004845	ENSG00000198690
circRNA1496	chr1	159929664	159936086	ENSSSCT00000005351	ENSSSCG00000004847	ENSG00000124383
circRNA150	chr7	117006263	117007628	ENSSSCT00000002695	ENSSSCG00000002426	ENSG00000100722
circRNA1504	chr1	175788756	175796474	ENSSSCT00000031522	ENSSSCG00000025744	ENSG00000119537
circRNA1505	chr1	176156294	176186618	ENSSSCT00000005402	ENSSSCG00000004896	ENSG00000081913
circRNA1506	chr1	176725700	176761238	ENSSSCT00000005405	ENSSSCG00000004899	ENSG00000134444
circRNA1507	chr1	176805305	176840819	ENSSSCT00000005407	ENSSSCG00000004901	ENSG00000197563
circRNA1508	chr1	176805305	176815836	ENSSSCT00000005407	ENSSSCG00000004901	ENSG00000197563
circRNA1509	chr1	176836675	176840819	ENSSSCT00000005407	ENSSSCG00000004901	ENSG00000197563
circRNA151	chr7	117022020	117070498	ENSSSCT00000002696	ENSSSCG00000002427	ENSG00000165521
circRNA1510	chr1	176840711	176855454	ENSSSCT00000005407	ENSSSCG00000004901	ENSG00000197563
circRNA1511	chr1	176855013	176855454	ENSSSCT00000005407	ENSSSCG00000004901	ENSG00000197563
circRNA1512	chr1	179189037	179191503	ENSSSCT00000005415	ENSSSCG00000004908	ENSG00000074695
circRNA1514	chr1	179977567	179981667	ENSSSCT00000005428	ENSSSCG00000004919	ENSG00000049759
circRNA1515	chr1	180708440	180723180	ENSSSCT00000005437	ENSSSCG00000004927	ENSG00000166855
circRNA1516	chr1	180714491	180715180	ENSSSCT00000005437	ENSSSCG00000004927	ENSG00000166855
circRNA1517	chr1	180714491	180723180	ENSSSCT00000005437	ENSSSCG00000004927	ENSG00000166855
circRNA1518	chr1	180736416	180737438	ENSSSCT00000005437	ENSSSCG00000004927	ENSG00000166855
circRNA1519	chr1	180998555	181000266	ENSSSCT00000025179	ENSSSCG00000004931	ENSG00000103742
circRNA152	chr7	117047645	117063013	ENSSSCT00000002696	ENSSSCG00000002427	ENSG00000165521
circRNA1520	chr1	181031656	181041341	ENSSSCT00000005445	ENSSSCG00000004934	ENSG00000074603
circRNA1521	chr1	181050309	181059423	ENSSSCT00000005445	ENSSSCG00000004934	ENSG00000074603
circRNA1522	chr1	181051819	181055410	ENSSSCT00000005445	ENSSSCG00000004934	ENSG00000074603
circRNA1523	chr1	181059313	181066687	ENSSSCT00000005445	ENSSSCG00000004934	ENSG00000074603
circRNA1525	chr1	181330431	181332504	ENSSSCT00000005449	ENSSSCG00000004938	ENSG00000174485
circRNA1526	chr1	181373742	181382973	ENSSSCT00000005449	ENSSSCG00000004938	ENSG00000174485
circRNA1527	chr1	181400580	181400829	ENSSSCT00000005449	ENSSSCG00000004938	ENSG00000174485
circRNA1528	chr1	181484717	181485339	ENSSSCT00000024720	ENSSSCG00000022696	ENSG00000103769
circRNA1529	chr1	182854630	182860290	ENSSSCT00000005463	ENSSSCG00000004951	ENSG00000103591
circRNA153	chr7	117047645	117110099	ENSSSCT00000002696	ENSSSCG00000002427	ENSG00000165521
circRNA1530	chr1	182855369	182860290	ENSSSCT00000005463	ENSSSCG00000004951	ENSG00000103591
circRNA1535	chr1	186656379	186657838	ENSSSCT00000005485	ENSSSCG00000004973	ENSG00000137831
circRNA1538	chr1	194976989	194977887	ENSSSCT00000005510	ENSSSCG00000004996	ENSG00000179454
circRNA154	chr7	117094103	117110099	ENSSSCT00000002696	ENSSSCG00000002427	ENSG00000165521
circRNA1546	chr1	195169049	195171383	ENSSSCT00000005511	ENSSSCG00000004997	ENSG00000185246
circRNA1547	chr1	195169049	195178170	ENSSSCT00000005511	ENSSSCG00000004997	ENSG00000185246
circRNA1548	chr1	200276116	200281803	ENSSSCT00000005531	ENSSSCG00000005015	ENSG00000100485
circRNA1549	chr1	200277509	200290416	ENSSSCT00000005531	ENSSSCG00000005015	ENSG00000100485
circRNA155	chr7	117094103	117113749	ENSSSCT00000002696	ENSSSCG00000002427	ENSG00000165521
circRNA1550	chr1	200277509	200334231	ENSSSCT00000005531	ENSSSCG00000005015	ENSG00000100485
circRNA1551	chr1	200296262	200300454	ENSSSCT00000005531	ENSSSCG00000005015	ENSG00000100485
circRNA1552	chr1	200298028	200299664	ENSSSCT00000005531	ENSSSCG00000005015	ENSG00000100485
circRNA1553	chr1	200299009	200299664	ENSSSCT00000005531	ENSSSCG00000005015	ENSG00000100485
circRNA1554	chr1	200310792	200328539	ENSSSCT00000005531	ENSSSCG00000005015	ENSG00000100485
circRNA1555	chr1	200325282	200338610	ENSSSCT00000005531	ENSSSCG00000005015	ENSG00000100485
circRNA1558	chr1	200703767	200721973	ENSSSCT00000005537	ENSSSCG00000005021	ENSG00000151748
circRNA1559	chr1	200840060	200871554	ENSSSCT00000005538	ENSSSCG00000005022	ENSG00000100503
circRNA156	chr7	117109913	117129345	ENSSSCT00000002696	ENSSSCG00000002427	ENSG00000165521
circRNA1560	chr1	201044118	201046193	ENSSSCT00000005541	ENSSSCG00000005025	ENSG00000100505
circRNA1562	chr1	202606369	202619041	ENSSSCT00000005554	ENSSSCG00000005038	ENSG00000100519
circRNA1563	chr1	202609214	202611659	ENSSSCT00000005554	ENSSSCG00000005038	ENSG00000100519
circRNA1564	chr1	202614698	202619041	ENSSSCT00000005554	ENSSSCG00000005038	ENSG00000100519
circRNA1565	chr1	202650920	202659321	ENSSSCT00000005555	ENSSSCG00000005039	ENSG00000198252
circRNA1566	chr1	202793118	202813336	ENSSSCT00000005557	ENSSSCG00000005041	ENSG00000073712
circRNA1567	chr1	202797721	202798180	ENSSSCT00000005557	ENSSSCG00000005041	ENSG00000073712
circRNA1568	chr1	202944045	202986161	ENSSSCT00000005559	ENSSSCG00000005043	ENSG00000100523
circRNA1569	chr1	202954152	202986161	ENSSSCT00000005559	ENSSSCG00000005043	ENSG00000100523
circRNA157	chr7	117120845	117149408	ENSSSCT00000002696	ENSSSCG00000002427	ENSG00000165521
circRNA1570	chr1	202963753	202986161	ENSSSCT00000005559	ENSSSCG00000005043	ENSG00000100523
circRNA1571	chr1	202970028	202986161	ENSSSCT00000005559	ENSSSCG00000005043	ENSG00000100523
circRNA1573	chr1	204835343	204836699	ENSSSCT00000005569	ENSSSCG00000005052	ENSG00000198554
circRNA1574	chr1	205465515	205472192	ENSSSCT00000005577	ENSSSCG00000005060	ENSG00000126777
circRNA1575	chr1	205465515	205474960	ENSSSCT00000005577	ENSSSCG00000005060	ENSG00000126777
circRNA1576	chr1	205472022	205481309	ENSSSCT00000005577	ENSSSCG00000005060	ENSG00000126777
circRNA1577	chr1	205508357	205511363	ENSSSCT00000005577	ENSSSCG00000005060	ENSG00000126777
circRNA1578	chr1	207281941	207287602	ENSSSCT00000029198	ENSSSCG00000005068	ENSG00000151812
circRNA1579	chr1	208292449	208305105	ENSSSCT00000005590	ENSSSCG00000005073	ENSG00000032219
circRNA158	chr7	117730903	117842266	ENSSSCT00000002698	ENSSSCG00000002429	ENSG00000053254
circRNA1580	chr1	208295276	208305105	ENSSSCT00000005590	ENSSSCG00000005073	ENSG00000032219
circRNA1584	chr1	209836038	209847342	ENSSSCT00000022854	ENSSSCG00000025013	ENSG00000139970
circRNA1593	chr1	212154210	212155215	ENSSSCT00000005618	ENSSSCG00000005096	ENSG00000100644
circRNA1594	chr1	212196049	212197275	ENSSSCT00000005619	ENSSSCG00000005097	ENSG00000023608
circRNA1595	chr1	212423709	212430361	ENSSSCT00000005620	ENSSSCG00000005098	ENSG00000139973
circRNA1596	chr1	215806594	215838181	ENSSSCT00000029685	ENSSSCG00000005110	ENSG00000054654
circRNA1597	chr1	215834258	215838181	ENSSSCT00000029685	ENSSSCG00000005110	ENSG00000054654
circRNA1598	chr1	215870953	215876106	ENSSSCT00000029685	ENSSSCG00000005110	ENSG00000054654
circRNA1599	chr1	215870953	215878211	ENSSSCT00000029685	ENSSSCG00000005110	ENSG00000054654
circRNA16	chr7	14669088	14671601	ENSSSCT00000001170	ENSSSCG00000001075	ENSG00000124795
circRNA1600	chr1	215875362	215878211	ENSSSCT00000029685	ENSSSCG00000005110	ENSG00000054654
circRNA1601	chr1	215875362	215895290	ENSSSCT00000029685	ENSSSCG00000005110	ENSG00000054654
circRNA1602	chr1	215885411	215888149	ENSSSCT00000029685	ENSSSCG00000005110	ENSG00000054654
circRNA1603	chr1	215885411	215895290	ENSSSCT00000029685	ENSSSCG00000005110	ENSG00000054654
circRNA1604	chr1	216027323	216041172	ENSSSCT00000029685	ENSSSCG00000005110	ENSG00000054654
circRNA1605	chr1	218540056	218551385	ENSSSCT00000005649	ENSSSCG00000005124	ENSG00000096872
circRNA1613	chr1	226117819	226118520	ENSSSCT00000005694	ENSSSCG00000005166	ENSG00000171843
circRNA1616	chr1	227044102	227055172	ENSSSCT00000030545	ENSSSCG00000026955	ENSG00000177076
circRNA1617	chr1	227054161	227055172	ENSSSCT00000030545	ENSSSCG00000026955	ENSG00000177076
circRNA1618	chr1	227134786	227145607	ENSSSCT00000005700	ENSSSCG00000005170	ENSG00000137145
circRNA1619	chr1	227152127	227155059	ENSSSCT00000005700	ENSSSCG00000005170	ENSG00000137145
circRNA1620	chr1	227152127	227181662	ENSSSCT00000005700	ENSSSCG00000005170	ENSG00000137145
circRNA1621	chr1	227152127	227210811	ENSSSCT00000005700	ENSSSCG00000005170	ENSG00000137145
circRNA1622	chr1	227165198	227186649	ENSSSCT00000005700	ENSSSCG00000005170	ENSG00000137145
circRNA1623	chr1	227165198	227210811	ENSSSCT00000005700	ENSSSCG00000005170	ENSG00000137145
circRNA1624	chr1	227181487	227186649	ENSSSCT00000005700	ENSSSCG00000005170	ENSG00000137145
circRNA1625	chr1	227181487	227210811	ENSSSCT00000005700	ENSSSCG00000005170	ENSG00000137145
circRNA1626	chr1	227185988	227188489	ENSSSCT00000005700	ENSSSCG00000005170	ENSG00000137145
circRNA1627	chr1	229173474	229246387	ENSSSCT00000005709	ENSSSCG00000005178	ENSG00000044459
circRNA1628	chr1	229186577	229246387	ENSSSCT00000005709	ENSSSCG00000005178	ENSG00000044459
circRNA1629	chr1	229214112	229246387	ENSSSCT00000005709	ENSSSCG00000005178	ENSG00000044459
circRNA163	chr7	120175105	120182646	ENSSSCT00000002715	ENSSSCG00000002445	ENSG00000100815
circRNA1630	chr1	229233921	229246387	ENSSSCT00000005709	ENSSSCG00000005178	ENSG00000044459
circRNA1631	chr1	229233921	229321286	ENSSSCT00000005709	ENSSSCG00000005178	ENSG00000044459
circRNA1632	chr1	229233921	229296319	ENSSSCT00000005709	ENSSSCG00000005178	ENSG00000044459
circRNA1634	chr1	230999159	231003021	ENSSSCT00000005714	ENSSSCG00000005183	ENSG00000164985
circRNA1635	chr1	231032079	231033551	ENSSSCT00000005715	ENSSSCG00000005184	ENSG00000164975
circRNA1636	chr1	231247867	231262805	ENSSSCT00000005717	ENSSSCG00000005186	ENSG00000155158
circRNA1637	chr1	231247867	231272051	ENSSSCT00000005717	ENSSSCG00000005186	ENSG00000155158
circRNA1638	chr1	233122153	233129822	ENSSSCT00000005723	ENSSSCG00000005191	ENSG00000107186
circRNA1639	chr1	233128640	233133377	ENSSSCT00000005723	ENSSSCG00000005191	ENSG00000107186
circRNA164	chr7	120856218	120868427	ENSSSCT00000002725	ENSSSCG00000002455	ENSG00000066455
circRNA1640	chr1	233128640	233169384	ENSSSCT00000005723	ENSSSCG00000005191	ENSG00000107186
circRNA1646	chr1	241875289	241903294	ENSSSCT00000005737	ENSSSCG00000005205	ENSG00000183354
circRNA1647	chr1	241875289	241916869	ENSSSCT00000005737	ENSSSCG00000005205	ENSG00000183354
circRNA1648	chr1	241875289	241925272	ENSSSCT00000005737	ENSSSCG00000005205	ENSG00000183354
circRNA1649	chr1	242065637	242088453	ENSSSCT00000005739	ENSSSCG00000005207	ENSG00000099219
circRNA1651	chr1	242706609	242737129	ENSSSCT00000034678	ENSSSCG00000005215	ENSG00000096968
circRNA1652	chr1	242725331	242733870	ENSSSCT00000034678	ENSSSCG00000005215	ENSG00000096968
circRNA1653	chr1	242997805	243021874	ENSSSCT00000005750	ENSSSCG00000005217	ENSG00000120158
circRNA1655	chr1	245574919	245595602	ENSSSCT00000005766	ENSSSCG00000005232	ENSG00000080503
circRNA1656	chr1	245594799	245595602	ENSSSCT00000005766	ENSSSCG00000005232	ENSG00000080503
circRNA1657	chr1	250436030	250505262	ENSSSCT00000005792	ENSSSCG00000005257	ENSG00000083067
circRNA1658	chr1	250436030	250527929	ENSSSCT00000005792	ENSSSCG00000005257	ENSG00000083067
circRNA1659	chr1	250436030	250582441	ENSSSCT00000005792	ENSSSCG00000005257	ENSG00000083067
circRNA166	chr7	121258976	121260967	ENSSSCT00000002732	ENSSSCG00000002461	ENSG00000011114
circRNA1660	chr1	250481322	250505262	ENSSSCT00000005792	ENSSSCG00000005257	ENSG00000083067
circRNA1661	chr1	250546758	250582441	ENSSSCT00000005792	ENSSSCG00000005257	ENSG00000083067
circRNA1662	chr1	250561252	250582441	ENSSSCT00000005792	ENSSSCG00000005257	ENSG00000083067
circRNA1664	chr1	254645170	254649747	ENSSSCT00000005803	ENSSSCG00000005268	ENSG00000198963
circRNA1668	chr1	256330546	256339578	ENSSSCT00000005813	ENSSSCG00000005278	ENSG00000106772
circRNA1669	chr1	256822917	256837616	ENSSSCT00000005817	ENSSSCG00000005282	ENSG00000197969
circRNA167	chr7	124815434	124828826	ENSSSCT00000002780	ENSSSCG00000002502	ENSG00000066739
circRNA1670	chr1	256845679	256855195	ENSSSCT00000005817	ENSSSCG00000005282	ENSG00000197969
circRNA1671	chr1	256943805	256946680	ENSSSCT00000005817	ENSSSCG00000005282	ENSG00000197969
circRNA1672	chr1	256994751	257001691	ENSSSCT00000005817	ENSSSCG00000005282	ENSG00000197969
circRNA1673	chr1	257015250	257023798	ENSSSCT00000005817	ENSSSCG00000005282	ENSG00000197969
circRNA1674	chr1	257015250	257037086	ENSSSCT00000005817	ENSSSCG00000005282	ENSG00000197969
circRNA1675	chr1	257754306	257762035	ENSSSCT00000005823	ENSSSCG00000005286	ENSG00000148019
circRNA1677	chr1	264246954	264247244	ENSSSCT00000005861	ENSSSCG00000005322	ENSG00000159899
circRNA1678	chr1	264950262	264964723	ENSSSCT00000005882	ENSSSCG00000005343	ENSG00000137075
circRNA1679	chr1	265966523	265969297	ENSSSCT00000005885	ENSSSCG00000005346	ENSG00000147905
circRNA168	chr7	124952565	124954675	ENSSSCT00000002783	ENSSSCG00000002505	ENSG00000090060
circRNA1680	chr1	266578997	266606482	ENSSSCT00000005896	ENSSSCG00000005356	ENSG00000122741
circRNA1681	chr1	266578997	266610386	ENSSSCT00000005896	ENSSSCG00000005356	ENSG00000122741
circRNA1682	chr1	266578997	266593107	ENSSSCT00000005896	ENSSSCG00000005356	ENSG00000122741
circRNA1684	chr1	268022424	268025994	ENSSSCT00000005912	ENSSSCG00000005372	ENSG00000136938
circRNA1687	chr1	269912309	269975028	ENSSSCT00000005928	ENSSSCG00000005386	ENSG00000136874
circRNA1688	chr1	269912309	269912495	ENSSSCT00000005928	ENSSSCG00000005386	ENSG00000136874
circRNA1689	chr1	270329795	270347874	ENSSSCT00000005931	ENSSSCG00000005388	ENSG00000119509
circRNA169	chr7	124952565	124961924	ENSSSCT00000002783	ENSSSCG00000002505	ENSG00000090060
circRNA1690	chr1	270329795	270383304	ENSSSCT00000005931	ENSSSCG00000005388	ENSG00000119509
circRNA1691	chr1	270471815	270476354	ENSSSCT00000005932	ENSSSCG00000005389	ENSG00000136891
circRNA1695	chr1	276324107	276327273	ENSSSCT00000033541	ENSSSCG00000005425	ENSG00000070214
circRNA1696	chr1	276560955	276565315	ENSSSCT00000005970	ENSSSCG00000005427	ENSG00000106692
circRNA1697	chr1	278917340	278927376	ENSSSCT00000005980	ENSSSCG00000005436	ENSG00000119318
circRNA1698	chr1	280452455	280459142	ENSSSCT00000005985	ENSSSCG00000005441	ENSG00000070061
circRNA1699	chr1	280460698	280462665	ENSSSCT00000005985	ENSSSCG00000005441	ENSG00000070061
circRNA17	chr7	16831954	16834199	ENSSSCT00000001175	ENSSSCG00000001080	ENSG00000145996
circRNA170	chr7	124956434	124957057	ENSSSCT00000002783	ENSSSCG00000002505	ENSG00000090060
circRNA1700	chr1	280480179	280481478	ENSSSCT00000005985	ENSSSCG00000005441	ENSG00000070061
circRNA1703	chr1	281712176	281719052	ENSSSCT00000005995	ENSSSCG00000005450	ENSG00000243444
circRNA1704	chr1	282274683	282278272	ENSSSCT00000006000	ENSSSCG00000005455	ENSG00000165124
circRNA1705	chr1	283070491	283100341	ENSSSCT00000006004	ENSSSCG00000005459	ENSG00000136813
circRNA1706	chr1	283781181	283786252	ENSSSCT00000006012	ENSSSCG00000005466	ENSG00000119314
circRNA1707	chr1	283798123	283800217	ENSSSCT00000006012	ENSSSCG00000005466	ENSG00000119314
circRNA1708	chr1	283798123	283820084	ENSSSCT00000006012	ENSSSCG00000005466	ENSG00000119314
circRNA1709	chr1	283917882	283931595	ENSSSCT00000006013	ENSSSCG00000005467	ENSG00000119471
circRNA171	chr7	124977818	124983041	ENSSSCT00000002783	ENSSSCG00000002505	ENSG00000090060
circRNA1710	chr1	284302072	284322778	ENSSSCT00000006017	ENSSSCG00000005471	ENSG00000148158
circRNA1711	chr1	284315283	284322778	ENSSSCT00000006017	ENSSSCG00000005471	ENSG00000148158
circRNA1716	chr1	297536723	297539752	ENSSSCT00000006135	ENSSSCG00000005582	ENSG00000165209
circRNA1717	chr1	297539041	297551935	ENSSSCT00000006135	ENSSSCG00000005582	ENSG00000165209
circRNA172	chr7	124977818	124987581	ENSSSCT00000002783	ENSSSCG00000002505	ENSG00000090060
circRNA1721	chr1	299554717	299558723	ENSSSCT00000006156	ENSSSCG00000005598	ENSG00000173611
circRNA1729	chr1	304797554	304820843	ENSSSCT00000006275	ENSSSCG00000005706	ENSG00000097007
circRNA173	chr7	128024097	128033636	ENSSSCT00000002786	ENSSSCG00000002508	ENSG00000183576
circRNA1730	chr1	305204959	305209542	ENSSSCT00000006280	ENSSSCG00000005711	ENSG00000126883
circRNA1731	chr1	305382060	305392639	ENSSSCT00000006285	ENSSSCG00000005715	ENSG00000130723
circRNA1732	chr1	305408169	305410987	ENSSSCT00000006285	ENSSSCG00000005715	ENSG00000130723
circRNA1733	chr1	305538694	305569960	ENSSSCT00000006289	ENSSSCG00000005719	ENSG00000107263
circRNA1734	chr1	306174759	306186312	ENSSSCT00000006294	ENSSSCG00000005724	ENSG00000107290
circRNA1735	chr18	815532	822709	ENSSSCT00000017863	ENSSSCG00000016406	ENSG00000117868
circRNA1736	chr18	2751499	2780302	ENSSSCT00000017876	ENSSSCG00000016417	ENSG00000184863
circRNA1737	chr18	2767700	2773593	ENSSSCT00000017876	ENSSSCG00000016417	ENSG00000184863
circRNA1738	chr18	2767700	2780302	ENSSSCT00000017876	ENSSSCG00000016417	ENSG00000184863
circRNA174	chr7	128918056	128922605	ENSSSCT00000002804	ENSSSCG00000002525	ENSG00000131323
circRNA1741	chr18	5624622	5629396	ENSSSCT00000017891	ENSSSCG00000016430	ENSG00000178234
circRNA1742	chr18	5627894	5629396	ENSSSCT00000017891	ENSSSCG00000016430	ENSG00000178234
circRNA1744	chr18	6034100	6048736	ENSSSCT00000017895	ENSSSCG00000016434	ENSG00000106615
circRNA1745	chr18	6042153	6048736	ENSSSCT00000017895	ENSSSCG00000016434	ENSG00000106615
circRNA1746	chr18	6253741	6262559	ENSSSCT00000017899	ENSSSCG00000016438	ENSG00000013374
circRNA1747	chr18	6267079	6269124	ENSSSCT00000017899	ENSSSCG00000016438	ENSG00000013374
circRNA175	chr7	128927160	128960887	ENSSSCT00000002804	ENSSSCG00000002525	ENSG00000131323
circRNA1751	chr18	8570658	8648674	ENSSSCT00000017956	ENSSSCG00000016492	ENSG00000006530
circRNA1752	chr18	8644624	8648674	ENSSSCT00000017956	ENSSSCG00000016492	ENSG00000006530
circRNA1753	chr18	8644624	8655777	ENSSSCT00000017956	ENSSSCG00000016492	ENSG00000006530
circRNA1754	chr18	9562088	9570018	ENSSSCT00000017958	ENSSSCG00000016494	ENSG00000157764
circRNA1755	chr18	9562088	9588258	ENSSSCT00000017958	ENSSSCG00000016494	ENSG00000157764
circRNA1756	chr18	9569859	9583462	ENSSSCT00000017958	ENSSSCG00000016494	ENSG00000157764
circRNA1757	chr18	9569859	9588258	ENSSSCT00000017958	ENSSSCG00000016494	ENSG00000157764
circRNA1758	chr18	9569859	9608802	ENSSSCT00000017958	ENSSSCG00000016494	ENSG00000157764
circRNA1759	chr18	9582225	9586667	ENSSSCT00000017958	ENSSSCG00000016494	ENSG00000157764
circRNA176	chr7	129078033	129110737	ENSSSCT00000002805	ENSSSCG00000002526	ENSG00000089902
circRNA1760	chr18	9603361	9617560	ENSSSCT00000017958	ENSSSCG00000016494	ENSG00000157764
circRNA1761	chr18	9728802	9729959	ENSSSCT00000017961	ENSSSCG00000016497	ENSG00000146966
circRNA1766	chr18	10874962	10876512	ENSSSCT00000017975	ENSSSCG00000016510	ENSG00000157741
circRNA1767	chr18	10874962	10879457	ENSSSCT00000017975	ENSSSCG00000016510	ENSG00000157741
circRNA1768	chr18	10874962	10885605	ENSSSCT00000017975	ENSSSCG00000016510	ENSG00000157741
circRNA1769	chr18	10874962	10903368	ENSSSCT00000017975	ENSSSCG00000016510	ENSG00000157741
circRNA1770	chr18	10888740	10903368	ENSSSCT00000017975	ENSSSCG00000016510	ENSG00000157741
circRNA1771	chr18	10898787	10903368	ENSSSCT00000017975	ENSSSCG00000016510	ENSG00000157741
circRNA1772	chr18	10898787	10910003	ENSSSCT00000017975	ENSSSCG00000016510	ENSG00000157741
circRNA1773	chr18	12308719	12314765	ENSSSCT00000017988	ENSSSCG00000016520	ENSG00000182158
circRNA1774	chr18	15051566	15067619	ENSSSCT00000017997	ENSSSCG00000016529	ENSG00000146856
circRNA1775	chr18	15935756	15965958	ENSSSCT00000018012	ENSSSCG00000016542	ENSG00000155530
circRNA1776	chr18	18610834	18715721	ENSSSCT00000018019	ENSSSCG00000016549	ENSG00000128585
circRNA1777	chr18	18661914	18675443	ENSSSCT00000018019	ENSSSCG00000016549	ENSG00000128585
circRNA1778	chr18	18661914	18715721	ENSSSCT00000018019	ENSSSCG00000016549	ENSG00000128585
circRNA1779	chr18	18686159	18715721	ENSSSCT00000018019	ENSSSCG00000016549	ENSG00000128585
circRNA1780	chr18	18699816	18715721	ENSSSCT00000018019	ENSSSCG00000016549	ENSG00000128585
circRNA1781	chr18	19268578	19296928	ENSSSCT00000018023	ENSSSCG00000016553	ENSG00000158623
circRNA1782	chr18	19271818	19296928	ENSSSCT00000018023	ENSSSCG00000016553	ENSG00000158623
circRNA1783	chr18	19302554	19308803	ENSSSCT00000018023	ENSSSCG00000016553	ENSG00000158623
circRNA1784	chr18	19330451	19338854	ENSSSCT00000018024	ENSSSCG00000016554	ENSG00000106484
circRNA1785	chr18	21408481	21479519	ENSSSCT00000018062	ENSSSCG00000016590	ENSG00000197157
circRNA1786	chr18	21597334	21615413	ENSSSCT00000018062	ENSSSCG00000016590	ENSG00000197157
circRNA1787	chr18	25365200	25373596	ENSSSCT00000018077	ENSSSCG00000016604	ENSG00000106299
circRNA1788	chr18	26147189	26232322	ENSSSCT00000018085	ENSSSCG00000016611	ENSG00000081803
circRNA1789	chr18	26314382	26436682	ENSSSCT00000018085	ENSSSCG00000016611	ENSG00000081803
circRNA179	chr7	129860024	129893327	ENSSSCT00000002821	ENSSSCG00000002540	ENSG00000078304
circRNA1790	chr18	26590275	26607594	ENSSSCT00000018087	ENSSSCG00000016613	ENSG00000008311
circRNA1791	chr18	27278420	27284461	ENSSSCT00000018092	ENSSSCG00000016618	ENSG00000106034
circRNA1792	chr18	30313540	30313804	ENSSSCT00000018099	ENSSSCG00000016625	ENSG00000077063
circRNA1793	chr18	31040615	31060423	ENSSSCT00000018105	ENSSSCG00000016629	ENSG00000004866
circRNA1794	chr18	31060264	31067701	ENSSSCT00000018105	ENSSSCG00000016629	ENSG00000004866
circRNA1795	chr18	31996976	32000165	ENSSSCT00000018114	ENSSSCG00000016636	ENSG00000135269
circRNA1796	chr18	31996976	32012665	ENSSSCT00000018114	ENSSSCG00000016636	ENSG00000135269
circRNA1797	chr18	33691981	33714092	ENSSSCT00000018117	ENSSSCG00000016639	ENSG00000128573
circRNA18	chr7	16831954	16923676	ENSSSCT00000001175	ENSSSCG00000001080	ENSG00000145996
circRNA180	chr7	129912574	129912773	ENSSSCT00000002821	ENSSSCG00000002540	ENSG00000078304
circRNA1802	chr18	42193455	42207089	ENSSSCT00000024969	ENSSSCG00000027389	ENSG00000122557
circRNA1803	chr18	42195826	42207089	ENSSSCT00000024969	ENSSSCG00000027389	ENSG00000122557
[truncated: 6,248 more rows]

## Sheet: B
Table S9-B. Orthologous circRNAs among pigs and mice with one to one orthologs analysis
Pig-circRNA (circRNA number:6612)	Chr	Start	End	Pig_Transcripts_ID	Pig to mouse orthologous
					Pig_Ensembl_Gene_ID	Mouse_Ensembl_Gene_ID
ciRNA10	chr2	9251567	9251773	ENSSSCT00000014288	ENSSSCG00000024015	ENSMUSG00000010663
ciRNA101	chr13	138784782	138907624	ENSSSCT00000023418	ENSSSCG00000029252	ENSMUSG00000022523
ciRNA105	chr17	66356737	66408886	ENSSSCT00000035506	ENSSSCG00000007520	ENSMUSG00000027523
ciRNA106	chr16	45815715	45974220	ENSSSCT00000018449	ENSSSCG00000016941	ENSMUSG00000021720
ciRNA109	chr15	28840659	28841034	ENSSSCT00000030086	ENSSSCG00000030354	ENSMUSG00000024383
ciRNA11	chr2	9251570	9251773	ENSSSCT00000014288	ENSSSCG00000024015	ENSMUSG00000010663
ciRNA116	chr14	77075870	77077090	ENSSSCT00000011202	ENSSSCG00000010235	ENSMUSG00000020063
ciRNA118	chr14	123216625	123217227	ENSSSCT00000011572	ENSSSCG00000010579	ENSMUSG00000025224
ciRNA121	chrX	121757175	121758115	ENSSSCT00000013830	ENSSSCG00000012649	ENSMUSG00000031099
ciRNA123	chr6	18049691	18059964	ENSSSCT00000003104	ENSSSCG00000002804	ENSMUSG00000046707
ciRNA124	chr6	50463194	50463857	ENSSSCT00000030507	ENSSSCG00000024872	ENSMUSG00000007783
ciRNA125	chr6	74972675	74975289	ENSSSCT00000003922	ENSSSCG00000003531	ENSMUSG00000036940
ciRNA134	chr3	76386062	76387386	ENSSSCT00000009130	ENSSSCG00000008337	ENSMUSG00000057230
ciRNA136	chr2	82165588	82166268	ENSSSCT00000015341	ENSSSCG00000014044	ENSMUSG00000021488
ciRNA137	chr2	112533658	112534607	ENSSSCT00000015497	ENSSSCG00000014184	ENSMUSG00000026335
ciRNA138	chr2	156373867	156374061	ENSSSCT00000015769	ENSSSCG00000014427	ENSMUSG00000042211
ciRNA140	chr1	259379949	259380861	ENSSSCT00000005825	ENSSSCG00000005288	ENSMUSG00000024642
ciRNA142	chr18	56863860	56864858	ENSSSCT00000025651	ENSSSCG00000020769	ENSMUSG00000015671
ciRNA144	chr8	48244164	48244645	ENSSSCT00000022356	ENSSSCG00000024685	ENSMUSG00000033981
ciRNA145	chr8	143350538	143352383	ENSSSCT00000010109	ENSSSCG00000009230	ENSMUSG00000043940
ciRNA146	chr13	42334777	42335511	ENSSSCT00000026637	ENSSSCG00000021439	ENSMUSG00000046753
ciRNA148	chr13	133973502	133974328	ENSSSCT00000012915	ENSSSCG00000011803	ENSMUSG00000022884
ciRNA149	chr13	144255115	144255576	ENSSSCT00000012970	ENSSSCG00000011857	ENSMUSG00000022802
ciRNA15	chr1	119427061	119428734	ENSSSCT00000005038	ENSSSCG00000004561	ENSMUSG00000038664
ciRNA155	chr10	38212319	38212490	ENSSSCT00000023699	ENSSSCG00000023807	ENSMUSG00000028405
ciRNA162	chr14	122297505	122301617	ENSSSCT00000011555	ENSSSCG00000010563	ENSMUSG00000025217
ciRNA163	chrX	14572052	14573452	ENSSSCT00000034223	ENSSSCG00000012150	ENSMUSG00000040855
ciRNA165	chr6	18460072	18460467	ENSSSCT00000003099	ENSSSCG00000002799	ENSMUSG00000036550
ciRNA166	chr6	88385566	88386661	ENSSSCT00000004050	ENSSSCG00000003654	ENSMUSG00000028649
ciRNA17	chr1	201017643	201034385	ENSSSCT00000005541	ENSSSCG00000005025	ENSMUSG00000021071
ciRNA172	chr3	11469007	11469163	ENSSSCT00000008466	ENSSSCG00000007721	ENSMUSG00000060261
ciRNA173	chr2	75299702	75300254	ENSSSCT00000031794	ENSSSCG00000025675	ENSMUSG00000034994
ciRNA175	chr2	140877321	140879314	ENSSSCT00000015615	ENSSSCG00000014292	ENSMUSG00000020361
ciRNA179	chr9	55779404	55779708	ENSSSCT00000016510	ENSSSCG00000015144	ENSMUSG00000040111
ciRNA180	chr9	119704022	119704510	ENSSSCT00000023536	ENSSSCG00000024136	ENSMUSG00000021314
ciRNA19	chr1	264044238	264044421	ENSSSCT00000005846	ENSSSCG00000005308	ENSMUSG00000035969
ciRNA191	chr7	117112926	117113581	ENSSSCT00000002696	ENSSSCG00000002427	ENSMUSG00000051166
ciRNA195	chr4	515467	515645	ENSSSCT00000006489	ENSSSCG00000005909	ENSMUSG00000022559
ciRNA201	chr3	76362132	76363330	ENSSSCT00000009130	ENSSSCG00000008337	ENSMUSG00000057230
ciRNA202	chr3	81205420	81206939	ENSSSCT00000022299	ENSSSCG00000008363	ENSMUSG00000049659
ciRNA203	chr3	117257146	117257890	ENSSSCT00000009345	ENSSSCG00000008540	ENSMUSG00000014956
ciRNA205	chr2	69973179	69975001	ENSSSCT00000014885	ENSSSCG00000013630	ENSMUSG00000033335
ciRNA206	chr2	69973179	69975010	ENSSSCT00000014885	ENSSSCG00000013630	ENSMUSG00000033335
ciRNA207	chr2	80186615	80188202	ENSSSCT00000015306	ENSSSCG00000014013	ENSMUSG00000020376
ciRNA208	chr2	148350108	148350418	ENSSSCT00000015706	ENSSSCG00000014376	ENSMUSG00000019143
ciRNA209	chr1	44469473	44471828	ENSSSCT00000004683	ENSSSCG00000004238	ENSMUSG00000019878
ciRNA215	chr1	137248702	137250616	ENSSSCT00000005143	ENSSSCG00000004658	ENSMUSG00000027204
ciRNA219	chr13	19769753	19771701	ENSSSCT00000012296	ENSSSCG00000011229	ENSMUSG00000032437
ciRNA221	chr13	104472281	104472599	ENSSSCT00000028605	ENSSSCG00000025810	ENSMUSG00000027827
ciRNA222	chr12	8037816	8040596	ENSSSCT00000018777	ENSSSCG00000017248	ENSMUSG00000018661
ciRNA223	chr11	56136210	56136574	ENSSSCT00000010394	ENSSSCG00000009479	ENSMUSG00000022119
ciRNA229	chr14	31280240	31281452	ENSSSCT00000010718	ENSSSCG00000009776	ENSMUSG00000038095
ciRNA230	chr14	49400681	49401375	ENSSSCT00000010930	ENSSSCG00000009974	ENSMUSG00000009079
ciRNA233	chrX	51805023	51806301	ENSSSCT00000013481	ENSSSCG00000012328	ENSMUSG00000025261
ciRNA25	chr13	100731326	100731809	ENSSSCT00000012830	ENSSSCG00000011720	ENSMUSG00000027763
ciRNA26	chr13	100731326	100731811	ENSSSCT00000012830	ENSSSCG00000011720	ENSMUSG00000027763
ciRNA27	chr13	131654414	131655076	ENSSSCT00000026490	ENSSSCG00000030255	ENSMUSG00000045983
ciRNA3	chr6	150889030	150890347	ENSSSCT00000004293	ENSSSCG00000003881	ENSMUSG00000034401
ciRNA33	chr17	40908372	40908553	ENSSSCT00000007930	ENSSSCG00000007248	ENSMUSG00000042548
ciRNA36	chr16	53276869	53277202	ENSSSCT00000026046	ENSSSCG00000027293	ENSMUSG00000009470
ciRNA37	chr15	124334411	124349118	ENSSSCT00000017586	ENSSSCG00000016153	ENSMUSG00000055567
ciRNA39	chr14	17887153	17889550	ENSSSCT00000010641	ENSSSCG00000009705	ENSMUSG00000031608
ciRNA40	chr14	80637197	80638157	ENSSSCT00000011253	ENSSSCG00000010281	ENSMUSG00000004207
ciRNA41	chr14	141178364	141180988	ENSSSCT00000011688	ENSSSCG00000010687	ENSMUSG00000042105
ciRNA44	chrX	22053133	22054438	ENSSSCT00000013325	ENSSSCG00000012181	ENSMUSG00000035232
ciRNA45	chrX	39824075	39824335	ENSSSCT00000034775	ENSSSCG00000012241	ENSMUSG00000040363
ciRNA47	chr7	116971263	116971792	ENSSSCT00000002695	ENSSSCG00000002426	ENSMUSG00000021012
ciRNA49	chr6	90127139	90158194	ENSSSCT00000025318	ENSSSCG00000021738	ENSMUSG00000024539
ciRNA56	chr1	134653436	134654450	ENSSSCT00000005121	ENSSSCG00000004636	ENSMUSG00000027365
ciRNA58	chr18	19333537	19333791	ENSSSCT00000018024	ENSSSCG00000016554	ENSMUSG00000051855
ciRNA59	chr18	55661957	55666102	ENSSSCT00000018229	ENSSSCG00000016747	ENSMUSG00000053838
ciRNA62	chr13	100731326	100731812	ENSSSCT00000012830	ENSSSCG00000011720	ENSMUSG00000027763
ciRNA63	chr13	203462426	203468453	ENSSSCT00000028121	ENSSSCG00000025119	ENSMUSG00000022935
ciRNA66	chr11	74163734	74165243	ENSSSCT00000010426	ENSSSCG00000009509	ENSMUSG00000030662
ciRNA67	chr10	66179334	66179959	ENSSSCT00000012170	ENSSSCG00000011120	ENSMUSG00000039046
ciRNA68	chr17	44378997	44379619	ENSSSCT00000007995	ENSSSCG00000007307	ENSMUSG00000027618
ciRNA69	chr17	52395756	52396570	ENSSSCT00000008073	ENSSSCG00000007375	ENSMUSG00000017707
ciRNA70	chr16	29592195	29592424	ENSSSCT00000018378	ENSSSCG00000016874	ENSMUSG00000025451
ciRNA74	chr14	36784051	36786871	ENSSSCT00000010800	ENSSSCG00000009853	ENSMUSG00000029364
ciRNA75	chr14	48123610	48124241	ENSSSCT00000010923	ENSSSCG00000009967	ENSMUSG00000050017
ciRNA8	chr4	104659681	104659923	ENSSSCT00000007196	ENSSSCG00000006568	ENSMUSG00000042404
ciRNA84	chr6	88397585	88398106	ENSSSCT00000004050	ENSSSCG00000003654	ENSMUSG00000028649
ciRNA85	chr6	90127139	90158193	ENSSSCT00000025318	ENSSSCG00000021738	ENSMUSG00000024539
ciRNA86	chr6	90127139	90158192	ENSSSCT00000025318	ENSSSCG00000021738	ENSMUSG00000024539
ciRNA91	chr3	128304768	128305685	ENSSSCT00000009425	ENSSSCG00000008614	ENSMUSG00000020608
ciRNA94	chr2	148309782	148310229	ENSSSCT00000015702	ENSSSCG00000014372	ENSMUSG00000024474
ciRNA95	chr1	58432428	58432614	ENSSSCT00000004730	ENSSSCG00000004280	ENSMUSG00000041670
ciRNA99	chr13	100731326	100731808	ENSSSCT00000012830	ENSSSCG00000011720	ENSMUSG00000027763
circRNA1	chr7	82092	105997	ENSSSCT00000001075	ENSSSCG00000000985	ENSMUSG00000021357
circRNA1000	chr3	121957846	121958538	ENSSSCT00000030918	ENSSSCG00000026283	ENSMUSG00000020634
circRNA10001	chr9	107639520	107652311	ENSSSCT00000016776	ENSSSCG00000015401	ENSMUSG00000061601
circRNA10002	chr9	108522658	108524946	ENSSSCT00000016777	ENSSSCG00000015402	ENSMUSG00000040118
circRNA10004	chr9	116165727	116178490	ENSSSCT00000016810	ENSSSCG00000015430	ENSMUSG00000028999
circRNA10006	chr9	119699860	119723326	ENSSSCT00000023536	ENSSSCG00000024136	ENSMUSG00000021314
circRNA10007	chr9	120349846	120369612	ENSSSCT00000023706	ENSSSCG00000028840	ENSMUSG00000029687
circRNA10009	chr9	125509679	125511940	ENSSSCT00000016863	ENSSSCG00000015480	ENSMUSG00000040225
circRNA10010	chr9	125520203	125520704	ENSSSCT00000016863	ENSSSCG00000015480	ENSMUSG00000040225
circRNA10012	chr9	127857921	127865241	ENSSSCT00000016884	ENSSSCG00000015498	ENSMUSG00000040423
circRNA10016	chr9	136557895	136579549	ENSSSCT00000016945	ENSSSCG00000015555	ENSMUSG00000026478
circRNA10018	chr8	97513	101509	ENSSSCT00000030851	ENSSSCG00000029983	ENSMUSG00000033623
circRNA10019	chr8	1056523	1075406	ENSSSCT00000029015	ENSSSCG00000029745	ENSMUSG00000037210
circRNA10020	chr8	1069986	1070432	ENSSSCT00000029015	ENSSSCG00000029745	ENSMUSG00000037210
circRNA10021	chr8	1083707	1088972	ENSSSCT00000029015	ENSSSCG00000029745	ENSMUSG00000037210
circRNA10022	chr8	3318209	3348457	ENSSSCT00000025950	ENSSSCG00000027349	ENSMUSG00000029192
circRNA10024	chr8	31876392	31880242	ENSSSCT00000009613	ENSSSCG00000008787	ENSMUSG00000054920
circRNA10026	chr8	32689706	32713541	ENSSSCT00000029818	ENSSSCG00000023112	ENSMUSG00000029202
circRNA10027	chr8	32701102	32713541	ENSSSCT00000029818	ENSSSCG00000023112	ENSMUSG00000029202
circRNA10028	chr8	32901064	32918532	ENSSSCT00000009619	ENSSSCG00000008792	ENSMUSG00000037795
circRNA10030	chr8	34736818	34757340	ENSSSCT00000009628	ENSSSCG00000008801	ENSMUSG00000029221
circRNA10031	chr8	35266854	35276358	ENSSSCT00000009632	ENSSSCG00000008803	ENSMUSG00000037685
circRNA10035	chr8	50655045	50666545	ENSSSCT00000009724	ENSSSCG00000008881	ENSMUSG00000062232
circRNA10036	chr8	57807091	57810406	ENSSSCT00000009744	ENSSSCG00000008900	ENSMUSG00000036323
circRNA10040	chr8	71465748	71469841	ENSSSCT00000028087	ENSSSCG00000025514	ENSMUSG00000029291
circRNA10041	chr8	73381003	73445514	ENSSSCT00000028188	ENSSSCG00000024592	ENSMUSG00000055204
circRNA10042	chr8	73410783	73425935	ENSSSCT00000028188	ENSSSCG00000024592	ENSMUSG00000055204
circRNA10043	chr8	73430403	73440579	ENSSSCT00000028188	ENSSSCG00000024592	ENSMUSG00000055204
circRNA10049	chr8	90618189	90669148	ENSSSCT00000009911	ENSSSCG00000009050	ENSMUSG00000037940
circRNA1005	chr3	125854763	125873156	ENSSSCT00000009411	ENSSSCG00000008600	ENSMUSG00000020594
circRNA10050	chr8	90739502	90768604	ENSSSCT00000009911	ENSSSCG00000009050	ENSMUSG00000037940
circRNA10051	chr8	103930161	103938677	ENSSSCT00000009943	ENSSSCG00000009077	ENSMUSG00000025757
circRNA10052	chr8	104069864	104103543	ENSSSCT00000009945	ENSSSCG00000009079	ENSMUSG00000060798
circRNA10053	chr8	109416257	109432321	ENSSSCT00000009959	ENSSSCG00000009093	ENSMUSG00000037325
circRNA10054	chr8	110783890	110812866	ENSSSCT00000009967	ENSSSCG00000009101	ENSMUSG00000029913
circRNA10055	chr8	113005692	113071813	ENSSSCT00000009982	ENSSSCG00000009115	ENSMUSG00000027977
circRNA1006	chr3	125854763	125869425	ENSSSCT00000009411	ENSSSCG00000008600	ENSMUSG00000020594
circRNA10060	chr8	125015138	125017928	ENSSSCT00000010028	ENSSSCG00000009157	ENSMUSG00000040943
circRNA10062	chr8	131063541	131073137	ENSSSCT00000026710	ENSSSCG00000022353	ENSMUSG00000028149
circRNA10063	chr8	134703393	134707133	ENSSSCT00000010066	ENSSSCG00000009193	ENSMUSG00000029920
circRNA10066	chr8	139826884	139829550	ENSSSCT00000010082	ENSSSCG00000009208	ENSMUSG00000029804
circRNA10067	chr8	141385727	141395904	ENSSSCT00000029989	ENSSSCG00000026655	ENSMUSG00000034573
circRNA10068	chr8	142091460	142122216	ENSSSCT00000033080	ENSSSCG00000009228	ENSMUSG00000046709
circRNA10069	chr8	142157274	142293779	ENSSSCT00000010108	ENSSSCG00000009229	ENSMUSG00000057315
circRNA1007	chr3	125854763	125899205	ENSSSCT00000009411	ENSSSCG00000008600	ENSMUSG00000020594
circRNA10070	chr8	143239037	143262616	ENSSSCT00000010109	ENSSSCG00000009230	ENSMUSG00000043940
circRNA10071	chr8	143287249	143302366	ENSSSCT00000010109	ENSSSCG00000009230	ENSMUSG00000043940
circRNA10072	chr8	143299724	143307020	ENSSSCT00000010109	ENSSSCG00000009230	ENSMUSG00000043940
circRNA10074	chr8	144751418	144754725	ENSSSCT00000010124	ENSSSCG00000009244	ENSMUSG00000035325
circRNA10075	chr8	146890664	146941701	ENSSSCT00000010136	ENSSSCG00000009256	ENSMUSG00000029338
circRNA10076	chr13	12413791	12421570	ENSSSCT00000012277	ENSSSCG00000011211	ENSMUSG00000021779
circRNA10077	chr13	12421424	12443091	ENSSSCT00000012277	ENSSSCG00000011211	ENSMUSG00000021779
circRNA10078	chr13	15488018	15549655	ENSSSCT00000012285	ENSSSCG00000011218	ENSMUSG00000021733
circRNA10079	chr13	15524414	15535951	ENSSSCT00000012285	ENSSSCG00000011218	ENSMUSG00000021733
circRNA1008	chr3	125868498	125927436	ENSSSCT00000009411	ENSSSCG00000008600	ENSMUSG00000020594
circRNA10080	chr13	19755935	19762426	ENSSSCT00000012296	ENSSSCG00000011229	ENSMUSG00000032437
circRNA10081	chr13	19868970	20018550	ENSSSCT00000012297	ENSSSCG00000011230	ENSMUSG00000040875
circRNA10082	chr13	20895582	20962666	ENSSSCT00000012303	ENSSSCG00000011236	ENSMUSG00000033392
circRNA10083	chr13	20961472	21000051	ENSSSCT00000012303	ENSSSCG00000011236	ENSMUSG00000033392
circRNA10084	chr13	20986223	21000051	ENSSSCT00000012303	ENSSSCG00000011236	ENSMUSG00000033392
circRNA10085	chr13	21030220	21068730	ENSSSCT00000012303	ENSSSCG00000011236	ENSMUSG00000033392
circRNA10086	chr13	21030220	21074468	ENSSSCT00000012303	ENSSSCG00000011236	ENSMUSG00000033392
circRNA10087	chr13	22797970	22858683	ENSSSCT00000012305	ENSSSCG00000011238	ENSMUSG00000032503
circRNA10088	chr13	24038595	24062082	ENSSSCT00000012310	ENSSSCG00000011243	ENSMUSG00000038708
circRNA10089	chr13	24095199	24111883	ENSSSCT00000012310	ENSSSCG00000011243	ENSMUSG00000038708
circRNA1009	chr3	125894304	125927436	ENSSSCT00000009411	ENSSSCG00000008600	ENSMUSG00000020594
circRNA10090	chr13	24101792	24111883	ENSSSCT00000012310	ENSSSCG00000011243	ENSMUSG00000038708
circRNA10092	chr13	33180088	33184216	ENSSSCT00000012409	ENSSSCG00000011332	ENSMUSG00000044791
circRNA10093	chr13	33203532	33210330	ENSSSCT00000012409	ENSSSCG00000011332	ENSMUSG00000044791
circRNA10094	chr13	33203532	33222430	ENSSSCT00000012409	ENSSSCG00000011332	ENSMUSG00000044791
circRNA10096	chr13	34853744	34867936	ENSSSCT00000012445	ENSSSCG00000011367	ENSMUSG00000064145
circRNA10097	chr13	34918254	34926774	ENSSSCT00000012451	ENSSSCG00000011373	ENSMUSG00000006673
circRNA101	chr7	91890126	91926482	ENSSSCT00000002524	ENSSSCG00000002266	ENSMUSG00000078671
circRNA1010	chr3	125921425	125927436	ENSSSCT00000009411	ENSSSCG00000008600	ENSMUSG00000020594
circRNA10101	chr13	36751741	36758349	ENSSSCT00000012496	ENSSSCG00000011416	ENSMUSG00000039716
circRNA10102	chr13	38067949	38081963	ENSSSCT00000012526	ENSSSCG00000011446	ENSMUSG00000021918
circRNA10103	chr13	42295832	42319539	ENSSSCT00000026637	ENSSSCG00000021439	ENSMUSG00000046753
circRNA10108	chr13	51765369	51772223	ENSSSCT00000012581	ENSSSCG00000011497	ENSMUSG00000045095
circRNA10111	chr13	79284414	79285728	ENSSSCT00000012709	ENSSSCG00000011612	ENSMUSG00000030062
circRNA10113	chr13	80697819	80699384	ENSSSCT00000027349	ENSSSCG00000023929	ENSMUSG00000000811
circRNA10114	chr13	81190634	81195086	ENSSSCT00000012725	ENSSSCG00000011628	ENSMUSG00000032560
circRNA10115	chr13	83142279	83224873	ENSSSCT00000012746	ENSSSCG00000011645	ENSMUSG00000032534
circRNA10119	chr13	90158627	90166564	ENSSSCT00000012777	ENSSSCG00000011672	ENSMUSG00000032413
circRNA10120	chr13	90760724	90787030	ENSSSCT00000012783	ENSSSCG00000011677	ENSMUSG00000041440
circRNA10121	chr13	90888670	90925273	ENSSSCT00000012784	ENSSSCG00000011678	ENSMUSG00000032410
circRNA10122	chr13	90896704	90900587	ENSSSCT00000012784	ENSSSCG00000011678	ENSMUSG00000032410
circRNA10123	chr13	90897875	90956856	ENSSSCT00000012784	ENSSSCG00000011678	ENSMUSG00000032410
circRNA10124	chr13	90919603	90953214	ENSSSCT00000012784	ENSSSCG00000011678	ENSMUSG00000032410
circRNA10125	chr13	90923792	90950445	ENSSSCT00000012784	ENSSSCG00000011678	ENSMUSG00000032410
circRNA10126	chr13	91050770	91079260	ENSSSCT00000012786	ENSSSCG00000011679	ENSMUSG00000032409
circRNA10128	chr13	97270169	97271226	ENSSSCT00000023239	ENSSSCG00000025293	ENSMUSG00000002428
circRNA10129	chr13	97280879	97282277	ENSSSCT00000023239	ENSSSCG00000025293	ENSMUSG00000002428
circRNA10130	chr13	97291986	97307385	ENSSSCT00000023239	ENSSSCG00000025293	ENSMUSG00000002428
circRNA10131	chr13	97298407	97314870	ENSSSCT00000023239	ENSSSCG00000025293	ENSMUSG00000002428
circRNA10132	chr13	103494877	103526710	ENSSSCT00000027658	ENSSSCG00000026718	ENSMUSG00000036834
circRNA10133	chr13	103510614	103526710	ENSSSCT00000027658	ENSSSCG00000026718	ENSMUSG00000036834
circRNA10134	chr13	117332280	117338022	ENSSSCT00000032293	ENSSSCG00000029608	ENSMUSG00000027706
circRNA10135	chr13	117586563	117605927	ENSSSCT00000027451	ENSSSCG00000030467	ENSMUSG00000037652
circRNA10139	chr13	131651433	131653079	ENSSSCT00000026490	ENSSSCG00000030255	ENSMUSG00000045983
circRNA10143	chr13	133976859	133977323	ENSSSCT00000012915	ENSSSCG00000011803	ENSMUSG00000022884
circRNA10145	chr13	140989665	141000317	ENSSSCT00000012937	ENSSSCG00000011825	ENSMUSG00000022533
circRNA10146	chr13	142491559	142617932	ENSSSCT00000012945	ENSSSCG00000011833	ENSMUSG00000022770
circRNA10147	chr13	142562710	142584123	ENSSSCT00000012945	ENSSSCG00000011833	ENSMUSG00000022770
circRNA10148	chr13	142933751	142941310	ENSSSCT00000012955	ENSSSCG00000011843	ENSMUSG00000022781
circRNA10149	chr13	144113033	144114121	ENSSSCT00000012966	ENSSSCG00000011854	ENSMUSG00000022801
circRNA1015	chr3	134657095	134668164	ENSSSCT00000009447	ENSSSCG00000008635	ENSMUSG00000061458
circRNA10150	chr13	144272713	144288401	ENSSSCT00000012970	ENSSSCG00000011857	ENSMUSG00000022802
circRNA10151	chr13	145234556	145234794	ENSSSCT00000023434	ENSSSCG00000021656	ENSMUSG00000061751
circRNA10152	chr13	145395420	145416967	ENSSSCT00000023434	ENSSSCG00000021656	ENSMUSG00000061751
circRNA1016	chr3	134711008	134711682	ENSSSCT00000009447	ENSSSCG00000008635	ENSMUSG00000061458
circRNA10161	chr13	167096198	167100837	ENSSSCT00000022387	ENSSSCG00000021791	ENSMUSG00000052917
circRNA10163	chr13	190926158	190949861	ENSSSCT00000022689	ENSSSCG00000024623	ENSMUSG00000022867
circRNA10165	chr13	202617783	202640266	ENSSSCT00000030539	ENSSSCG00000030528	ENSMUSG00000052299
circRNA10166	chr13	202625784	202632177	ENSSSCT00000030539	ENSSSCG00000030528	ENSMUSG00000052299
circRNA10168	chr13	205210925	205211420	ENSSSCT00000025130	ENSSSCG00000012034	ENSMUSG00000002489
circRNA10170	chr13	206959475	206964833	ENSSSCT00000022788	ENSSSCG00000030677	ENSMUSG00000022962
circRNA10171	chr13	210034357	210047801	ENSSSCT00000013187	ENSSSCG00000012055	ENSMUSG00000039456
circRNA10172	chr13	210036903	210050422	ENSSSCT00000013187	ENSSSCG00000012055	ENSMUSG00000039456
circRNA10173	chr13	210047704	210052890	ENSSSCT00000013187	ENSSSCG00000012055	ENSMUSG00000039456
circRNA10174	chr13	210047704	210060836	ENSSSCT00000013187	ENSSSCG00000012055	ENSMUSG00000039456
circRNA10175	chr13	210819581	210859107	ENSSSCT00000013194	ENSSSCG00000012062	ENSMUSG00000040785
circRNA10176	chr13	210833657	210840309	ENSSSCT00000013194	ENSSSCG00000012062	ENSMUSG00000040785
circRNA10177	chr13	210850057	210859107	ENSSSCT00000013194	ENSSSCG00000012062	ENSMUSG00000040785
circRNA10181	chr12	3360599	3374584	ENSSSCT00000018689	ENSSSCG00000017165	ENSMUSG00000033909
circRNA10182	chr12	5278151	5288457	ENSSSCT00000018716	ENSSSCG00000017191	ENSMUSG00000020780
circRNA10183	chr12	5285647	5353141	ENSSSCT00000018716	ENSSSCG00000017191	ENSMUSG00000020780
circRNA10186	chr12	8030186	8037760	ENSSSCT00000018777	ENSSSCG00000017248	ENSMUSG00000018661
circRNA10187	chr12	11470995	11483250	ENSSSCT00000018784	ENSSSCG00000017255	ENSMUSG00000018800
circRNA10189	chr12	13897339	13961162	ENSSSCT00000018802	ENSSSCG00000017272	ENSMUSG00000020721
circRNA1019	chr3	135162081	135167966	ENSSSCT00000027309	ENSSSCG00000020799	ENSMUSG00000054309
circRNA10190	chr12	13911452	13922430	ENSSSCT00000018802	ENSSSCG00000017272	ENSMUSG00000020721
circRNA10191	chr12	13937086	13941872	ENSSSCT00000018802	ENSSSCG00000017272	ENSMUSG00000020721
circRNA10192	chr12	13955863	13976387	ENSSSCT00000018802	ENSSSCG00000017272	ENSMUSG00000020721
circRNA10193	chr12	13960895	13972137	ENSSSCT00000018802	ENSSSCG00000017272	ENSMUSG00000020721
circRNA10194	chr12	15113341	15117301	ENSSSCT00000018821	ENSSSCG00000017289	ENSMUSG00000020705
circRNA10195	chr12	15262828	15275808	ENSSSCT00000033901	ENSSSCG00000024813	ENSMUSG00000020700
circRNA10196	chr12	15464790	15483702	ENSSSCT00000018832	ENSSSCG00000017298	ENSMUSG00000053580
circRNA10197	chr12	16046492	16054013	ENSSSCT00000018837	ENSSSCG00000017301	ENSMUSG00000020694
circRNA10198	chr12	16069709	16071225	ENSSSCT00000018837	ENSSSCG00000017301	ENSMUSG00000020694
circRNA10199	chr12	16850057	16852434	ENSSSCT00000018844	ENSSSCG00000017308	ENSMUSG00000020687
circRNA102	chr7	91912202	91982115	ENSSSCT00000002524	ENSSSCG00000002266	ENSMUSG00000078671
circRNA1020	chr3	135328996	135332107	ENSSSCT00000009454	ENSSSCG00000008642	ENSMUSG00000052632
circRNA10200	chr12	16877658	16901028	ENSSSCT00000018844	ENSSSCG00000017308	ENSMUSG00000020687
circRNA10202	chr12	20109385	20121928	ENSSSCT00000027389	ENSSSCG00000030211	ENSMUSG00000017119
circRNA10205	chr12	20429896	20430888	ENSSSCT00000018934	ENSSSCG00000017394	ENSMUSG00000035198
circRNA10206	chr12	23258768	23266798	ENSSSCT00000019057	ENSSSCG00000017504	ENSMUSG00000003119
circRNA10207	chr12	23721321	23732256	ENSSSCT00000019067	ENSSSCG00000017513	ENSMUSG00000001441
circRNA10208	chr12	23738975	23742062	ENSSSCT00000019067	ENSSSCG00000017513	ENSMUSG00000001441
circRNA1021	chr3	140437843	140438591	ENSSSCT00000027102	ENSSSCG00000025305	ENSMUSG00000020630
circRNA10210	chr12	27543194	27548099	ENSSSCT00000019153	ENSSSCG00000017592	ENSMUSG00000059474
circRNA10215	chr12	36937557	37002639	ENSSSCT00000027408	ENSSSCG00000030262	ENSMUSG00000061666
circRNA10217	chr12	39209207	39225437	ENSSSCT00000019242	ENSSSCG00000017678	ENSMUSG00000018481
circRNA10218	chr12	39704174	39721772	ENSSSCT00000019252	ENSSSCG00000017688	ENSMUSG00000020530
circRNA10219	chr12	40652196	40679789	ENSSSCT00000028499	ENSSSCG00000026596	ENSMUSG00000034940
circRNA10221	chr12	44468807	44496025	ENSSSCT00000019302	ENSSSCG00000017735	ENSMUSG00000017686
circRNA10222	chr12	44476053	44476577	ENSSSCT00000019302	ENSSSCG00000017735	ENSMUSG00000017686
circRNA10223	chr12	45358111	45362223	ENSSSCT00000019317	ENSSSCG00000017748	ENSMUSG00000020716
circRNA10224	chr12	45362021	45366969	ENSSSCT00000019317	ENSSSCG00000017748	ENSMUSG00000020716
circRNA10225	chr12	45448728	45450776	ENSSSCT00000019317	ENSSSCG00000017748	ENSMUSG00000020716
circRNA10226	chr12	45475763	45497578	ENSSSCT00000019317	ENSSSCG00000017748	ENSMUSG00000020716
circRNA10227	chr12	45475763	45486586	ENSSSCT00000019317	ENSSSCG00000017748	ENSMUSG00000020716
circRNA1023	chr2	2992758	2997988	ENSSSCT00000014085	ENSSSCG00000012884	ENSMUSG00000024908
circRNA10231	chr12	47640593	47646705	ENSSSCT00000019362	ENSSSCG00000017790	ENSMUSG00000017291
circRNA10236	chr12	62856130	62913707	ENSSSCT00000019644	ENSSSCG00000018049	ENSMUSG00000020528
circRNA10237	chr12	62859650	62866191	ENSSSCT00000019644	ENSSSCG00000018049	ENSMUSG00000020528
circRNA10238	chr11	235072	267124	ENSSSCT00000010159	ENSSSCG00000009276	ENSMUSG00000021952
circRNA10239	chr11	472454	495629	ENSSSCT00000022702	ENSSSCG00000026744	ENSMUSG00000021969
circRNA1024	chr2	3029587	3039309	ENSSSCT00000014085	ENSSSCG00000012884	ENSMUSG00000024908
circRNA10241	chr11	4038375	4070420	ENSSSCT00000010190	ENSSSCG00000009302	ENSMUSG00000029640
circRNA10242	chr11	5274152	5288837	ENSSSCT00000010210	ENSSSCG00000009319	ENSMUSG00000029647
circRNA10243	chr11	16936884	16937617	ENSSSCT00000028001	ENSSSCG00000029598	ENSMUSG00000035184
circRNA10245	chr11	18665770	18676841	ENSSSCT00000010296	ENSSSCG00000009397	ENSMUSG00000021981
circRNA10246	chr11	19625162	19638895	ENSSSCT00000010299	ENSSSCG00000009400	ENSMUSG00000022106
circRNA10247	chr11	19729070	19744523	ENSSSCT00000010300	ENSSSCG00000009401	ENSMUSG00000022105
circRNA1025	chr2	3036679	3039309	ENSSSCT00000014085	ENSSSCG00000012884	ENSMUSG00000024908
circRNA10250	chr11	25532554	25549061	ENSSSCT00000010338	ENSSSCG00000009431	ENSMUSG00000034731
circRNA10251	chr11	26280706	26301669	ENSSSCT00000010342	ENSSSCG00000009435	ENSMUSG00000022020
circRNA10253	chr11	46261084	46292655	ENSSSCT00000010366	ENSSSCG00000009456	ENSMUSG00000022076
circRNA10254	chr11	46329781	46417720	ENSSSCT00000010366	ENSSSCG00000009456	ENSMUSG00000022076
circRNA10256	chr11	53809122	53854788	ENSSSCT00000010386	ENSSSCG00000009473	ENSMUSG00000033004
circRNA10257	chr11	53883525	53908267	ENSSSCT00000010386	ENSSSCG00000009473	ENSMUSG00000033004
circRNA10258	chr11	53903709	53940558	ENSSSCT00000010386	ENSSSCG00000009473	ENSMUSG00000033004
circRNA10259	chr11	53932811	53946911	ENSSSCT00000010386	ENSSSCG00000009473	ENSMUSG00000033004
circRNA10260	chr11	53939349	53991328	ENSSSCT00000010386	ENSSSCG00000009473	ENSMUSG00000033004
circRNA10261	chr11	53943226	53983742	ENSSSCT00000010386	ENSSSCG00000009473	ENSMUSG00000033004
circRNA10262	chr11	53956652	53962672	ENSSSCT00000010386	ENSSSCG00000009473	ENSMUSG00000033004
circRNA10263	chr11	53962500	53982467	ENSSSCT00000010386	ENSSSCG00000009473	ENSMUSG00000033004
circRNA10264	chr11	53991221	54000724	ENSSSCT00000010386	ENSSSCG00000009473	ENSMUSG00000033004
circRNA10265	chr11	56107956	56117666	ENSSSCT00000010394	ENSSSCG00000009479	ENSMUSG00000022119
circRNA10266	chr11	56126514	56146474	ENSSSCT00000028357	ENSSSCG00000009479	ENSMUSG00000022119
circRNA10267	chr11	56142026	56146474	ENSSSCT00000028357	ENSSSCG00000009479	ENSMUSG00000022119
circRNA10271	chr11	74158563	74161342	ENSSSCT00000010426	ENSSSCG00000009509	ENSMUSG00000030662
circRNA10274	chr10	11883981	11894819	ENSSSCT00000011842	ENSSSCG00000010824	ENSMUSG00000039318
circRNA10275	chr10	17056290	17146941	ENSSSCT00000011884	ENSSSCG00000010862	ENSMUSG00000026490
circRNA10276	chr10	17067380	17075630	ENSSSCT00000011884	ENSSSCG00000010862	ENSMUSG00000026490
circRNA10277	chr10	17067380	17170362	ENSSSCT00000011884	ENSSSCG00000010862	ENSMUSG00000026490
circRNA10278	chr10	17375305	17413151	ENSSSCT00000011885	ENSSSCG00000010863	ENSMUSG00000026491
circRNA10279	chr10	17402178	17404240	ENSSSCT00000011885	ENSSSCG00000010863	ENSMUSG00000026491
circRNA1028	chr2	8382933	8387843	ENSSSCT00000030161	ENSSSCG00000028542	ENSMUSG00000071659
circRNA10280	chr10	18123982	18187909	ENSSSCT00000011894	ENSSSCG00000010872	ENSMUSG00000019699
circRNA10281	chr10	18149844	18199788	ENSSSCT00000011894	ENSSSCG00000010872	ENSMUSG00000019699
circRNA10282	chr10	18167052	18250156	ENSSSCT00000011894	ENSSSCG00000010872	ENSMUSG00000019699
circRNA10285	chr10	29340480	29351054	ENSSSCT00000011960	ENSSSCG00000010928	ENSMUSG00000042207
circRNA10286	chr10	29350935	29352504	ENSSSCT00000011960	ENSSSCG00000010928	ENSMUSG00000042207
circRNA10287	chr10	29576396	29615958	ENSSSCT00000030381	ENSSSCG00000027557	ENSMUSG00000033102
circRNA10289	chr10	35382114	35390486	ENSSSCT00000027988	ENSSSCG00000021005	ENSMUSG00000005312
circRNA1029	chr2	8665085	8665965	ENSSSCT00000014281	ENSSSCG00000013065	ENSMUSG00000024654
circRNA10290	chr10	37488219	37494346	ENSSSCT00000012037	ENSSSCG00000010996	ENSMUSG00000028416
circRNA10291	chr10	37657908	37677784	ENSSSCT00000012041	ENSSSCG00000010999	ENSMUSG00000028409
circRNA10293	chr10	38221976	38226874	ENSSSCT00000023699	ENSSSCG00000023807	ENSMUSG00000028405
circRNA10294	chr10	44123012	44172005	ENSSSCT00000012055	ENSSSCG00000011013	ENSMUSG00000024283
circRNA10295	chr10	44196320	44199737	ENSSSCT00000012055	ENSSSCG00000011013	ENSMUSG00000024283
circRNA10296	chr10	47064149	47075999	ENSSSCT00000012068	ENSSSCG00000011026	ENSMUSG00000041225
circRNA10297	chr10	47242802	47243323	ENSSSCT00000012069	ENSSSCG00000011027	ENSMUSG00000006740
circRNA103	chr7	91917856	91926482	ENSSSCT00000002524	ENSSSCG00000002266	ENSMUSG00000078671
circRNA1030	chr2	9733475	9733755	ENSSSCT00000014314	ENSSSCG00000013094	ENSMUSG00000024740
circRNA10300	chr10	54179586	54179891	ENSSSCT00000012109	ENSSSCG00000011065	ENSMUSG00000026779
circRNA10301	chr10	54221524	54223208	ENSSSCT00000012108	ENSSSCG00000011064	ENSMUSG00000026781
circRNA10305	chr10	58856976	58861115	ENSSSCT00000012132	ENSSSCG00000011085	ENSMUSG00000026743
circRNA10306	chr10	62692304	62722387	ENSSSCT00000012150	ENSSSCG00000011103	ENSMUSG00000025812
circRNA10307	chr10	63455784	63475346	ENSSSCT00000033626	ENSSSCG00000011106	ENSMUSG00000063889
circRNA10308	chr10	63625465	63637645	ENSSSCT00000012155	ENSSSCG00000011107	ENSMUSG00000024286
circRNA10310	chr10	71294817	71307626	ENSSSCT00000012189	ENSSSCG00000011137	ENSMUSG00000021218
circRNA10312	chr10	75687658	75691485	ENSSSCT00000012224	ENSSSCG00000011162	ENSMUSG00000033499
circRNA10316	chr17	15474802	15491478	ENSSSCT00000007712	ENSSSCG00000007043	ENSMUSG00000027346
circRNA10318	chr17	20662333	20675688	ENSSSCT00000007729	ENSSSCG00000007058	ENSMUSG00000039943
circRNA10319	chr17	20689603	20763390	ENSSSCT00000007729	ENSSSCG00000007058	ENSMUSG00000039943
circRNA10320	chr17	29783317	29787734	ENSSSCT00000007760	ENSSSCG00000007088	ENSMUSG00000027423
circRNA10321	chr17	29783317	29793996	ENSSSCT00000007760	ENSSSCG00000007088	ENSMUSG00000027423
circRNA10322	chr17	29792801	29793996	ENSSSCT00000007760	ENSSSCG00000007088	ENSMUSG00000027423
circRNA10324	chr17	33077647	33086237	ENSSSCT00000007781	ENSSSCG00000007109	ENSMUSG00000027433
circRNA10325	chr17	37047781	37049702	ENSSSCT00000007839	ENSSSCG00000007166	ENSMUSG00000027303
circRNA10326	chr17	41844789	41850145	ENSSSCT00000007949	ENSSSCG00000007264	ENSMUSG00000027487
circRNA10327	chr17	41996687	42018906	ENSSSCT00000027119	ENSSSCG00000027410	ENSMUSG00000038533
circRNA1033	chr2	15667215	15686214	ENSSSCT00000022326	ENSSSCG00000023709	ENSMUSG00000025314
circRNA10331	chr17	44398277	44405261	ENSSSCT00000007997	ENSSSCG00000007309	ENSMUSG00000027620
circRNA10333	chr17	46514251	46541578	ENSSSCT00000008034	ENSSSCG00000007342	ENSMUSG00000027651
circRNA10334	chr17	46533185	46536081	ENSSSCT00000008034	ENSSSCG00000007342	ENSMUSG00000027651
circRNA10337	chr17	49147794	49171800	ENSSSCT00000029351	ENSSSCG00000007355	ENSMUSG00000070544
circRNA10338	chr17	52395572	52396661	ENSSSCT00000008073	ENSSSCG00000007375	ENSMUSG00000017707
circRNA1034	chr2	15668238	15686214	ENSSSCT00000022326	ENSSSCG00000023709	ENSMUSG00000025314
circRNA10341	chr17	55212881	55247885	ENSSSCT00000008158	ENSSSCG00000007454	ENSMUSG00000039671
circRNA10342	chr17	57006128	57008272	ENSSSCT00000008164	ENSSSCG00000007460	ENSMUSG00000074582
circRNA10343	chr17	64087103	64091335	ENSSSCT00000008203	ENSSSCG00000007494	ENSMUSG00000027498
circRNA10344	chr17	68928739	68955283	ENSSSCT00000022675	ENSSSCG00000025784	ENSMUSG00000000305
circRNA10347	chr16	18547816	18565053	ENSSSCT00000018300	ENSSSCG00000016809	ENSMUSG00000022191
circRNA10349	chr16	21438788	21440114	ENSSSCT00000032184	ENSSSCG00000016828	ENSMUSG00000044224
circRNA1035	chr2	15679097	15686214	ENSSSCT00000022326	ENSSSCG00000023709	ENSMUSG00000025314
circRNA10350	chr16	22444912	22468149	ENSSSCT00000018329	ENSSSCG00000016834	ENSMUSG00000039704
circRNA10351	chr16	23404831	23405864	ENSSSCT00000018339	ENSSSCG00000016842	ENSMUSG00000022141
circRNA10352	chr16	23444571	23463567	ENSSSCT00000018339	ENSSSCG00000016842	ENSMUSG00000022141
circRNA10353	chr16	23686581	23720625	ENSSSCT00000018343	ENSSSCG00000016845	ENSMUSG00000022142
circRNA10354	chr16	23993547	23998383	ENSSSCT00000018344	ENSSSCG00000016846	ENSMUSG00000039828
circRNA10355	chr16	25415769	25460777	ENSSSCT00000018353	ENSSSCG00000016853	ENSMUSG00000050310
circRNA10356	chr16	27711139	27911180	ENSSSCT00000018366	ENSSSCG00000016863	ENSMUSG00000022186
circRNA10357	chr16	27896184	27911180	ENSSSCT00000018366	ENSSSCG00000016863	ENSMUSG00000022186
circRNA10360	chr16	36150688	36193540	ENSSSCT00000018403	ENSSSCG00000016898	ENSMUSG00000021763
circRNA10361	chr16	36895597	36928476	ENSSSCT00000031358	ENSSSCG00000030343	ENSMUSG00000047789
circRNA10362	chr16	36907823	36919852	ENSSSCT00000031358	ENSSSCG00000030343	ENSMUSG00000047789
circRNA10363	chr16	37498946	37518916	ENSSSCT00000034013	ENSSSCG00000016916	ENSMUSG00000021756
circRNA10364	chr16	37504640	37510922	ENSSSCT00000034013	ENSSSCG00000016916	ENSMUSG00000021756
circRNA10365	chr16	38185893	38198658	ENSSSCT00000018424	ENSSSCG00000016918	ENSMUSG00000021754
circRNA10366	chr16	38192000	38198658	ENSSSCT00000018424	ENSSSCG00000016918	ENSMUSG00000021754
circRNA10372	chr16	51813894	51822051	ENSSSCT00000018477	ENSSSCG00000016968	ENSMUSG00000049658
circRNA10374	chr16	53255847	53270239	ENSSSCT00000026046	ENSSSCG00000027293	ENSMUSG00000009470
circRNA10375	chr16	57092936	57107527	ENSSSCT00000018512	ENSSSCG00000017000	ENSMUSG00000040594
circRNA10378	chr16	80413080	80428792	ENSSSCT00000018619	ENSSSCG00000017101	ENSMUSG00000021536
circRNA10383	chr15	19247885	19263276	ENSSSCT00000017095	ENSSSCG00000015695	ENSMUSG00000036104
circRNA10384	chr15	20051917	20134554	ENSSSCT00000017101	ENSSSCG00000015701	ENSMUSG00000036155
circRNA10385	chr15	20119858	20147849	ENSSSCT00000017101	ENSSSCG00000015701	ENSMUSG00000036155
circRNA10387	chr15	36395467	36400720	ENSSSCT00000017143	ENSSSCG00000015743	ENSMUSG00000026384
circRNA10389	chr15	52536904	52539487	ENSSSCT00000017187	ENSSSCG00000015784	ENSMUSG00000018796
circRNA10391	chr15	53787125	53793059	ENSSSCT00000017209	ENSSSCG00000015802	ENSMUSG00000070044
circRNA10392	chr15	53790613	53792040	ENSSSCT00000017209	ENSSSCG00000015802	ENSMUSG00000070044
circRNA10393	chr15	54627865	54631175	ENSSSCT00000017216	ENSSSCG00000015808	ENSMUSG00000031555
circRNA10395	chr15	57387714	57445225	ENSSSCT00000017238	ENSSSCG00000015830	ENSMUSG00000063626
circRNA10396	chr15	61862385	61892350	ENSSSCT00000017253	ENSSSCG00000015845	ENSMUSG00000031585
circRNA10397	chr15	62951002	62952194	ENSSSCT00000017259	ENSSSCG00000015851	ENSMUSG00000031529
circRNA10398	chr15	62969256	62995786	ENSSSCT00000017259	ENSSSCG00000015851	ENSMUSG00000031529
circRNA10399	chr15	66053781	66073684	ENSSSCT00000017270	ENSSSCG00000015859	ENSMUSG00000024260
circRNA104	chr7	91917856	91919110	ENSSSCT00000002524	ENSSSCG00000002266	ENSMUSG00000078671
circRNA10400	chr15	73508752	73519506	ENSSSCT00000017294	ENSSSCG00000015882	ENSMUSG00000026987
circRNA10401	chr15	73508752	73510057	ENSSSCT00000017294	ENSSSCG00000015882	ENSMUSG00000026987
circRNA10402	chr15	73552151	73573786	ENSSSCT00000017294	ENSSSCG00000015882	ENSMUSG00000026987
circRNA10403	chr15	73580843	73587669	ENSSSCT00000017294	ENSSSCG00000015882	ENSMUSG00000026987
circRNA1041	chr2	18698775	18700214	ENSSSCT00000014500	ENSSSCG00000013276	ENSMUSG00000075028
circRNA10410	chr15	86615927	86622694	ENSSSCT00000017361	ENSSSCG00000015944	ENSMUSG00000041997
circRNA10411	chr15	86948961	86982555	ENSSSCT00000023821	ENSSSCG00000015947	ENSMUSG00000041966
circRNA10417	chr15	93599836	93613274	ENSSSCT00000027373	ENSSSCG00000023133	ENSMUSG00000042359
circRNA10418	chr15	97740423	97740971	ENSSSCT00000017440	ENSSSCG00000016017	ENSMUSG00000027006
circRNA10419	chr15	97747096	97750126	ENSSSCT00000017440	ENSSSCG00000016017	ENSMUSG00000027006
circRNA1042	chr2	19835406	19840596	ENSSSCT00000014505	ENSSSCG00000013281	ENSMUSG00000027198
circRNA10420	chr15	97749979	97757643	ENSSSCT00000017440	ENSSSCG00000016017	ENSMUSG00000027006
circRNA10424	chr15	112138368	112167019	ENSSSCT00000017501	ENSSSCG00000016074	ENSMUSG00000052331
circRNA10427	chr15	117561052	117578630	ENSSSCT00000017544	ENSSSCG00000016113	ENSMUSG00000067336
circRNA10429	chr15	122940187	122955363	ENSSSCT00000017580	ENSSSCG00000016147	ENSMUSG00000025949
circRNA1043	chr2	20062875	20116135	ENSSSCT00000027104	ENSSSCG00000021739	ENSMUSG00000027195
circRNA10430	chr15	124309545	124334410	ENSSSCT00000017586	ENSSSCG00000016153	ENSMUSG00000055567
circRNA10432	chr15	131242980	131264493	ENSSSCT00000017615	ENSSSCG00000016177	ENSMUSG00000026187
circRNA10433	chr15	131291073	131292628	ENSSSCT00000017615	ENSSSCG00000016177	ENSMUSG00000026187
circRNA10434	chr15	133519080	133572944	ENSSSCT00000017635	ENSSSCG00000016194	ENSMUSG00000033364
circRNA10435	chr15	133531311	133592588	ENSSSCT00000017635	ENSSSCG00000016194	ENSMUSG00000033364
circRNA10436	chr15	133537128	133539392	ENSSSCT00000017635	ENSSSCG00000016194	ENSMUSG00000033364
circRNA10437	chr15	133539228	133543845	ENSSSCT00000017635	ENSSSCG00000016194	ENSMUSG00000033364
circRNA10438	chr15	133542340	133572944	ENSSSCT00000017635	ENSSSCG00000016194	ENSMUSG00000033364
circRNA10439	chr15	133558194	133570976	ENSSSCT00000017635	ENSSSCG00000016194	ENSMUSG00000033364
circRNA1044	chr2	20608547	20615452	ENSSSCT00000014508	ENSSSCG00000013284	ENSMUSG00000027194
circRNA10440	chr15	133558194	133572944	ENSSSCT00000017635	ENSSSCG00000016194	ENSMUSG00000033364
circRNA10447	chr15	152385966	152396274	ENSSSCT00000017795	ENSSSCG00000016340	ENSMUSG00000026311
circRNA10448	chr15	155078849	155088924	ENSSSCT00000017834	ENSSSCG00000016379	ENSMUSG00000034088
circRNA10449	chr15	157051438	157054671	ENSSSCT00000017851	ENSSSCG00000016395	ENSMUSG00000036202
circRNA1045	chr2	20619672	20620949	ENSSSCT00000014508	ENSSSCG00000013284	ENSMUSG00000027194
circRNA10452	chr14	21508995	21567369	ENSSSCT00000010650	ENSSSCG00000009714	ENSMUSG00000031644
circRNA10453	chr14	21576022	21611312	ENSSSCT00000010650	ENSSSCG00000009714	ENSMUSG00000031644
circRNA10454	chr14	23216098	23259969	ENSSSCT00000010659	ENSSSCG00000009722	ENSMUSG00000054162
circRNA10455	chr14	24791651	24796245	ENSSSCT00000024610	ENSSSCG00000028018	ENSMUSG00000029505
circRNA10462	chr14	31272914	31289099	ENSSSCT00000010718	ENSSSCG00000009776	ENSMUSG00000038095
circRNA10466	chr14	34675990	34717605	ENSSSCT00000010778	ENSSSCG00000009834	ENSMUSG00000042605
circRNA10467	chr14	34701542	34729763	ENSSSCT00000010778	ENSSSCG00000009834	ENSMUSG00000042605
circRNA10468	chr14	34705432	34729763	ENSSSCT00000010778	ENSSSCG00000009834	ENSMUSG00000042605
circRNA10469	chr14	36541435	36578804	ENSSSCT00000010796	ENSSSCG00000009850	ENSMUSG00000061288
circRNA10470	chr14	36577519	36588339	ENSSSCT00000010796	ENSSSCG00000009850	ENSMUSG00000061288
circRNA10475	chr14	43179929	43188512	ENSSSCT00000010867	ENSSSCG00000009917	ENSMUSG00000029550
circRNA10476	chr14	49996854	50024055	ENSSSCT00000010951	ENSSSCG00000009994	ENSMUSG00000034354
circRNA10477	chr14	49996854	50004223	ENSSSCT00000010951	ENSSSCG00000009994	ENSMUSG00000034354
circRNA1048	chr2	29213178	29213562	ENSSSCT00000014531	ENSSSCG00000013305	ENSMUSG00000027184
circRNA10481	chr14	57783564	57789505	ENSSSCT00000011103	ENSSSCG00000010142	ENSMUSG00000021313
circRNA10482	chr14	60097680	60124073	ENSSSCT00000011120	ENSSSCG00000010156	ENSMUSG00000039219
circRNA10485	chr14	64137426	64152302	ENSSSCT00000011146	ENSSSCG00000010180	ENSMUSG00000037300
circRNA10488	chr14	71903291	71915927	ENSSSCT00000011192	ENSSSCG00000010226	ENSMUSG00000037876
circRNA1049	chr2	29213178	29216402	ENSSSCT00000014531	ENSSSCG00000013305	ENSMUSG00000027184
circRNA10490	chr14	77572535	77573487	ENSSSCT00000011206	ENSSSCG00000010239	ENSMUSG00000020070
circRNA10491	chr14	77572535	77596608	ENSSSCT00000011206	ENSSSCG00000010239	ENSMUSG00000020070
circRNA10492	chr14	77581776	77600868	ENSSSCT00000011206	ENSSSCG00000010239	ENSMUSG00000020070
circRNA10493	chr14	78234225	78253641	ENSSSCT00000011220	ENSSSCG00000010250	ENSMUSG00000020078
circRNA10494	chr14	78244907	78250994	ENSSSCT00000011220	ENSSSCG00000010250	ENSMUSG00000020078
circRNA105	chr7	91923039	91952828	ENSSSCT00000002524	ENSSSCG00000002266	ENSMUSG00000078671
circRNA1050	chr2	30034059	30057948	ENSSSCT00000014538	ENSSSCG00000013312	ENSMUSG00000027177
circRNA10500	chr14	82403576	82407388	ENSSSCT00000011274	ENSSSCG00000010301	ENSMUSG00000021816
circRNA10501	chr14	82403576	82411103	ENSSSCT00000011274	ENSSSCG00000010301	ENSMUSG00000021816
circRNA10503	chr14	89068029	89068249	ENSSSCT00000011322	ENSSSCG00000010342	ENSMUSG00000037833
circRNA10507	chr14	95556811	95592563	ENSSSCT00000022588	ENSSSCG00000027767	ENSMUSG00000041471
circRNA10508	chr14	97914495	97920104	ENSSSCT00000011375	ENSSSCG00000010391	ENSMUSG00000054051
circRNA10509	chr14	97974694	97977123	ENSSSCT00000011375	ENSSSCG00000010391	ENSMUSG00000054051
circRNA1051	chr2	30149463	30150564	ENSSSCT00000014538	ENSSSCG00000013312	ENSMUSG00000027177
circRNA10513	chr14	112937729	112947270	ENSSSCT00000011453	ENSSSCG00000010465	ENSMUSG00000024811
circRNA1052	chr2	30477465	30481157	ENSSSCT00000014540	ENSSSCG00000013314	ENSMUSG00000074994
circRNA10523	chr14	122682984	122690258	ENSSSCT00000011561	ENSSSCG00000010569	ENSMUSG00000025220
circRNA10526	chr14	131878361	131886980	ENSSSCT00000011621	ENSSSCG00000010625	ENSMUSG00000024974
circRNA10529	chr14	135913412	135917823	ENSSSCT00000011650	ENSSSCG00000010651	ENSMUSG00000025085
circRNA1053	chr2	30477465	30491902	ENSSSCT00000014540	ENSSSCG00000013314	ENSMUSG00000074994
circRNA10530	chr14	136306844	136311233	ENSSSCT00000011651	ENSSSCG00000010652	ENSMUSG00000033478
circRNA10531	chr14	136308649	136311233	ENSSSCT00000011651	ENSSSCG00000010652	ENSMUSG00000033478
circRNA10532	chr14	141164858	141166607	ENSSSCT00000011688	ENSSSCG00000010687	ENSMUSG00000042105
circRNA10534	chr14	143448367	143462737	ENSSSCT00000011708	ENSSSCG00000010702	ENSMUSG00000040268
circRNA1054	chr2	30491227	30491902	ENSSSCT00000014540	ENSSSCG00000013314	ENSMUSG00000074994
circRNA10541	chrX	14166333	14179050	ENSSSCT00000013287	ENSSSCG00000012148	ENSMUSG00000031357
circRNA10544	chrX	19059324	19131462	ENSSSCT00000035336	ENSSSCG00000012164	ENSMUSG00000025658
circRNA10545	chrX	22152768	22162241	ENSSSCT00000035302	ENSSSCG00000012182	ENSMUSG00000035246
circRNA1055	chr2	32547101	32639024	ENSSSCT00000014554	ENSSSCG00000013327	ENSMUSG00000016386
circRNA10550	chrX	47349964	47352805	ENSSSCT00000033024	ENSSSCG00000012276	ENSMUSG00000037217
circRNA10551	chrX	51889184	51899981	ENSSSCT00000013481	ENSSSCG00000012328	ENSMUSG00000025261
circRNA10555	chrX	68449374	68466076	ENSSSCT00000013585	ENSSSCG00000012424	ENSMUSG00000031333
circRNA10558	chrX	77199964	77219590	ENSSSCT00000013622	ENSSSCG00000012456	ENSMUSG00000025665
circRNA10559	chrX	78862591	78881582	ENSSSCT00000034355	ENSSSCG00000012463	ENSMUSG00000025531
circRNA1056	chr2	32628516	32639024	ENSSSCT00000034692	ENSSSCG00000013327	ENSMUSG00000016386
circRNA10560	chrX	86132408	86217418	ENSSSCT00000013641	ENSSSCG00000012474	ENSMUSG00000034480
circRNA10564	chrX	113415921	113421145	ENSSSCT00000035250	ENSSSCG00000012617	ENSMUSG00000036572
circRNA10565	chrX	115731694	115731881	ENSSSCT00000013819	ENSSSCG00000012638	ENSMUSG00000001986
circRNA10566	chrX	116341278	116416155	ENSSSCT00000013823	ENSSSCG00000012642	ENSMUSG00000025862
circRNA1057	chr2	34848804	34851031	ENSSSCT00000014560	ENSSSCG00000013332	ENSMUSG00000027115
circRNA10571	chrX	143162695	143167577	ENSSSCT00000014012	ENSSSCG00000012818	ENSMUSG00000031196
circRNA10572	chr7	82092	145901	ENSSSCT00000001075	ENSSSCG00000000985	ENSMUSG00000021357
circRNA10574	chr7	10297937	10308853	ENSSSCT00000001150	ENSSSCG00000001056	ENSMUSG00000038546
circRNA10576	chr7	14111122	14128481	ENSSSCT00000025406	ENSSSCG00000026034	ENSMUSG00000021374
circRNA10577	chr7	14114606	14118552	ENSSSCT00000025406	ENSSSCG00000026034	ENSMUSG00000021374
circRNA1058	chr2	35512252	35584957	ENSSSCT00000014563	ENSSSCG00000013335	ENSMUSG00000050199
circRNA10581	chr7	27506638	27509035	ENSSSCT00000035041	ENSSSCG00000001409	ENSMUSG00000024393
circRNA10582	chr7	33100021	33110476	ENSSSCT00000026804	ENSSSCG00000029539	ENSMUSG00000004768
circRNA10584	chr7	33696414	33722448	ENSSSCT00000001671	ENSSSCG00000001499	ENSMUSG00000026131
circRNA10587	chr7	36662231	36671942	ENSSSCT00000001733	ENSSSCG00000001555	ENSMUSG00000036196
circRNA10590	chr7	47236591	47240511	ENSSSCT00000001917	ENSSSCG00000001715	ENSMUSG00000023960
circRNA10597	chr7	61632459	61710893	ENSSSCT00000002090	ENSSSCG00000001865	ENSMUSG00000034007
circRNA10598	chr7	62829756	62830084	ENSSSCT00000002103	ENSSSCG00000001878	ENSMUSG00000032290
circRNA106	chr7	91925254	91950519	ENSSSCT00000002524	ENSSSCG00000002266	ENSMUSG00000078671
circRNA10601	chr7	73050972	73073314	ENSSSCT00000002203	ENSSSCG00000001970	ENSMUSG00000035181
circRNA10602	chr7	73060730	73071300	ENSSSCT00000002203	ENSSSCG00000001970	ENSMUSG00000035181
circRNA10603	chr7	73081330	73102497	ENSSSCT00000002203	ENSSSCG00000001970	ENSMUSG00000035181
circRNA10604	chr7	73081330	73119159	ENSSSCT00000002203	ENSSSCG00000001970	ENSMUSG00000035181
circRNA10605	chr7	73100247	73129342	ENSSSCT00000002203	ENSSSCG00000001970	ENSMUSG00000035181
circRNA10606	chr7	73120980	73123784	ENSSSCT00000002203	ENSSSCG00000001970	ENSMUSG00000035181
circRNA10607	chr7	73125807	73127409	ENSSSCT00000002203	ENSSSCG00000001970	ENSMUSG00000035181
circRNA10609	chr7	81248635	81256690	ENSSSCT00000028312	ENSSSCG00000002032	ENSMUSG00000022180
circRNA1061	chr2	43925422	43928217	ENSSSCT00000014599	ENSSSCG00000013367	ENSMUSG00000006599
circRNA10610	chr7	91890126	91895327	ENSSSCT00000002524	ENSSSCG00000002266	ENSMUSG00000078671
circRNA10611	chr7	91917856	91918031	ENSSSCT00000002524	ENSSSCG00000002266	ENSMUSG00000078671
circRNA10612	chr7	91917856	91939138	ENSSSCT00000002524	ENSSSCG00000002266	ENSMUSG00000078671
circRNA10613	chr7	91925254	91982115	ENSSSCT00000002524	ENSSSCG00000002266	ENSMUSG00000078671
circRNA10614	chr7	91949364	91964590	ENSSSCT00000002524	ENSSSCG00000002266	ENSMUSG00000078671
circRNA10616	chr7	97058335	97101356	ENSSSCT00000002545	ENSSSCG00000002285	ENSMUSG00000047454
circRNA10617	chr7	97118845	97156735	ENSSSCT00000002545	ENSSSCG00000002285	ENSMUSG00000047454
circRNA10618	chr7	97312228	97353919	ENSSSCT00000002548	ENSSSCG00000002287	ENSMUSG00000021112
circRNA1062	chr2	43972990	43973332	ENSSSCT00000014600	ENSSSCG00000013368	ENSMUSG00000014418
circRNA10620	chr7	97744029	97746028	ENSSSCT00000027525	ENSSSCG00000002296	ENSMUSG00000066441
circRNA10629	chr7	116838250	116846628	ENSSSCT00000002693	ENSSSCG00000002424	ENSMUSG00000021007
circRNA1063	chr2	43974053	43984295	ENSSSCT00000014600	ENSSSCG00000013368	ENSMUSG00000014418
circRNA10630	chr7	116971793	116973166	ENSSSCT00000002695	ENSSSCG00000002426	ENSMUSG00000021012
circRNA10631	chr7	116973006	116975944	ENSSSCT00000002695	ENSSSCG00000002426	ENSMUSG00000021012
circRNA10632	chr7	117061597	117113749	ENSSSCT00000002696	ENSSSCG00000002427	ENSMUSG00000051166
circRNA10633	chr7	117145061	117152156	ENSSSCT00000002696	ENSSSCG00000002427	ENSMUSG00000051166
circRNA10635	chr7	119957967	119966852	ENSSSCT00000002713	ENSSSCG00000002443	ENSMUSG00000021187
circRNA10637	chr7	120856218	120878178	ENSSSCT00000002725	ENSSSCG00000002455	ENSMUSG00000021192
circRNA10638	chr7	120858510	120868427	ENSSSCT00000002725	ENSSSCG00000002455	ENSMUSG00000021192
circRNA10639	chr7	120858510	120870889	ENSSSCT00000002725	ENSSSCG00000002455	ENSMUSG00000021192
circRNA1064	chr2	43984992	43989297	ENSSSCT00000014600	ENSSSCG00000013368	ENSMUSG00000014418
circRNA10640	chr7	121219839	121232103	ENSSSCT00000002732	ENSSSCG00000002461	ENSMUSG00000041702
circRNA10641	chr7	123602136	123621989	ENSSSCT00000022914	ENSSSCG00000028225	ENSMUSG00000041415
circRNA10642	chr7	124774765	124796779	ENSSSCT00000002780	ENSSSCG00000002502	ENSMUSG00000041341
circRNA10643	chr7	124802729	124818376	ENSSSCT00000002780	ENSSSCG00000002502	ENSMUSG00000041341
circRNA10644	chr7	128024097	128030076	ENSSSCT00000002786	ENSSSCG00000002508	ENSMUSG00000056770
circRNA10646	chr7	128914263	128960887	ENSSSCT00000002804	ENSSSCG00000002525	ENSMUSG00000021277
circRNA10647	chr7	129891345	129893327	ENSSSCT00000002821	ENSSSCG00000002540	ENSMUSG00000017843
circRNA10648	chr7	130879957	130883781	ENSSSCT00000002830	ENSSSCG00000002547	ENSMUSG00000021288
circRNA1065	chr2	45021103	45038901	ENSSSCT00000024535	ENSSSCG00000025406	ENSMUSG00000030660
circRNA10651	chr6	13057542	13078010	ENSSSCT00000030720	ENSSSCG00000030420	ENSMUSG00000003316
circRNA10652	chr6	13097978	13101783	ENSSSCT00000030720	ENSSSCG00000030420	ENSMUSG00000003316
circRNA10653	chr6	13117422	13123203	ENSSSCT00000030720	ENSSSCG00000030420	ENSMUSG00000003316
circRNA10654	chr6	14354902	14373409	ENSSSCT00000003036	ENSSSCG00000002740	ENSMUSG00000031731
circRNA10655	chr6	16594491	16597114	ENSSSCT00000003056	ENSSSCG00000002759	ENSMUSG00000031916
circRNA10659	chr6	37882838	37883618	ENSSSCT00000025063	ENSSSCG00000022521	ENSMUSG00000043671
circRNA1066	chr2	45023926	45033276	ENSSSCT00000024535	ENSSSCG00000025406	ENSMUSG00000030660
circRNA10660	chr6	38144053	38144772	ENSSSCT00000003160	ENSSSCG00000002859	ENSMUSG00000034867
circRNA10664	chr6	48351537	48356123	ENSSSCT00000003450	ENSSSCG00000003111	ENSMUSG00000052833
circRNA10665	chr6	48354133	48396245	ENSSSCT00000003450	ENSSSCG00000003111	ENSMUSG00000052833
circRNA1067	chr2	45062228	45067459	ENSSSCT00000024535	ENSSSCG00000025406	ENSMUSG00000030660
circRNA10674	chr6	74979467	75062084	ENSSSCT00000003922	ENSSSCG00000003531	ENSMUSG00000036940
circRNA10675	chr6	78476142	78492871	ENSSSCT00000032017	ENSSSCG00000024927	ENSMUSG00000028879
circRNA10677	chr6	83025822	83028390	ENSSSCT00000023350	ENSSSCG00000028423	ENSMUSG00000057236
circRNA10678	chr6	83025822	83028967	ENSSSCT00000023350	ENSSSCG00000028423	ENSMUSG00000057236
circRNA10679	chr6	85040605	85048644	ENSSSCT00000004023	ENSSSCG00000003627	ENSMUSG00000042446
circRNA1068	chr2	45065086	45067459	ENSSSCT00000024535	ENSSSCG00000025406	ENSMUSG00000030660
circRNA10682	chr6	88257154	88313189	ENSSSCT00000004050	ENSSSCG00000003654	ENSMUSG00000028649
circRNA10683	chr6	88284256	88290327	ENSSSCT00000004050	ENSSSCG00000003654	ENSMUSG00000028649
circRNA10684	chr6	88344356	88354325	ENSSSCT00000004050	ENSSSCG00000003654	ENSMUSG00000028649
circRNA10685	chr6	89940223	89970988	ENSSSCT00000004070	ENSSSCG00000003673	ENSMUSG00000024542
circRNA10686	chr6	92090650	92102784	ENSSSCT00000004080	ENSSSCG00000003682	ENSMUSG00000034647
circRNA10687	chr6	92163364	92172175	ENSSSCT00000004081	ENSSSCG00000003683	ENSMUSG00000024099
circRNA10691	chr6	98766120	98777781	ENSSSCT00000029907	ENSSSCG00000021893	ENSMUSG00000024290
circRNA10692	chr6	98782221	98803000	ENSSSCT00000026467	ENSSSCG00000021893	ENSMUSG00000024290
circRNA10693	chr6	99470381	99506112	ENSSSCT00000025346	ENSSSCG00000025478	ENSMUSG00000024294
circRNA10694	chr6	99489396	99536373	ENSSSCT00000025346	ENSSSCG00000025478	ENSMUSG00000024294
circRNA10696	chr6	100723128	100726469	ENSSSCT00000004104	ENSSSCG00000003705	ENSMUSG00000040957
circRNA10697	chr6	101724150	101794738	ENSSSCT00000004111	ENSSSCG00000003712	ENSMUSG00000044252
circRNA10698	chr6	101779796	101804423	ENSSSCT00000004111	ENSSSCG00000003712	ENSMUSG00000044252
circRNA10699	chr6	103831012	103843112	ENSSSCT00000004118	ENSSSCG00000003718	ENSMUSG00000054321
circRNA107	chr7	91932958	91952828	ENSSSCT00000002524	ENSSSCG00000002266	ENSMUSG00000078671
circRNA10700	chr6	103842483	103911899	ENSSSCT00000004118	ENSSSCG00000003718	ENSMUSG00000054321
circRNA10701	chr6	105317507	105328769	ENSSSCT00000004122	ENSSSCG00000003722	ENSMUSG00000024304
circRNA10704	chr6	113109417	113140634	ENSSSCT00000023176	ENSSSCG00000027935	ENSMUSG00000034295
circRNA10706	chr6	125476805	125477945	ENSSSCT00000004169	ENSSSCG00000003771	ENSMUSG00000028034
circRNA10707	chr6	125927941	125928286	ENSSSCT00000004174	ENSSSCG00000003772	ENSMUSG00000039068
circRNA10709	chr6	132124985	132169325	ENSSSCT00000004194	ENSSSCG00000003790	ENSMUSG00000039988
circRNA1071	chr2	49882526	49912043	ENSSSCT00000014637	ENSSSCG00000013399	ENSMUSG00000055320
circRNA10710	chr6	132195677	132213693	ENSSSCT00000004195	ENSSSCG00000003791	ENSMUSG00000055436
circRNA10711	chr6	135431554	135433729	ENSSSCT00000004213	ENSSSCG00000003807	ENSMUSG00000028528
circRNA10712	chr6	136150997	136158436	ENSSSCT00000005331	ENSSSCG00000004829	ENSMUSG00000028532
circRNA10713	chr6	146619070	146625211	ENSSSCT00000004260	ENSSSCG00000003848	ENSMUSG00000028613
circRNA10717	chr6	147623208	147657973	ENSSSCT00000004275	ENSSSCG00000003863	ENSMUSG00000034557
circRNA10718	chr6	147629916	147657973	ENSSSCT00000004275	ENSSSCG00000003863	ENSMUSG00000034557
circRNA10719	chr6	148401539	148417858	ENSSSCT00000004284	ENSSSCG00000003872	ENSMUSG00000028552
circRNA10720	chr6	148463817	148475711	ENSSSCT00000004284	ENSSSCG00000003872	ENSMUSG00000028552
circRNA10721	chr6	148924023	149217315	ENSSSCT00000036500	ENSSSCG00000003877	ENSMUSG00000010517
circRNA10722	chr6	149027711	149112188	ENSSSCT00000004289	ENSSSCG00000003877	ENSMUSG00000010517
circRNA10727	chr5	2734257	2767456	ENSSSCT00000000029	ENSSSCG00000000028	ENSMUSG00000022441
circRNA10729	chr5	4583340	4584587	ENSSSCT00000000074	ENSSSCG00000000068	ENSMUSG00000055024
circRNA10730	chr5	4589216	4594756	ENSSSCT00000000074	ENSSSCG00000000068	ENSMUSG00000055024
circRNA10731	chr5	4617234	4618748	ENSSSCT00000026332	ENSSSCG00000000068	ENSMUSG00000055024
circRNA10732	chr5	4617234	4623047	ENSSSCT00000000074	ENSSSCG00000000068	ENSMUSG00000055024
circRNA10734	chr5	6775857	6776152	ENSSSCT00000000110	ENSSSCG00000000104	ENSMUSG00000055065
circRNA10735	chr5	13498409	13512479	ENSSSCT00000000177	ENSSSCG00000000168	ENSMUSG00000020037
circRNA10738	chr5	17115286	17134129	ENSSSCT00000028346	ENSSSCG00000029196	ENSMUSG00000023026
circRNA10739	chr5	17117262	17134129	ENSSSCT00000028346	ENSSSCG00000029196	ENSMUSG00000023026
circRNA10740	chr5	17121476	17136642	ENSSSCT00000028346	ENSSSCG00000029196	ENSMUSG00000023026
circRNA10741	chr5	17673515	17728218	ENSSSCT00000000245	ENSSSCG00000000228	ENSMUSG00000023033
circRNA10742	chr5	17673515	17678504	ENSSSCT00000000245	ENSSSCG00000000228	ENSMUSG00000023033
circRNA10743	chr5	17673515	17691864	ENSSSCT00000000245	ENSSSCG00000000228	ENSMUSG00000023033
circRNA10744	chr5	17737142	17758157	ENSSSCT00000000245	ENSSSCG00000000228	ENSMUSG00000023033
circRNA10750	chr5	31795585	31806332	ENSSSCT00000025861	ENSSSCG00000029815	ENSMUSG00000020121
circRNA10751	chr5	34152199	34154697	ENSSSCT00000000516	ENSSSCG00000000478	ENSMUSG00000034813
circRNA10752	chr5	43273533	43283727	ENSSSCT00000029484	ENSSSCG00000027503	ENSMUSG00000020189
circRNA10753	chr5	47708908	47722423	ENSSSCT00000000584	ENSSSCG00000000541	ENSMUSG00000030303
circRNA10755	chr5	50304124	50316966	ENSSSCT00000000596	ENSSSCG00000000553	ENSMUSG00000040234
circRNA10758	chr5	57064654	57121077	ENSSSCT00000000633	ENSSSCG00000000588	ENSMUSG00000030231
circRNA10760	chr5	61475230	61500799	ENSSSCT00000000658	ENSSSCG00000000612	ENSMUSG00000030213
circRNA10761	chr5	63625257	63632464	ENSSSCT00000000671	ENSSSCG00000000625	ENSMUSG00000030201
circRNA10762	chr5	63642488	63644022	ENSSSCT00000000671	ENSSSCG00000000625	ENSMUSG00000030201
circRNA10763	chr5	70411450	70422102	ENSSSCT00000000818	ENSSSCG00000000754	ENSMUSG00000030166
circRNA10764	chr5	70515829	70647555	ENSSSCT00000000819	ENSSSCG00000000755	ENSMUSG00000030172
circRNA10766	chr5	83048864	83082256	ENSSSCT00000000911	ENSSSCG00000000838	ENSMUSG00000034591
circRNA10768	chr5	87157448	87174095	ENSSSCT00000000956	ENSSSCG00000000873	ENSMUSG00000035189
circRNA10770	chr5	88187371	88195251	ENSSSCT00000028017	ENSSSCG00000026697	ENSMUSG00000019951
circRNA10776	chr5	94451221	94463641	ENSSSCT00000000996	ENSSSCG00000000912	ENSMUSG00000036499
circRNA10780	chr5	99086346	99099249	ENSSSCT00000001011	ENSSSCG00000000926	ENSMUSG00000019971
circRNA10781	chr5	99102809	99110434	ENSSSCT00000001011	ENSSSCG00000000926	ENSMUSG00000019971
circRNA10785	chr5	110441061	110469054	ENSSSCT00000001060	ENSSSCG00000000970	ENSMUSG00000036561
circRNA10791	chr4	20045769	20052708	ENSSSCT00000034055	ENSSSCG00000005998	ENSMUSG00000022419
circRNA10794	chr4	37103789	37106561	ENSSSCT00000024569	ENSSSCG00000023873	ENSMUSG00000037458
circRNA10795	chr4	42114119	42127212	ENSSSCT00000006675	ENSSSCG00000006084	ENSMUSG00000022255
circRNA10796	chr4	43518200	43518358	ENSSSCT00000006680	ENSSSCG00000006089	ENSMUSG00000021518
circRNA108	chr7	91932958	91964590	ENSSSCT00000002524	ENSSSCG00000002266	ENSMUSG00000078671
circRNA10801	chr4	55200814	55225326	ENSSSCT00000006728	ENSSSCG00000006135	ENSMUSG00000028228
circRNA10802	chr4	55310960	55368458	ENSSSCT00000006730	ENSSSCG00000006137	ENSMUSG00000041058
circRNA10803	chr4	55318260	55333311	ENSSSCT00000006730	ENSSSCG00000006137	ENSMUSG00000041058
circRNA10804	chr4	55333062	55335142	ENSSSCT00000006730	ENSSSCG00000006137	ENSMUSG00000041058
circRNA10805	chr4	55368160	55379564	ENSSSCT00000006730	ENSSSCG00000006137	ENSMUSG00000041058
circRNA10807	chr4	68358494	68360347	ENSSSCT00000006778	ENSSSCG00000006184	ENSMUSG00000025925
circRNA10812	chr4	79034573	79039936	ENSSSCT00000006828	ENSSSCG00000006231	ENSMUSG00000041235
circRNA10813	chr4	79046059	79059937	ENSSSCT00000006828	ENSSSCG00000006231	ENSMUSG00000041235
circRNA10814	chr4	84287792	84332684	ENSSSCT00000006862	ENSSSCG00000006263	ENSMUSG00000033793
circRNA10815	chr4	87305158	87322078	ENSSSCT00000006873	ENSSSCG00000006274	ENSMUSG00000022672
circRNA10816	chr4	88588344	88607994	ENSSSCT00000006882	ENSSSCG00000006282	ENSMUSG00000026585
circRNA10817	chr4	88593582	88636542	ENSSSCT00000006882	ENSSSCG00000006282	ENSMUSG00000026585
circRNA1082	chr2	58635553	58641626	ENSSSCT00000025508	ENSSSCG00000025839	ENSMUSG00000036054
circRNA10820	chr4	98044696	98065430	ENSSSCT00000006999	ENSSSCG00000006386	ENSMUSG00000026553
circRNA10821	chr4	98066561	98071965	ENSSSCT00000006999	ENSSSCG00000006386	ENSMUSG00000026553
circRNA10822	chr4	98120655	98134217	ENSSSCT00000007001	ENSSSCG00000006388	ENSMUSG00000026554
circRNA10823	chr4	98125120	98134217	ENSSSCT00000007001	ENSSSCG00000006388	ENSMUSG00000026554
circRNA10825	chr4	104004734	104006154	ENSSSCT00000007168	ENSSSCG00000006543	ENSMUSG00000027951
circRNA10827	chr4	106615781	106624571	ENSSSCT00000007254	ENSSSCG00000006620	ENSMUSG00000005968
circRNA10828	chr4	106690698	106690929	ENSSSCT00000007253	ENSSSCG00000006619	ENSMUSG00000028136
circRNA10829	chr4	106998600	107016145	ENSSSCT00000007256	ENSSSCG00000006622	ENSMUSG00000038902
circRNA1083	chr2	59040088	59041075	ENSSSCT00000015191	ENSSSCG00000013905	ENSMUSG00000019428
circRNA10830	chr4	107525951	107529856	ENSSSCT00000007281	ENSSSCG00000006645	ENSMUSG00000015697
circRNA10844	chr4	129623874	129636841	ENSSSCT00000007523	ENSSSCG00000006870	ENSMUSG00000089911
circRNA10845	chr4	129763283	129779905	ENSSSCT00000007525	ENSSSCG00000006872	ENSMUSG00000033400
circRNA10846	chr4	129785353	129792899	ENSSSCT00000007525	ENSSSCG00000006872	ENSMUSG00000033400
circRNA10847	chr4	131852584	132180119	ENSSSCT00000007532	ENSSSCG00000006878	ENSMUSG00000033308
circRNA10848	chr4	132153338	132153522	ENSSSCT00000007532	ENSSSCG00000006878	ENSMUSG00000033308
circRNA10849	chr4	132343872	132405374	ENSSSCT00000007532	ENSSSCG00000006878	ENSMUSG00000033308
circRNA10852	chr4	137142869	137167200	ENSSSCT00000007570	ENSSSCG00000006912	ENSMUSG00000043410
circRNA10856	chr3	9424029	9424334	ENSSSCT00000008422	ENSSSCG00000007681	ENSMUSG00000029705
circRNA10857	chr3	10470262	10480087	ENSSSCT00000030732	ENSSSCG00000027342	ENSMUSG00000002748
circRNA10858	chr3	10470262	10491532	ENSSSCT00000030732	ENSSSCG00000027342	ENSMUSG00000002748
circRNA10864	chr3	19102747	19108851	ENSSSCT00000008560	ENSSSCG00000007812	ENSMUSG00000000131
circRNA10865	chr3	19640792	19646973	ENSSSCT00000008564	ENSSSCG00000007815	ENSMUSG00000032777
circRNA10866	chr3	22548280	22565409	ENSSSCT00000008580	ENSSSCG00000007830	ENSMUSG00000030779
circRNA10867	chr3	24293127	24314292	ENSSSCT00000008589	ENSSSCG00000007839	ENSMUSG00000035064
circRNA10869	chr3	38649950	38657149	ENSSSCT00000008693	ENSSSCG00000007931	ENSMUSG00000022536
circRNA1087	chr2	60814636	60834916	ENSSSCT00000015136	ENSSSCG00000013857	ENSMUSG00000006276
circRNA10876	chr3	49711888	49712739	ENSSSCT00000008913	ENSSSCG00000008136	ENSMUSG00000003226
circRNA1088	chr2	61866062	61872040	ENSSSCT00000027972	ENSSSCG00000022227	ENSMUSG00000024002
circRNA10882	chr3	61482248	61485169	ENSSSCT00000030815	ENSSSCG00000024564	ENSMUSG00000052337
circRNA10887	chr3	76341259	76371260	ENSSSCT00000009130	ENSSSCG00000008337	ENSMUSG00000057230
circRNA10888	chr3	76491303	76499747	ENSSSCT00000009132	ENSSSCG00000008339	ENSMUSG00000029992
circRNA1089	chr2	61866062	61875892	ENSSSCT00000027972	ENSSSCG00000022227	ENSMUSG00000024002
circRNA10890	chr3	80503583	80516932	ENSSSCT00000009152	ENSSSCG00000008358	ENSMUSG00000020152
circRNA10892	chr3	90673158	90690302	ENSSSCT00000009203	ENSSSCG00000008406	ENSMUSG00000032740
circRNA10893	chr3	90740753	90767877	ENSSSCT00000009201	ENSSSCG00000008404	ENSMUSG00000020459
circRNA10895	chr3	92448986	92460679	ENSSSCT00000009212	ENSSSCG00000008412	ENSMUSG00000040850
circRNA10896	chr3	92528897	92540150	ENSSSCT00000009214	ENSSSCG00000008414	ENSMUSG00000020311
circRNA10898	chr3	98686024	98686730	ENSSSCT00000028062	ENSSSCG00000029485	ENSMUSG00000005371
circRNA10899	chr3	101072859	101079220	ENSSSCT00000009247	ENSSSCG00000008445	ENSMUSG00000024135
circRNA109	chr7	91938950	91982115	ENSSSCT00000002524	ENSSSCG00000002266	ENSMUSG00000078671
circRNA1090	chr2	61870482	61885100	ENSSSCT00000027972	ENSSSCG00000022227	ENSMUSG00000024002
circRNA10903	chr3	109696599	109707374	ENSSSCT00000009300	ENSSSCG00000008498	ENSMUSG00000039414
circRNA10904	chr3	109701753	109716120	ENSSSCT00000009300	ENSSSCG00000008498	ENSMUSG00000039414
circRNA10905	chr3	109882586	109886839	ENSSSCT00000009301	ENSSSCG00000008499	ENSMUSG00000024077
circRNA10906	chr3	113960299	114016670	ENSSSCT00000009316	ENSSSCG00000008513	ENSMUSG00000024073
circRNA10907	chr3	113999359	114040093	ENSSSCT00000009316	ENSSSCG00000008513	ENSMUSG00000024073
circRNA10908	chr3	114015538	114040093	ENSSSCT00000009316	ENSSSCG00000008513	ENSMUSG00000024073
circRNA10909	chr3	114020620	114039242	ENSSSCT00000009316	ENSSSCG00000008513	ENSMUSG00000024073
circRNA10910	chr3	114039113	114042762	ENSSSCT00000009316	ENSSSCG00000008513	ENSMUSG00000024073
circRNA10911	chr3	114074966	114081005	ENSSSCT00000009316	ENSSSCG00000008513	ENSMUSG00000024073
circRNA10912	chr3	114077581	114081005	ENSSSCT00000009316	ENSSSCG00000008513	ENSMUSG00000024073
circRNA10913	chr3	114326822	114349268	ENSSSCT00000009319	ENSSSCG00000008515	ENSMUSG00000058704
circRNA10914	chr3	116977669	117001691	ENSSSCT00000009339	ENSSSCG00000008535	ENSMUSG00000024059
circRNA10915	chr3	116984129	117001691	ENSSSCT00000009339	ENSSSCG00000008535	ENSMUSG00000024059
circRNA10916	chr3	120136072	120152093	ENSSSCT00000009382	ENSSSCG00000008575	ENSMUSG00000037486
circRNA10917	chr3	121691230	121735485	ENSSSCT00000009393	ENSSSCG00000008583	ENSMUSG00000020640
circRNA10918	chr3	125894304	125899205	ENSSSCT00000009411	ENSSSCG00000008600	ENSMUSG00000020594
circRNA10921	chr3	134697661	134711682	ENSSSCT00000009447	ENSSSCG00000008635	ENSMUSG00000061458
circRNA10926	chr2	8449836	8450577	ENSSSCT00000023479	ENSSSCG00000030653	ENSMUSG00000071650
circRNA10927	chr2	12143255	12146039	ENSSSCT00000014375	ENSSSCG00000013155	ENSMUSG00000024695
circRNA1093	chr2	69326630	69332277	ENSSSCT00000014923	ENSSSCG00000013659	ENSMUSG00000004099
circRNA10930	chr2	17119931	17121079	ENSSSCT00000014469	ENSSSCG00000013249	ENSMUSG00000040549
circRNA10931	chr2	19750076	19758365	ENSSSCT00000014505	ENSSSCG00000013281	ENSMUSG00000027198
circRNA10932	chr2	20494547	20508628	ENSSSCT00000014508	ENSSSCG00000013284	ENSMUSG00000027194
circRNA10933	chr2	29224763	29225004	ENSSSCT00000014531	ENSSSCG00000013305	ENSMUSG00000027184
circRNA10935	chr2	43972990	43990356	ENSSSCT00000014600	ENSSSCG00000013368	ENSMUSG00000014418
circRNA10936	chr2	43974053	43995042	ENSSSCT00000014600	ENSSSCG00000013368	ENSMUSG00000014418
circRNA10937	chr2	44182481	44319660	ENSSSCT00000014607	ENSSSCG00000013373	ENSMUSG00000030839
circRNA1094	chr2	69971304	69976295	ENSSSCT00000014885	ENSSSCG00000013630	ENSMUSG00000033335
circRNA10941	chr2	49901699	49912043	ENSSSCT00000014637	ENSSSCG00000013399	ENSMUSG00000055320
circRNA10947	chr2	58641506	58657092	ENSSSCT00000025508	ENSSSCG00000025839	ENSMUSG00000036054
circRNA10950	chr2	60806762	60834916	ENSSSCT00000015136	ENSSSCG00000013857	ENSMUSG00000006276
circRNA10951	chr2	61773531	61774752	ENSSSCT00000015116	ENSSSCG00000013838	ENSMUSG00000002625
circRNA10953	chr2	69326630	69347336	ENSSSCT00000014923	ENSSSCG00000013659	ENSMUSG00000004099
circRNA10958	chr2	82164235	82170645	ENSSSCT00000015341	ENSSSCG00000014044	ENSMUSG00000021488
circRNA10965	chr2	91104032	91125493	ENSSSCT00000015430	ENSSSCG00000014126	ENSMUSG00000014850
circRNA10966	chr2	91206107	91217079	ENSSSCT00000015430	ENSSSCG00000014126	ENSMUSG00000014850
circRNA10968	chr2	106236891	106268585	ENSSSCT00000028564	ENSSSCG00000029805	ENSMUSG00000021589
circRNA10969	chr2	106257761	106265396	ENSSSCT00000028564	ENSSSCG00000029805	ENSMUSG00000021589
circRNA1097	chr2	73397033	73401363	ENSSSCT00000014781	ENSSSCG00000013534	ENSMUSG00000024212
circRNA10971	chr2	107412680	107440367	ENSSSCT00000015485	ENSSSCG00000014173	ENSMUSG00000023845
circRNA10972	chr2	108991584	108995405	ENSSSCT00000032432	ENSSSCG00000014177	ENSMUSG00000023852
circRNA10973	chr2	108995245	109012889	ENSSSCT00000032432	ENSSSCG00000014177	ENSMUSG00000023852
circRNA10974	chr2	112487768	112497370	ENSSSCT00000015497	ENSSSCG00000014184	ENSMUSG00000026335
circRNA10976	chr2	119165841	119284184	ENSSSCT00000015510	ENSSSCG00000014195	ENSMUSG00000024085
circRNA10977	chr2	119227889	119281017	ENSSSCT00000015510	ENSSSCG00000014195	ENSMUSG00000024085
circRNA10978	chr2	121549319	121555096	ENSSSCT00000015525	ENSSSCG00000014207	ENSMUSG00000005871
circRNA10979	chr2	128449692	128487157	ENSSSCT00000024571	ENSSSCG00000027857	ENSMUSG00000037416
circRNA10980	chr2	128476597	128516806	ENSSSCT00000024571	ENSSSCG00000027857	ENSMUSG00000037416
circRNA10981	chr2	128516665	128528985	ENSSSCT00000024571	ENSSSCG00000027857	ENSMUSG00000037416
circRNA10983	chr2	135129191	135148721	ENSSSCT00000015568	ENSSSCG00000014248	ENSMUSG00000024590
circRNA10985	chr2	139043151	139128038	ENSSSCT00000015589	ENSSSCG00000014267	ENSMUSG00000037533
circRNA10986	chr2	139097672	139113270	ENSSSCT00000015589	ENSSSCG00000014267	ENSMUSG00000037533
circRNA10988	chr2	140376825	140377114	ENSSSCT00000015603	ENSSSCG00000014280	ENSMUSG00000020380
circRNA10989	chr2	142518692	142530871	ENSSSCT00000015628	ENSSSCG00000014304	ENSMUSG00000036391
circRNA10990	chr2	142522062	142522763	ENSSSCT00000015628	ENSSSCG00000014304	ENSMUSG00000036391
circRNA10991	chr2	142524037	142543701	ENSSSCT00000015628	ENSSSCG00000014304	ENSMUSG00000036391
circRNA10992	chr2	148139473	148140466	ENSSSCT00000015694	ENSSSCG00000014364	ENSMUSG00000024483
circRNA10994	chr2	149779440	149781590	ENSSSCT00000015732	ENSSSCG00000014394	ENSMUSG00000060450
circRNA10995	chr2	150641324	150660330	ENSSSCT00000015737	ENSSSCG00000014399	ENSMUSG00000036452
circRNA10996	chr2	150641324	150679275	ENSSSCT00000015737	ENSSSCG00000014399	ENSMUSG00000036452
circRNA10997	chr2	150648583	150679275	ENSSSCT00000015737	ENSSSCG00000014399	ENSMUSG00000036452
circRNA10998	chr2	150766112	150828829	ENSSSCT00000015737	ENSSSCG00000014399	ENSMUSG00000036452
circRNA110	chr7	91949364	91950519	ENSSSCT00000002524	ENSSSCG00000002266	ENSMUSG00000078671
circRNA11000	chr2	156398873	156404032	ENSSSCT00000015769	ENSSSCG00000014427	ENSMUSG00000042211
circRNA11004	chr1	14083797	14089114	ENSSSCT00000004499	ENSSSCG00000004070	ENSMUSG00000046201
circRNA11005	chr1	14114964	14130086	ENSSSCT00000004499	ENSSSCG00000004070	ENSMUSG00000046201
circRNA1101	chr2	80452934	80456550	ENSSSCT00000015315	ENSSSCG00000014020	ENSMUSG00000020368
circRNA11016	chr1	21880747	21886247	ENSSSCT00000004555	ENSSSCG00000004120	ENSMUSG00000090112
circRNA11017	chr1	21896147	21904747	ENSSSCT00000004555	ENSSSCG00000004120	ENSMUSG00000090112
circRNA1102	chr2	80452934	80462260	ENSSSCT00000015315	ENSSSCG00000014020	ENSMUSG00000020368
circRNA11022	chr1	32054762	32093129	ENSSSCT00000004605	ENSSSCG00000004166	ENSMUSG00000019986
circRNA11023	chr1	32169056	32209973	ENSSSCT00000004605	ENSSSCG00000004166	ENSMUSG00000019986
circRNA11024	chr1	33407640	33415246	ENSSSCT00000030224	ENSSSCG00000022387	ENSMUSG00000071359
circRNA11027	chr1	38801765	38829694	ENSSSCT00000004650	ENSSSCG00000004209	ENSMUSG00000019889
circRNA1103	chr2	80452934	80463317	ENSSSCT00000015315	ENSSSCG00000014020	ENSMUSG00000020368
circRNA11030	chr1	48208789	48243790	ENSSSCT00000004692	ENSSSCG00000004245	ENSMUSG00000019856
circRNA11034	chr1	56058918	56083940	ENSSSCT00000004721	ENSSSCG00000004272	ENSMUSG00000073725
circRNA11036	chr1	60905557	60959765	ENSSSCT00000004747	ENSSSCG00000004293	ENSMUSG00000032422
circRNA11037	chr1	60917934	60941431	ENSSSCT00000004747	ENSSSCG00000004293	ENSMUSG00000032422
circRNA11038	chr1	62518193	62523945	ENSSSCT00000004756	ENSSSCG00000004302	ENSMUSG00000028294
circRNA1104	chr2	80454230	80463317	ENSSSCT00000015315	ENSSSCG00000014020	ENSMUSG00000020368
circRNA11041	chr1	74429977	74460814	ENSSSCT00000004804	ENSSSCG00000004347	ENSMUSG00000040410
circRNA11042	chr1	77154072	77407812	ENSSSCT00000004819	ENSSSCG00000004361	ENSMUSG00000056073
circRNA11043	chr1	77521349	77540286	ENSSSCT00000004819	ENSSSCG00000004361	ENSMUSG00000056073
circRNA11047	chr1	92889709	92906713	ENSSSCT00000004918	ENSSSCG00000004453	ENSMUSG00000033419
circRNA11048	chr1	93295617	93385753	ENSSSCT00000035912	ENSSSCG00000004457	ENSMUSG00000034973
circRNA11049	chr1	93383888	93415072	ENSSSCT00000035912	ENSSSCG00000004457	ENSMUSG00000034973
circRNA11050	chr1	93400455	93403062	ENSSSCT00000004923	ENSSSCG00000004457	ENSMUSG00000034973
circRNA11051	chr1	94529065	94530415	ENSSSCT00000004926	ENSSSCG00000004460	ENSMUSG00000035941
circRNA11052	chr1	94556573	94572993	ENSSSCT00000004926	ENSSSCG00000004460	ENSMUSG00000035941
circRNA11053	chr1	97331478	97378276	ENSSSCT00000004936	ENSSSCG00000004469	ENSMUSG00000032258
circRNA11056	chr1	100982305	100995684	ENSSSCT00000004948	ENSSSCG00000004478	ENSMUSG00000033577
circRNA11057	chr1	103510940	103520361	ENSSSCT00000004958	ENSSSCG00000004487	ENSMUSG00000032342
circRNA1106	chr2	82132977	82137621	ENSSSCT00000015341	ENSSSCG00000014044	ENSMUSG00000021488
circRNA11060	chr1	109117091	109118208	ENSSSCT00000004983	ENSSSCG00000004511	ENSMUSG00000025885
circRNA11061	chr1	116808289	116835513	ENSSSCT00000005012	ENSSSCG00000004538	ENSMUSG00000040560
circRNA11062	chr1	118761044	118783546	ENSSSCT00000005035	ENSSSCG00000004558	ENSMUSG00000032384
circRNA11063	chr1	119413774	119431089	ENSSSCT00000005038	ENSSSCG00000004561	ENSMUSG00000038664
circRNA11064	chr1	119524204	119535207	ENSSSCT00000005038	ENSSSCG00000004561	ENSMUSG00000038664
circRNA11066	chr1	124562396	124601656	ENSSSCT00000005065	ENSSSCG00000004586	ENSMUSG00000032224
circRNA11067	chr1	124875218	124884580	ENSSSCT00000005066	ENSSSCG00000004587	ENSMUSG00000032220
circRNA11068	chr1	124967959	124974989	ENSSSCT00000005070	ENSSSCG00000004589	ENSMUSG00000032217
circRNA11069	chr1	124982100	125013992	ENSSSCT00000005070	ENSSSCG00000004589	ENSMUSG00000032217
circRNA1107	chr2	82132977	82170645	ENSSSCT00000015341	ENSSSCG00000014044	ENSMUSG00000021488
circRNA11070	chr1	124986333	124997171	ENSSSCT00000005070	ENSSSCG00000004589	ENSMUSG00000032217
circRNA11073	chr1	130063974	130190895	ENSSSCT00000005095	ENSSSCG00000004614	ENSMUSG00000062151
circRNA11074	chr1	130185890	130195575	ENSSSCT00000005095	ENSSSCG00000004614	ENSMUSG00000062151
circRNA11075	chr1	132380301	132435370	ENSSSCT00000005103	ENSSSCG00000004620	ENSMUSG00000034593
circRNA11076	chr1	134651078	134679346	ENSSSCT00000005121	ENSSSCG00000004636	ENSMUSG00000027365
circRNA11077	chr1	134756874	134774718	ENSSSCT00000005124	ENSSSCG00000004639	ENSMUSG00000027363
circRNA11078	chr1	134778129	134800523	ENSSSCT00000005124	ENSSSCG00000004639	ENSMUSG00000027363
circRNA1108	chr2	82153520	82170645	ENSSSCT00000015341	ENSSSCG00000014044	ENSMUSG00000021488
circRNA11083	chr1	142525118	142527425	ENSSSCT00000005185	ENSSSCG00000004695	ENSMUSG00000027242
circRNA11084	chr1	142633280	142635716	ENSSSCT00000005190	ENSSSCG00000004700	ENSMUSG00000027248
circRNA11085	chr1	142720935	142737228	ENSSSCT00000005195	ENSSSCG00000004704	ENSMUSG00000033526
circRNA11086	chr1	143219838	143231793	ENSSSCT00000005209	ENSSSCG00000004717	ENSMUSG00000027272
circRNA11087	chr1	143245293	143294885	ENSSSCT00000005209	ENSSSCG00000004717	ENSMUSG00000027272
circRNA11088	chr1	143272715	143294885	ENSSSCT00000005209	ENSSSCG00000004717	ENSMUSG00000027272
circRNA1109	chr2	82197529	82207961	ENSSSCT00000015341	ENSSSCG00000014044	ENSMUSG00000021488
circRNA11093	chr1	173629386	173635777	ENSSSCT00000005392	ENSSSCG00000004886	ENSMUSG00000026312
circRNA11095	chr1	176127429	176142695	ENSSSCT00000005402	ENSSSCG00000004896	ENSMUSG00000044340
circRNA11098	chr1	176789554	176797284	ENSSSCT00000005407	ENSSSCG00000004901	ENSMUSG00000056536
circRNA11099	chr1	176789554	176806430	ENSSSCT00000005407	ENSSSCG00000004901	ENSMUSG00000056536
circRNA111	chr7	91949364	91952828	ENSSSCT00000002524	ENSSSCG00000002266	ENSMUSG00000078671
circRNA11100	chr1	176789554	176809487	ENSSSCT00000005407	ENSSSCG00000004901	ENSMUSG00000056536
circRNA11101	chr1	176806314	176815836	ENSSSCT00000005407	ENSSSCG00000004901	ENSMUSG00000056536
circRNA11102	chr1	176836675	176853135	ENSSSCT00000005407	ENSSSCG00000004901	ENSMUSG00000056536
circRNA11103	chr1	180703756	180737438	ENSSSCT00000005437	ENSSSCG00000004927	ENSMUSG00000015357
circRNA11104	chr1	180705543	180715180	ENSSSCT00000005437	ENSSSCG00000004927	ENSMUSG00000015357
circRNA11105	chr1	180723021	180725494	ENSSSCT00000005437	ENSSSCG00000004927	ENSMUSG00000015357
circRNA11106	chr1	180980388	180985917	ENSSSCT00000005441	ENSSSCG00000004931	ENSMUSG00000032816
circRNA11107	chr1	181031656	181043523	ENSSSCT00000005445	ENSSSCG00000004934	ENSMUSG00000032393
circRNA11108	chr1	181043371	181055410	ENSSSCT00000005445	ENSSSCG00000004934	ENSMUSG00000032393
circRNA11109	chr1	181057330	181066687	ENSSSCT00000005445	ENSSSCG00000004934	ENSMUSG00000032393
circRNA1111	chr2	82549217	82565744	ENSSSCT00000029659	ENSSSCG00000022508	ENSMUSG00000025878
circRNA11110	chr1	181340021	181382973	ENSSSCT00000005449	ENSSSCG00000004938	ENSMUSG00000053641
circRNA11112	chr1	186651443	186657838	ENSSSCT00000005485	ENSSSCG00000004973	ENSMUSG00000034485
circRNA11116	chr1	200269189	200281803	ENSSSCT00000005531	ENSSSCG00000005015	ENSMUSG00000034801
circRNA11117	chr1	200276116	200290416	ENSSSCT00000005531	ENSSSCG00000005015	ENSMUSG00000034801
circRNA11118	chr1	200299009	200328539	ENSSSCT00000005531	ENSSSCG00000005015	ENSMUSG00000034801
circRNA1112	chr2	82558670	82565744	ENSSSCT00000029659	ENSSSCG00000022508	ENSMUSG00000025878
circRNA11121	chr1	208307045	208315461	ENSSSCT00000005590	ENSSSCG00000005073	ENSMUSG00000048118
circRNA11122	chr1	215880611	215891674	ENSSSCT00000029685	ENSSSCG00000005110	ENSMUSG00000063450
circRNA11123	chr1	224079897	224114675	ENSSSCT00000005663	ENSSSCG00000005135	ENSMUSG00000062937
circRNA11126	chr1	226163141	226348087	ENSSSCT00000005694	ENSSSCG00000005166	ENSMUSG00000028496
circRNA11127	chr1	227108368	227109305	ENSSSCT00000005700	ENSSSCG00000005170	ENSMUSG00000038024
circRNA11128	chr1	227154927	227186649	ENSSSCT00000005700	ENSSSCG00000005170	ENSMUSG00000038024
circRNA11129	chr1	227157790	227188489	ENSSSCT00000005700	ENSSSCG00000005170	ENSMUSG00000038024
circRNA11131	chr1	230999159	231008340	ENSSSCT00000005714	ENSSSCG00000005183	ENSMUSG00000028484
circRNA11133	chr1	232091999	232134297	ENSSSCT00000005721	ENSSSCG00000005190	ENSMUSG00000008575
circRNA11134	chr1	233128640	233202671	ENSSSCT00000005723	ENSSSCG00000005191	ENSMUSG00000028402
circRNA11135	chr1	233128640	233172373	ENSSSCT00000005723	ENSSSCG00000005191	ENSMUSG00000028402
circRNA11136	chr1	233145796	233146457	ENSSSCT00000005723	ENSSSCG00000005191	ENSMUSG00000028402
circRNA11139	chr1	242716644	242731574	ENSSSCT00000034678	ENSSSCG00000005215	ENSMUSG00000024789
circRNA11140	chr1	242721635	242731574	ENSSSCT00000034678	ENSSSCG00000005215	ENSMUSG00000024789
circRNA11141	chr1	256978708	257042814	ENSSSCT00000005817	ENSSSCG00000005282	ENSMUSG00000046230
circRNA11142	chr1	256994751	257023798	ENSSSCT00000005817	ENSSSCG00000005282	ENSMUSG00000046230
circRNA11144	chr1	259376886	259379948	ENSSSCT00000005825	ENSSSCG00000005288	ENSMUSG00000024642
circRNA11145	chr1	264888802	264950475	ENSSSCT00000005882	ENSSSCG00000005343	ENSMUSG00000035696
circRNA11146	chr1	264896301	264950475	ENSSSCT00000005882	ENSSSCG00000005343	ENSMUSG00000035696
circRNA11147	chr1	276316190	276327273	ENSSSCT00000033541	ENSSSCG00000005425	ENSMUSG00000028412
circRNA11148	chr1	280458972	280462665	ENSSSCT00000005985	ENSSSCG00000005441	ENSMUSG00000028431
circRNA11151	chr1	283626177	283672859	ENSSSCT00000006011	ENSSSCG00000005465	ENSMUSG00000038578
circRNA11152	chr1	283916128	283945829	ENSSSCT00000006013	ENSSSCG00000005467	ENSMUSG00000028383
circRNA11158	chr1	303952596	303976648	ENSSSCT00000006256	ENSSSCG00000005689	ENSMUSG00000075415
circRNA11159	chr1	303998762	304034811	ENSSSCT00000006256	ENSSSCG00000005689	ENSMUSG00000075415
circRNA11160	chr1	304806907	304818115	ENSSSCT00000006275	ENSSSCG00000005706	ENSMUSG00000026842
circRNA11161	chr18	2770334	2780302	ENSSSCT00000017876	ENSSSCG00000016417	ENSMUSG00000048271
circRNA11164	chr18	9547426	9570018	ENSSSCT00000017958	ENSSSCG00000016494	ENSMUSG00000002413
circRNA11165	chr18	9558914	9588258	ENSSSCT00000017958	ENSSSCG00000016494	ENSMUSG00000002413
circRNA11166	chr18	9765125	9788048	ENSSSCT00000017961	ENSSSCG00000016497	ENSMUSG00000038456
circRNA1117	chr2	83659629	83667335	ENSSSCT00000015362	ENSSSCG00000014063	ENSMUSG00000021474
circRNA11173	chr18	19248969	19270364	ENSSSCT00000018023	ENSSSCG00000016553	ENSMUSG00000025607
circRNA11174	chr18	19293525	19296928	ENSSSCT00000018023	ENSSSCG00000016553	ENSMUSG00000025607
circRNA11175	chr18	26147189	26175513	ENSSSCT00000018085	ENSSSCG00000016611	ENSMUSG00000017978
circRNA11176	chr18	26303145	26345863	ENSSSCT00000018085	ENSSSCG00000016611	ENSMUSG00000017978
circRNA1118	chr2	83782392	83801773	ENSSSCT00000026067	ENSSSCG00000022661	ENSMUSG00000041685
circRNA11180	chr18	43392662	43460390	ENSSSCT00000018144	ENSSSCG00000016665	ENSMUSG00000031963
circRNA11185	chr9	24239	24525	ENSSSCT00000025295	ENSSSCG00000028886	ENSMUSG00000066232
circRNA11186	chr9	32780	35582	ENSSSCT00000025295	ENSSSCG00000028886	ENSMUSG00000066232
circRNA11187	chr9	1086811	1120951	ENSSSCT00000028526	ENSSSCG00000030206	ENSMUSG00000031027
circRNA11188	chr9	7134810	7143222	ENSSSCT00000016145	ENSSSCG00000014794	ENSMUSG00000063550
circRNA11189	chr9	7134810	7146985	ENSSSCT00000016145	ENSSSCG00000014794	ENSMUSG00000063550
circRNA1119	chr2	84231850	84234187	ENSSSCT00000015370	ENSSSCG00000014070	ENSMUSG00000021661
circRNA11190	chr9	7134810	7160078	ENSSSCT00000016145	ENSSSCG00000014794	ENSMUSG00000063550
circRNA11191	chr9	8134806	8141949	ENSSSCT00000016171	ENSSSCG00000014820	ENSMUSG00000030691
circRNA11193	chr9	9547109	9548296	ENSSSCT00000016190	ENSSSCG00000014838	ENSMUSG00000030729
circRNA11195	chr9	19264985	19293342	ENSSSCT00000016257	ENSSSCG00000014902	ENSMUSG00000041343
circRNA11196	chr9	29829631	29844499	ENSSSCT00000016308	ENSSSCG00000014949	ENSMUSG00000031935
circRNA11197	chr9	29836166	29846096	ENSSSCT00000016308	ENSSSCG00000014949	ENSMUSG00000031935
circRNA11199	chr9	40569292	40576066	ENSSSCT00000029949	ENSSSCG00000029198	ENSMUSG00000032030
circRNA112	chr7	91949364	91982115	ENSSSCT00000002524	ENSSSCG00000002266	ENSMUSG00000078671
circRNA1120	chr2	84231850	84238452	ENSSSCT00000015370	ENSSSCG00000014070	ENSMUSG00000021661
circRNA11200	chr9	40608131	40610490	ENSSSCT00000028484	ENSSSCG00000026153	ENSMUSG00000032047
circRNA11201	chr9	40654711	40658685	ENSSSCT00000028182	ENSSSCG00000026959	ENSMUSG00000033054
circRNA11204	chr9	42882942	42883693	ENSSSCT00000016378	ENSSSCG00000015014	ENSMUSG00000035164
circRNA11206	chr9	49709648	49712113	ENSSSCT00000016443	ENSSSCG00000015077	ENSMUSG00000042790
circRNA11207	chr9	50831548	50833295	ENSSSCT00000028599	ENSSSCG00000030053	ENSMUSG00000032096
circRNA11213	chr9	78899642	78907286	ENSSSCT00000016686	ENSSSCG00000015313	ENSMUSG00000000600
circRNA11214	chr9	79015624	79037043	ENSSSCT00000016687	ENSSSCG00000015314	ENSMUSG00000040351
circRNA11215	chr9	79123706	79166910	ENSSSCT00000022601	ENSSSCG00000029967	ENSMUSG00000005907
circRNA11216	chr9	81523215	81544896	ENSSSCT00000016700	ENSSSCG00000015327	ENSMUSG00000015189
circRNA11217	chr9	81528796	81544896	ENSSSCT00000016700	ENSSSCG00000015327	ENSMUSG00000015189
circRNA1122	chr2	85386912	85387235	ENSSSCT00000015375	ENSSSCG00000014074	ENSMUSG00000021666
circRNA11221	chr9	88642489	88660063	ENSSSCT00000030889	ENSSSCG00000026722	ENSMUSG00000029629
circRNA11225	chr9	96053147	96053461	ENSSSCT00000029645	ENSSSCG00000024761	ENSMUSG00000020590
circRNA1123	chr2	85443578	85490186	ENSSSCT00000015377	ENSSSCG00000014076	ENSMUSG00000041817
circRNA11231	chr9	114881177	114886040	ENSSSCT00000016806	ENSSSCG00000015427	ENSMUSG00000029012
circRNA11233	chr9	115756518	115757000	ENSSSCT00000032237	ENSSSCG00000026110	ENSMUSG00000062604
circRNA11238	chr9	125471609	125481517	ENSSSCT00000016863	ENSSSCG00000015480	ENSMUSG00000040225
circRNA11239	chr9	125506887	125507467	ENSSSCT00000016863	ENSSSCG00000015480	ENSMUSG00000040225
circRNA1124	chr2	85446695	85455964	ENSSSCT00000015377	ENSSSCG00000014076	ENSMUSG00000041817
circRNA11243	chr9	127857921	127871250	ENSSSCT00000016884	ENSSSCG00000015498	ENSMUSG00000040423
circRNA11244	chr9	127871138	127883759	ENSSSCT00000016884	ENSSSCG00000015498	ENSMUSG00000040423
circRNA11247	chr9	134584991	134597580	ENSSSCT00000016928	ENSSSCG00000015539	ENSMUSG00000026470
circRNA11248	chr9	135398064	135404650	ENSSSCT00000016932	ENSSSCG00000015543	ENSMUSG00000004110
circRNA1125	chr2	85446695	85456918	ENSSSCT00000015377	ENSSSCG00000014076	ENSMUSG00000041817
circRNA11251	chr9	136575864	136587538	ENSSSCT00000016945	ENSSSCG00000015555	ENSMUSG00000026478
circRNA11252	chr9	137064447	137069114	ENSSSCT00000026288	ENSSSCG00000015558	ENSMUSG00000042772
circRNA11254	chr9	138393537	138423611	ENSSSCT00000016956	ENSSSCG00000015566	ENSMUSG00000043019
circRNA11257	chr8	20670183	20742913	ENSSSCT00000009586	ENSSSCG00000008761	ENSMUSG00000039178
circRNA1126	chr2	85446695	85490186	ENSSSCT00000015377	ENSSSCG00000014076	ENSMUSG00000041817
circRNA11260	chr8	32687757	32710967	ENSSSCT00000029818	ENSSSCG00000023112	ENSMUSG00000029202
circRNA11261	chr8	32695415	32705612	ENSSSCT00000029818	ENSSSCG00000023112	ENSMUSG00000029202
circRNA11262	chr8	32701671	32759376	ENSSSCT00000029818	ENSSSCG00000023112	ENSMUSG00000029202
circRNA11263	chr8	32731504	32753100	ENSSSCT00000029818	ENSSSCG00000023112	ENSMUSG00000029202
circRNA11264	chr8	32736589	32753100	ENSSSCT00000029818	ENSSSCG00000023112	ENSMUSG00000029202
circRNA11265	chr8	32743687	32753100	ENSSSCT00000029818	ENSSSCG00000023112	ENSMUSG00000029202
circRNA11266	chr8	32908502	32918532	ENSSSCT00000009619	ENSSSCG00000008792	ENSMUSG00000037795
circRNA11269	chr8	40329958	40334860	ENSSSCT00000009651	ENSSSCG00000008821	ENSMUSG00000036087
circRNA1127	chr2	85455814	85461503	ENSSSCT00000015377	ENSSSCG00000014076	ENSMUSG00000041817
circRNA11271	chr8	58349146	58361703	ENSSSCT00000024124	ENSSSCG00000023269	ENSMUSG00000036435
circRNA11272	chr8	69817953	69854217	ENSSSCT00000009772	ENSSSCG00000008924	ENSMUSG00000035898
circRNA11273	chr8	69821572	69822822	ENSSSCT00000009772	ENSSSCG00000008924	ENSMUSG00000035898
circRNA11274	chr8	69857712	69863289	ENSSSCT00000009772	ENSSSCG00000008924	ENSMUSG00000035898
circRNA11275	chr8	75542848	75560656	ENSSSCT00000009826	ENSSSCG00000008971	ENSMUSG00000029407
circRNA11276	chr8	78097469	78099468	ENSSSCT00000009848	ENSSSCG00000008991	ENSMUSG00000034687
circRNA1128	chr2	85455814	85490186	ENSSSCT00000015377	ENSSSCG00000014076	ENSMUSG00000041817
circRNA11284	chr8	89434966	89455027	ENSSSCT00000009909	ENSSSCG00000009048	ENSMUSG00000031714
circRNA11285	chr8	90669040	90686961	ENSSSCT00000009911	ENSSSCG00000009050	ENSMUSG00000037940
circRNA11286	chr8	90732707	90744992	ENSSSCT00000009911	ENSSSCG00000009050	ENSMUSG00000037940
circRNA11288	chr8	103818987	103835940	ENSSSCT00000009941	ENSSSCG00000009075	ENSMUSG00000025759
circRNA11289	chr8	103818987	103829223	ENSSSCT00000009941	ENSSSCG00000009075	ENSMUSG00000025759
circRNA1129	chr2	85467251	85490186	ENSSSCT00000015377	ENSSSCG00000014076	ENSMUSG00000041817
circRNA11290	chr8	103930161	103934133	ENSSSCT00000009943	ENSSSCG00000009077	ENSMUSG00000025757
circRNA11295	chr8	109342900	109379313	ENSSSCT00000009958	ENSSSCG00000009092	ENSMUSG00000027716
circRNA11296	chr8	110755973	110812866	ENSSSCT00000009967	ENSSSCG00000009101	ENSMUSG00000029913
circRNA11297	chr8	118376130	118385149	ENSSSCT00000009996	ENSSSCG00000009128	ENSMUSG00000074238
circRNA11299	chr8	120759223	120785256	ENSSSCT00000010010	ENSSSCG00000009142	ENSMUSG00000001052
circRNA113	chr7	91959137	91962447	ENSSSCT00000002524	ENSSSCG00000002266	ENSMUSG00000078671
circRNA1130	chr2	85485451	85490186	ENSSSCT00000015377	ENSSSCG00000014076	ENSMUSG00000041817
circRNA11300	chr8	120770163	120773190	ENSSSCT00000010010	ENSSSCG00000009142	ENSMUSG00000001052
circRNA11304	chr8	140242798	140246892	ENSSSCT00000010093	ENSSSCG00000009217	ENSMUSG00000034462
circRNA11306	chr8	141404602	141411978	ENSSSCT00000029989	ENSSSCG00000026655	ENSMUSG00000034573
circRNA11307	chr8	141404602	141421858	ENSSSCT00000029989	ENSSSCG00000026655	ENSMUSG00000034573
circRNA11308	chr8	141457586	141465095	ENSSSCT00000029989	ENSSSCG00000026655	ENSMUSG00000034573
circRNA11309	chr8	141497137	141499566	ENSSSCT00000029989	ENSSSCG00000026655	ENSMUSG00000034573
circRNA11310	chr8	142096485	142122216	ENSSSCT00000033080	ENSSSCG00000009228	ENSMUSG00000046709
circRNA11311	chr8	143297969	143304356	ENSSSCT00000010109	ENSSSCG00000009230	ENSMUSG00000043940
circRNA11312	chr8	143297969	143307020	ENSSSCT00000010109	ENSSSCG00000009230	ENSMUSG00000043940
circRNA11313	chr8	143375361	143383288	ENSSSCT00000010109	ENSSSCG00000009230	ENSMUSG00000043940
circRNA11314	chr8	144641851	144646781	ENSSSCT00000029534	ENSSSCG00000009242	ENSMUSG00000035310
circRNA11315	chr8	144646658	144684845	ENSSSCT00000029534	ENSSSCG00000009242	ENSMUSG00000035310
circRNA11316	chr8	144749493	144761485	ENSSSCT00000010124	ENSSSCG00000009244	ENSMUSG00000035325
circRNA11317	chr8	144764010	144767647	ENSSSCT00000010124	ENSSSCG00000009244	ENSMUSG00000035325
circRNA11318	chr8	145870830	145876183	ENSSSCT00000026377	ENSSSCG00000029507	ENSMUSG00000089809
circRNA11320	chr13	2389104	2393883	ENSSSCT00000022738	ENSSSCG00000030697	ENSMUSG00000021893
circRNA11321	chr13	3092387	3120194	ENSSSCT00000012259	ENSSSCG00000011194	ENSMUSG00000014496
circRNA11322	chr13	12421424	12434068	ENSSSCT00000012277	ENSSSCG00000011211	ENSMUSG00000021779
circRNA11323	chr13	14168314	14175018	ENSSSCT00000012279	ENSSSCG00000011213	ENSMUSG00000017485
circRNA11324	chr13	14280479	14284639	ENSSSCT00000012280	ENSSSCG00000011214	ENSMUSG00000021785
circRNA11325	chr13	15502088	15502750	ENSSSCT00000012285	ENSSSCG00000011218	ENSMUSG00000021733
circRNA11326	chr13	15508408	15532809	ENSSSCT00000012285	ENSSSCG00000011218	ENSMUSG00000021733
circRNA11327	chr13	19755935	19774230	ENSSSCT00000012296	ENSSSCG00000011229	ENSMUSG00000032437
circRNA11328	chr13	19959468	20018550	ENSSSCT00000012297	ENSSSCG00000011230	ENSMUSG00000040875
circRNA11329	chr13	20014215	20018550	ENSSSCT00000012297	ENSSSCG00000011230	ENSMUSG00000040875
circRNA11330	chr13	21008202	21074468	ENSSSCT00000012303	ENSSSCG00000011236	ENSMUSG00000033392
circRNA11332	chr13	24061768	24077196	ENSSSCT00000012310	ENSSSCG00000011243	ENSMUSG00000038708
circRNA11333	chr13	24066753	24077196	ENSSSCT00000012310	ENSSSCG00000011243	ENSMUSG00000038708
circRNA11335	chr13	28828409	28838758	ENSSSCT00000012354	ENSSSCG00000011284	ENSMUSG00000032525
circRNA11336	chr13	28831208	28836794	ENSSSCT00000012354	ENSSSCG00000011284	ENSMUSG00000032525
circRNA11339	chr13	33153278	33175447	ENSSSCT00000012409	ENSSSCG00000011332	ENSMUSG00000044791
circRNA11340	chr13	33157395	33160528	ENSSSCT00000012409	ENSSSCG00000011332	ENSMUSG00000044791
circRNA11348	chr13	35652573	35728538	ENSSSCT00000012472	ENSSSCG00000011394	ENSMUSG00000032582
circRNA11349	chr13	35728481	35737676	ENSSSCT00000012472	ENSSSCG00000011394	ENSMUSG00000032582
circRNA11350	chr13	35778696	35779494	ENSSSCT00000012473	ENSSSCG00000011395	ENSMUSG00000032580
circRNA11351	chr13	36762431	36771176	ENSSSCT00000012496	ENSSSCG00000011416	ENSMUSG00000039716
circRNA11352	chr13	36825499	36828623	ENSSSCT00000012496	ENSSSCG00000011416	ENSMUSG00000039716
circRNA11355	chr13	42295832	42316470	ENSSSCT00000026637	ENSSSCG00000021439	ENSMUSG00000046753
circRNA11356	chr13	42295832	42320321	ENSSSCT00000026637	ENSSSCG00000021439	ENSMUSG00000046753
circRNA1136	chr2	87947590	87964141	ENSSSCT00000015400	ENSSSCG00000014098	ENSMUSG00000042015
circRNA11364	chr13	51765369	51793516	ENSSSCT00000012581	ENSSSCG00000011497	ENSMUSG00000045095
circRNA11365	chr13	52644089	52645257	ENSSSCT00000012582	ENSSSCG00000011498	ENSMUSG00000045100
circRNA11368	chr13	73174025	73174430	ENSSSCT00000012643	ENSSSCG00000011553	ENSMUSG00000030276
circRNA11369	chr13	78657498	78669715	ENSSSCT00000012707	ENSSSCG00000011610	ENSMUSG00000030091
circRNA1137	chr2	87947590	87972159	ENSSSCT00000015400	ENSSSCG00000014098	ENSMUSG00000042015
circRNA11372	chr13	86952848	87003242	ENSSSCT00000023265	ENSSSCG00000026746	ENSMUSG00000056267
circRNA11373	chr13	86999951	87003242	ENSSSCT00000023265	ENSSSCG00000026746	ENSMUSG00000056267
circRNA11376	chr13	87907487	87908660	ENSSSCT00000012767	ENSSSCG00000011662	ENSMUSG00000032458
circRNA11378	chr13	90919603	90952792	ENSSSCT00000012784	ENSSSCG00000011678	ENSMUSG00000032410
circRNA11379	chr13	91035981	91079260	ENSSSCT00000012786	ENSSSCG00000011679	ENSMUSG00000032409
circRNA1138	chr2	89007457	89035133	ENSSSCT00000015405	ENSSSCG00000014103	ENSMUSG00000021687
circRNA11380	chr13	97279951	97281017	ENSSSCT00000023239	ENSSSCG00000025293	ENSMUSG00000002428
circRNA11381	chr13	97304269	97314870	ENSSSCT00000023239	ENSSSCG00000025293	ENSMUSG00000002428
circRNA11384	chr13	108413402	108417563	ENSSSCT00000012842	ENSSSCG00000011731	ENSMUSG00000034349
circRNA11389	chr13	133976406	133976996	ENSSSCT00000012915	ENSSSCG00000011803	ENSMUSG00000022884
circRNA11390	chr13	138047693	138078218	ENSSSCT00000012929	ENSSSCG00000011817	ENSMUSG00000038127
circRNA11391	chr13	142491559	142600017	ENSSSCT00000034060	ENSSSCG00000011833	ENSMUSG00000022770
circRNA11392	chr13	142537295	142567802	ENSSSCT00000012945	ENSSSCG00000011833	ENSMUSG00000022770
circRNA11393	chr13	143256628	143279452	ENSSSCT00000012957	ENSSSCG00000011845	ENSMUSG00000005615
circRNA11394	chr13	143256628	143283946	ENSSSCT00000012957	ENSSSCG00000011845	ENSMUSG00000005615
circRNA11397	chr13	149631857	149670651	ENSSSCT00000013006	ENSSSCG00000011889	ENSMUSG00000022812
circRNA11398	chr13	155607360	155623571	ENSSSCT00000013038	ENSSSCG00000011915	ENSMUSG00000036292
circRNA114	chr7	91959137	91982115	ENSSSCT00000002524	ENSSSCG00000002266	ENSMUSG00000078671
circRNA11400	chr13	159929266	159933712	ENSSSCT00000013065	ENSSSCG00000011940	ENSMUSG00000064061
circRNA11401	chr13	159944787	159977285	ENSSSCT00000013065	ENSSSCG00000011940	ENSMUSG00000064061
circRNA11406	chr13	167069887	167096316	ENSSSCT00000022387	ENSSSCG00000021791	ENSMUSG00000052917
circRNA11407	chr13	167080830	167108777	ENSSSCT00000022387	ENSSSCG00000021791	ENSMUSG00000052917
circRNA11408	chr13	167104563	167134609	ENSSSCT00000022387	ENSSSCG00000021791	ENSMUSG00000052917
circRNA11412	chr13	190890857	190918571	ENSSSCT00000022689	ENSSSCG00000024623	ENSMUSG00000022867
circRNA11413	chr13	190957762	190963361	ENSSSCT00000022689	ENSSSCG00000024623	ENSMUSG00000022867
circRNA11414	chr13	202606256	202627284	ENSSSCT00000030539	ENSSSCG00000030528	ENSMUSG00000052299
circRNA11415	chr13	202611350	202633343	ENSSSCT00000030539	ENSSSCG00000030528	ENSMUSG00000052299
circRNA11417	chr13	203584948	203617115	ENSSSCT00000028121	ENSSSCG00000025119	ENSMUSG00000022935
circRNA11418	chr13	205241764	205288868	ENSSSCT00000013166	ENSSSCG00000012034	ENSMUSG00000002489
circRNA11420	chr13	206263711	206275592	ENSSSCT00000013167	ENSSSCG00000012035	ENSMUSG00000022973
circRNA11421	chr13	206313691	206313958	ENSSSCT00000013167	ENSSSCG00000012035	ENSMUSG00000022973
circRNA11422	chr13	209982741	210003456	ENSSSCT00000013186	ENSSSCG00000012054	ENSMUSG00000022946
circRNA11423	chr13	210034357	210045373	ENSSSCT00000013187	ENSSSCG00000012055	ENSMUSG00000039456
circRNA11424	chr13	210047704	210056662	ENSSSCT00000013187	ENSSSCG00000012055	ENSMUSG00000039456
circRNA11425	chr13	210047704	210062567	ENSSSCT00000013187	ENSSSCG00000012055	ENSMUSG00000039456
circRNA11426	chr13	210819581	210850177	ENSSSCT00000013194	ENSSSCG00000012062	ENSMUSG00000040785
circRNA11431	chr12	5283986	5286198	ENSSSCT00000018716	ENSSSCG00000017191	ENSMUSG00000020780
circRNA11432	chr12	5475167	5476969	ENSSSCT00000018723	ENSSSCG00000017198	ENSMUSG00000020777
circRNA11433	chr12	11463660	11483250	ENSSSCT00000018784	ENSSSCG00000017255	ENSMUSG00000018800
circRNA11434	chr12	14077163	14084992	ENSSSCT00000018803	ENSSSCG00000017273	ENSMUSG00000020720
circRNA11435	chr12	15161894	15169200	ENSSSCT00000030857	ENSSSCG00000028698	ENSMUSG00000078622
circRNA11436	chr12	16036543	16063733	ENSSSCT00000018837	ENSSSCG00000017301	ENSMUSG00000020694
circRNA11437	chr12	16845381	16891912	ENSSSCT00000018844	ENSSSCG00000017308	ENSMUSG00000020687
circRNA11438	chr12	16852309	16868014	ENSSSCT00000018844	ENSSSCG00000017308	ENSMUSG00000020687
circRNA11439	chr12	16876107	16878244	ENSSSCT00000018844	ENSSSCG00000017308	ENSMUSG00000020687
circRNA1144	chr2	91206107	91230855	ENSSSCT00000015430	ENSSSCG00000014126	ENSMUSG00000014850
circRNA11441	chr12	18752194	18754920	ENSSSCT00000018882	ENSSSCG00000017346	ENSMUSG00000020929
circRNA11442	chr12	20113464	20121928	ENSSSCT00000027389	ENSSSCG00000030211	ENSMUSG00000017119
circRNA11443	chr12	23265330	23276109	ENSSSCT00000019057	ENSSSCG00000017504	ENSMUSG00000003119
circRNA11448	chr12	27535585	27544241	ENSSSCT00000019153	ENSSSCG00000017592	ENSMUSG00000059474
circRNA11449	chr12	31696118	31699978	ENSSSCT00000019162	ENSSSCG00000017601	ENSMUSG00000020541
circRNA1145	chr2	91568595	91669034	ENSSSCT00000015431	ENSSSCG00000014127	ENSMUSG00000021708
circRNA11450	chr12	36941455	37002639	ENSSSCT00000027408	ENSSSCG00000030262	ENSMUSG00000061666
circRNA11452	chr12	37413146	37419353	ENSSSCT00000019234	ENSSSCG00000017670	ENSMUSG00000020516
circRNA11457	chr12	37773621	37779098	ENSSSCT00000019237	ENSSSCG00000017673	ENSMUSG00000018068
circRNA11458	chr12	38732180	38784472	ENSSSCT00000019240	ENSSSCG00000017676	ENSMUSG00000059439
circRNA11459	chr12	39200635	39209375	ENSSSCT00000019242	ENSSSCG00000017678	ENSMUSG00000018481
circRNA1146	chr2	91592359	91605143	ENSSSCT00000015431	ENSSSCG00000014127	ENSMUSG00000021708
circRNA11460	chr12	39721598	39726184	ENSSSCT00000019252	ENSSSCG00000017688	ENSMUSG00000020530
circRNA11461	chr12	39721598	39727643	ENSSSCT00000019252	ENSSSCG00000017688	ENSMUSG00000020530
circRNA11462	chr12	40118868	40149619	ENSSSCT00000019257	ENSSSCG00000017693	ENSMUSG00000018697
circRNA11463	chr12	40325584	40338210	ENSSSCT00000019259	ENSSSCG00000017694	ENSMUSG00000020532
circRNA11464	chr12	40342412	40345546	ENSSSCT00000019259	ENSSSCG00000017694	ENSMUSG00000020532
circRNA11466	chr12	44484608	44496025	ENSSSCT00000019302	ENSSSCG00000017735	ENSMUSG00000017686
circRNA11467	chr12	45428281	45433380	ENSSSCT00000019317	ENSSSCG00000017748	ENSMUSG00000020716
circRNA11468	chr12	45437512	45447034	ENSSSCT00000019317	ENSSSCG00000017748	ENSMUSG00000020716
circRNA11469	chr12	45479129	45497578	ENSSSCT00000019317	ENSSSCG00000017748	ENSMUSG00000020716
circRNA1147	chr2	93467543	93549427	ENSSSCT00000015439	ENSSSCG00000014135	ENSMUSG00000021615
circRNA11472	chr12	47119831	47126097	ENSSSCT00000019351	ENSSSCG00000017779	ENSMUSG00000037791
circRNA11473	chr12	47646614	47657382	ENSSSCT00000019362	ENSSSCG00000017790	ENSMUSG00000017291
circRNA11474	chr12	47654957	47665138	ENSSSCT00000019362	ENSSSCG00000017790	ENSMUSG00000017291
circRNA11476	chr12	48588061	48604396	ENSSSCT00000019371	ENSSSCG00000017799	ENSMUSG00000020841
circRNA11477	chr12	49750004	49751815	ENSSSCT00000019391	ENSSSCG00000017817	ENSMUSG00000020850
circRNA1148	chr2	93467543	93474512	ENSSSCT00000015439	ENSSSCG00000014135	ENSMUSG00000021615
circRNA11483	chr11	5274152	5295233	ENSSSCT00000010210	ENSSSCG00000009319	ENSMUSG00000029647
circRNA11485	chr11	6772276	6802586	ENSSSCT00000010220	ENSSSCG00000009326	ENSMUSG00000041298
circRNA1149	chr2	93539380	93549427	ENSSSCT00000015439	ENSSSCG00000014135	ENSMUSG00000021615
circRNA11492	chr11	19718544	19749205	ENSSSCT00000010300	ENSSSCG00000009401	ENSMUSG00000022105
circRNA11493	chr11	21053208	21058972	ENSSSCT00000010309	ENSSSCG00000009408	ENSMUSG00000068015
circRNA11497	chr11	25503263	25528603	ENSSSCT00000010338	ENSSSCG00000009431	ENSMUSG00000034731
circRNA11498	chr11	25551967	25554646	ENSSSCT00000010338	ENSSSCG00000009431	ENSMUSG00000034731
circRNA115	chr7	91976025	91982115	ENSSSCT00000002524	ENSSSCG00000002266	ENSMUSG00000078671
circRNA11500	chr11	26301535	26305046	ENSSSCT00000010342	ENSSSCG00000009435	ENSMUSG00000022020
circRNA11502	chr11	53856531	53883647	ENSSSCT00000010386	ENSSSCG00000009473	ENSMUSG00000033004
circRNA11503	chr11	53883525	53956743	ENSSSCT00000010386	ENSSSCG00000009473	ENSMUSG00000033004
circRNA11504	chr11	53916432	53926927	ENSSSCT00000010386	ENSSSCG00000009473	ENSMUSG00000033004
circRNA11506	chr11	74155439	74161342	ENSSSCT00000010426	ENSSSCG00000009509	ENSMUSG00000030662
circRNA11508	chr11	86908816	86912619	ENSSSCT00000010490	ENSSSCG00000009569	ENSMUSG00000021938
circRNA11510	chr10	177153	178895	ENSSSCT00000011815	ENSSSCG00000010799	ENSMUSG00000034951
circRNA11511	chr10	214155	227916	ENSSSCT00000011815	ENSSSCG00000010799	ENSMUSG00000034951
circRNA11513	chr10	11668104	11696196	ENSSSCT00000011838	ENSSSCG00000010821	ENSMUSG00000026615
circRNA11514	chr10	11679075	11682194	ENSSSCT00000011838	ENSSSCG00000010821	ENSMUSG00000026615
circRNA11516	chr10	16960638	16962719	ENSSSCT00000011884	ENSSSCG00000010862	ENSMUSG00000026490
circRNA1152	chr2	95693960	95694283	ENSSSCT00000015445	ENSSSCG00000014141	ENSMUSG00000043190
circRNA11522	chr10	29336781	29339758	ENSSSCT00000011960	ENSSSCG00000010928	ENSMUSG00000042207
circRNA11523	chr10	29336781	29364146	ENSSSCT00000011960	ENSSSCG00000010928	ENSMUSG00000042207
circRNA11524	chr10	29340480	29352504	ENSSSCT00000011960	ENSSSCG00000010928	ENSMUSG00000042207
circRNA11526	chr10	33075848	33078465	ENSSSCT00000011987	ENSSSCG00000010952	ENSMUSG00000035248
circRNA11527	chr10	33317943	33343391	ENSSSCT00000011992	ENSSSCG00000010956	ENSMUSG00000021555
circRNA1153	chr2	97457124	97481294	ENSSSCT00000015450	ENSSSCG00000014146	ENSMUSG00000021549
circRNA11531	chr10	35004951	35011456	ENSSSCT00000027053	ENSSSCG00000021571	ENSMUSG00000060176
circRNA11534	chr10	44123012	44183763	ENSSSCT00000012055	ENSSSCG00000011013	ENSMUSG00000024283
circRNA11535	chr10	44171899	44199737	ENSSSCT00000012055	ENSSSCG00000011013	ENSMUSG00000024283
circRNA11539	chr10	47067162	47106567	ENSSSCT00000012068	ENSSSCG00000011026	ENSMUSG00000041225
circRNA1154	chr2	97457124	97458395	ENSSSCT00000015450	ENSSSCG00000014146	ENSMUSG00000021549
circRNA11543	chr10	56100870	56101271	ENSSSCT00000012118	ENSSSCG00000011074	ENSMUSG00000036591
circRNA11545	chr10	71200227	71201141	ENSSSCT00000026184	ENSSSCG00000030030	ENSMUSG00000058594
circRNA11546	chr10	71303539	71304382	ENSSSCT00000012189	ENSSSCG00000011137	ENSMUSG00000021218
circRNA1155	chr2	97457124	97474912	ENSSSCT00000015450	ENSSSCG00000014146	ENSMUSG00000021549
circRNA11553	chr17	5485527	5506358	ENSSSCT00000007650	ENSSSCG00000006985	ENSMUSG00000039431
circRNA11556	chr17	13160280	13160886	ENSSSCT00000007702	ENSSSCG00000007033	ENSMUSG00000031539
circRNA11557	chr17	20662333	20669505	ENSSSCT00000007729	ENSSSCG00000007058	ENSMUSG00000039943
circRNA11558	chr17	20664041	20669505	ENSSSCT00000007729	ENSSSCG00000007058	ENSMUSG00000039943
circRNA11559	chr17	20664041	20675688	ENSSSCT00000007729	ENSSSCG00000007058	ENSMUSG00000039943
circRNA1156	chr2	97497783	97505006	ENSSSCT00000015450	ENSSSCG00000014146	ENSMUSG00000021549
circRNA11564	chr17	33077647	33077968	ENSSSCT00000007781	ENSSSCG00000007109	ENSMUSG00000027433
circRNA11565	chr17	33108518	33124910	ENSSSCT00000007781	ENSSSCG00000007109	ENSMUSG00000027433
circRNA11566	chr17	36439071	36449044	ENSSSCT00000007826	ENSSSCG00000007153	ENSMUSG00000027312
circRNA11567	chr17	36444678	36454536	ENSSSCT00000007826	ENSSSCG00000007153	ENSMUSG00000027312
circRNA11568	chr17	36482849	36485695	ENSSSCT00000007826	ENSSSCG00000007153	ENSMUSG00000027312
circRNA11573	chr17	43362875	43369268	ENSSSCT00000007969	ENSSSCG00000007284	ENSMUSG00000038369
circRNA11574	chr17	46524436	46541578	ENSSSCT00000008034	ENSSSCG00000007342	ENSMUSG00000027651
circRNA11576	chr17	55180059	55262601	ENSSSCT00000008158	ENSSSCG00000007454	ENSMUSG00000039671
circRNA11578	chr16	22439446	22468631	ENSSSCT00000018329	ENSSSCG00000016834	ENSMUSG00000039704
circRNA11579	chr16	23497337	23498068	ENSSSCT00000018339	ENSSSCG00000016842	ENSMUSG00000022141
circRNA11581	chr16	23727289	23728315	ENSSSCT00000018343	ENSSSCG00000016845	ENSMUSG00000022142
circRNA11582	chr16	25405911	25409009	ENSSSCT00000018353	ENSSSCG00000016853	ENSMUSG00000050310
circRNA11583	chr16	31977938	31992995	ENSSSCT00000018386	ENSSSCG00000016882	ENSMUSG00000021725
circRNA11584	chr16	37504640	37514704	ENSSSCT00000034013	ENSSSCG00000016916	ENSMUSG00000021756
circRNA11585	chr16	40316167	40423543	ENSSSCT00000018435	ENSSSCG00000016928	ENSMUSG00000021700
circRNA11586	chr16	47059953	47092770	ENSSSCT00000018451	ENSSSCG00000016943	ENSMUSG00000046169
circRNA11591	chr16	51755379	51763824	ENSSSCT00000018477	ENSSSCG00000016968	ENSMUSG00000049658
circRNA11592	chr16	51807206	51848039	ENSSSCT00000018477	ENSSSCG00000016968	ENSMUSG00000049658
circRNA11594	chr16	53238470	53255969	ENSSSCT00000026046	ENSSSCG00000027293	ENSMUSG00000009470
circRNA11595	chr16	54816613	54837341	ENSSSCT00000018491	ENSSSCG00000016981	ENSMUSG00000020300
circRNA11597	chr16	57277154	57318578	ENSSSCT00000018512	ENSSSCG00000017000	ENSMUSG00000040594
circRNA11598	chr16	70083755	70102462	ENSSSCT00000018556	ENSSSCG00000017043	ENSMUSG00000019189
circRNA116	chr7	92763263	92768684	ENSSSCT00000002520	ENSSSCG00000002263	ENSMUSG00000025790
circRNA11602	chr16	80381468	80419235	ENSSSCT00000018619	ENSSSCG00000017101	ENSMUSG00000021536
circRNA11605	chr15	18564240	18584857	ENSSSCT00000017090	ENSSSCG00000015690	ENSMUSG00000026353
circRNA11607	chr15	36362577	36400720	ENSSSCT00000017143	ENSSSCG00000015743	ENSMUSG00000026384
circRNA11609	chr15	53781864	53793059	ENSSSCT00000017209	ENSSSCG00000015802	ENSMUSG00000070044
circRNA11610	chr15	53794939	53800256	ENSSSCT00000017209	ENSSSCG00000015802	ENSMUSG00000070044
circRNA11612	chr15	54610049	54629173	ENSSSCT00000017216	ENSSSCG00000015808	ENSMUSG00000031555
circRNA11613	chr15	54614836	54621135	ENSSSCT00000017216	ENSSSCG00000015808	ENSMUSG00000031555
circRNA11614	chr15	55414565	55435252	ENSSSCT00000017226	ENSSSCG00000015818	ENSMUSG00000061313
circRNA11615	chr15	61402305	61429278	ENSSSCT00000017248	ENSSSCG00000015840	ENSMUSG00000031583
circRNA11617	chr15	66048762	66066010	ENSSSCT00000017270	ENSSSCG00000015859	ENSMUSG00000024260
circRNA11619	chr15	70843958	70863176	ENSSSCT00000017283	ENSSSCG00000015872	ENSMUSG00000026827
circRNA1162	chr2	107406401	107414249	ENSSSCT00000015485	ENSSSCG00000014173	ENSMUSG00000023845
circRNA11621	chr15	73492950	73516910	ENSSSCT00000017294	ENSSSCG00000015882	ENSMUSG00000026987
circRNA11622	chr15	73524173	73557223	ENSSSCT00000017294	ENSSSCG00000015882	ENSMUSG00000026987
circRNA11623	chr15	73542910	73573786	ENSSSCT00000017294	ENSSSCG00000015882	ENSMUSG00000026987
circRNA11629	chr15	85213849	85214266	ENSSSCT00000017354	ENSSSCG00000015938	ENSMUSG00000068882
circRNA1163	chr2	107412680	107431295	ENSSSCT00000015485	ENSSSCG00000014173	ENSMUSG00000023845
circRNA11633	chr15	86615927	86617296	ENSSSCT00000017361	ENSSSCG00000015944	ENSMUSG00000041997
circRNA11638	chr15	93564278	93602830	ENSSSCT00000027373	ENSSSCG00000023133	ENSMUSG00000042359
circRNA11639	chr15	97716153	97732546	ENSSSCT00000017440	ENSSSCG00000016017	ENSMUSG00000027006
circRNA1164	chr2	107426104	107431295	ENSSSCT00000015485	ENSSSCG00000014173	ENSMUSG00000023845
circRNA11640	chr15	97981496	97983936	ENSSSCT00000017442	ENSSSCG00000016019	ENSMUSG00000027002
circRNA11641	chr15	101663406	101669202	ENSSSCT00000017452	ENSSSCG00000016027	ENSMUSG00000027087
circRNA11642	chr15	101665956	101669202	ENSSSCT00000017452	ENSSSCG00000016027	ENSMUSG00000027087
circRNA11643	chr15	105424453	105427954	ENSSSCT00000017470	ENSSSCG00000016045	ENSMUSG00000026098
circRNA11646	chr15	112069549	112080398	ENSSSCT00000017501	ENSSSCG00000016074	ENSMUSG00000052331
circRNA11647	chr15	112090894	112157900	ENSSSCT00000017501	ENSSSCG00000016074	ENSMUSG00000052331
circRNA11648	chr15	117787076	117791312	ENSSSCT00000017546	ENSSSCG00000016115	ENSMUSG00000026018
circRNA1165	chr2	108987945	108989283	ENSSSCT00000032432	ENSSSCG00000014177	ENSMUSG00000023852
circRNA11650	chr15	120976533	120986636	ENSSSCT00000017559	ENSSSCG00000016127	ENSMUSG00000025968
circRNA11651	chr15	120985046	120986636	ENSSSCT00000017559	ENSSSCG00000016127	ENSMUSG00000025968
circRNA11652	chr15	121448210	121465035	ENSSSCT00000017564	ENSSSCG00000016131	ENSMUSG00000025964
circRNA11653	chr15	122394669	122397030	ENSSSCT00000017571	ENSSSCG00000016138	ENSMUSG00000025958
circRNA11655	chr15	124309545	124369599	ENSSSCT00000017586	ENSSSCG00000016153	ENSMUSG00000055567
circRNA11656	chr15	124323030	124403502	ENSSSCT00000017586	ENSSSCG00000016153	ENSMUSG00000055567
circRNA11657	chr15	124334210	124419462	ENSSSCT00000017586	ENSSSCG00000016153	ENSMUSG00000055567
circRNA1166	chr2	112705863	112708830	ENSSSCT00000031964	ENSSSCG00000024999	ENSMUSG00000040648
circRNA11660	chr15	131253281	131318599	ENSSSCT00000017615	ENSSSCG00000016177	ENSMUSG00000026187
circRNA11661	chr15	133589366	133595116	ENSSSCT00000017635	ENSSSCG00000016194	ENSMUSG00000033364
circRNA11664	chr15	138693174	138700641	ENSSSCT00000017665	ENSSSCG00000016223	ENSMUSG00000032883
circRNA11665	chr15	142756903	142760356	ENSSSCT00000017692	ENSSSCG00000016248	ENSMUSG00000026159
circRNA11666	chr15	144536848	144537072	ENSSSCT00000017703	ENSSSCG00000016258	ENSMUSG00000036766
circRNA11667	chr15	146201175	146201352	ENSSSCT00000023412	ENSSSCG00000022392	ENSMUSG00000026240
circRNA11674	chr14	17072151	17074664	ENSSSCT00000010637	ENSSSCG00000009702	ENSMUSG00000038206
circRNA11675	chr14	21488596	21509754	ENSSSCT00000010650	ENSSSCG00000009714	ENSMUSG00000031644
circRNA11676	chr14	21515998	21576174	ENSSSCT00000010650	ENSSSCG00000009714	ENSMUSG00000031644
circRNA11677	chr14	21553858	21588586	ENSSSCT00000010650	ENSSSCG00000009714	ENSMUSG00000031644
circRNA11679	chr14	24816586	24816879	ENSSSCT00000024610	ENSSSCG00000028018	ENSMUSG00000029505
circRNA11684	chr14	31265484	31268690	ENSSSCT00000010718	ENSSSCG00000009776	ENSMUSG00000038095
circRNA11685	chr14	31281453	31285715	ENSSSCT00000010718	ENSSSCG00000009776	ENSMUSG00000038095
circRNA11686	chr14	31281453	31286998	ENSSSCT00000010718	ENSSSCG00000009776	ENSMUSG00000038095
circRNA11687	chr14	31372583	31377217	ENSSSCT00000010721	ENSSSCG00000009779	ENSMUSG00000038126
circRNA11691	chr14	33696511	33709102	ENSSSCT00000028521	ENSSSCG00000030222	ENSMUSG00000029466
circRNA11692	chr14	33696511	33712273	ENSSSCT00000028521	ENSSSCG00000030222	ENSMUSG00000029466
circRNA11694	chr14	34702864	34717605	ENSSSCT00000010778	ENSSSCG00000009834	ENSMUSG00000042605
circRNA11696	chr14	37292097	37293348	ENSSSCT00000010802	ENSSSCG00000009855	ENSMUSG00000061578
circRNA117	chr7	94859092	94860787	ENSSSCT00000002527	ENSSSCG00000002269	ENSMUSG00000021048
circRNA11700	chr14	45659883	45661794	ENSSSCT00000010903	ENSSSCG00000009951	ENSMUSG00000042216
circRNA11701	chr14	49996854	50012794	ENSSSCT00000010951	ENSSSCG00000009994	ENSMUSG00000034354
circRNA11702	chr14	51502334	51534899	ENSSSCT00000010988	ENSSSCG00000010031	ENSMUSG00000023764
circRNA11705	chr14	57778728	57823503	ENSSSCT00000011103	ENSSSCG00000010142	ENSMUSG00000021313
circRNA11706	chr14	57868054	57935212	ENSSSCT00000011103	ENSSSCG00000010142	ENSMUSG00000021313
circRNA11707	chr14	59569857	59607034	ENSSSCT00000011115	ENSSSCG00000010151	ENSMUSG00000019726
circRNA11708	chr14	59569857	59615422	ENSSSCT00000011115	ENSSSCG00000010151	ENSMUSG00000019726
circRNA11709	chr14	59642266	59652089	ENSSSCT00000011115	ENSSSCG00000010151	ENSMUSG00000019726
circRNA11710	chr14	59651859	59661918	ENSSSCT00000011115	ENSSSCG00000010151	ENSMUSG00000019726
circRNA11715	chr14	68165377	68175427	ENSSSCT00000011177	ENSSSCG00000010211	ENSMUSG00000048701
circRNA11716	chr14	68175267	68195995	ENSSSCT00000011177	ENSSSCG00000010211	ENSMUSG00000048701
circRNA11718	chr14	71918903	71922782	ENSSSCT00000011192	ENSSSCG00000010226	ENSMUSG00000037876
circRNA11719	chr14	77573358	77600868	ENSSSCT00000011206	ENSSSCG00000010239	ENSMUSG00000020070
circRNA1172	chr2	119165841	119198795	ENSSSCT00000015510	ENSSSCG00000014195	ENSMUSG00000024085
circRNA11721	chr14	78026224	78041742	ENSSSCT00000011216	ENSSSCG00000010246	ENSMUSG00000020076
circRNA11729	chr14	98626249	98673121	ENSSSCT00000011385	ENSSSCG00000010401	ENSMUSG00000024104
circRNA1173	chr2	119165841	119168152	ENSSSCT00000015510	ENSSSCG00000014195	ENSMUSG00000024085
circRNA11730	chr14	98626249	98646746	ENSSSCT00000011385	ENSSSCG00000010401	ENSMUSG00000024104
circRNA11731	chr14	98659351	98661484	ENSSSCT00000011385	ENSSSCG00000010401	ENSMUSG00000024104
circRNA11732	chr14	108973811	108999237	ENSSSCT00000011425	ENSSSCG00000010440	ENSMUSG00000013663
circRNA11734	chr14	112935251	112953354	ENSSSCT00000011453	ENSSSCG00000010465	ENSMUSG00000024811
circRNA11735	chr14	112950592	112960016	ENSSSCT00000011453	ENSSSCG00000010465	ENSMUSG00000024811
circRNA11737	chr14	113218104	113265936	ENSSSCT00000011456	ENSSSCG00000010468	ENSMUSG00000039652
circRNA11738	chr14	113227785	113241733	ENSSSCT00000011456	ENSSSCG00000010468	ENSMUSG00000039652
circRNA1174	chr2	119165841	119185540	ENSSSCT00000015510	ENSSSCG00000014195	ENSMUSG00000024085
circRNA11742	chr14	117614090	117614979	ENSSSCT00000011498	ENSSSCG00000010508	ENSMUSG00000025016
circRNA11743	chr14	117614090	117651080	ENSSSCT00000011498	ENSSSCG00000010508	ENSMUSG00000025016
circRNA11744	chr14	117618745	117634426	ENSSSCT00000011498	ENSSSCG00000010508	ENSMUSG00000025016
circRNA11745	chr14	120762011	120790937	ENSSSCT00000034911	ENSSSCG00000010548	ENSMUSG00000025199
circRNA11746	chr14	120762011	120774430	ENSSSCT00000034911	ENSSSCG00000010548	ENSMUSG00000025199
circRNA11747	chr14	122309912	122314098	ENSSSCT00000011555	ENSSSCG00000010563	ENSMUSG00000025217
circRNA11748	chr14	122678521	122699680	ENSSSCT00000011561	ENSSSCG00000010569	ENSMUSG00000025220
circRNA1175	chr2	119165841	119206026	ENSSSCT00000015510	ENSSSCG00000014195	ENSMUSG00000024085
circRNA11751	chr14	123111964	123115238	ENSSSCT00000011572	ENSSSCG00000010579	ENSMUSG00000025224
circRNA11752	chr14	123209726	123214383	ENSSSCT00000011572	ENSSSCG00000010579	ENSMUSG00000025224
circRNA11753	chr14	132245527	132252629	ENSSSCT00000011623	ENSSSCG00000010627	ENSMUSG00000024975
circRNA11756	chr14	141171598	141181187	ENSSSCT00000011688	ENSSSCG00000010687	ENSMUSG00000042105
circRNA11757	chr14	141214078	141214730	ENSSSCT00000011689	ENSSSCG00000010688	ENSMUSG00000048170
circRNA11758	chr14	143443210	143453929	ENSSSCT00000011708	ENSSSCG00000010702	ENSMUSG00000040268
circRNA1176	chr2	119185369	119198795	ENSSSCT00000015510	ENSSSCG00000014195	ENSMUSG00000024085
circRNA11765	chr14	146810850	146811348	ENSSSCT00000011756	ENSSSCG00000010744	ENSMUSG00000030986
circRNA11768	chrX	7643298	7665480	ENSSSCT00000013245	ENSSSCG00000012110	ENSMUSG00000035299
circRNA1177	chr2	119198668	119229632	ENSSSCT00000015510	ENSSSCG00000014195	ENSMUSG00000024085
circRNA11771	chrX	14455714	14566099	ENSSSCT00000034223	ENSSSCG00000012150	ENSMUSG00000040855
circRNA11775	chrX	19233457	19243457	ENSSSCT00000033234	ENSSSCG00000012165	ENSMUSG00000046873
circRNA1178	chr2	119219842	119266346	ENSSSCT00000015510	ENSSSCG00000014195	ENSMUSG00000024085
circRNA11780	chrX	40489696	40499225	ENSSSCT00000034029	ENSSSCG00000012250	ENSMUSG00000064127
circRNA11781	chrX	41022120	41023514	ENSSSCT00000013397	ENSSSCG00000012251	ENSMUSG00000031010
circRNA11783	chrX	51821053	51827973	ENSSSCT00000013481	ENSSSCG00000012328	ENSMUSG00000025261
circRNA11785	chrX	70818283	70835105	ENSSSCT00000035022	ENSSSCG00000012435	ENSMUSG00000031232
circRNA11787	chrX	78770431	78811788	ENSSSCT00000013630	ENSSSCG00000012463	ENSMUSG00000025531
circRNA1179	chr2	119227889	119266346	ENSSSCT00000015510	ENSSSCG00000014195	ENSMUSG00000024085
circRNA11792	chrX	116341278	116427494	ENSSSCT00000013823	ENSSSCG00000012642	ENSMUSG00000025862
circRNA11793	chrX	116369550	116373528	ENSSSCT00000013823	ENSSSCG00000012642	ENSMUSG00000025862
circRNA11795	chrX	121815226	121823999	ENSSSCT00000013830	ENSSSCG00000012649	ENSMUSG00000031099
circRNA11798	chrX	130647394	130737665	ENSSSCT00000013899	ENSSSCG00000012713	ENSMUSG00000062949
circRNA11799	chrX	130750807	130755789	ENSSSCT00000013899	ENSSSCG00000012713	ENSMUSG00000062949
circRNA118	chr7	97005367	97058377	ENSSSCT00000002545	ENSSSCG00000002285	ENSMUSG00000047454
circRNA1180	chr2	119260427	119284184	ENSSSCT00000015510	ENSSSCG00000014195	ENSMUSG00000024085
circRNA11800	chrX	138419390	138429023	ENSSSCT00000013917	ENSSSCG00000012730	ENSMUSG00000031189
circRNA1181	chr2	119280884	119284184	ENSSSCT00000015510	ENSSSCG00000014195	ENSMUSG00000024085
circRNA1182	chr2	119280884	119296023	ENSSSCT00000015510	ENSSSCG00000014195	ENSMUSG00000024085
circRNA1183	chr2	120420909	120423513	ENSSSCT00000015514	ENSSSCG00000014199	ENSMUSG00000038299
circRNA1184	chr2	121405391	121414614	ENSSSCT00000015522	ENSSSCG00000014204	ENSMUSG00000024472
circRNA1186	chr2	122649864	122657134	ENSSSCT00000015529	ENSSSCG00000014211	ENSMUSG00000034653
circRNA1187	chr2	123502993	123503411	ENSSSCT00000015531	ENSSSCG00000014213	ENSMUSG00000054477
circRNA1189	chr2	128462830	128466832	ENSSSCT00000024571	ENSSSCG00000027857	ENSMUSG00000037416
circRNA119	chr7	97005367	97101356	ENSSSCT00000002545	ENSSSCG00000002285	ENSMUSG00000047454
circRNA1190	chr2	128479853	128487157	ENSSSCT00000024571	ENSSSCG00000027857	ENSMUSG00000037416
circRNA1191	chr2	128479853	128516806	ENSSSCT00000024571	ENSSSCG00000027857	ENSMUSG00000037416
circRNA1192	chr2	128479853	128491516	ENSSSCT00000024571	ENSSSCG00000027857	ENSMUSG00000037416
circRNA1193	chr2	128479853	128512490	ENSSSCT00000024571	ENSSSCG00000027857	ENSMUSG00000037416
circRNA1194	chr2	128516665	128524824	ENSSSCT00000024571	ENSSSCG00000027857	ENSMUSG00000037416
circRNA1195	chr2	132435226	132457350	ENSSSCT00000015560	ENSSSCG00000014240	ENSMUSG00000073563
circRNA1199	chr2	139080932	139112498	ENSSSCT00000015589	ENSSSCG00000014267	ENSMUSG00000037533
circRNA120	chr7	97005367	97118937	ENSSSCT00000002545	ENSSSCG00000002285	ENSMUSG00000047454
circRNA1201	chr2	140473312	140501161	ENSSSCT00000015606	ENSSSCG00000014283	ENSMUSG00000018395
circRNA1202	chr2	140877263	140891153	ENSSSCT00000015615	ENSSSCG00000014292	ENSMUSG00000020361
circRNA1203	chr2	142117527	142119611	ENSSSCT00000015621	ENSSSCG00000014298	ENSMUSG00000020349
circRNA1204	chr2	142510447	142510929	ENSSSCT00000015628	ENSSSCG00000014304	ENSMUSG00000036391
circRNA1205	chr2	142518692	142526384	ENSSSCT00000015628	ENSSSCG00000014304	ENSMUSG00000036391
circRNA1206	chr2	142520859	142522763	ENSSSCT00000015628	ENSSSCG00000014304	ENSMUSG00000036391
circRNA1207	chr2	142522062	142526384	ENSSSCT00000015628	ENSSSCG00000014304	ENSMUSG00000036391
circRNA1208	chr2	142522062	142528964	ENSSSCT00000015628	ENSSSCG00000014304	ENSMUSG00000036391
circRNA1209	chr2	142522062	142530871	ENSSSCT00000015628	ENSSSCG00000014304	ENSMUSG00000036391
circRNA121	chr7	97739664	97746028	ENSSSCT00000027525	ENSSSCG00000002296	ENSMUSG00000066441
circRNA1210	chr2	142522062	142535381	ENSSSCT00000015628	ENSSSCG00000014304	ENSMUSG00000036391
circRNA1211	chr2	142522062	142552577	ENSSSCT00000015628	ENSSSCG00000014304	ENSMUSG00000036391
circRNA1212	chr2	142524037	142528964	ENSSSCT00000015628	ENSSSCG00000014304	ENSMUSG00000036391
circRNA1213	chr2	142526258	142530871	ENSSSCT00000015628	ENSSSCG00000014304	ENSMUSG00000036391
circRNA1214	chr2	142526258	142535381	ENSSSCT00000015628	ENSSSCG00000014304	ENSMUSG00000036391
circRNA1215	chr2	142526258	142552577	ENSSSCT00000015628	ENSSSCG00000014304	ENSMUSG00000036391
circRNA1216	chr2	142535263	142544386	ENSSSCT00000015628	ENSSSCG00000014304	ENSMUSG00000036391
circRNA1217	chr2	142535263	142552577	ENSSSCT00000015628	ENSSSCG00000014304	ENSMUSG00000036391
circRNA1218	chr2	142541102	142544386	ENSSSCT00000015628	ENSSSCG00000014304	ENSMUSG00000036391
circRNA1219	chr2	142600487	142604229	ENSSSCT00000027801	ENSSSCG00000026644	ENSMUSG00000021500
circRNA122	chr7	97833510	97834004	ENSSSCT00000002559	ENSSSCG00000002298	ENSMUSG00000066440
circRNA1220	chr2	142600487	142609586	ENSSSCT00000027801	ENSSSCG00000026644	ENSMUSG00000021500
circRNA1221	chr2	143111063	143111792	ENSSSCT00000015631	ENSSSCG00000014307	ENSMUSG00000015937
circRNA1225	chr2	145388052	145458183	ENSSSCT00000015647	ENSSSCG00000014321	ENSMUSG00000014164
circRNA1226	chr2	145408564	145458183	ENSSSCT00000015647	ENSSSCG00000014321	ENSMUSG00000014164
circRNA1227	chr2	146097371	146101698	ENSSSCT00000015658	ENSSSCG00000014331	ENSMUSG00000038773
circRNA1228	chr2	146108635	146110820	ENSSSCT00000015658	ENSSSCG00000014331	ENSMUSG00000038773
circRNA1230	chr2	146476770	146516158	ENSSSCT00000015666	ENSSSCG00000014339	ENSMUSG00000037815
circRNA1231	chr2	147048493	147054323	ENSSSCT00000015671	ENSSSCG00000014343	ENSMUSG00000037236
circRNA1232	chr2	147049942	147051156	ENSSSCT00000015671	ENSSSCG00000014343	ENSMUSG00000037236
circRNA1233	chr2	147049942	147052745	ENSSSCT00000015671	ENSSSCG00000014343	ENSMUSG00000037236
circRNA1234	chr2	147049942	147054323	ENSSSCT00000015671	ENSSSCG00000014343	ENSMUSG00000037236
circRNA1235	chr2	148134331	148156756	ENSSSCT00000015694	ENSSSCG00000014364	ENSMUSG00000024483
circRNA1236	chr2	148137935	148140466	ENSSSCT00000015694	ENSSSCG00000014364	ENSMUSG00000024483
circRNA1237	chr2	148139473	148156756	ENSSSCT00000015694	ENSSSCG00000014364	ENSMUSG00000024483
circRNA1238	chr2	148139473	148163399	ENSSSCT00000015694	ENSSSCG00000014364	ENSMUSG00000024483
circRNA1239	chr2	148201094	148211083	ENSSSCT00000015694	ENSSSCG00000014364	ENSMUSG00000024483
circRNA124	chr7	100085512	100087357	ENSSSCT00000002577	ENSSSCG00000002315	ENSMUSG00000079055
circRNA1240	chr2	148210061	148224509	ENSSSCT00000015694	ENSSSCG00000014364	ENSMUSG00000024483
circRNA1241	chr2	148210061	148241172	ENSSSCT00000015694	ENSSSCG00000014364	ENSMUSG00000024483
circRNA1242	chr2	148224335	148232759	ENSSSCT00000015694	ENSSSCG00000014364	ENSMUSG00000024483
circRNA1243	chr2	149781429	149786920	ENSSSCT00000015732	ENSSSCG00000014394	ENSMUSG00000060450
circRNA1244	chr2	149781429	149792835	ENSSSCT00000015732	ENSSSCG00000014394	ENSMUSG00000060450
circRNA1248	chr2	154312784	154318402	ENSSSCT00000015755	ENSSSCG00000014416	ENSMUSG00000024498
circRNA1249	chr2	154328579	154337974	ENSSSCT00000015755	ENSSSCG00000014416	ENSMUSG00000024498
circRNA1250	chr2	154506379	154517146	ENSSSCT00000029561	ENSSSCG00000028976	ENSMUSG00000024500
circRNA1258	chr1	4648182	4655822	ENSSSCT00000004453	ENSSSCG00000004027	ENSMUSG00000023868
circRNA1259	chr1	4648182	4671167	ENSSSCT00000004453	ENSSSCG00000004027	ENSMUSG00000023868
circRNA1260	chr1	4648182	4717643	ENSSSCT00000004453	ENSSSCG00000004027	ENSMUSG00000023868
circRNA1261	chr1	4653396	4685558	ENSSSCT00000004453	ENSSSCG00000004027	ENSMUSG00000023868
circRNA1263	chr1	9393570	9397339	ENSSSCT00000004476	ENSSSCG00000004048	ENSMUSG00000068039
circRNA1267	chr1	14083797	14085261	ENSSSCT00000004499	ENSSSCG00000004070	ENSMUSG00000046201
circRNA1268	chr1	14099143	14103753	ENSSSCT00000004499	ENSSSCG00000004070	ENSMUSG00000046201
circRNA1269	chr1	14099143	14118412	ENSSSCT00000004499	ENSSSCG00000004070	ENSMUSG00000046201
circRNA127	chr7	101312310	101373946	ENSSSCT00000002595	ENSSSCG00000002332	ENSMUSG00000042700
circRNA128	chr7	101366953	101373946	ENSSSCT00000002595	ENSSSCG00000002332	ENSMUSG00000042700
circRNA1282	chr1	18877993	18885264	ENSSSCT00000034966	ENSSSCG00000004110	ENSMUSG00000015755
circRNA129	chr7	102121457	102140493	ENSSSCT00000002600	ENSSSCG00000002337	ENSMUSG00000042628
circRNA1290	chr1	21874055	21879171	ENSSSCT00000004555	ENSSSCG00000004120	ENSMUSG00000090112
circRNA1292	chr1	28662025	28664480	ENSSSCT00000004582	ENSSSCG00000004146	ENSMUSG00000019854
circRNA1293	chr1	28662025	28679070	ENSSSCT00000004582	ENSSSCG00000004146	ENSMUSG00000019854
circRNA13	chr7	14106190	14114800	ENSSSCT00000025406	ENSSSCG00000026034	ENSMUSG00000021374
circRNA130	chr7	102134420	102140493	ENSSSCT00000002600	ENSSSCG00000002337	ENSMUSG00000042628
circRNA1304	chr1	32054762	32072573	ENSSSCT00000004605	ENSSSCG00000004166	ENSMUSG00000019986
circRNA1305	chr1	32054762	32102563	ENSSSCT00000004605	ENSSSCG00000004166	ENSMUSG00000019986
circRNA1306	chr1	32054762	32104524	ENSSSCT00000004605	ENSSSCG00000004166	ENSMUSG00000019986
circRNA1307	chr1	32054762	32112092	ENSSSCT00000004605	ENSSSCG00000004166	ENSMUSG00000019986
circRNA1308	chr1	32080657	32093129	ENSSSCT00000004605	ENSSSCG00000004166	ENSMUSG00000019986
circRNA1309	chr1	32080657	32112092	ENSSSCT00000004605	ENSSSCG00000004166	ENSMUSG00000019986
circRNA131	chr7	102164942	102165873	ENSSSCT00000002600	ENSSSCG00000002337	ENSMUSG00000042628
circRNA1310	chr1	32080657	32143578	ENSSSCT00000004605	ENSSSCG00000004166	ENSMUSG00000019986
circRNA1311	chr1	32080657	32209973	ENSSSCT00000004605	ENSSSCG00000004166	ENSMUSG00000019986
circRNA1312	chr1	32091199	32093129	ENSSSCT00000004605	ENSSSCG00000004166	ENSMUSG00000019986
circRNA1313	chr1	32091199	32097176	ENSSSCT00000004605	ENSSSCG00000004166	ENSMUSG00000019986
circRNA1316	chr1	36705595	36712852	ENSSSCT00000004644	ENSSSCG00000004203	ENSMUSG00000039089
circRNA1318	chr1	38402899	38581068	ENSSSCT00000004650	ENSSSCG00000004209	ENSMUSG00000019889
circRNA1319	chr1	38479516	38611471	ENSSSCT00000004650	ENSSSCG00000004209	ENSMUSG00000019889
circRNA132	chr7	102242791	102244568	ENSSSCT00000032106	ENSSSCG00000028663	ENSMUSG00000010608
circRNA1320	chr1	38479516	38581068	ENSSSCT00000004650	ENSSSCG00000004209	ENSMUSG00000019889
circRNA1321	chr1	38556810	38581068	ENSSSCT00000004650	ENSSSCG00000004209	ENSMUSG00000019889
circRNA1322	chr1	38611178	38611471	ENSSSCT00000004650	ENSSSCG00000004209	ENSMUSG00000019889
circRNA1323	chr1	38708636	38795389	ENSSSCT00000004650	ENSSSCG00000004209	ENSMUSG00000019889
circRNA1324	chr1	40737383	40767556	ENSSSCT00000004665	ENSSSCG00000004220	ENSMUSG00000019792
circRNA1325	chr1	40737383	40764451	ENSSSCT00000004665	ENSSSCG00000004220	ENSMUSG00000019792
circRNA1326	chr1	44462994	44469456	ENSSSCT00000004683	ENSSSCG00000004238	ENSMUSG00000019878
circRNA1337	chr1	49510303	49517462	ENSSSCT00000030561	ENSSSCG00000020885	ENSMUSG00000023068
circRNA1343	chr1	57105762	57208795	ENSSSCT00000004726	ENSSSCG00000004276	ENSMUSG00000026155
circRNA1344	chr1	57204224	57251784	ENSSSCT00000004726	ENSSSCG00000004276	ENSMUSG00000026155
circRNA1345	chr1	58376224	58490977	ENSSSCT00000004730	ENSSSCG00000004280	ENSMUSG00000041670
circRNA1346	chr1	58460995	58517592	ENSSSCT00000004730	ENSSSCG00000004280	ENSMUSG00000041670
circRNA1347	chr1	58484449	58517592	ENSSSCT00000004730	ENSSSCG00000004280	ENSMUSG00000041670
circRNA1353	chr1	60892775	60918135	ENSSSCT00000004747	ENSSSCG00000004293	ENSMUSG00000032422
circRNA1354	chr1	60892775	60959765	ENSSSCT00000004747	ENSSSCG00000004293	ENSMUSG00000032422
circRNA1355	chr1	60917934	60959765	ENSSSCT00000004747	ENSSSCG00000004293	ENSMUSG00000032422
circRNA1356	chr1	60938694	60959765	ENSSSCT00000004747	ENSSSCG00000004293	ENSMUSG00000032422
circRNA1357	chr1	60958627	60959765	ENSSSCT00000004747	ENSSSCG00000004293	ENSMUSG00000032422
circRNA1360	chr1	62529227	62536805	ENSSSCT00000004756	ENSSSCG00000004302	ENSMUSG00000028294
circRNA1362	chr1	62688792	62693450	ENSSSCT00000004761	ENSSSCG00000004306	ENSMUSG00000040044
circRNA1363	chr1	62694950	62728124	ENSSSCT00000004761	ENSSSCG00000004306	ENSMUSG00000040044
circRNA1364	chr1	62793096	62795885	ENSSSCT00000004762	ENSSSCG00000004307	ENSMUSG00000028291
circRNA1371	chr1	77113376	77164321	ENSSSCT00000032833	ENSSSCG00000004361	ENSMUSG00000056073
circRNA1372	chr1	77113376	77117222	ENSSSCT00000032833	ENSSSCG00000004361	ENSMUSG00000056073
circRNA1373	chr1	77154072	77164321	ENSSSCT00000004819	ENSSSCG00000004361	ENSMUSG00000056073
circRNA1374	chr1	77154072	77540286	ENSSSCT00000004819	ENSSSCG00000004361	ENSMUSG00000056073
circRNA1375	chr1	80241844	80313405	ENSSSCT00000004823	ENSSSCG00000004364	ENSMUSG00000038822
circRNA1376	chr1	80327077	80356402	ENSSSCT00000004823	ENSSSCG00000004364	ENSMUSG00000038822
circRNA1377	chr1	80328846	80356402	ENSSSCT00000004823	ENSSSCG00000004364	ENSMUSG00000038822
circRNA1380	chr1	83296707	83299261	ENSSSCT00000004844	ENSSSCG00000004382	ENSMUSG00000019802
circRNA1381	chr1	83299114	83301016	ENSSSCT00000004844	ENSSSCG00000004382	ENSMUSG00000019802
circRNA1382	chr1	83300924	83306149	ENSSSCT00000004844	ENSSSCG00000004382	ENSMUSG00000019802
circRNA1383	chr1	83303147	83316767	ENSSSCT00000004844	ENSSSCG00000004382	ENSMUSG00000019802
circRNA1384	chr1	83314425	83323066	ENSSSCT00000004844	ENSSSCG00000004382	ENSMUSG00000019802
circRNA1385	chr1	84047500	84048935	ENSSSCT00000004849	ENSSSCG00000004387	ENSMUSG00000048756
circRNA1388	chr1	86364308	86364519	ENSSSCT00000004856	ENSSSCG00000004393	ENSMUSG00000019837
circRNA139	chr7	103941332	103949780	ENSSSCT00000002639	ENSSSCG00000002374	ENSMUSG00000004789
circRNA1391	chr1	89933207	89935970	ENSSSCT00000004897	ENSSSCG00000004432	ENSMUSG00000019777
circRNA1392	chr1	89940534	89940816	ENSSSCT00000004897	ENSSSCG00000004432	ENSMUSG00000019777
circRNA1393	chr1	89946850	89947529	ENSSSCT00000004897	ENSSSCG00000004432	ENSMUSG00000019777
circRNA1394	chr1	92840423	92845471	ENSSSCT00000004918	ENSSSCG00000004453	ENSMUSG00000033419
circRNA1395	chr1	92863629	92892154	ENSSSCT00000004918	ENSSSCG00000004453	ENSMUSG00000033419
circRNA1396	chr1	93129352	93142829	ENSSSCT00000004920	ENSSSCG00000004454	ENSMUSG00000032418
circRNA1398	chr1	93363329	93365318	ENSSSCT00000035912	ENSSSCG00000004457	ENSMUSG00000034973
circRNA1399	chr1	93410711	93415072	ENSSSCT00000035912	ENSSSCG00000004457	ENSMUSG00000034973
circRNA14	chr7	14125735	14128481	ENSSSCT00000025406	ENSSSCG00000026034	ENSMUSG00000021374
circRNA140	chr7	104142576	104163058	ENSSSCT00000002648	ENSSSCG00000002381	ENSMUSG00000034290
circRNA1400	chr1	94535554	94577735	ENSSSCT00000004926	ENSSSCG00000004460	ENSMUSG00000035941
circRNA1401	chr1	94575046	94595460	ENSSSCT00000004926	ENSSSCG00000004460	ENSMUSG00000035941
circRNA1406	chr1	100993144	101026424	ENSSSCT00000004948	ENSSSCG00000004478	ENSMUSG00000033577
circRNA1407	chr1	101009473	101015551	ENSSSCT00000004948	ENSSSCG00000004478	ENSMUSG00000033577
circRNA1408	chr1	101009473	101019674	ENSSSCT00000004948	ENSSSCG00000004478	ENSMUSG00000033577
circRNA1409	chr1	104402849	104406306	ENSSSCT00000004961	ENSSSCG00000004490	ENSMUSG00000024548
circRNA1414	chr1	109253597	109255140	ENSSSCT00000004983	ENSSSCG00000004511	ENSMUSG00000025885
circRNA1415	chr1	110340582	110351249	ENSSSCT00000004994	ENSSSCG00000004522	ENSMUSG00000024556
circRNA1416	chr1	110351116	110399307	ENSSSCT00000004994	ENSSSCG00000004522	ENSMUSG00000024556
circRNA1417	chr1	110525008	110532832	ENSSSCT00000004997	ENSSSCG00000004524	ENSMUSG00000024515
circRNA1418	chr1	110525008	110538400	ENSSSCT00000004997	ENSSSCG00000004524	ENSMUSG00000024515
circRNA1419	chr1	110525008	110548336	ENSSSCT00000004997	ENSSSCG00000004524	ENSMUSG00000024515
circRNA1420	chr1	110532620	110538400	ENSSSCT00000004997	ENSSSCG00000004524	ENSMUSG00000024515
circRNA1421	chr1	110546991	110548336	ENSSSCT00000004997	ENSSSCG00000004524	ENSMUSG00000024515
circRNA1428	chr1	119425470	119431089	ENSSSCT00000005038	ENSSSCG00000004561	ENSMUSG00000038664
circRNA1429	chr1	119480046	119513527	ENSSSCT00000005038	ENSSSCG00000004561	ENSMUSG00000038664
circRNA1430	chr1	119482605	119485168	ENSSSCT00000005038	ENSSSCG00000004561	ENSMUSG00000038664
circRNA1434	chr1	124562396	124564439	ENSSSCT00000005065	ENSSSCG00000004586	ENSMUSG00000032224
circRNA1435	chr1	124811205	124884580	ENSSSCT00000005066	ENSSSCG00000004587	ENSMUSG00000032220
circRNA1436	chr1	124997045	125013992	ENSSSCT00000005070	ENSSSCG00000004589	ENSMUSG00000032217
circRNA1437	chr1	125013097	125013992	ENSSSCT00000005070	ENSSSCG00000004589	ENSMUSG00000032217
circRNA1448	chr1	132315007	132321809	ENSSSCT00000005103	ENSSSCG00000004620	ENSMUSG00000034593
circRNA1449	chr1	132825590	132830751	ENSSSCT00000005107	ENSSSCG00000004624	ENSMUSG00000042688
circRNA1450	chr1	132828553	132830751	ENSSSCT00000005107	ENSSSCG00000004624	ENSMUSG00000042688
circRNA1451	chr1	132965230	132995990	ENSSSCT00000005109	ENSSSCG00000004626	ENSMUSG00000058587
circRNA1452	chr1	132967048	132969266	ENSSSCT00000005109	ENSSSCG00000004626	ENSMUSG00000058587
circRNA1455	chr1	134599618	134607972	ENSSSCT00000005121	ENSSSCG00000004636	ENSMUSG00000027365
circRNA1456	chr1	134607759	134615687	ENSSSCT00000005121	ENSSSCG00000004636	ENSMUSG00000027365
circRNA1457	chr1	134632355	134636559	ENSSSCT00000005121	ENSSSCG00000004636	ENSMUSG00000027365
circRNA1458	chr1	134632355	134657483	ENSSSCT00000005121	ENSSSCG00000004636	ENSMUSG00000027365
circRNA1459	chr1	134653309	134657483	ENSSSCT00000005121	ENSSSCG00000004636	ENSMUSG00000027365
circRNA146	chr7	116970559	117007628	ENSSSCT00000002695	ENSSSCG00000002426	ENSMUSG00000021012
circRNA1460	chr1	134752789	134755068	ENSSSCT00000005124	ENSSSCG00000004639	ENSMUSG00000027363
circRNA1461	chr1	134770024	134774718	ENSSSCT00000005124	ENSSSCG00000004639	ENSMUSG00000027363
circRNA1462	chr1	134775184	134797103	ENSSSCT00000005124	ENSSSCG00000004639	ENSMUSG00000027363
circRNA1463	chr1	134778129	134797103	ENSSSCT00000005124	ENSSSCG00000004639	ENSMUSG00000027363
circRNA1464	chr1	134782801	134787969	ENSSSCT00000005124	ENSSSCG00000004639	ENSMUSG00000027363
circRNA1468	chr1	143245293	143256012	ENSSSCT00000005209	ENSSSCG00000004717	ENSMUSG00000027272
circRNA1469	chr1	143245293	143283419	ENSSSCT00000005209	ENSSSCG00000004717	ENSMUSG00000027272
circRNA147	chr7	116973936	116975944	ENSSSCT00000002695	ENSSSCG00000002426	ENSMUSG00000021012
circRNA1470	chr1	143245293	143291819	ENSSSCT00000005209	ENSSSCG00000004717	ENSMUSG00000027272
circRNA1471	chr1	143361257	143396432	ENSSSCT00000005210	ENSSSCG00000004718	ENSMUSG00000090100
circRNA1472	chr1	143396359	143474541	ENSSSCT00000005210	ENSSSCG00000004718	ENSMUSG00000090100
circRNA1473	chr1	143462517	143474541	ENSSSCT00000005210	ENSSSCG00000004718	ENSMUSG00000090100
circRNA1477	chr1	144006899	144013993	ENSSSCT00000005226	ENSSSCG00000004730	ENSMUSG00000033808
circRNA148	chr7	116973936	116994106	ENSSSCT00000002695	ENSSSCG00000002426	ENSMUSG00000021012
circRNA1482	chr1	145401678	145413053	ENSSSCT00000005252	ENSSSCG00000004753	ENSMUSG00000034154
circRNA1483	chr1	145412858	145417869	ENSSSCT00000005252	ENSSSCG00000004753	ENSMUSG00000034154
circRNA1484	chr1	145416172	145417869	ENSSSCT00000005252	ENSSSCG00000004753	ENSMUSG00000034154
circRNA1485	chr1	145429099	145438147	ENSSSCT00000005252	ENSSSCG00000004753	ENSMUSG00000034154
circRNA1486	chr1	145429099	145436055	ENSSSCT00000005252	ENSSSCG00000004753	ENSMUSG00000034154
circRNA1487	chr1	145435888	145486713	ENSSSCT00000005252	ENSSSCG00000004753	ENSMUSG00000034154
circRNA1488	chr1	145462507	145467243	ENSSSCT00000005252	ENSSSCG00000004753	ENSMUSG00000034154
circRNA149	chr7	116973936	117004866	ENSSSCT00000002695	ENSSSCG00000002426	ENSMUSG00000021012
circRNA1491	chr1	148474711	148497434	ENSSSCT00000005292	ENSSSCG00000004793	ENSMUSG00000027351
circRNA1495	chr1	159899221	159905970	ENSSSCT00000005347	ENSSSCG00000004845	ENSMUSG00000033458
circRNA150	chr7	117006263	117007628	ENSSSCT00000002695	ENSSSCG00000002426	ENSMUSG00000021012
circRNA1505	chr1	176156294	176186618	ENSSSCT00000005402	ENSSSCG00000004896	ENSMUSG00000044340
circRNA1507	chr1	176805305	176840819	ENSSSCT00000005407	ENSSSCG00000004901	ENSMUSG00000056536
circRNA1508	chr1	176805305	176815836	ENSSSCT00000005407	ENSSSCG00000004901	ENSMUSG00000056536
circRNA1509	chr1	176836675	176840819	ENSSSCT00000005407	ENSSSCG00000004901	ENSMUSG00000056536
circRNA151	chr7	117022020	117070498	ENSSSCT00000002696	ENSSSCG00000002427	ENSMUSG00000051166
circRNA1510	chr1	176840711	176855454	ENSSSCT00000005407	ENSSSCG00000004901	ENSMUSG00000056536
circRNA1511	chr1	176855013	176855454	ENSSSCT00000005407	ENSSSCG00000004901	ENSMUSG00000056536
circRNA1512	chr1	179189037	179191503	ENSSSCT00000005415	ENSSSCG00000004908	ENSMUSG00000041891
circRNA1513	chr1	179319833	179330240	ENSSSCT00000005418	ENSSSCG00000004911	ENSMUSG00000046610
circRNA1515	chr1	180708440	180723180	ENSSSCT00000005437	ENSSSCG00000004927	ENSMUSG00000015357
circRNA1516	chr1	180714491	180715180	ENSSSCT00000005437	ENSSSCG00000004927	ENSMUSG00000015357
circRNA1517	chr1	180714491	180723180	ENSSSCT00000005437	ENSSSCG00000004927	ENSMUSG00000015357
circRNA1518	chr1	180736416	180737438	ENSSSCT00000005437	ENSSSCG00000004927	ENSMUSG00000015357
circRNA1519	chr1	180998555	181000266	ENSSSCT00000025179	ENSSSCG00000004931	ENSMUSG00000032816
circRNA152	chr7	117047645	117063013	ENSSSCT00000002696	ENSSSCG00000002427	ENSMUSG00000051166
circRNA1520	chr1	181031656	181041341	ENSSSCT00000005445	ENSSSCG00000004934	ENSMUSG00000032393
circRNA1521	chr1	181050309	181059423	ENSSSCT00000005445	ENSSSCG00000004934	ENSMUSG00000032393
circRNA1522	chr1	181051819	181055410	ENSSSCT00000005445	ENSSSCG00000004934	ENSMUSG00000032393
circRNA1523	chr1	181059313	181066687	ENSSSCT00000005445	ENSSSCG00000004934	ENSMUSG00000032393
circRNA1525	chr1	181330431	181332504	ENSSSCT00000005449	ENSSSCG00000004938	ENSMUSG00000053641
circRNA1526	chr1	181373742	181382973	ENSSSCT00000005449	ENSSSCG00000004938	ENSMUSG00000053641
circRNA1527	chr1	181400580	181400829	ENSSSCT00000005449	ENSSSCG00000004938	ENSMUSG00000053641
circRNA1528	chr1	181484717	181485339	ENSSSCT00000024720	ENSSSCG00000022696	ENSMUSG00000004771
circRNA1529	chr1	182854630	182860290	ENSSSCT00000005463	ENSSSCG00000004951	ENSMUSG00000037257
circRNA153	chr7	117047645	117110099	ENSSSCT00000002696	ENSSSCG00000002427	ENSMUSG00000051166
circRNA1530	chr1	182855369	182860290	ENSSSCT00000005463	ENSSSCG00000004951	ENSMUSG00000037257
circRNA1535	chr1	186656379	186657838	ENSSSCT00000005485	ENSSSCG00000004973	ENSMUSG00000034485
circRNA1538	chr1	194976989	194977887	ENSSSCT00000005510	ENSSSCG00000004996	ENSMUSG00000020948
circRNA154	chr7	117094103	117110099	ENSSSCT00000002696	ENSSSCG00000002427	ENSMUSG00000051166
circRNA1548	chr1	200276116	200281803	ENSSSCT00000005531	ENSSSCG00000005015	ENSMUSG00000034801
circRNA1549	chr1	200277509	200290416	ENSSSCT00000005531	ENSSSCG00000005015	ENSMUSG00000034801
circRNA155	chr7	117094103	117113749	ENSSSCT00000002696	ENSSSCG00000002427	ENSMUSG00000051166
circRNA1550	chr1	200277509	200334231	ENSSSCT00000005531	ENSSSCG00000005015	ENSMUSG00000034801
circRNA1551	chr1	200296262	200300454	ENSSSCT00000005531	ENSSSCG00000005015	ENSMUSG00000034801
circRNA1552	chr1	200298028	200299664	ENSSSCT00000005531	ENSSSCG00000005015	ENSMUSG00000034801
circRNA1553	chr1	200299009	200299664	ENSSSCT00000005531	ENSSSCG00000005015	ENSMUSG00000034801
circRNA1554	chr1	200310792	200328539	ENSSSCT00000005531	ENSSSCG00000005015	ENSMUSG00000034801
circRNA1555	chr1	200325282	200338610	ENSSSCT00000005531	ENSSSCG00000005015	ENSMUSG00000034801
circRNA1559	chr1	200840060	200871554	ENSSSCT00000005538	ENSSSCG00000005022	ENSMUSG00000021068
circRNA156	chr7	117109913	117129345	ENSSSCT00000002696	ENSSSCG00000002427	ENSMUSG00000051166
circRNA1560	chr1	201044118	201046193	ENSSSCT00000005541	ENSSSCG00000005025	ENSMUSG00000021071
circRNA1562	chr1	202606369	202619041	ENSSSCT00000005554	ENSSSCG00000005038	ENSMUSG00000021832
circRNA1563	chr1	202609214	202611659	ENSSSCT00000005554	ENSSSCG00000005038	ENSMUSG00000021832
circRNA1564	chr1	202614698	202619041	ENSSSCT00000005554	ENSSSCG00000005038	ENSMUSG00000021832
circRNA1566	chr1	202793118	202813336	ENSSSCT00000005557	ENSSSCG00000005041	ENSMUSG00000037712
circRNA1567	chr1	202797721	202798180	ENSSSCT00000005557	ENSSSCG00000005041	ENSMUSG00000037712
circRNA1568	chr1	202944045	202986161	ENSSSCT00000005559	ENSSSCG00000005043	ENSMUSG00000037697
circRNA1569	chr1	202954152	202986161	ENSSSCT00000005559	ENSSSCG00000005043	ENSMUSG00000037697
circRNA157	chr7	117120845	117149408	ENSSSCT00000002696	ENSSSCG00000002427	ENSMUSG00000051166
circRNA1570	chr1	202963753	202986161	ENSSSCT00000005559	ENSSSCG00000005043	ENSMUSG00000037697
circRNA1571	chr1	202970028	202986161	ENSSSCT00000005559	ENSSSCG00000005043	ENSMUSG00000037697
circRNA1573	chr1	204835343	204836699	ENSSSCT00000005569	ENSSSCG00000005052	ENSMUSG00000037572
circRNA1574	chr1	205465515	205472192	ENSSSCT00000005577	ENSSSCG00000005060	ENSMUSG00000021843
circRNA1575	chr1	205465515	205474960	ENSSSCT00000005577	ENSSSCG00000005060	ENSMUSG00000021843
circRNA1576	chr1	205472022	205481309	ENSSSCT00000005577	ENSSSCG00000005060	ENSMUSG00000021843
circRNA1577	chr1	205508357	205511363	ENSSSCT00000005577	ENSSSCG00000005060	ENSMUSG00000021843
circRNA1579	chr1	208292449	208305105	ENSSSCT00000005590	ENSSSCG00000005073	ENSMUSG00000048118
circRNA158	chr7	117730903	117842266	ENSSSCT00000002698	ENSSSCG00000002429	ENSMUSG00000033713
circRNA1580	chr1	208295276	208305105	ENSSSCT00000005590	ENSSSCG00000005073	ENSMUSG00000048118
circRNA1584	chr1	209836038	209847342	ENSSSCT00000022854	ENSSSCG00000025013	ENSMUSG00000021087
circRNA159	chr7	118961846	118978888	ENSSSCT00000002706	ENSSSCG00000002436	ENSMUSG00000033530
circRNA1593	chr1	212154210	212155215	ENSSSCT00000005618	ENSSSCG00000005096	ENSMUSG00000021109
circRNA1595	chr1	212423709	212430361	ENSSSCT00000005620	ENSSSCG00000005098	ENSMUSG00000044912
circRNA1596	chr1	215806594	215838181	ENSSSCT00000029685	ENSSSCG00000005110	ENSMUSG00000063450
circRNA1597	chr1	215834258	215838181	ENSSSCT00000029685	ENSSSCG00000005110	ENSMUSG00000063450
circRNA1598	chr1	215870953	215876106	ENSSSCT00000029685	ENSSSCG00000005110	ENSMUSG00000063450
circRNA1599	chr1	215870953	215878211	ENSSSCT00000029685	ENSSSCG00000005110	ENSMUSG00000063450
circRNA16	chr7	14669088	14671601	ENSSSCT00000001170	ENSSSCG00000001075	ENSMUSG00000021377
circRNA1600	chr1	215875362	215878211	ENSSSCT00000029685	ENSSSCG00000005110	ENSMUSG00000063450
circRNA1601	chr1	215875362	215895290	ENSSSCT00000029685	ENSSSCG00000005110	ENSMUSG00000063450
circRNA1602	chr1	215885411	215888149	ENSSSCT00000029685	ENSSSCG00000005110	ENSMUSG00000063450
circRNA1603	chr1	215885411	215895290	ENSSSCT00000029685	ENSSSCG00000005110	ENSMUSG00000063450
circRNA1604	chr1	216027323	216041172	ENSSSCT00000029685	ENSSSCG00000005110	ENSMUSG00000063450
circRNA1605	chr1	218540056	218551385	ENSSSCT00000005649	ENSSSCG00000005124	ENSMUSG00000028576
circRNA1613	chr1	226117819	226118520	ENSSSCT00000005694	ENSSSCG00000005166	ENSMUSG00000028496
circRNA1618	chr1	227134786	227145607	ENSSSCT00000005700	ENSSSCG00000005170	ENSMUSG00000038024
circRNA1619	chr1	227152127	227155059	ENSSSCT00000005700	ENSSSCG00000005170	ENSMUSG00000038024
circRNA1620	chr1	227152127	227181662	ENSSSCT00000005700	ENSSSCG00000005170	ENSMUSG00000038024
circRNA1621	chr1	227152127	227210811	ENSSSCT00000005700	ENSSSCG00000005170	ENSMUSG00000038024
circRNA1622	chr1	227165198	227186649	ENSSSCT00000005700	ENSSSCG00000005170	ENSMUSG00000038024
circRNA1623	chr1	227165198	227210811	ENSSSCT00000005700	ENSSSCG00000005170	ENSMUSG00000038024
circRNA1624	chr1	227181487	227186649	ENSSSCT00000005700	ENSSSCG00000005170	ENSMUSG00000038024
circRNA1625	chr1	227181487	227210811	ENSSSCT00000005700	ENSSSCG00000005170	ENSMUSG00000038024
circRNA1626	chr1	227185988	227188489	ENSSSCT00000005700	ENSSSCG00000005170	ENSMUSG00000038024
circRNA1627	chr1	229173474	229246387	ENSSSCT00000005709	ENSSSCG00000005178	ENSMUSG00000038070
circRNA1628	chr1	229186577	229246387	ENSSSCT00000005709	ENSSSCG00000005178	ENSMUSG00000038070
circRNA1629	chr1	229214112	229246387	ENSSSCT00000005709	ENSSSCG00000005178	ENSMUSG00000038070
circRNA163	chr7	120175105	120182646	ENSSSCT00000002715	ENSSSCG00000002445	ENSMUSG00000021188
circRNA1630	chr1	229233921	229246387	ENSSSCT00000005709	ENSSSCG00000005178	ENSMUSG00000038070
circRNA1631	chr1	229233921	229321286	ENSSSCT00000005709	ENSSSCG00000005178	ENSMUSG00000038070
circRNA1632	chr1	229233921	229296319	ENSSSCT00000005709	ENSSSCG00000005178	ENSMUSG00000038070
circRNA1634	chr1	230999159	231003021	ENSSSCT00000005714	ENSSSCG00000005183	ENSMUSG00000028484
circRNA1638	chr1	233122153	233129822	ENSSSCT00000005723	ENSSSCG00000005191	ENSMUSG00000028402
circRNA1639	chr1	233128640	233133377	ENSSSCT00000005723	ENSSSCG00000005191	ENSMUSG00000028402
circRNA164	chr7	120856218	120868427	ENSSSCT00000002725	ENSSSCG00000002455	ENSMUSG00000021192
circRNA1640	chr1	233128640	233169384	ENSSSCT00000005723	ENSSSCG00000005191	ENSMUSG00000028402
circRNA165	chr7	121179727	121181497	ENSSSCT00000002731	ENSSSCG00000002460	ENSMUSG00000041712
circRNA1651	chr1	242706609	242737129	ENSSSCT00000034678	ENSSSCG00000005215	ENSMUSG00000024789
circRNA1652	chr1	242725331	242733870	ENSSSCT00000034678	ENSSSCG00000005215	ENSMUSG00000024789
circRNA1653	chr1	242997805	243021874	ENSSSCT00000005750	ENSSSCG00000005217	ENSMUSG00000024785
circRNA1655	chr1	245574919	245595602	ENSSSCT00000005766	ENSSSCG00000005232	ENSMUSG00000024921
circRNA1656	chr1	245594799	245595602	ENSSSCT00000005766	ENSSSCG00000005232	ENSMUSG00000024921
circRNA1657	chr1	250436030	250505262	ENSSSCT00000005792	ENSSSCG00000005257	ENSMUSG00000052387
circRNA1658	chr1	250436030	250527929	ENSSSCT00000005792	ENSSSCG00000005257	ENSMUSG00000052387
circRNA1659	chr1	250436030	250582441	ENSSSCT00000005792	ENSSSCG00000005257	ENSMUSG00000052387
circRNA166	chr7	121258976	121260967	ENSSSCT00000002732	ENSSSCG00000002461	ENSMUSG00000041702
circRNA1660	chr1	250481322	250505262	ENSSSCT00000005792	ENSSSCG00000005257	ENSMUSG00000052387
circRNA1661	chr1	250546758	250582441	ENSSSCT00000005792	ENSSSCG00000005257	ENSMUSG00000052387
circRNA1662	chr1	250561252	250582441	ENSSSCT00000005792	ENSSSCG00000005257	ENSMUSG00000052387
circRNA1664	chr1	254645170	254649747	ENSSSCT00000005803	ENSSSCG00000005268	ENSMUSG00000036192
circRNA1669	chr1	256822917	256837616	ENSSSCT00000005817	ENSSSCG00000005282	ENSMUSG00000046230
circRNA167	chr7	124815434	124828826	ENSSSCT00000002780	ENSSSCG00000002502	ENSMUSG00000041341
circRNA1670	chr1	256845679	256855195	ENSSSCT00000005817	ENSSSCG00000005282	ENSMUSG00000046230
circRNA1671	chr1	256943805	256946680	ENSSSCT00000005817	ENSSSCG00000005282	ENSMUSG00000046230
circRNA1672	chr1	256994751	257001691	ENSSSCT00000005817	ENSSSCG00000005282	ENSMUSG00000046230
circRNA1673	chr1	257015250	257023798	ENSSSCT00000005817	ENSSSCG00000005282	ENSMUSG00000046230
circRNA1674	chr1	257015250	257037086	ENSSSCT00000005817	ENSSSCG00000005282	ENSMUSG00000046230
circRNA1678	chr1	264950262	264964723	ENSSSCT00000005882	ENSSSCG00000005343	ENSMUSG00000035696
circRNA1679	chr1	265966523	265969297	ENSSSCT00000005885	ENSSSCG00000005346	ENSMUSG00000035649
circRNA1684	chr1	268022424	268025994	ENSSSCT00000005912	ENSSSCG00000005372	ENSMUSG00000028333
circRNA1687	chr1	269912309	269975028	ENSSSCT00000005928	ENSSSCG00000005386	ENSMUSG00000061455
circRNA1688	chr1	269912309	269912495	ENSSSCT00000005928	ENSSSCG00000005386	ENSMUSG00000061455
circRNA1689	chr1	270329795	270347874	ENSSSCT00000005931	ENSSSCG00000005388	ENSMUSG00000028344
circRNA1690	chr1	270329795	270383304	ENSSSCT00000005931	ENSSSCG00000005388	ENSMUSG00000028344
circRNA1691	chr1	270471815	270476354	ENSSSCT00000005932	ENSSSCG00000005389	ENSMUSG00000028345
circRNA1692	chr1	270602784	270655882	ENSSSCT00000005934	ENSSSCG00000005391	ENSMUSG00000028347
circRNA1693	chr1	270602784	270619968	ENSSSCT00000005934	ENSSSCG00000005391	ENSMUSG00000028347
circRNA1695	chr1	276324107	276327273	ENSSSCT00000033541	ENSSSCG00000005425	ENSMUSG00000028412
circRNA1696	chr1	276560955	276565315	ENSSSCT00000005970	ENSSSCG00000005427	ENSMUSG00000028414
circRNA1697	chr1	278917340	278927376	ENSSSCT00000005980	ENSSSCG00000005436	ENSMUSG00000028426
circRNA1698	chr1	280452455	280459142	ENSSSCT00000005985	ENSSSCG00000005441	ENSMUSG00000028431
circRNA1699	chr1	280460698	280462665	ENSSSCT00000005985	ENSSSCG00000005441	ENSMUSG00000028431
circRNA17	chr7	16831954	16834199	ENSSSCT00000001175	ENSSSCG00000001080	ENSMUSG00000006191
circRNA1700	chr1	280480179	280481478	ENSSSCT00000005985	ENSSSCG00000005441	ENSMUSG00000028431
circRNA1703	chr1	281712176	281719052	ENSSSCT00000005995	ENSSSCG00000005450	ENSMUSG00000090053
circRNA1704	chr1	282274683	282278272	ENSSSCT00000006000	ENSSSCG00000005455	ENSMUSG00000028369
circRNA1709	chr1	283917882	283931595	ENSSSCT00000006013	ENSSSCG00000005467	ENSMUSG00000028383
circRNA1710	chr1	284302072	284322778	ENSSSCT00000006017	ENSSSCG00000005471	ENSMUSG00000028385
circRNA1711	chr1	284315283	284322778	ENSSSCT00000006017	ENSSSCG00000005471	ENSMUSG00000028385
circRNA1716	chr1	297536723	297539752	ENSSSCT00000006135	ENSSSCG00000005582	ENSMUSG00000026915
circRNA1717	chr1	297539041	297551935	ENSSSCT00000006135	ENSSSCG00000005582	ENSMUSG00000026915
circRNA1721	chr1	299554717	299558723	ENSSSCT00000006156	ENSSSCG00000005598	ENSMUSG00000035236
circRNA1722	chr1	299796549	299801634	ENSSSCT00000006160	ENSSSCG00000005602	ENSMUSG00000026867
circRNA1723	chr1	299815881	299820449	ENSSSCT00000006160	ENSSSCG00000005602	ENSMUSG00000026867
circRNA1724	chr1	299970045	299978323	ENSSSCT00000006160	ENSSSCG00000005602	ENSMUSG00000026867
circRNA1725	chr1	301502546	301535195	ENSSSCT00000006165	ENSSSCG00000005607	ENSMUSG00000038831
circRNA1726	chr1	301515256	301535195	ENSSSCT00000006165	ENSSSCG00000005607	ENSMUSG00000038831
circRNA1728	chr1	302078700	302083259	ENSSSCT00000006177	ENSSSCG00000005617	ENSMUSG00000026797
circRNA1729	chr1	304797554	304820843	ENSSSCT00000006275	ENSSSCG00000005706	ENSMUSG00000026842
circRNA173	chr7	128024097	128033636	ENSSSCT00000002786	ENSSSCG00000002508	ENSMUSG00000056770
circRNA1730	chr1	305204959	305209542	ENSSSCT00000006280	ENSSSCG00000005711	ENSMUSG00000001855
circRNA1734	chr1	306174759	306186312	ENSSSCT00000006294	ENSSSCG00000005724	ENSMUSG00000043535
circRNA1735	chr18	815532	822709	ENSSSCT00000017863	ENSSSCG00000016406	ENSMUSG00000021171
circRNA1736	chr18	2751499	2780302	ENSSSCT00000017876	ENSSSCG00000016417	ENSMUSG00000048271
circRNA1737	chr18	2767700	2773593	ENSSSCT00000017876	ENSSSCG00000016417	ENSMUSG00000048271
circRNA1738	chr18	2767700	2780302	ENSSSCT00000017876	ENSSSCG00000016417	ENSMUSG00000048271
circRNA174	chr7	128918056	128922605	ENSSSCT00000002804	ENSSSCG00000002525	ENSMUSG00000021277
circRNA1741	chr18	5624622	5629396	ENSSSCT00000017891	ENSSSCG00000016430	ENSMUSG00000038072
circRNA1742	chr18	5627894	5629396	ENSSSCT00000017891	ENSSSCG00000016430	ENSMUSG00000038072
circRNA1746	chr18	6253741	6262559	ENSSSCT00000017899	ENSSSCG00000016438	ENSMUSG00000028954
circRNA1747	chr18	6267079	6269124	ENSSSCT00000017899	ENSSSCG00000016438	ENSMUSG00000028954
circRNA175	chr7	128927160	128960887	ENSSSCT00000002804	ENSSSCG00000002525	ENSMUSG00000021277
circRNA1754	chr18	9562088	9570018	ENSSSCT00000017958	ENSSSCG00000016494	ENSMUSG00000002413
circRNA1755	chr18	9562088	9588258	ENSSSCT00000017958	ENSSSCG00000016494	ENSMUSG00000002413
circRNA1756	chr18	9569859	9583462	ENSSSCT00000017958	ENSSSCG00000016494	ENSMUSG00000002413
circRNA1757	chr18	9569859	9588258	ENSSSCT00000017958	ENSSSCG00000016494	ENSMUSG00000002413
circRNA1758	chr18	9569859	9608802	ENSSSCT00000017958	ENSSSCG00000016494	ENSMUSG00000002413
circRNA1759	chr18	9582225	9586667	ENSSSCT00000017958	ENSSSCG00000016494	ENSMUSG00000002413
circRNA176	chr7	129078033	129110737	ENSSSCT00000002805	ENSSSCG00000002526	ENSMUSG00000037896
circRNA1760	chr18	9603361	9617560	ENSSSCT00000017958	ENSSSCG00000016494	ENSMUSG00000002413
circRNA1761	chr18	9728802	9729959	ENSSSCT00000017961	ENSSSCG00000016497	ENSMUSG00000038456
circRNA1763	chr18	10792104	10800270	ENSSSCT00000017974	ENSSSCG00000016509	ENSMUSG00000029823
circRNA1764	chr18	10792104	10809210	ENSSSCT00000017974	ENSSSCG00000016509	ENSMUSG00000029823
circRNA1765	chr18	10795154	10809210	ENSSSCT00000017974	ENSSSCG00000016509	ENSMUSG00000029823
circRNA1766	chr18	10874962	10876512	ENSSSCT00000017975	ENSSSCG00000016510	ENSMUSG00000038538
circRNA1767	chr18	10874962	10879457	ENSSSCT00000017975	ENSSSCG00000016510	ENSMUSG00000038538
circRNA1768	chr18	10874962	10885605	ENSSSCT00000017975	ENSSSCG00000016510	ENSMUSG00000038538
circRNA1769	chr18	10874962	10903368	ENSSSCT00000017975	ENSSSCG00000016510	ENSMUSG00000038538
circRNA1770	chr18	10888740	10903368	ENSSSCT00000017975	ENSSSCG00000016510	ENSMUSG00000038538
circRNA1771	chr18	10898787	10903368	ENSSSCT00000017975	ENSSSCG00000016510	ENSMUSG00000038538
circRNA1772	chr18	10898787	10910003	ENSSSCT00000017975	ENSSSCG00000016510	ENSMUSG00000038538
circRNA1773	chr18	12308719	12314765	ENSSSCT00000017988	ENSSSCG00000016520	ENSMUSG00000038648
circRNA1775	chr18	15935756	15965958	ENSSSCT00000018012	ENSSSCG00000016542	ENSMUSG00000056215
circRNA1776	chr18	18610834	18715721	ENSSSCT00000018019	ENSSSCG00000016549	ENSMUSG00000025609
circRNA1777	chr18	18661914	18675443	ENSSSCT00000018019	ENSSSCG00000016549	ENSMUSG00000025609
circRNA1778	chr18	18661914	18715721	ENSSSCT00000018019	ENSSSCG00000016549	ENSMUSG00000025609
circRNA1779	chr18	18686159	18715721	ENSSSCT00000018019	ENSSSCG00000016549	ENSMUSG00000025609
circRNA1780	chr18	18699816	18715721	ENSSSCT00000018019	ENSSSCG00000016549	ENSMUSG00000025609
circRNA1781	chr18	19268578	19296928	ENSSSCT00000018023	ENSSSCG00000016553	ENSMUSG00000025607
circRNA1782	chr18	19271818	19296928	ENSSSCT00000018023	ENSSSCG00000016553	ENSMUSG00000025607
circRNA1783	chr18	19302554	19308803	ENSSSCT00000018023	ENSSSCG00000016553	ENSMUSG00000025607
circRNA1784	chr18	19330451	19338854	ENSSSCT00000018024	ENSSSCG00000016554	ENSMUSG00000051855
circRNA1785	chr18	21408481	21479519	ENSSSCT00000018062	ENSSSCG00000016590	ENSMUSG00000001424
circRNA1786	chr18	21597334	21615413	ENSSSCT00000018062	ENSSSCG00000016590	ENSMUSG00000001424
circRNA1788	chr18	26147189	26232322	ENSSSCT00000018085	ENSSSCG00000016611	ENSMUSG00000017978
circRNA1789	chr18	26314382	26436682	ENSSSCT00000018085	ENSSSCG00000016611	ENSMUSG00000017978
circRNA179	chr7	129860024	129893327	ENSSSCT00000002821	ENSSSCG00000002540	ENSMUSG00000017843
circRNA1792	chr18	30313540	30313804	ENSSSCT00000018099	ENSSSCG00000016625	ENSMUSG00000000416
circRNA1793	chr18	31040615	31060423	ENSSSCT00000018105	ENSSSCG00000016629	ENSMUSG00000029534
circRNA1794	chr18	31060264	31067701	ENSSSCT00000018105	ENSSSCG00000016629	ENSMUSG00000029534
circRNA1797	chr18	33691981	33714092	ENSSSCT00000018117	ENSSSCG00000016639	ENSMUSG00000029563
circRNA18	chr7	16831954	16923676	ENSSSCT00000001175	ENSSSCG00000001080	ENSMUSG00000006191
circRNA180	chr7	129912574	129912773	ENSSSCT00000002821	ENSSSCG00000002540	ENSMUSG00000017843
circRNA1805	chr18	42657893	42689446	ENSSSCT00000028124	ENSSSCG00000027063	ENSMUSG00000043067
circRNA1808	chr18	44454732	44459840	ENSSSCT00000029905	ENSSSCG00000021250	ENSMUSG00000029781
circRNA181	chr7	130879957	130880371	ENSSSCT00000002830	ENSSSCG00000002547	ENSMUSG00000021288
circRNA1814	chr18	47360295	47371560	ENSSSCT00000018165	ENSSSCG00000016684	ENSMUSG00000019124
circRNA182	chr6	4219100	4219948	ENSSSCT00000002958	ENSSSCG00000002667	ENSMUSG00000031823
circRNA1820	chr18	53834407	53835777	ENSSSCT00000018206	ENSSSCG00000016725	ENSMUSG00000020422
circRNA1822	chr18	59609737	59641061	ENSSSCT00000018255	ENSSSCG00000016769	ENSMUSG00000041297
circRNA1823	chr18	59628324	59641061	ENSSSCT00000018255	ENSSSCG00000016769	ENSMUSG00000041297
circRNA1824	chr18	59639958	59641061	ENSSSCT00000018255	ENSSSCG00000016769	ENSMUSG00000041297
circRNA1827	chr9	16686	20707	ENSSSCT00000025295	ENSSSCG00000028886	ENSMUSG00000066232
circRNA183	chr6	5072429	5075088	ENSSSCT00000002974	ENSSSCG00000002681	ENSMUSG00000034189
circRNA1830	chr9	386764	407555	ENSSSCT00000015928	ENSSSCG00000014578	ENSMUSG00000035901
circRNA1832	chr9	1459780	1477857	ENSSSCT00000015930	ENSSSCG00000014580	ENSMUSG00000048330
circRNA1833	chr9	7162160	7168692	ENSSSCT00000016145	ENSSSCG00000014794	ENSMUSG00000063550
circRNA1834	chr9	7316506	7323391	ENSSSCT00000016151	ENSSSCG00000014800	ENSMUSG00000070426
circRNA1835	chr9	8159257	8179287	ENSSSCT00000016171	ENSSSCG00000014820	ENSMUSG00000030691
circRNA1836	chr9	8237835	8263976	ENSSSCT00000016171	ENSSSCG00000014820	ENSMUSG00000030691
circRNA1837	chr9	8237835	8242946	ENSSSCT00000016171	ENSSSCG00000014820	ENSMUSG00000030691
circRNA1838	chr9	8935966	8946866	ENSSSCT00000016180	ENSSSCG00000014828	ENSMUSG00000030704
circRNA1839	chr9	8935966	8950452	ENSSSCT00000016180	ENSSSCG00000014828	ENSMUSG00000030704
circRNA1841	chr9	9541816	9548296	ENSSSCT00000016190	ENSSSCG00000014838	ENSMUSG00000030729
circRNA1842	chr9	9545016	9548296	ENSSSCT00000016190	ENSSSCG00000014838	ENSMUSG00000030729
circRNA1843	chr9	9546451	9548296	ENSSSCT00000016190	ENSSSCG00000014838	ENSMUSG00000030729
circRNA1851	chr9	13299241	13319023	ENSSSCT00000016236	ENSSSCG00000014882	ENSMUSG00000035623
circRNA1852	chr9	13306787	13319023	ENSSSCT00000016236	ENSSSCG00000014882	ENSMUSG00000035623
circRNA1853	chr9	13308635	13319023	ENSSSCT00000016236	ENSSSCG00000014882	ENSMUSG00000035623
circRNA1854	chr9	13315285	13319023	ENSSSCT00000016236	ENSSSCG00000014882	ENSMUSG00000035623
circRNA1855	chr9	14189763	14201808	ENSSSCT00000016248	ENSSSCG00000014893	ENSMUSG00000018995
circRNA1857	chr9	19215967	19235218	ENSSSCT00000016256	ENSSSCG00000014901	ENSMUSG00000041328
circRNA1858	chr9	19251282	19287128	ENSSSCT00000016257	ENSSSCG00000014902	ENSMUSG00000041343
circRNA1859	chr9	19259967	19269763	ENSSSCT00000016257	ENSSSCG00000014902	ENSMUSG00000041343
circRNA1860	chr9	19264985	19312056	ENSSSCT00000016257	ENSSSCG00000014902	ENSMUSG00000041343
circRNA1861	chr9	19308688	19312056	ENSSSCT00000016257	ENSSSCG00000014902	ENSMUSG00000041343
circRNA187	chr6	11926255	11926858	ENSSSCT00000003000	ENSSSCG00000002706	ENSMUSG00000031949
circRNA1875	chr9	29829631	29840619	ENSSSCT00000016308	ENSSSCG00000014949	ENSMUSG00000031935
circRNA1876	chr9	29830958	29833681	ENSSSCT00000016308	ENSSSCG00000014949	ENSMUSG00000031935
circRNA1877	chr9	29830958	29837338	ENSSSCT00000016308	ENSSSCG00000014949	ENSMUSG00000031935
circRNA1878	chr9	29836166	29837338	ENSSSCT00000016308	ENSSSCG00000014949	ENSMUSG00000031935
circRNA1879	chr9	30651942	30658578	ENSSSCT00000016321	ENSSSCG00000014960	ENSMUSG00000013076
circRNA188	chr6	13093237	13101783	ENSSSCT00000030720	ENSSSCG00000030420	ENSMUSG00000003316
circRNA1886	chr9	36992574	36994874	ENSSSCT00000023790	ENSSSCG00000027529	ENSMUSG00000057367
circRNA1887	chr9	36992574	37008057	ENSSSCT00000023790	ENSSSCG00000027529	ENSMUSG00000057367
circRNA1888	chr9	36994775	37009063	ENSSSCT00000023790	ENSSSCG00000027529	ENSMUSG00000057367
circRNA189	chr6	13104506	13106885	ENSSSCT00000030720	ENSSSCG00000030420	ENSMUSG00000003316
circRNA1890	chr9	40066682	40068725	ENSSSCT00000026318	ENSSSCG00000028201	ENSMUSG00000025898
circRNA1891	chr9	40522304	40557886	ENSSSCT00000029949	ENSSSCG00000029198	ENSMUSG00000032030
circRNA1892	chr9	40532481	40554238	ENSSSCT00000029949	ENSSSCG00000029198	ENSMUSG00000032030
circRNA1893	chr9	40553755	40554238	ENSSSCT00000029949	ENSSSCG00000029198	ENSMUSG00000032030
circRNA1894	chr9	40572085	40573450	ENSSSCT00000029949	ENSSSCG00000029198	ENSMUSG00000032030
circRNA1895	chr9	40572085	40576066	ENSSSCT00000029949	ENSSSCG00000029198	ENSMUSG00000032030
circRNA1896	chr9	40614116	40617293	ENSSSCT00000028484	ENSSSCG00000026153	ENSMUSG00000032047
circRNA1897	chr9	40642170	40643840	ENSSSCT00000028182	ENSSSCG00000026959	ENSMUSG00000033054
circRNA1898	chr9	40658461	40663587	ENSSSCT00000028182	ENSSSCG00000026959	ENSMUSG00000033054
circRNA19	chr7	17209021	17252211	ENSSSCT00000001175	ENSSSCG00000001080	ENSMUSG00000006191
circRNA190	chr6	13110937	13115563	ENSSSCT00000030720	ENSSSCG00000030420	ENSMUSG00000003316
circRNA1904	chr9	44480031	44484973	ENSSSCT00000016402	ENSSSCG00000015036	ENSMUSG00000032064
circRNA1906	chr9	45892286	45894227	ENSSSCT00000016414	ENSSSCG00000015048	ENSMUSG00000032259
circRNA1909	chr9	49298595	49299945	ENSSSCT00000016437	ENSSSCG00000015071	ENSMUSG00000034135
circRNA191	chr6	14363834	14377132	ENSSSCT00000003036	ENSSSCG00000002740	ENSMUSG00000031731
circRNA1910	chr9	49790828	49792507	ENSSSCT00000016446	ENSSSCG00000015080	ENSMUSG00000043987
circRNA1911	chr9	50821415	50825216	ENSSSCT00000028599	ENSSSCG00000030053	ENSMUSG00000032096
circRNA1912	chr9	50825051	50834603	ENSSSCT00000028599	ENSSSCG00000030053	ENSMUSG00000032096
circRNA1913	chr9	50831548	50834603	ENSSSCT00000028599	ENSSSCG00000030053	ENSMUSG00000032096
circRNA1921	chr9	51522099	51524042	ENSSSCT00000016481	ENSSSCG00000015115	ENSMUSG00000034342
circRNA193	chr6	16298300	16300646	ENSSSCT00000003052	ENSSSCG00000002755	ENSMUSG00000003847
circRNA1930	chr9	62120957	62157733	ENSSSCT00000016605	ENSSSCG00000015238	ENSMUSG00000041444
circRNA1931	chr9	62138265	62157733	ENSSSCT00000016605	ENSSSCG00000015238	ENSMUSG00000041444
circRNA1932	chr9	63000517	63011493	ENSSSCT00000016613	ENSSSCG00000015244	ENSMUSG00000031996
circRNA1933	chr9	63000517	63021701	ENSSSCT00000016613	ENSSSCG00000015244	ENSMUSG00000031996
circRNA1934	chr9	63025857	63032850	ENSSSCT00000016613	ENSSSCG00000015244	ENSMUSG00000031996
circRNA1936	chr9	69056402	69057120	ENSSSCT00000024361	ENSSSCG00000024613	ENSMUSG00000041624
circRNA1937	chr9	70890418	70899574	ENSSSCT00000027953	ENSSSCG00000028035	ENSMUSG00000102976
circRNA194	chr6	16298300	16303134	ENSSSCT00000003052	ENSSSCG00000002755	ENSMUSG00000003847
circRNA1940	chr9	72569978	72574057	ENSSSCT00000028838	ENSSSCG00000025182	ENSMUSG00000026436
circRNA1941	chr9	77414305	77428858	ENSSSCT00000016680	ENSSSCG00000015307	ENSMUSG00000028926
circRNA1942	chr9	77643009	77725461	ENSSSCT00000016680	ENSSSCG00000015307	ENSMUSG00000028926
circRNA195	chr6	16298300	16309258	ENSSSCT00000003052	ENSSSCG00000002755	ENSMUSG00000003847
circRNA1950	chr9	78881650	78889668	ENSSSCT00000016686	ENSSSCG00000015313	ENSMUSG00000000600
circRNA1951	chr9	78882583	78889668	ENSSSCT00000016686	ENSSSCG00000015313	ENSMUSG00000000600
circRNA1952	chr9	78890360	78899230	ENSSSCT00000016686	ENSSSCG00000015313	ENSMUSG00000000600
circRNA1953	chr9	78959290	78985453	ENSSSCT00000016687	ENSSSCG00000015314	ENSMUSG00000040351
circRNA1954	chr9	78959290	78959568	ENSSSCT00000016687	ENSSSCG00000015314	ENSMUSG00000040351
circRNA1955	chr9	78959290	78997862	ENSSSCT00000016687	ENSSSCG00000015314	ENSMUSG00000040351
circRNA1956	chr9	78997745	79017475	ENSSSCT00000016687	ENSSSCG00000015314	ENSMUSG00000040351
circRNA1957	chr9	79123706	79138277	ENSSSCT00000022601	ENSSSCG00000029967	ENSMUSG00000005907
circRNA1958	chr9	79212011	79224350	ENSSSCT00000016690	ENSSSCG00000015317	ENSMUSG00000058503
circRNA1959	chr9	81468461	81502257	ENSSSCT00000016700	ENSSSCG00000015327	ENSMUSG00000015189
circRNA196	chr6	16298300	16325581	ENSSSCT00000003052	ENSSSCG00000002755	ENSMUSG00000003847
circRNA1960	chr9	88615508	88638210	ENSSSCT00000030889	ENSSSCG00000026722	ENSMUSG00000029629
circRNA1961	chr9	88615508	88643532	ENSSSCT00000030889	ENSSSCG00000026722	ENSMUSG00000029629
circRNA1962	chr9	88630066	88681009	ENSSSCT00000030889	ENSSSCG00000026722	ENSMUSG00000029629
circRNA1963	chr9	88634775	88681009	ENSSSCT00000030889	ENSSSCG00000026722	ENSMUSG00000029629
circRNA1964	chr9	88634775	88660063	ENSSSCT00000030889	ENSSSCG00000026722	ENSMUSG00000029629
circRNA197	chr6	16609864	16612066	ENSSSCT00000026219	ENSSSCG00000025151	ENSMUSG00000031913
circRNA1975	chr9	96037782	96053461	ENSSSCT00000029645	ENSSSCG00000024761	ENSMUSG00000020590
circRNA1976	chr9	96071845	96080363	ENSSSCT00000029645	ENSSSCG00000024761	ENSMUSG00000020590
circRNA1979	chr9	100588876	100599583	ENSSSCT00000016758	ENSSSCG00000015383	ENSMUSG00000041992
circRNA198	chr6	17168488	17185445	ENSSSCT00000003120	ENSSSCG00000002820	ENSMUSG00000050079
circRNA1980	chr9	101235349	101236728	ENSSSCT00000022993	ENSSSCG00000015386	ENSMUSG00000028995
circRNA1988	chr9	102039236	102062804	ENSSSCT00000026738	ENSSSCG00000024485	ENSMUSG00000040570
circRNA1989	chr9	102039236	102050715	ENSSSCT00000026738	ENSSSCG00000024485	ENSMUSG00000040570
circRNA199	chr6	17199325	17203705	ENSSSCT00000003119	ENSSSCG00000002819	ENSMUSG00000031776
circRNA1990	chr9	102039236	102066992	ENSSSCT00000030941	ENSSSCG00000024485	ENSMUSG00000040570
circRNA1995	chr9	107358595	107359989	ENSSSCT00000016776	ENSSSCG00000015401	ENSMUSG00000061601
circRNA1996	chr9	107567690	107612903	ENSSSCT00000025400	ENSSSCG00000015401	ENSMUSG00000061601
circRNA1997	chr9	107575529	107581493	ENSSSCT00000016776	ENSSSCG00000015401	ENSMUSG00000061601
circRNA1998	chr9	107575529	107612903	ENSSSCT00000025400	ENSSSCG00000015401	ENSMUSG00000061601
circRNA1999	chr9	107639520	107667381	ENSSSCT00000016776	ENSSSCG00000015401	ENSMUSG00000061601
circRNA200	chr6	18418914	18428157	ENSSSCT00000003099	ENSSSCG00000002799	ENSMUSG00000036550
circRNA2000	chr9	107639520	107723213	ENSSSCT00000016776	ENSSSCG00000015401	ENSMUSG00000061601
circRNA2001	chr9	113288178	113292945	ENSSSCT00000016789	ENSSSCG00000015414	ENSMUSG00000047221
circRNA2002	chr9	113292850	113313610	ENSSSCT00000016789	ENSSSCG00000015414	ENSMUSG00000047221
circRNA2009	chr9	116176878	116183562	ENSSSCT00000016810	ENSSSCG00000015430	ENSMUSG00000028999
circRNA201	chr6	18420888	18428157	ENSSSCT00000003099	ENSSSCG00000002799	ENSMUSG00000036550
circRNA2012	chr9	119671448	119699988	ENSSSCT00000023536	ENSSSCG00000024136	ENSMUSG00000021314
circRNA2015	chr9	125451231	125466266	ENSSSCT00000016863	ENSSSCG00000015480	ENSMUSG00000040225
circRNA2016	chr9	125451231	125472242	ENSSSCT00000016863	ENSSSCG00000015480	ENSMUSG00000040225
circRNA2017	chr9	125506887	125520704	ENSSSCT00000016863	ENSSSCG00000015480	ENSMUSG00000040225
circRNA202	chr6	18424722	18447166	ENSSSCT00000003099	ENSSSCG00000002799	ENSMUSG00000036550
circRNA2023	chr9	127848094	127854347	ENSSSCT00000016884	ENSSSCG00000015498	ENSMUSG00000040423
circRNA2024	chr9	127853331	127854347	ENSSSCT00000016884	ENSSSCG00000015498	ENSMUSG00000040423
circRNA2025	chr9	127853331	127858073	ENSSSCT00000016884	ENSSSCG00000015498	ENSMUSG00000040423
circRNA2026	chr9	127878075	127883759	ENSSSCT00000016884	ENSSSCG00000015498	ENSMUSG00000040423
circRNA203	chr6	18436857	18445181	ENSSSCT00000003099	ENSSSCG00000002799	ENSMUSG00000036550
circRNA2031	chr9	131973963	131984867	ENSSSCT00000016906	ENSSSCG00000015519	ENSMUSG00000070565
circRNA2032	chr9	132604989	132609312	ENSSSCT00000016911	ENSSSCG00000015524	ENSMUSG00000033557
circRNA2033	chr9	132682311	132683940	ENSSSCT00000027500	ENSSSCG00000024674	ENSMUSG00000026596
circRNA2034	chr9	132900172	132902099	ENSSSCT00000023854	ENSSSCG00000021464	ENSMUSG00000026600
circRNA2039	chr9	134291718	134292300	ENSSSCT00000016926	ENSSSCG00000015537	ENSMUSG00000026469
circRNA2040	chr9	134303800	134315213	ENSSSCT00000016926	ENSSSCG00000015537	ENSMUSG00000026469
circRNA2041	chr9	135417867	135424815	ENSSSCT00000016932	ENSSSCG00000015543	ENSMUSG00000004110
circRNA2042	chr9	137075851	137079077	ENSSSCT00000026288	ENSSSCG00000015558	ENSMUSG00000042772
circRNA2043	chr9	137075851	137095457	ENSSSCT00000026288	ENSSSCG00000015558	ENSMUSG00000042772
circRNA2044	chr9	137078424	137079077	ENSSSCT00000026288	ENSSSCG00000015558	ENSMUSG00000042772
circRNA2045	chr9	137100600	137101309	ENSSSCT00000026288	ENSSSCG00000015558	ENSMUSG00000042772
circRNA2046	chr9	138396815	138403334	ENSSSCT00000016956	ENSSSCG00000015566	ENSMUSG00000043019
circRNA2047	chr9	138401930	138408819	ENSSSCT00000016956	ENSSSCG00000015566	ENSMUSG00000043019
circRNA2048	chr9	138716542	138721428	ENSSSCT00000016959	ENSSSCG00000015568	ENSMUSG00000026484
circRNA2051	chr9	139983624	139990100	ENSSSCT00000016969	ENSSSCG00000015576	ENSMUSG00000006005
circRNA2055	chr9	143383683	143384008	ENSSSCT00000016981	ENSSSCG00000015588	ENSMUSG00000026634
circRNA2056	chr9	143383683	143393975	ENSSSCT00000016981	ENSSSCG00000015588	ENSMUSG00000026634
circRNA2057	chr9	143423352	143424019	ENSSSCT00000016982	ENSSSCG00000015589	ENSMUSG00000037568
circRNA2061	chr9	144503744	144513873	ENSSSCT00000016996	ENSSSCG00000015603	ENSMUSG00000026623
circRNA2062	chr9	145971423	146049350	ENSSSCT00000017004	ENSSSCG00000015610	ENSMUSG00000016200
circRNA2063	chr9	146042308	146049350	ENSSSCT00000017004	ENSSSCG00000015610	ENSMUSG00000016200
circRNA2066	chr8	1248425	1257008	ENSSSCT00000009510	ENSSSCG00000008692	ENSMUSG00000029106
circRNA2067	chr8	3341344	3348457	ENSSSCT00000025950	ENSSSCG00000027349	ENSMUSG00000029192
circRNA2068	chr8	3341344	3345924	ENSSSCT00000025950	ENSSSCG00000027349	ENSMUSG00000029192
circRNA2069	chr8	3341344	3360764	ENSSSCT00000025950	ENSSSCG00000027349	ENSMUSG00000029192
circRNA2070	chr8	4258670	4260865	ENSSSCT00000009541	ENSSSCG00000008721	ENSMUSG00000029095
circRNA2073	chr8	10536893	10542067	ENSSSCT00000009559	ENSSSCG00000008738	ENSMUSG00000039765
circRNA2074	chr8	10582286	10597739	ENSSSCT00000009562	ENSSSCG00000008740	ENSMUSG00000039753
circRNA2075	chr8	10590656	10597739	ENSSSCT00000009562	ENSSSCG00000008740	ENSMUSG00000039753
circRNA2076	chr8	15379042	15417819	ENSSSCT00000009572	ENSSSCG00000008749	ENSMUSG00000031558
circRNA2077	chr8	15406606	15408621	ENSSSCT00000009572	ENSSSCG00000008749	ENSMUSG00000031558
circRNA2078	chr8	20657917	20693450	ENSSSCT00000009586	ENSSSCG00000008761	ENSMUSG00000039178
circRNA2079	chr8	20670183	20681770	ENSSSCT00000009586	ENSSSCG00000008761	ENSMUSG00000039178
circRNA2080	chr8	20670183	20693450	ENSSSCT00000009586	ENSSSCG00000008761	ENSMUSG00000039178
circRNA2084	chr8	32689706	32695547	ENSSSCT00000029818	ENSSSCG00000023112	ENSMUSG00000029202
circRNA2085	chr8	32691009	32710967	ENSSSCT00000029818	ENSSSCG00000023112	ENSMUSG00000029202
circRNA2086	chr8	32700211	32701794	ENSSSCT00000029818	ENSSSCG00000023112	ENSMUSG00000029202
circRNA2087	chr8	32700211	32710967	ENSSSCT00000029818	ENSSSCG00000023112	ENSMUSG00000029202
circRNA2088	chr8	32701671	32710967	ENSSSCT00000029818	ENSSSCG00000023112	ENSMUSG00000029202
circRNA2089	chr8	32705476	32710967	ENSSSCT00000029818	ENSSSCG00000023112	ENSMUSG00000029202
circRNA209	chr6	31447413	31463579	ENSSSCT00000003142	ENSSSCG00000002841	ENSMUSG00000031652
circRNA2090	chr8	32892981	32901219	ENSSSCT00000009619	ENSSSCG00000008792	ENSMUSG00000037795
circRNA2091	chr8	32895877	32926365	ENSSSCT00000009619	ENSSSCG00000008792	ENSMUSG00000037795
circRNA2092	chr8	32903267	32906892	ENSSSCT00000009619	ENSSSCG00000008792	ENSMUSG00000037795
circRNA2093	chr8	33316588	33418006	ENSSSCT00000029046	ENSSSCG00000022168	ENSMUSG00000029207
circRNA2094	chr8	33351020	33354941	ENSSSCT00000029046	ENSSSCG00000022168	ENSMUSG00000029207
circRNA2097	chr8	34670670	34677594	ENSSSCT00000009627	ENSSSCG00000008800	ENSMUSG00000037720
circRNA2098	chr8	34730093	34754322	ENSSSCT00000009628	ENSSSCG00000008801	ENSMUSG00000029221
circRNA2100	chr8	40321067	40327490	ENSSSCT00000009651	ENSSSCG00000008821	ENSMUSG00000036087
circRNA2101	chr8	40321067	40334860	ENSSSCT00000009651	ENSSSCG00000008821	ENSMUSG00000036087
circRNA2102	chr8	40327326	40334860	ENSSSCT00000009651	ENSSSCG00000008821	ENSMUSG00000036087
circRNA2107	chr8	41183979	41216093	ENSSSCT00000009666	ENSSSCG00000008831	ENSMUSG00000051674
circRNA2108	chr8	41183979	41208316	ENSSSCT00000009666	ENSSSCG00000008831	ENSMUSG00000051674
circRNA2109	chr8	41193695	41216093	ENSSSCT00000009666	ENSSSCG00000008831	ENSMUSG00000051674
circRNA2112	chr8	48198558	48211503	ENSSSCT00000022356	ENSSSCG00000024685	ENSMUSG00000033981
circRNA2116	chr8	57800743	57816363	ENSSSCT00000009744	ENSSSCG00000008900	ENSMUSG00000036323
circRNA2117	chr8	57807091	57814668	ENSSSCT00000009744	ENSSSCG00000008900	ENSMUSG00000036323
circRNA2118	chr8	58350412	58366177	ENSSSCT00000024124	ENSSSCG00000023269	ENSMUSG00000036435
circRNA2119	chr8	58358304	58366177	ENSSSCT00000024124	ENSSSCG00000023269	ENSMUSG00000036435
circRNA2122	chr8	69843309	69863289	ENSSSCT00000009772	ENSSSCG00000008924	ENSMUSG00000035898
circRNA2123	chr8	71459662	71471554	ENSSSCT00000028087	ENSSSCG00000025514	ENSMUSG00000029291
circRNA2124	chr8	71508448	71512104	ENSSSCT00000009793	ENSSSCG00000008940	ENSMUSG00000044221
circRNA2125	chr8	71895225	71934149	ENSSSCT00000009797	ENSSSCG00000008943	ENSMUSG00000060961
circRNA2126	chr8	73375718	73382639	ENSSSCT00000028188	ENSSSCG00000024592	ENSMUSG00000055204
circRNA2127	chr8	73381003	73382639	ENSSSCT00000028188	ENSSSCG00000024592	ENSMUSG00000055204
circRNA2128	chr8	73401023	73410894	ENSSSCT00000028188	ENSSSCG00000024592	ENSMUSG00000055204
circRNA2129	chr8	74346358	74359142	ENSSSCT00000009815	ENSSSCG00000008961	ENSMUSG00000029376
circRNA2130	chr8	74346358	74347258	ENSSSCT00000009815	ENSSSCG00000008961	ENSMUSG00000029376
circRNA2131	chr8	75546785	75573210	ENSSSCT00000009826	ENSSSCG00000008971	ENSMUSG00000029407
circRNA2132	chr8	75546785	75585534	ENSSSCT00000009826	ENSSSCG00000008971	ENSMUSG00000029407
circRNA2133	chr8	75558197	75573210	ENSSSCT00000009826	ENSSSCG00000008971	ENSMUSG00000029407
circRNA2134	chr8	75572650	75573751	ENSSSCT00000009826	ENSSSCG00000008971	ENSMUSG00000029407
circRNA2136	chr8	76070362	76072541	ENSSSCT00000009835	ENSSSCG00000008980	ENSMUSG00000029426
circRNA2138	chr8	78083303	78099468	ENSSSCT00000009848	ENSSSCG00000008991	ENSMUSG00000034687
circRNA2143	chr8	82528463	82544481	ENSSSCT00000009877	ENSSSCG00000009018	ENSMUSG00000028082
circRNA215	chr6	32936145	32941767	ENSSSCT00000003147	ENSSSCG00000002846	ENSMUSG00000031701
circRNA2153	chr8	88543731	88544126	ENSSSCT00000009902	ENSSSCG00000009042	ENSMUSG00000036990
circRNA2158	chr8	90697926	90698129	ENSSSCT00000009911	ENSSSCG00000009050	ENSMUSG00000037940
circRNA2162	chr8	103914218	103922205	ENSSSCT00000009943	ENSSSCG00000009077	ENSMUSG00000025757
circRNA2163	chr8	104001015	104081397	ENSSSCT00000009945	ENSSSCG00000009079	ENSMUSG00000060798
circRNA2164	chr8	104002975	104003454	ENSSSCT00000009945	ENSSSCG00000009079	ENSMUSG00000060798
circRNA2165	chr8	104103005	104103543	ENSSSCT00000009945	ENSSSCG00000009079	ENSMUSG00000060798
circRNA2166	chr8	108424880	108438354	ENSSSCT00000009950	ENSSSCG00000009084	ENSMUSG00000027722
circRNA2172	chr8	109429079	109432321	ENSSSCT00000009959	ENSSSCG00000009093	ENSMUSG00000037325
circRNA2173	chr8	109625320	109637802	ENSSSCT00000009963	ENSSSCG00000009097	ENSMUSG00000027712
circRNA2174	chr8	112170059	112175334	ENSSSCT00000024667	ENSSSCG00000023174	ENSMUSG00000039701
circRNA2179	chr8	112943952	112972267	ENSSSCT00000009982	ENSSSCG00000009115	ENSMUSG00000027977
circRNA2180	chr8	112954167	112959667	ENSSSCT00000009982	ENSSSCG00000009115	ENSMUSG00000027977
circRNA2181	chr8	112954167	112964699	ENSSSCT00000009982	ENSSSCG00000009115	ENSMUSG00000027977
circRNA2182	chr8	112954167	113029251	ENSSSCT00000009982	ENSSSCG00000009115	ENSMUSG00000027977
circRNA2183	chr8	112954167	113071813	ENSSSCT00000009982	ENSSSCG00000009115	ENSMUSG00000027977
circRNA2184	chr8	113000638	113029251	ENSSSCT00000009982	ENSSSCG00000009115	ENSMUSG00000027977
circRNA2185	chr8	113000638	113071813	ENSSSCT00000009982	ENSSSCG00000009115	ENSMUSG00000027977
circRNA2186	chr8	113022184	113071813	ENSSSCT00000009982	ENSSSCG00000009115	ENSMUSG00000027977
circRNA2187	chr8	113070673	113071813	ENSSSCT00000009982	ENSSSCG00000009115	ENSMUSG00000027977
circRNA2188	chr8	117389570	117398681	ENSSSCT00000009992	ENSSSCG00000009125	ENSMUSG00000032826
circRNA2189	chr8	117389570	117489549	ENSSSCT00000009992	ENSSSCG00000009125	ENSMUSG00000032826
circRNA2190	chr8	118377701	118385149	ENSSSCT00000009996	ENSSSCG00000009128	ENSMUSG00000074238
circRNA2191	chr8	120756682	120768132	ENSSSCT00000010010	ENSSSCG00000009142	ENSMUSG00000001052
circRNA2192	chr8	120759223	120768132	ENSSSCT00000010010	ENSSSCG00000009142	ENSMUSG00000001052
circRNA2193	chr8	120759223	120773190	ENSSSCT00000010010	ENSSSCG00000009142	ENSMUSG00000001052
circRNA2194	chr8	120767276	120768132	ENSSSCT00000010010	ENSSSCG00000009142	ENSMUSG00000001052
circRNA2201	chr8	134379373	134422131	ENSSSCT00000010065	ENSSSCG00000009192	ENSMUSG00000028273
circRNA2202	chr8	134420028	134422131	ENSSSCT00000010065	ENSSSCG00000009192	ENSMUSG00000028273
circRNA2203	chr8	134701991	134715585	ENSSSCT00000010066	ENSSSCG00000009193	ENSMUSG00000029920
circRNA2204	chr8	134712877	134731173	ENSSSCT00000010066	ENSSSCG00000009193	ENSMUSG00000029920
circRNA2207	chr8	140260091	140281666	ENSSSCT00000010093	ENSSSCG00000009217	ENSMUSG00000034462
circRNA2208	chr8	140260091	140263164	ENSSSCT00000010093	ENSSSCG00000009217	ENSMUSG00000034462
circRNA2209	chr8	141404602	141409344	ENSSSCT00000029989	ENSSSCG00000026655	ENSMUSG00000034573
circRNA2210	chr8	141405909	141409344	ENSSSCT00000029989	ENSSSCG00000026655	ENSMUSG00000034573
circRNA2211	chr8	141415791	141420967	ENSSSCT00000029989	ENSSSCG00000026655	ENSMUSG00000034573
circRNA2212	chr8	141420860	141440792	ENSSSCT00000029989	ENSSSCG00000026655	ENSMUSG00000034573
circRNA2213	chr8	142057485	142065646	ENSSSCT00000033080	ENSSSCG00000009228	ENSMUSG00000046709
circRNA2214	chr8	142091460	142120358	ENSSSCT00000036195	ENSSSCG00000009228	ENSMUSG00000046709
circRNA2215	chr8	142157274	142223491	ENSSSCT00000010108	ENSSSCG00000009229	ENSMUSG00000057315
circRNA2216	chr8	143316894	143319426	ENSSSCT00000010109	ENSSSCG00000009230	ENSMUSG00000043940
circRNA2217	chr8	143358099	143378353	ENSSSCT00000010109	ENSSSCG00000009230	ENSMUSG00000043940
circRNA2220	chr8	144641851	144654028	ENSSSCT00000029534	ENSSSCG00000009242	ENSMUSG00000035310
circRNA2221	chr8	144751418	144751930	ENSSSCT00000010124	ENSSSCG00000009244	ENSMUSG00000035325
circRNA2222	chr8	144760599	144765688	ENSSSCT00000010124	ENSSSCG00000009244	ENSMUSG00000035325
circRNA2223	chr8	145151051	145156246	ENSSSCT00000010126	ENSSSCG00000009246	ENSMUSG00000029326
circRNA2224	chr8	146890664	146892955	ENSSSCT00000010136	ENSSSCG00000009256	ENSMUSG00000029338
circRNA2225	chr8	146890664	146915909	ENSSSCT00000010136	ENSSSCG00000009256	ENSMUSG00000029338
circRNA2226	chr8	146890664	146931194	ENSSSCT00000010136	ENSSSCG00000009256	ENSMUSG00000029338
circRNA2228	chr13	2382115	2393883	ENSSSCT00000022738	ENSSSCG00000030697	ENSMUSG00000021893
circRNA2229	chr13	2382115	2422137	ENSSSCT00000022738	ENSSSCG00000030697	ENSMUSG00000021893
circRNA2230	chr13	2391632	2399288	ENSSSCT00000022738	ENSSSCG00000030697	ENSMUSG00000021893
circRNA2231	chr13	3087908	3113691	ENSSSCT00000012259	ENSSSCG00000011194	ENSMUSG00000014496
circRNA2232	chr13	3105140	3113691	ENSSSCT00000012259	ENSSSCG00000011194	ENSMUSG00000014496
circRNA2233	chr13	3112755	3120194	ENSSSCT00000012259	ENSSSCG00000011194	ENSMUSG00000014496
circRNA2234	chr13	3119982	3132568	ENSSSCT00000012259	ENSSSCG00000011194	ENSMUSG00000014496
circRNA2235	chr13	3130975	3132568	ENSSSCT00000012259	ENSSSCG00000011194	ENSMUSG00000014496
circRNA2236	chr13	3130975	3137949	ENSSSCT00000012259	ENSSSCG00000011194	ENSMUSG00000014496
circRNA2237	chr13	4374208	4379562	ENSSSCT00000031920	ENSSSCG00000029811	ENSMUSG00000038910
circRNA2238	chr13	6061829	6097905	ENSSSCT00000012267	ENSSSCG00000011201	ENSMUSG00000023927
circRNA2239	chr13	6091992	6097905	ENSSSCT00000012267	ENSSSCG00000011201	ENSMUSG00000023927
circRNA2240	chr13	12413791	12443091	ENSSSCT00000012277	ENSSSCG00000011211	ENSMUSG00000021779
circRNA2241	chr13	12433863	12443091	ENSSSCT00000012277	ENSSSCG00000011211	ENSMUSG00000021779
circRNA2242	chr13	14154446	14160113	ENSSSCT00000012279	ENSSSCG00000011213	ENSMUSG00000017485
circRNA2243	chr13	14230737	14246148	ENSSSCT00000012280	ENSSSCG00000011214	ENSMUSG00000021785
circRNA2244	chr13	15488018	15532809	ENSSSCT00000012285	ENSSSCG00000011218	ENSMUSG00000021733
circRNA2245	chr13	15499120	15502750	ENSSSCT00000012285	ENSSSCG00000011218	ENSMUSG00000021733
circRNA2246	chr13	15518257	15532809	ENSSSCT00000012285	ENSSSCG00000011218	ENSMUSG00000021733
circRNA2247	chr13	15532621	15549655	ENSSSCT00000012285	ENSSSCG00000011218	ENSMUSG00000021733
circRNA2248	chr13	19726699	19731015	ENSSSCT00000012296	ENSSSCG00000011229	ENSMUSG00000032437
circRNA2249	chr13	19726699	19746539	ENSSSCT00000012296	ENSSSCG00000011229	ENSMUSG00000032437
circRNA225	chr6	44174439	44178978	ENSSSCT00000024419	ENSSSCG00000027197	ENSMUSG00000002409
circRNA2250	chr13	19730728	19746539	ENSSSCT00000012296	ENSSSCG00000011229	ENSMUSG00000032437
circRNA2251	chr13	19730728	19758906	ENSSSCT00000012296	ENSSSCG00000011229	ENSMUSG00000032437
circRNA2252	chr13	20315022	20319270	ENSSSCT00000012300	ENSSSCG00000011233	ENSMUSG00000032435
circRNA2256	chr13	20895582	20896014	ENSSSCT00000012303	ENSSSCG00000011236	ENSMUSG00000033392
circRNA2257	chr13	20895582	20932600	ENSSSCT00000012303	ENSSSCG00000011236	ENSMUSG00000033392
circRNA2258	chr13	20996725	21000051	ENSSSCT00000012303	ENSSSCG00000011236	ENSMUSG00000033392
circRNA2259	chr13	20996725	21010885	ENSSSCT00000012303	ENSSSCG00000011236	ENSMUSG00000033392
circRNA2261	chr13	24055472	24062082	ENSSSCT00000012310	ENSSSCG00000011243	ENSMUSG00000038708
circRNA2262	chr13	24109347	24132299	ENSSSCT00000022871	ENSSSCG00000011243	ENSMUSG00000038708
circRNA2263	chr13	24118679	24132299	ENSSSCT00000022871	ENSSSCG00000011243	ENSMUSG00000038708
circRNA2268	chr13	28810664	28824324	ENSSSCT00000012354	ENSSSCG00000011284	ENSMUSG00000032525
circRNA2269	chr13	28828409	28829126	ENSSSCT00000012354	ENSSSCG00000011284	ENSMUSG00000032525
circRNA2270	chr13	28828409	28836794	ENSSSCT00000012354	ENSSSCG00000011284	ENSMUSG00000032525
circRNA2271	chr13	29358370	29362016	ENSSSCT00000012365	ENSSSCG00000011295	ENSMUSG00000038145
circRNA2272	chr13	29361328	29362016	ENSSSCT00000012365	ENSSSCG00000011295	ENSMUSG00000038145
circRNA2274	chr13	33157395	33184216	ENSSSCT00000012409	ENSSSCG00000011332	ENSMUSG00000044791
circRNA2275	chr13	33160394	33184216	ENSSSCT00000012409	ENSSSCG00000011332	ENSMUSG00000044791
circRNA2276	chr13	33174778	33175447	ENSSSCT00000012409	ENSSSCG00000011332	ENSMUSG00000044791
circRNA2277	chr13	33174778	33184216	ENSSSCT00000012409	ENSSSCG00000011332	ENSMUSG00000044791
circRNA2278	chr13	33200531	33204743	ENSSSCT00000012409	ENSSSCG00000011332	ENSMUSG00000044791
circRNA228	chr6	47414071	47416795	ENSSSCT00000003432	ENSSSCG00000003093	ENSMUSG00000023118
circRNA2286	chr13	34909325	34916661	ENSSSCT00000012451	ENSSSCG00000011373	ENSMUSG00000006673
circRNA2287	chr13	34916547	34919128	ENSSSCT00000012451	ENSSSCG00000011373	ENSMUSG00000006673
circRNA2288	chr13	34916547	34926774	ENSSSCT00000012451	ENSSSCG00000011373	ENSMUSG00000006673
circRNA2289	chr13	34918254	34919128	ENSSSCT00000012451	ENSSSCG00000011373	ENSMUSG00000006673
circRNA2292	chr13	35647658	35653851	ENSSSCT00000012472	ENSSSCG00000011394	ENSMUSG00000032582
circRNA2293	chr13	35647658	35655895	ENSSSCT00000012472	ENSSSCG00000011394	ENSMUSG00000032582
circRNA2294	chr13	35647658	35658848	ENSSSCT00000012472	ENSSSCG00000011394	ENSMUSG00000032582
circRNA2295	chr13	35647658	35687894	ENSSSCT00000012472	ENSSSCG00000011394	ENSMUSG00000032582
circRNA2296	chr13	35647658	35721305	ENSSSCT00000012472	ENSSSCG00000011394	ENSMUSG00000032582
circRNA2297	chr13	35652573	35658848	ENSSSCT00000012472	ENSSSCG00000011394	ENSMUSG00000032582
circRNA2298	chr13	35652573	35687894	ENSSSCT00000012472	ENSSSCG00000011394	ENSMUSG00000032582
circRNA2299	chr13	35739632	35743359	ENSSSCT00000012472	ENSSSCG00000011394	ENSMUSG00000032582
circRNA230	chr6	48344625	48366827	ENSSSCT00000003450	ENSSSCG00000003111	ENSMUSG00000052833
circRNA2300	chr13	36792576	36795222	ENSSSCT00000012496	ENSSSCG00000011416	ENSMUSG00000039716
circRNA2305	chr13	38055984	38076371	ENSSSCT00000012526	ENSSSCG00000011446	ENSMUSG00000021918
circRNA2306	chr13	42295832	42316078	ENSSSCT00000026637	ENSSSCG00000021439	ENSMUSG00000046753
circRNA2307	chr13	42298387	42335756	ENSSSCT00000026637	ENSSSCG00000021439	ENSMUSG00000046753
circRNA2308	chr13	42311419	42320321	ENSSSCT00000026637	ENSSSCG00000021439	ENSMUSG00000046753
circRNA231	chr6	48351537	48366827	ENSSSCT00000003450	ENSSSCG00000003111	ENSMUSG00000052833
circRNA233	chr6	49808425	49809045	ENSSSCT00000023329	ENSSSCG00000029151	ENSMUSG00000044562
circRNA2330	chr13	55781504	55783715	ENSSSCT00000012598	ENSSSCG00000011511	ENSMUSG00000030064
circRNA2331	chr13	58781354	58797708	ENSSSCT00000012603	ENSSSCG00000011516	ENSMUSG00000093661
circRNA2332	chr13	58781354	58816633	ENSSSCT00000012603	ENSSSCG00000011516	ENSMUSG00000093661
circRNA2333	chr13	59840070	59893851	ENSSSCT00000012605	ENSSSCG00000011518	ENSMUSG00000035378
circRNA2334	chr13	59840070	59895449	ENSSSCT00000012605	ENSSSCG00000011518	ENSMUSG00000035378
circRNA2335	chr13	67295475	67304745	ENSSSCT00000012622	ENSSSCG00000011532	ENSMUSG00000030101
circRNA2336	chr13	73190426	73192256	ENSSSCT00000012643	ENSSSCG00000011553	ENSMUSG00000030276
circRNA2337	chr13	73329729	73340904	ENSSSCT00000012655	ENSSSCG00000011563	ENSMUSG00000034023
circRNA2338	chr13	73331002	73340904	ENSSSCT00000012655	ENSSSCG00000011563	ENSMUSG00000034023
circRNA234	chr6	50083452	50083987	ENSSSCT00000003502	ENSSSCG00000003154	ENSMUSG00000003865
circRNA2342	chr13	79284414	79284720	ENSSSCT00000012709	ENSSSCG00000011612	ENSMUSG00000030062
circRNA2344	chr13	81190634	81207544	ENSSSCT00000012725	ENSSSCG00000011628	ENSMUSG00000032560
circRNA235	chr6	50530897	50531586	ENSSSCT00000003554	ENSSSCG00000003199	ENSMUSG00000060279
circRNA2350	chr13	83142279	83143459	ENSSSCT00000012746	ENSSSCG00000011645	ENSMUSG00000032534
circRNA2351	chr13	83142279	83179748	ENSSSCT00000012746	ENSSSCG00000011645	ENSMUSG00000032534
circRNA2352	chr13	84626456	84659957	ENSSSCT00000012757	ENSSSCG00000011653	ENSMUSG00000032527
circRNA2354	chr13	87916297	87924719	ENSSSCT00000012767	ENSSSCG00000011662	ENSMUSG00000032458
circRNA2355	chr13	90784807	90789682	ENSSSCT00000012783	ENSSSCG00000011677	ENSMUSG00000041440
circRNA2356	chr13	90886399	90953214	ENSSSCT00000012784	ENSSSCG00000011678	ENSMUSG00000032410
circRNA2357	chr13	90897875	90952792	ENSSSCT00000012784	ENSSSCG00000011678	ENSMUSG00000032410
circRNA2358	chr13	90915290	90950445	ENSSSCT00000012784	ENSSSCG00000011678	ENSMUSG00000032410
circRNA2359	chr13	90919603	90928767	ENSSSCT00000012784	ENSSSCG00000011678	ENSMUSG00000032410
circRNA236	chr6	62149996	62162089	ENSSSCT00000003747	ENSSSCG00000003377	ENSMUSG00000028937
circRNA2360	chr13	90946479	90947748	ENSSSCT00000012784	ENSSSCG00000011678	ENSMUSG00000032410
circRNA2361	chr13	90950356	90963935	ENSSSCT00000012784	ENSSSCG00000011678	ENSMUSG00000032410
circRNA2362	chr13	90953148	90963935	ENSSSCT00000012784	ENSSSCG00000011678	ENSMUSG00000032410
circRNA2363	chr13	90954665	90960012	ENSSSCT00000012784	ENSSSCG00000011678	ENSMUSG00000032410
circRNA2364	chr13	90962314	90963935	ENSSSCT00000012784	ENSSSCG00000011678	ENSMUSG00000032410
circRNA2365	chr13	90984047	90993396	ENSSSCT00000012786	ENSSSCG00000011679	ENSMUSG00000032409
circRNA2366	chr13	91070338	91074476	ENSSSCT00000012786	ENSSSCG00000011679	ENSMUSG00000032409
circRNA2369	chr13	97270169	97304344	ENSSSCT00000023239	ENSSSCG00000025293	ENSMUSG00000002428
circRNA2370	chr13	97278057	97281017	ENSSSCT00000023239	ENSSSCG00000025293	ENSMUSG00000002428
circRNA2371	chr13	97278057	97304344	ENSSSCT00000023239	ENSSSCG00000025293	ENSMUSG00000002428
circRNA2372	chr13	97279951	97282277	ENSSSCT00000023239	ENSSSCG00000025293	ENSMUSG00000002428
circRNA2373	chr13	97282134	97304344	ENSSSCT00000023239	ENSSSCG00000025293	ENSMUSG00000002428
circRNA2374	chr13	97298407	97312533	ENSSSCT00000023239	ENSSSCG00000025293	ENSMUSG00000002428
circRNA2375	chr13	97302620	97307385	ENSSSCT00000023239	ENSSSCG00000025293	ENSMUSG00000002428
circRNA2376	chr13	97302620	97314870	ENSSSCT00000023239	ENSSSCG00000025293	ENSMUSG00000002428
circRNA2377	chr13	98146479	98191973	ENSSSCT00000022374	ENSSSCG00000027459	ENSMUSG00000036503
circRNA2378	chr13	98162592	98191973	ENSSSCT00000022374	ENSSSCG00000027459	ENSMUSG00000036503
circRNA2380	chr13	102346239	102348459	ENSSSCT00000027576	ENSSSCG00000024916	ENSMUSG00000027770
circRNA2381	chr13	103063107	103092849	ENSSSCT00000034901	ENSSSCG00000011723	ENSMUSG00000027820
circRNA2382	chr13	103485441	103499382	ENSSSCT00000027658	ENSSSCG00000026718	ENSMUSG00000036834
circRNA2383	chr13	103721266	103726359	ENSSSCT00000027200	ENSSSCG00000025316	ENSMUSG00000027822
circRNA2384	chr13	103725786	103726359	ENSSSCT00000027200	ENSSSCG00000025316	ENSMUSG00000027822
circRNA239	chr6	64490505	64500813	ENSSSCT00000003773	ENSSSCG00000003401	ENSMUSG00000063077
circRNA2390	chr13	114719149	114743125	ENSSSCT00000023640	ENSSSCG00000023393	ENSMUSG00000034151
circRNA2391	chr13	114754401	114798392	ENSSSCT00000023640	ENSSSCG00000023393	ENSMUSG00000034151
circRNA2392	chr13	117594277	117605927	ENSSSCT00000027451	ENSSSCG00000030467	ENSMUSG00000037652
circRNA2400	chr13	127837474	127856940	ENSSSCT00000012879	ENSSSCG00000011768	ENSMUSG00000027676
circRNA2412	chr13	131093962	131107538	ENSSSCT00000012888	ENSSSCG00000011776	ENSMUSG00000041215
circRNA2413	chr13	131237145	131237882	ENSSSCT00000012891	ENSSSCG00000011779	ENSMUSG00000033918
circRNA2419	chr13	140978250	140999525	ENSSSCT00000012937	ENSSSCG00000011825	ENSMUSG00000022533
circRNA2421	chr13	142522109	142551946	ENSSSCT00000012945	ENSSSCG00000011833	ENSMUSG00000022770
circRNA2422	chr13	142562710	142600017	ENSSSCT00000034060	ENSSSCG00000011833	ENSMUSG00000022770
circRNA2423	chr13	142562710	142629113	ENSSSCT00000012945	ENSSSCG00000011833	ENSMUSG00000022770
circRNA2424	chr13	142584021	142629113	ENSSSCT00000012945	ENSSSCG00000011833	ENSMUSG00000022770
circRNA2425	chr13	142609589	142617932	ENSSSCT00000034060	ENSSSCG00000011833	ENSMUSG00000022770
circRNA2426	chr13	142624887	142629113	ENSSSCT00000012945	ENSSSCG00000011833	ENSMUSG00000022770
circRNA2427	chr13	142925649	142934920	ENSSSCT00000012955	ENSSSCG00000011843	ENSMUSG00000022781
circRNA2428	chr13	142925649	142941310	ENSSSCT00000012955	ENSSSCG00000011843	ENSMUSG00000022781
circRNA2429	chr13	143045312	143052323	ENSSSCT00000032391	ENSSSCG00000026934	ENSMUSG00000023791
circRNA2430	chr13	143421891	143425499	ENSSSCT00000034535	ENSSSCG00000011848	ENSMUSG00000022797
circRNA2431	chr13	144052007	144065761	ENSSSCT00000012966	ENSSSCG00000011854	ENSMUSG00000022801
circRNA2432	chr13	144052007	144058426	ENSSSCT00000012966	ENSSSCG00000011854	ENSMUSG00000022801
circRNA2433	chr13	144058321	144080843	ENSSSCT00000012966	ENSSSCG00000011854	ENSMUSG00000022801
circRNA2434	chr13	144085719	144121936	ENSSSCT00000012966	ENSSSCG00000011854	ENSMUSG00000022801
circRNA2435	chr13	144085719	144114121	ENSSSCT00000012966	ENSSSCG00000011854	ENSMUSG00000022801
circRNA2437	chr13	146879487	146886361	ENSSSCT00000012984	ENSSSCG00000011870	ENSMUSG00000022844
circRNA244	chr6	73225179	73237691	ENSSSCT00000003901	ENSSSCG00000003511	ENSMUSG00000028759
circRNA2444	chr13	149510122	149635582	ENSSSCT00000013006	ENSSSCG00000011889	ENSMUSG00000022812
circRNA2445	chr13	149623912	149635582	ENSSSCT00000013006	ENSSSCG00000011889	ENSMUSG00000022812
circRNA245	chr6	73237548	73241959	ENSSSCT00000003901	ENSSSCG00000003511	ENSMUSG00000028759
circRNA2452	chr13	155592365	155664955	ENSSSCT00000013038	ENSSSCG00000011915	ENSMUSG00000036292
circRNA2453	chr13	155607360	155627304	ENSSSCT00000013038	ENSSSCG00000011915	ENSMUSG00000036292
circRNA2454	chr13	155607360	155664955	ENSSSCT00000013038	ENSSSCG00000011915	ENSMUSG00000036292
circRNA2455	chr13	155623439	155664955	ENSSSCT00000013038	ENSSSCG00000011915	ENSMUSG00000036292
circRNA2456	chr13	155644173	155652364	ENSSSCT00000013038	ENSSSCG00000011915	ENSMUSG00000036292
circRNA2457	chr13	155644173	155664955	ENSSSCT00000013038	ENSSSCG00000011915	ENSMUSG00000036292
circRNA246	chr6	74096530	74110479	ENSSSCT00000003911	ENSSSCG00000003520	ENSMUSG00000006699
circRNA2469	chr13	160345835	160368214	ENSSSCT00000013066	ENSSSCG00000011941	ENSMUSG00000032965
[truncated: 4,615 more rows]

## Sheet: C
Table S9-C. Orthologous circRNAs among pigs and humans with blast analysis
Pig circRNA			Pig to human orthologous		Human circRNA			Blast information
Pig_circRNA_ID (Total circRNA number:4903)	Chr:start-end(strand)	Pig_Ensembl_Gene_ID	Pig_Ensembl_Gene_ID	Human_Ensembl_Gene_ID	Human_circRNA_ID	Chr:start-end(strand)	Human_Ensembl_Gene_ID	Identity(%)	mismatches	gap openings	Pig circRNA-start	Pig circRNA -end	Human circRNA -start	Human circRNA -end	e-value
ciRNA63	chr13:203462426-203468453(-)	ENSSSCG00000025119	ENSSSCG00000025119	ENSG00000171189	hsa_circ_0115766	chr21:30924843-30970014(+)	ENSG00000171189	83.31	192	11	3830	5106	31355	30080	0
circRNA10004	chr9:116165727-116178490(+)	ENSSSCG00000015430	ENSSSCG00000015430	ENSG00000135249	hsa_circ_0132920	chr7:105177011-105206095(+)	ENSG00000135249	91.08	81	0	1	908	1	908	0
circRNA10004	chr9:116165727-116178490(+)	ENSSSCG00000015430	ENSSSCG00000015430	ENSG00000135249	hsa_circ_0132919	chr7:105177011-105195674(+)	ENSG00000135249	91.08	81	0	1	908	1	908	0
circRNA10004	chr9:116165727-116178490(+)	ENSSSCG00000015430	ENSSSCG00000015430	ENSG00000135249	hsa_circ_0081859	chr7:105177011-105192154(+)	ENSG00000135249	91.08	81	0	1	908	1	908	0
circRNA10004	chr9:116165727-116178490(+)	ENSSSCG00000015430	ENSSSCG00000015430	ENSG00000135249	hsa_circ_0081858	chr7:105173270-105208124(+)	ENSG00000135249	91.08	81	0	1	908	47	954	0
circRNA10004	chr9:116165727-116178490(+)	ENSSSCG00000015430	ENSSSCG00000015430	ENSG00000135249	hsa_circ_0081857	chr7:105172531-105208124(+)	ENSG00000135249	91.08	81	0	1	908	320	1227	0
circRNA10004	chr9:116165727-116178490(+)	ENSSSCG00000015430	ENSSSCG00000015430	ENSG00000135249	hsa_circ_0132925	chr7:105182854-105206095(+)	ENSG00000135249	91.01	65	0	186	908	1	723	0
circRNA10004	chr9:116165727-116178490(+)	ENSSSCG00000015430	ENSSSCG00000015430	ENSG00000135249	hsa_circ_0132924	chr7:105182854-105204394(+)	ENSG00000135249	91.01	65	0	186	908	1	723	0
circRNA10004	chr9:116165727-116178490(+)	ENSSSCG00000015430	ENSSSCG00000015430	ENSG00000135249	hsa_circ_0132923	chr7:105182854-105195674(+)	ENSG00000135249	91.01	65	0	186	908	1	723	0
circRNA10004	chr9:116165727-116178490(+)	ENSSSCG00000015430	ENSSSCG00000015430	ENSG00000135249	hsa_circ_0132922	chr7:105182854-105192154(+)	ENSG00000135249	91.01	65	0	186	908	1	723	0
circRNA10004	chr9:116165727-116178490(+)	ENSSSCG00000015430	ENSSSCG00000015430	ENSG00000135249	hsa_circ_0132921	chr7:105182854-105190933(+)	ENSG00000135249	91.01	65	0	186	908	1	723	0
circRNA10004	chr9:116165727-116178490(+)	ENSSSCG00000015430	ENSSSCG00000015430	ENSG00000135249	hsa_circ_0132927	chr7:105187356-105195674(+)	ENSG00000135249	92.31	37	0	428	908	1	481	0
circRNA10004	chr9:116165727-116178490(+)	ENSSSCG00000015430	ENSSSCG00000015430	ENSG00000135249	hsa_circ_0132926	chr7:105187356-105192154(+)	ENSG00000135249	92.31	37	0	428	908	1	481	0
circRNA10004	chr9:116165727-116178490(+)	ENSSSCG00000015430	ENSSSCG00000015430	ENSG00000135249	hsa_circ_0081860	chr7:105187356-105205904(+)	ENSG00000135249	92.31	37	0	428	908	1	481	0
circRNA10006	chr9:119699860-119723326(-)	ENSSSCG00000024136	ENSSSCG00000024136	ENSG00000078053	hsa_circ_0134261	chr7:38462020-38516569(-)	ENSG00000078053	92.59	46	0	97	717	1	621	0
circRNA10006	chr9:119699860-119723326(-)	ENSSSCG00000024136	ENSSSCG00000024136	ENSG00000078053	hsa_circ_0008224	chr7:38500882-38516569(-)	ENSG00000078053	92.59	46	0	97	717	1	621	0
circRNA10007	chr9:120349846-120369612(+)	ENSSSCG00000028840	ENSSSCG00000028840	ENSG00000106462	hsa_circ_0082843	chr7:148523560-148544397(-)	ENSG00000106462	92.72	47	0	227	872	254	899	0
circRNA10007	chr9:120349846-120369612(+)	ENSSSCG00000028840	ENSSSCG00000028840	ENSG00000106462	hsa_circ_0082841	chr7:148516069-148544397(-)	ENSG00000106462	92.72	47	0	227	872	254	899	0
circRNA10007	chr9:120349846-120369612(+)	ENSSSCG00000028840	ENSSSCG00000028840	ENSG00000106462	hsa_circ_0082840	chr7:148516069-148529842(-)	ENSG00000106462	92.72	47	0	227	872	1	646	0
circRNA10007	chr9:120349846-120369612(+)	ENSSSCG00000028840	ENSSSCG00000028840	ENSG00000106462	hsa_circ_0082837	chr7:148511050-148544397(-)	ENSG00000106462	92.72	47	0	227	872	254	899	0
circRNA10012	chr9:127857921-127865241(-)	ENSSSCG00000015498	ENSSSCG00000015498	ENSG00000135870	hsa_circ_0111208	chr1:173921123-173947758(-)	ENSG00000135870	92.94	48	0	13	692	875	1554	0
circRNA10012	chr9:127857921-127865241(-)	ENSSSCG00000015498	ENSSSCG00000015498	ENSG00000135870	hsa_circ_0111207	chr1:173915613-173947758(-)	ENSG00000135870	92.94	48	0	13	692	875	1554	0
circRNA10012	chr9:127857921-127865241(-)	ENSSSCG00000015498	ENSSSCG00000015498	ENSG00000135870	hsa_circ_0111204	chr1:173910402-173962273(-)	ENSG00000135870	92.94	48	0	13	692	1994	2673	0
circRNA10012	chr9:127857921-127865241(-)	ENSSSCG00000015498	ENSSSCG00000015498	ENSG00000135870	hsa_circ_0015315	chr1:173915613-173933325(-)	ENSG00000135870	92.94	48	0	13	692	228	907	0
circRNA10012	chr9:127857921-127865241(-)	ENSSSCG00000015498	ENSSSCG00000015498	ENSG00000135870	hsa_circ_0015312	chr1:173900351-173950147(-)	ENSG00000135870	92.94	48	0	13	692	1076	1755	0
circRNA10012	chr9:127857921-127865241(-)	ENSSSCG00000015498	ENSSSCG00000015498	ENSG00000135870	hsa_circ_0015317	chr1:173930214-173953757(-)	ENSG00000135870	91.71	43	0	13	531	1613	2131	0
circRNA10016	chr9:136557895-136579549(-)	ENSSSCG00000015555	ENSSSCG00000015555	ENSG00000135862	hsa_circ_0015586	chr1:183084654-183114727(+)	ENSG00000135862	90.77	211	0	1	2285	355	2639	0
circRNA10016	chr9:136557895-136579549(-)	ENSSSCG00000015555	ENSSSCG00000015555	ENSG00000135862	hsa_circ_0015585	chr1:183084654-183106962(+)	ENSG00000135862	90.77	211	0	1	2285	355	2639	0
circRNA10016	chr9:136557895-136579549(-)	ENSSSCG00000015555	ENSSSCG00000015555	ENSG00000135862	hsa_circ_0015584	chr1:183083665-183103944(+)	ENSG00000135862	90.77	211	0	1	2285	544	2828	0
circRNA10016	chr9:136557895-136579549(-)	ENSSSCG00000015555	ENSSSCG00000015555	ENSG00000135862	hsa_circ_0015588	chr1:183087168-183114727(+)	ENSG00000135862	90.47	188	0	314	2285	1	1972	0
circRNA10016	chr9:136557895-136579549(-)	ENSSSCG00000015555	ENSSSCG00000015555	ENSG00000135862	hsa_circ_0015590	chr1:183090857-183114727(+)	ENSG00000135862	90.26	181	0	427	2285	1	1859	0
circRNA10016	chr9:136557895-136579549(-)	ENSSSCG00000015555	ENSSSCG00000015555	ENSG00000135862	hsa_circ_0015589	chr1:183090857-183106962(+)	ENSG00000135862	90.26	181	0	427	2285	1	1859	0
circRNA10016	chr9:136557895-136579549(-)	ENSSSCG00000015555	ENSSSCG00000015555	ENSG00000135862	hsa_circ_0015587	chr1:183086668-183097885(+)	ENSG00000135862	91.09	142	0	124	1716	1	1593	0
circRNA10016	chr9:136557895-136579549(-)	ENSSSCG00000015555	ENSSSCG00000015555	ENSG00000135862	hsa_circ_0015591	chr1:183091197-183114727(+)	ENSG00000135862	90.1	162	0	649	2285	1	1637	0
circRNA10016	chr9:136557895-136579549(-)	ENSSSCG00000015555	ENSSSCG00000015555	ENSG00000135862	hsa_circ_0015592	chr1:183094531-183114727(+)	ENSG00000135862	89.96	119	0	1101	2285	18	1202	0
circRNA10016	chr9:136557895-136579549(-)	ENSSSCG00000015555	ENSSSCG00000015555	ENSG00000135862	hsa_circ_0015593	chr1:183096360-183109638(+)	ENSG00000135862	89.83	92	0	1381	2285	1	905	0
circRNA10016	chr9:136557895-136579549(-)	ENSSSCG00000015555	ENSSSCG00000015555	ENSG00000135862	hsa_circ_0015594	chr1:183097728-183114727(+)	ENSG00000135862	89.65	73	0	1581	2285	22	726	0
circRNA10019	chr8:1056523-1075406(+)	ENSSSCG00000029745	ENSSSCG00000029745	ENSG00000125386	hsa_circ_0068922	chr4:2628136-2696856(+)	ENSG00000125386	82.77	198	0	8	1156	536	1684	0
circRNA10019	chr8:1056523-1075406(+)	ENSSSCG00000029745	ENSSSCG00000029745	ENSG00000125386	hsa_circ_0068920	chr4:2626988-2702271(+)	ENSG00000125386	82.77	198	0	8	1156	819	1967	0
circRNA10021	chr8:1083707-1088972(+)	ENSSSCG00000029745	ENSSSCG00000029745	ENSG00000125386	hsa_circ_0068927	chr4:2659529-2717831(+)	ENSG00000125386	86.15	134	4	1	1169	1021	2189	0
circRNA10021	chr8:1083707-1088972(+)	ENSSSCG00000029745	ENSSSCG00000029745	ENSG00000125386	hsa_circ_0068920	chr4:2626988-2702271(+)	ENSG00000125386	86.15	134	4	1	1169	1980	3148	0
circRNA10021	chr8:1083707-1088972(+)	ENSSSCG00000029745	ENSSSCG00000029745	ENSG00000125386	hsa_circ_0068922	chr4:2628136-2696856(+)	ENSG00000125386	86.25	102	4	1	945	1697	2641	0
circRNA10021	chr8:1083707-1088972(+)	ENSSSCG00000029745	ENSSSCG00000029745	ENSG00000125386	hsa_circ_0068929	chr4:2661284-2695601(+)	ENSG00000125386	89.98	51	1	1	569	943	1505	0
circRNA10021	chr8:1083707-1088972(+)	ENSSSCG00000029745	ENSSSCG00000029745	ENSG00000125386	hsa_circ_0068930	chr4:2691232-2692697(+)	ENSG00000125386	92.93	33	0	1	467	1	467	0
circRNA10021	chr8:1083707-1088972(+)	ENSSSCG00000029745	ENSSSCG00000029745	ENSG00000125386	hsa_circ_0068926	chr4:2659529-2692697(+)	ENSG00000125386	92.93	33	0	1	467	1021	1487	0
circRNA10025	chr8:32104644-32140863(+)	ENSSSCG00000008789	ENSSSCG00000008789	ENSG00000157796	hsa_circ_0069452	chr4:39206773-39276578(+)	ENSG00000157796	89.9	156	0	387	1931	1036	2580	0
circRNA10025	chr8:32104644-32140863(+)	ENSSSCG00000008789	ENSSSCG00000008789	ENSG00000157796	hsa_circ_0005586	chr4:39226503-39241954(+)	ENSG00000157796	89.27	84	0	387	1169	160	942	0
circRNA10025	chr8:32104644-32140863(+)	ENSSSCG00000008789	ENSSSCG00000008789	ENSG00000157796	hsa_circ_0069456	chr4:39236385-39254912(+)	ENSG00000157796	91.33	54	0	1002	1624	1	623	0
circRNA10025	chr8:32104644-32140863(+)	ENSSSCG00000008789	ENSSSCG00000008789	ENSG00000157796	hsa_circ_0126256	chr4:39226503-39236495(+)	ENSG00000157796	88.66	82	0	387	1109	160	882	0
circRNA10026	chr8:32689706-32713541(-)	ENSSSCG00000023112	ENSSSCG00000023112	ENSG00000121892	hsa_circ_0069505	chr4:39843567-39924368(-)	ENSG00000121892	95.67	70	2	1	1662	1360	3021	0
circRNA10026	chr8:32689706-32713541(-)	ENSSSCG00000023112	ENSSSCG00000023112	ENSG00000121892	hsa_circ_0069503	chr4:39824482-39979576(-)	ENSG00000121892	95.67	70	2	1	1662	2427	4088	0
circRNA10026	chr8:32689706-32713541(-)	ENSSSCG00000023112	ENSSSCG00000023112	ENSG00000121892	hsa_circ_0069502	chr4:39824482-39929784(-)	ENSG00000121892	95.67	70	2	1	1662	1749	3410	0
circRNA10026	chr8:32689706-32713541(-)	ENSSSCG00000023112	ENSSSCG00000023112	ENSG00000121892	hsa_circ_0069501	chr4:39824482-39918808(-)	ENSG00000121892	95.67	70	2	1	1662	1152	2813	0
circRNA10026	chr8:32689706-32713541(-)	ENSSSCG00000023112	ENSSSCG00000023112	ENSG00000121892	hsa_circ_0069500	chr4:39824482-39905811(-)	ENSG00000121892	95.67	70	2	1	1662	654	2315	0
circRNA10026	chr8:32689706-32713541(-)	ENSSSCG00000023112	ENSSSCG00000023112	ENSG00000121892	hsa_circ_0069499	chr4:39824482-39900445(-)	ENSG00000121892	95.67	70	2	1	1662	306	1967	0
circRNA10026	chr8:32689706-32713541(-)	ENSSSCG00000023112	ENSSSCG00000023112	ENSG00000121892	hsa_circ_0069508	chr4:39847437-39927553(-)	ENSG00000121892	95.72	63	2	1	1516	1458	2973	0
circRNA10026	chr8:32689706-32713541(-)	ENSSSCG00000023112	ENSSSCG00000023112	ENSG00000121892	hsa_circ_0069507	chr4:39847437-39922019(-)	ENSG00000121892	95.72	63	2	1	1516	1233	2748	0
circRNA10026	chr8:32689706-32713541(-)	ENSSSCG00000023112	ENSSSCG00000023112	ENSG00000121892	hsa_circ_0126291	chr4:39850470-39918808(-)	ENSG00000121892	95.8	59	2	1	1453	1152	2604	0
circRNA10026	chr8:32689706-32713541(-)	ENSSSCG00000023112	ENSSSCG00000023112	ENSG00000121892	hsa_circ_0126290	chr4:39850470-39905811(-)	ENSG00000121892	95.8	59	2	1	1453	654	2106	0
circRNA10026	chr8:32689706-32713541(-)	ENSSSCG00000023112	ENSSSCG00000023112	ENSG00000121892	hsa_circ_0069509	chr4:39851139-39915346(-)	ENSG00000121892	95.88	53	2	1	1333	1011	2343	0
circRNA10026	chr8:32689706-32713541(-)	ENSSSCG00000023112	ENSSSCG00000023112	ENSG00000121892	hsa_circ_0069504	chr4:39843567-39874764(-)	ENSG00000121892	95.91	52	0	392	1662	1	1271	0
circRNA10026	chr8:32689706-32713541(-)	ENSSSCG00000023112	ENSSSCG00000023112	ENSG00000121892	hsa_circ_0126295	chr4:39863838-39927553(-)	ENSG00000121892	95.84	48	2	1	1200	1458	2657	0
circRNA10026	chr8:32689706-32713541(-)	ENSSSCG00000023112	ENSSSCG00000023112	ENSG00000121892	hsa_circ_0126294	chr4:39863838-39924368(-)	ENSG00000121892	95.84	48	2	1	1200	1360	2559	0
circRNA10026	chr8:32689706-32713541(-)	ENSSSCG00000023112	ENSSSCG00000023112	ENSG00000121892	hsa_circ_0126293	chr4:39863838-39891984(-)	ENSG00000121892	95.84	48	2	1	1200	117	1316	0
circRNA10026	chr8:32689706-32713541(-)	ENSSSCG00000023112	ENSSSCG00000023112	ENSG00000121892	hsa_circ_0126288	chr4:39843567-39868617(-)	ENSG00000121892	95.78	44	0	620	1662	1	1043	0
circRNA10026	chr8:32689706-32713541(-)	ENSSSCG00000023112	ENSSSCG00000023112	ENSG00000121892	hsa_circ_0069511	chr4:39864955-39918808(-)	ENSG00000121892	96.14	32	2	1	880	1152	2031	0
circRNA10026	chr8:32689706-32713541(-)	ENSSSCG00000023112	ENSSSCG00000023112	ENSG00000121892	hsa_circ_0069510	chr4:39864955-39904080(-)	ENSG00000121892	96.14	32	2	1	880	502	1381	0
circRNA10026	chr8:32689706-32713541(-)	ENSSSCG00000023112	ENSSSCG00000023112	ENSG00000121892	hsa_circ_0126297	chr4:39868480-39927553(-)	ENSG00000121892	95.9	29	2	1	756	1458	2213	0
circRNA10026	chr8:32689706-32713541(-)	ENSSSCG00000023112	ENSSSCG00000023112	ENSG00000121892	hsa_circ_0069506	chr4:39847437-39865079(-)	ENSG00000121892	95.53	34	0	757	1516	1	760	0
circRNA10027	chr8:32701102-32713541(-)	ENSSSCG00000023112	ENSSSCG00000023112	ENSG00000121892	hsa_circ_0126295	chr4:39863838-39927553(-)	ENSG00000121892	95.67	45	2	1	1085	1458	2542	0
circRNA10027	chr8:32701102-32713541(-)	ENSSSCG00000023112	ENSSSCG00000023112	ENSG00000121892	hsa_circ_0126294	chr4:39863838-39924368(-)	ENSG00000121892	95.67	45	2	1	1085	1360	2444	0
circRNA10027	chr8:32701102-32713541(-)	ENSSSCG00000023112	ENSSSCG00000023112	ENSG00000121892	hsa_circ_0126293	chr4:39863838-39891984(-)	ENSG00000121892	95.67	45	2	1	1085	117	1201	0
circRNA10027	chr8:32701102-32713541(-)	ENSSSCG00000023112	ENSSSCG00000023112	ENSG00000121892	hsa_circ_0126291	chr4:39850470-39918808(-)	ENSG00000121892	95.67	45	2	1	1085	1152	2236	0
circRNA10027	chr8:32701102-32713541(-)	ENSSSCG00000023112	ENSSSCG00000023112	ENSG00000121892	hsa_circ_0126290	chr4:39850470-39905811(-)	ENSG00000121892	95.67	45	2	1	1085	654	1738	0
circRNA10027	chr8:32701102-32713541(-)	ENSSSCG00000023112	ENSSSCG00000023112	ENSG00000121892	hsa_circ_0069509	chr4:39851139-39915346(-)	ENSG00000121892	95.67	45	2	1	1085	1011	2095	0
circRNA10027	chr8:32701102-32713541(-)	ENSSSCG00000023112	ENSSSCG00000023112	ENSG00000121892	hsa_circ_0069508	chr4:39847437-39927553(-)	ENSG00000121892	95.67	45	2	1	1085	1458	2542	0
circRNA10027	chr8:32701102-32713541(-)	ENSSSCG00000023112	ENSSSCG00000023112	ENSG00000121892	hsa_circ_0069507	chr4:39847437-39922019(-)	ENSG00000121892	95.67	45	2	1	1085	1233	2317	0
circRNA10027	chr8:32701102-32713541(-)	ENSSSCG00000023112	ENSSSCG00000023112	ENSG00000121892	hsa_circ_0069505	chr4:39843567-39924368(-)	ENSG00000121892	95.67	45	2	1	1085	1360	2444	0
circRNA10027	chr8:32701102-32713541(-)	ENSSSCG00000023112	ENSSSCG00000023112	ENSG00000121892	hsa_circ_0069503	chr4:39824482-39979576(-)	ENSG00000121892	95.67	45	2	1	1085	2427	3511	0
circRNA10027	chr8:32701102-32713541(-)	ENSSSCG00000023112	ENSSSCG00000023112	ENSG00000121892	hsa_circ_0069502	chr4:39824482-39929784(-)	ENSG00000121892	95.67	45	2	1	1085	1749	2833	0
circRNA10027	chr8:32701102-32713541(-)	ENSSSCG00000023112	ENSSSCG00000023112	ENSG00000121892	hsa_circ_0069501	chr4:39824482-39918808(-)	ENSG00000121892	95.67	45	2	1	1085	1152	2236	0
circRNA10027	chr8:32701102-32713541(-)	ENSSSCG00000023112	ENSSSCG00000023112	ENSG00000121892	hsa_circ_0069500	chr4:39824482-39905811(-)	ENSG00000121892	95.67	45	2	1	1085	654	1738	0
circRNA10027	chr8:32701102-32713541(-)	ENSSSCG00000023112	ENSSSCG00000023112	ENSG00000121892	hsa_circ_0069499	chr4:39824482-39900445(-)	ENSG00000121892	95.67	45	2	1	1085	306	1390	0
circRNA10027	chr8:32701102-32713541(-)	ENSSSCG00000023112	ENSSSCG00000023112	ENSG00000121892	hsa_circ_0069511	chr4:39864955-39918808(-)	ENSG00000121892	96.14	32	2	1	880	1152	2031	0
circRNA10027	chr8:32701102-32713541(-)	ENSSSCG00000023112	ENSSSCG00000023112	ENSG00000121892	hsa_circ_0069510	chr4:39864955-39904080(-)	ENSG00000121892	96.14	32	2	1	880	502	1381	0
circRNA10027	chr8:32701102-32713541(-)	ENSSSCG00000023112	ENSSSCG00000023112	ENSG00000121892	hsa_circ_0126297	chr4:39868480-39927553(-)	ENSG00000121892	95.9	29	2	1	756	1458	2213	0
circRNA10027	chr8:32701102-32713541(-)	ENSSSCG00000023112	ENSSSCG00000023112	ENSG00000121892	hsa_circ_0069504	chr4:39843567-39874764(-)	ENSG00000121892	96.11	27	0	392	1085	1	694	0
circRNA10027	chr8:32701102-32713541(-)	ENSSSCG00000023112	ENSSSCG00000023112	ENSG00000121892	hsa_circ_0126303	chr4:39871013-39927553(-)	ENSG00000121892	95.48	26	2	1	619	1458	2076	0
circRNA10027	chr8:32701102-32713541(-)	ENSSSCG00000023112	ENSSSCG00000023112	ENSG00000121892	hsa_circ_0126302	chr4:39871013-39905811(-)	ENSG00000121892	95.48	26	2	1	619	654	1272	0
circRNA10028	chr8:32901064-32918532(+)	ENSSSCG00000008792	ENSSSCG00000008792	ENSG00000078177	hsa_circ_0126338	chr4:40113703-40154523(+)	ENSG00000078177	85.08	266	6	1	1891	167	2063	0
circRNA10028	chr8:32901064-32918532(+)	ENSSSCG00000008792	ENSSSCG00000008792	ENSG00000078177	hsa_circ_0126338	chr4:40113703-40154523(+)	ENSG00000078177	89.58	96	1	2143	3121	2315	3287	0
circRNA10028	chr8:32901064-32918532(+)	ENSSSCG00000008792	ENSSSCG00000008792	ENSG00000078177	hsa_circ_0126335	chr4:40075074-40155887(+)	ENSG00000078177	85.08	266	6	1	1891	1876	3772	0
circRNA10028	chr8:32901064-32918532(+)	ENSSSCG00000008792	ENSSSCG00000008792	ENSG00000078177	hsa_circ_0126335	chr4:40075074-40155887(+)	ENSG00000078177	89.58	96	1	2143	3121	4024	4996	0
circRNA10028	chr8:32901064-32918532(+)	ENSSSCG00000008792	ENSSSCG00000008792	ENSG00000078177	hsa_circ_0126334	chr4:40075074-40146420(+)	ENSG00000078177	85.08	266	6	1	1891	1876	3772	0
circRNA10028	chr8:32901064-32918532(+)	ENSSSCG00000008792	ENSSSCG00000008792	ENSG00000078177	hsa_circ_0126334	chr4:40075074-40146420(+)	ENSG00000078177	89.58	96	1	2143	3121	4024	4996	0
circRNA10028	chr8:32901064-32918532(+)	ENSSSCG00000008792	ENSSSCG00000008792	ENSG00000078177	hsa_circ_0069545	chr4:40119488-40159872(+)	ENSG00000078177	85.08	266	6	1	1891	1	1897	0
circRNA10028	chr8:32901064-32918532(+)	ENSSSCG00000008792	ENSSSCG00000008792	ENSG00000078177	hsa_circ_0069545	chr4:40119488-40159872(+)	ENSG00000078177	89.58	96	1	2143	3121	2149	3121	0
circRNA10028	chr8:32901064-32918532(+)	ENSSSCG00000008792	ENSSSCG00000008792	ENSG00000078177	hsa_circ_0069542	chr4:40103694-40133539(+)	ENSG00000078177	85.08	266	6	1	1891	1436	3332	0
circRNA10028	chr8:32901064-32918532(+)	ENSSSCG00000008792	ENSSSCG00000008792	ENSG00000078177	hsa_circ_0069542	chr4:40103694-40133539(+)	ENSG00000078177	89.17	85	1	2143	2982	3584	4417	0
circRNA10028	chr8:32901064-32918532(+)	ENSSSCG00000008792	ENSSSCG00000008792	ENSG00000078177	hsa_circ_0069540	chr4:40098846-40133539(+)	ENSG00000078177	85.08	266	6	1	1891	1779	3675	0
circRNA10028	chr8:32901064-32918532(+)	ENSSSCG00000008792	ENSSSCG00000008792	ENSG00000078177	hsa_circ_0069540	chr4:40098846-40133539(+)	ENSG00000078177	89.17	85	1	2143	2982	3927	4760	0
circRNA10028	chr8:32901064-32918532(+)	ENSSSCG00000008792	ENSSSCG00000008792	ENSG00000078177	hsa_circ_0126343	chr4:40121551-40138702(+)	ENSG00000078177	84.2	258	6	157	1891	1	1741	0
circRNA10028	chr8:32901064-32918532(+)	ENSSSCG00000008792	ENSSSCG00000008792	ENSG00000078177	hsa_circ_0126343	chr4:40121551-40138702(+)	ENSG00000078177	89.58	96	1	2143	3121	1993	2965	0
circRNA10028	chr8:32901064-32918532(+)	ENSSSCG00000008792	ENSSSCG00000008792	ENSG00000078177	hsa_circ_0126342	chr4:40121551-40127950(+)	ENSG00000078177	84.2	258	6	157	1891	1	1741	0
circRNA10028	chr8:32901064-32918532(+)	ENSSSCG00000008792	ENSSSCG00000008792	ENSG00000078177	hsa_circ_0126342	chr4:40121551-40127950(+)	ENSG00000078177	87.66	83	1	2143	2863	1993	2707	0
circRNA10028	chr8:32901064-32918532(+)	ENSSSCG00000008792	ENSSSCG00000008792	ENSG00000078177	hsa_circ_0126341	chr4:40121551-40125825(+)	ENSG00000078177	84.2	258	6	157	1891	1	1741	0
circRNA10028	chr8:32901064-32918532(+)	ENSSSCG00000008792	ENSSSCG00000008792	ENSG00000078177	hsa_circ_0126340	chr4:40121551-40124832(+)	ENSG00000078177	84.2	258	6	157	1891	1	1741	0
circRNA10028	chr8:32901064-32918532(+)	ENSSSCG00000008792	ENSSSCG00000008792	ENSG00000078177	hsa_circ_0126339	chr4:40121551-40123929(+)	ENSG00000078177	84.2	258	6	157	1891	1	1741	0
circRNA10028	chr8:32901064-32918532(+)	ENSSSCG00000008792	ENSSSCG00000008792	ENSG00000078177	hsa_circ_0069546	chr4:40121551-40144481(+)	ENSG00000078177	84.2	258	6	157	1891	1	1741	0
circRNA10028	chr8:32901064-32918532(+)	ENSSSCG00000008792	ENSSSCG00000008792	ENSG00000078177	hsa_circ_0069546	chr4:40121551-40144481(+)	ENSG00000078177	89.58	96	1	2143	3121	1993	2965	0
circRNA10028	chr8:32901064-32918532(+)	ENSSSCG00000008792	ENSSSCG00000008792	ENSG00000078177	hsa_circ_0069547	chr4:40124746-40159872(+)	ENSG00000078177	94.15	34	0	2541	3121	7	587	0
circRNA10030	chr8:34736818-34757340(+)	ENSSSCG00000008801	ENSSSCG00000008801	ENSG00000014824	hsa_circ_0126392	chr4:42003632-42088587(+)	ENSG00000014824	93.04	56	0	4	808	505	1309	0
circRNA10030	chr8:34736818-34757340(+)	ENSSSCG00000008801	ENSSSCG00000008801	ENSG00000014824	hsa_circ_0126391	chr4:42003632-42080342(+)	ENSG00000014824	93.04	56	0	4	808	505	1309	0
circRNA10030	chr8:34736818-34757340(+)	ENSSSCG00000008801	ENSSSCG00000008801	ENSG00000014824	hsa_circ_0126395	chr4:42024854-42069209(+)	ENSG00000014824	93.04	44	0	4	635	180	811	0
circRNA10030	chr8:34736818-34757340(+)	ENSSSCG00000008801	ENSSSCG00000008801	ENSG00000014824	hsa_circ_0069593	chr4:42003632-42069209(+)	ENSG00000014824	93.04	44	0	4	635	505	1136	0
circRNA10030	chr8:34736818-34757340(+)	ENSSSCG00000008801	ENSSSCG00000008801	ENSG00000014824	hsa_circ_0126401	chr4:42065002-42088587(+)	ENSG00000014824	93.63	33	0	291	808	5	522	0
circRNA10030	chr8:34736818-34757340(+)	ENSSSCG00000008801	ENSSSCG00000008801	ENSG00000014824	hsa_circ_0126400	chr4:42065002-42080342(+)	ENSG00000014824	93.63	33	0	291	808	5	522	0
circRNA10030	chr8:34736818-34757340(+)	ENSSSCG00000008801	ENSSSCG00000008801	ENSG00000014824	hsa_circ_0126399	chr4:42065002-42077803(+)	ENSG00000014824	93.63	33	0	291	808	5	522	0
circRNA10030	chr8:34736818-34757340(+)	ENSSSCG00000008801	ENSSSCG00000008801	ENSG00000014824	hsa_circ_0069600	chr4:42065002-42072708(+)	ENSG00000014824	93.63	33	0	291	808	5	522	0
circRNA10032	chr8:39379122-39390036(+)	ENSSSCG00000008812	ENSSSCG00000008812	ENSG00000145246	hsa_circ_0126501	chr4:47525028-47556931(+)	ENSG00000145246	90.44	87	0	2	911	2	911	0
circRNA10032	chr8:39379122-39390036(+)	ENSSSCG00000008812	ENSSSCG00000008812	ENSG00000145246	hsa_circ_0126502	chr4:47537525-47548879(+)	ENSG00000145246	89.84	63	0	292	911	1	620	0
circRNA10032	chr8:39379122-39390036(+)	ENSSSCG00000008812	ENSSSCG00000008812	ENSG00000145246	hsa_circ_0069633	chr4:47525028-47538050(+)	ENSG00000145246	91.55	44	0	2	522	2	522	0
circRNA10035	chr8:50655045-50666545(+)	ENSSSCG00000008881	ENSSSCG00000008881	ENSG00000109756	hsa_circ_0125674	chr4:160225544-160268150(+)	ENSG00000109756	90.24	162	0	4	1663	877	2536	0
circRNA10035	chr8:50655045-50666545(+)	ENSSSCG00000008881	ENSSSCG00000008881	ENSG00000109756	hsa_circ_0071349	chr4:160252582-160264556(+)	ENSG00000109756	90.24	162	0	4	1663	4	1663	0
circRNA10035	chr8:50655045-50666545(+)	ENSSSCG00000008881	ENSSSCG00000008881	ENSG00000109756	hsa_circ_0071348	chr4:160235742-160271441(+)	ENSG00000109756	90.24	162	0	4	1663	796	2455	0
circRNA10035	chr8:50655045-50666545(+)	ENSSSCG00000008881	ENSSSCG00000008881	ENSG00000109756	hsa_circ_0071347	chr4:160225493-160275198(+)	ENSG00000109756	90.24	162	0	4	1663	928	2587	0
circRNA10035	chr8:50655045-50666545(+)	ENSSSCG00000008881	ENSSSCG00000008881	ENSG00000109756	hsa_circ_0071346	chr4:160225493-160271441(+)	ENSG00000109756	90.24	162	0	4	1663	928	2587	0
circRNA10035	chr8:50655045-50666545(+)	ENSSSCG00000008881	ENSSSCG00000008881	ENSG00000109756	hsa_circ_0071345	chr4:160225493-160264556(+)	ENSG00000109756	90.24	162	0	4	1663	928	2587	0
circRNA10035	chr8:50655045-50666545(+)	ENSSSCG00000008881	ENSSSCG00000008881	ENSG00000109756	hsa_circ_0071344	chr4:160225493-160263099(+)	ENSG00000109756	90.33	140	0	4	1451	928	2375	0
circRNA10035	chr8:50655045-50666545(+)	ENSSSCG00000008881	ENSSSCG00000008881	ENSG00000109756	hsa_circ_0071350	chr4:160253077-160264556(+)	ENSG00000109756	90.08	134	0	313	1663	1	1351	0
circRNA10035	chr8:50655045-50666545(+)	ENSSSCG00000008881	ENSSSCG00000008881	ENSG00000109756	hsa_circ_0071351	chr4:160253602-160264556(+)	ENSG00000109756	89.61	129	0	422	1663	1	1242	0
circRNA10035	chr8:50655045-50666545(+)	ENSSSCG00000008881	ENSSSCG00000008881	ENSG00000109756	hsa_circ_0071352	chr4:160259462-160264556(+)	ENSG00000109756	88.84	111	0	669	1663	1	995	0
circRNA10035	chr8:50655045-50666545(+)	ENSSSCG00000008881	ENSSSCG00000008881	ENSG00000109756	hsa_circ_0125676	chr4:160251009-160253849(+)	ENSG00000109756	92.45	50	0	4	665	322	983	0
circRNA10037	chr8:58284307-58294450(-)	ENSSSCG00000022283	ENSSSCG00000022283	ENSG00000174799	hsa_circ_0126656	chr4:56830439-56874548(+)	ENSG00000174799	89.53	74	0	68	774	68	774	0
circRNA10037	chr8:58284307-58294450(-)	ENSSSCG00000022283	ENSSSCG00000022283	ENSG00000174799	hsa_circ_0126655	chr4:56830439-56865811(+)	ENSG00000174799	89.53	74	0	68	774	68	774	0
circRNA10037	chr8:58284307-58294450(-)	ENSSSCG00000022283	ENSSSCG00000022283	ENSG00000174799	hsa_circ_0126654	chr4:56830439-56858251(+)	ENSG00000174799	89.53	74	0	68	774	68	774	0
circRNA10037	chr8:58284307-58294450(-)	ENSSSCG00000022283	ENSSSCG00000022283	ENSG00000174799	hsa_circ_0126653	chr4:56830439-56851524(+)	ENSG00000174799	89.53	74	0	68	774	68	774	0
circRNA10037	chr8:58284307-58294450(-)	ENSSSCG00000022283	ENSSSCG00000022283	ENSG00000174799	hsa_circ_0126652	chr4:56830439-56847545(+)	ENSG00000174799	89.53	74	0	68	774	68	774	0
circRNA10037	chr8:58284307-58294450(-)	ENSSSCG00000022283	ENSSSCG00000022283	ENSG00000174799	hsa_circ_0126650	chr4:56825847-56865811(+)	ENSG00000174799	89.53	74	0	68	774	153	859	0
circRNA10037	chr8:58284307-58294450(-)	ENSSSCG00000022283	ENSSSCG00000022283	ENSG00000174799	hsa_circ_0126649	chr4:56825847-56851524(+)	ENSG00000174799	89.53	74	0	68	774	153	859	0
circRNA10037	chr8:58284307-58294450(-)	ENSSSCG00000022283	ENSSSCG00000022283	ENSG00000174799	hsa_circ_0126648	chr4:56825847-56841135(+)	ENSG00000174799	89.53	74	0	68	774	153	859	0
circRNA10037	chr8:58284307-58294450(-)	ENSSSCG00000022283	ENSSSCG00000022283	ENSG00000174799	hsa_circ_0069815	chr4:56830439-56890780(+)	ENSG00000174799	89.53	74	0	68	774	68	774	0
circRNA10037	chr8:58284307-58294450(-)	ENSSSCG00000022283	ENSSSCG00000022283	ENSG00000174799	hsa_circ_0069814	chr4:56830439-56878151(+)	ENSG00000174799	89.53	74	0	68	774	68	774	0
circRNA10037	chr8:58284307-58294450(-)	ENSSSCG00000022283	ENSSSCG00000022283	ENSG00000174799	hsa_circ_0126657	chr4:56831809-56890780(+)	ENSG00000174799	89.15	70	0	130	774	1	645	0
circRNA10039	chr8:59038704-59047123(+)	ENSSSCG00000022955	ENSSSCG00000022955	ENSG00000047315	hsa_circ_0126699	chr4:57871411-57887161(+)	ENSG00000047315	92.14	72	0	4	919	508	1423	0
circRNA10041	chr8:73381003-73445514(-)	ENSSSCG00000024592	ENSSSCG00000024592	ENSG00000132466	hsa_circ_0069938	chr4:73944358-74013149(-)	ENSG00000132466	96.14	147	1	1784	5664	1517	5394	0
circRNA10041	chr8:73381003-73445514(-)	ENSSSCG00000024592	ENSSSCG00000024592	ENSG00000132466	hsa_circ_0069938	chr4:73944358-74013149(-)	ENSG00000132466	96.87	24	0	1021	1786	1	766	0
circRNA10041	chr8:73381003-73445514(-)	ENSSSCG00000024592	ENSSSCG00000024592	ENSG00000132466	hsa_circ_0069933	chr4:73940501-74000982(-)	ENSG00000132466	96.13	147	1	1786	5664	1	3876	0
circRNA10041	chr8:73381003-73445514(-)	ENSSSCG00000024592	ENSSSCG00000024592	ENSG00000132466	hsa_circ_0069935	chr4:73942656-73991029(-)	ENSG00000132466	96.03	145	1	1935	5664	1	3727	0
circRNA10041	chr8:73381003-73445514(-)	ENSSSCG00000024592	ENSSSCG00000024592	ENSG00000132466	hsa_circ_0069942	chr4:73950965-73984567(-)	ENSG00000132466	96.08	112	1	2730	5664	5	2936	0
circRNA10041	chr8:73381003-73445514(-)	ENSSSCG00000024592	ENSSSCG00000024592	ENSG00000132466	hsa_circ_0069941	chr4:73950965-73981633(-)	ENSG00000132466	96.11	105	1	2889	5664	1	2773	0
circRNA10041	chr8:73381003-73445514(-)	ENSSSCG00000024592	ENSSSCG00000024592	ENSG00000132466	hsa_circ_0069940	chr4:73950965-73968264(-)	ENSG00000132466	95.9	102	1	3105	5664	4	2560	0
circRNA10041	chr8:73381003-73445514(-)	ENSSSCG00000024592	ENSSSCG00000024592	ENSG00000132466	hsa_circ_0069943	chr4:73959795-74124502(-)	ENSG00000132466	95.86	93	0	1784	4027	3201	5444	0
[truncated: 47,589 more rows]

## Sheet: D
Table S9-D. Orthologous circRNAs among pigs and mice with blast analysis
[truncated: 3,848 more rows]
