# Supplementary material for: Genomewide analysis of circular RNA in pituitaries of normal and heat-stressed sows
Source: BMC Genomics. 2019 Dec 23;20:1013. doi: 10.1186/s12864-019-6377-7 (PMC6929353; doi:10.1186/s12864-019-6377-7)
Supplement: Supplementary file 10 — Additional file 10: Table S10. A. The interactions of miRNA- pituitary specific genes or heat stress related genes and miRNA-differentially expressed circRNAs in pig pituitary. B. Conversed miRNA-gene and miRNA-circRNA interactions in humans. C. Conversed miRNA-gene and miRNA-circRNA interactions in mice. D. Conversed ceRNA interactions among pigs and humans. [file 12864_2019_6377_MOESM10_ESM.xlsx]

## Sheet: A
Table S10-A. The interactions of miRNA- pituitary specific genes or heat stress related genes and miRNA-differentially expressed circRNAs in pig pituitary
MiRNA	Target	Binding sites
ssc-miR-149	CGA	miRNA: 3' cccucaCUUCUGUGCCUCGGUCu 5' ||||: | ||||||| gene: 5' gtaatgGAAGGGAGTGAGCCAGt 3'
ssc-miR-183	CGA	miRNA: 3' gucACUUA-AGA---UGGUCACGGUAu 5' ||||| ||| | ||||||||| gene: 5' gtcTGAATGTCTAAGAGCAGTGCCATg 3'
ssc-miR-187	CGA	miRNA: 3' ggcCGACGUUGUGU-UCUGUGCu 5' | ||:|: || ||||||| gene: 5' tgtGGTGTAGGTCACAGACACGg 3'
ssc-miR-383	CGA	miRNA: 3' agaCUGGUCCGUCACGACACc 5' ||:| ||: ||||||| gene: 5' tcgGATCCTGCGTTGCTGTGg 3'
ssc-miR-10387	FSHB	miRNA: 3' ucCGGAAGGUCCU-CGAGAUAGUc 5' |::|||:|| | |||||||| gene: 5' ctGTTTTCTAGAATACTCTATCAg 3'
ssc-miR-194a-3p	FSHB	miRNA: 3' ucUAUUGUCGUCGGGGUGACc 5' ||:| || | |||||||| gene: 5' ctATGAGAG-A-CCCCACTGa 3'
ssc-miR-214-3p	FSHB	miRNA: 3' gacGGACAGAC-ACGGACGACa 5' || ||| | ||||||| gene: 5' agaCCCCACTGATCCCTGCTGt 3'
ssc-miR-30c-1-3p	FSHB	miRNA: 3' ucAUUUGUUGGGAGAGGGUc 5' ||:|| || ||||||| gene: 5' caTAGACCCCCATCTCCCAa 3'
ssc-miR-30c-3p	FSHB	miRNA: 3' ucUCAUUU--GUCGGAAGAGGGUc 5' | |||| |||| |||||||| gene: 5' ggACTAAATGCAGCATTCTCCCAc 3'
ssc-miR-326	FSHB	miRNA: 3' gaCCUCCUUCCCGGGUCUCc 5' ||: | || ||||||| gene: 5' caGGGATATGGACCCAGAGg 3'
ssc-miR-330	FSHB	miRNA: 3' ucgGAUUCUGUGUCCGGGUCUCu 5' | ::||:|::| ||||||| gene: 5' agaCAGGGATATGGACCCAGAGg 3'
ssc-miR-423-3p	FSHB	miRNA: 3' ugacUCCCCGGAGUCUGGCUCGa 5' ||| | | ||||||| gene: 5' aggcAGGTGGCGGTTACCGAGCt 3'
ssc-miR-490	FSHB	miRNA: 3' gucguaccucaGGAGGUCCAAc 5' |||||||||| gene: 5' ctgcaaaactcCCTCCAGGTTg 3'
ssc-miR-490-3p	FSHB	miRNA: 3' gucguaccucaGGAGGUCCAAc 5' |||||||||| gene: 5' ctgcaaaactcCCTCCAGGTTg 3'
ssc-miR-214-3p	GH1	miRNA: 3' gacggacagacACGGACGACa 5' ||||||||| gene: 5' tgccaccccaaTGCCTGCTGt 3'
ssc-miR-423-5p	GH1	miRNA: 3' uuucagagcGAGA-GACGGGGAGu 5' |||| :|||||||| gene: 5' gctgggcatCTCTGTTGCCCCTCc 3'
ssc-miR-1839-5p	GHRHR	miRNA: 3' guucuGGACAAGAUAGAUGGAa 5' |||| | |:||||||| gene: 5' gagtcCCTG-TGTGTCTACCTc 3'
ssc-miR-7136-5p	GHRHR	miRNA: 3' cgAGGUGUCACAGACCUGGUCu 5' |||| || ||||||| gene: 5' ccTCCAGAGGAGGGGGACCAGc 3'
ssc-miR-9820-5p	GHRHR	miRNA: 3' ucGGAAAGAAGGGAGGAGGAg 5' :|| | ||||||||||| gene: 5' ctTCTCGCGTCCCTCCTCCTg 3'
ssc-miR-9788-3p	PRL	miRNA: 3' accACCACCAU--CGGAGAGGAGa 5' ||| ||| || ||||||| gene: 5' gctTGGGTGTAACGCATCTCCTCt 3'
ssc-miR-7137-3p	HSF1	miRNA: 3' gggcccuUGAG--GGUCUGGUCGa 5' |||| | ||||||| gene: 5' acgcctcACTCGGACTGACCAGCa 3'
ssc-miR-484	HSF4	miRNA: 3' ucGGACCCAGCGGGGGACCc 5' ||| | |||||||||| gene: 5' ttCCTTG--CGCCCCCTGGc 3'
ssc-miR-671-5p	HSF4	miRNA: 3' ggagGUCGGGGAGGUCCCGAAGGa 5' || |||| | ||||||| gene: 5' gcagCACGCCCTGCTCGGCTTCCt 3'
ssc-miR-10382	HSF5	miRNA: 3' ucCCAGUCCCCGG---U-CCCAGUCu 5' | ||| ||:| | ||||||| gene: 5' aaGATCACAGGTCTAAATGGGTCAGg 3'
ssc-miR-10382	HSP90AB1	miRNA: 3' ucccaguccccggUCCCAGUCu 5' |||||||| gene: 5' ggccgccgagagaAGGGTCAGg 3'
ssc-miR-1224	HSP90AB1	miRNA: 3' uggacucCUCUCUCCUCCAc 5' |||:|||||||| gene: 5' gagcacaGAGGGAGGAGGTg 3'
ssc-miR-1249	HSP90AB1	miRNA: 3' acuucuucccCCCCUUCCCGCa 5' ||||||||||| gene: 5' atcaccgcaaGGGGAAGGGCGa 3'
ssc-miR-1307	HSP90AB1	miRNA: 3' gugcUGGCUG-CGGUGCGGCUCa 5' :|: |: ||::||||||| gene: 5' cagtGCTCATAGCTGCGCCGAGa 3'
		miRNA: 3' gugcugGCUGCGGUGCGGCUCa 5' ||| | | ||||||| gene: 5' cacctgCGAGGGC-CGCCGAGa 3'
ssc-miR-149	HSP90AB1	miRNA: 3' cccucacuuCU-GUGCCUCGGUCu 5' || |: |||||||| gene: 5' gctggctctGACCGGGGAGCCAGg 3'
		miRNA: 3' cccucacuucugugCCUCGGUCu 5' |||||||| gene: 5' ctcactctcctgggGGAGCCAGc 3'
ssc-miR-194a-3p	HSP90AB1	miRNA: 3' ucuAUUGUCGUCGGGGUGACc 5' ||:||| : ||||||| gene: 5' ctcTAGCAGGGAGCCCACTGt 3'
ssc-miR-199a-5p	HSP90AB1	miRNA: 3' cuuGUCCAUCAGACUUGUGACCc 5' ||| || |:||||||| gene: 5' ctcCAG--AGGGAGGACACTGGa 3'
ssc-miR-2320-5p	HSP90AB1	miRNA: 3' ggCUGUCGACCUGGGACACGGu 5' |:|| |||| |||||||| gene: 5' atGGCATGTGGAGCCTGTGCCg 3'
		miRNA: 3' ggcUGUCGACCUGG-GACACGGu 5' :|||| :| ||||||| gene: 5' tgcGCAGCAAACTCGCTGTGCCg 3'
ssc-miR-34a	HSP90AB1	miRNA: 3' ugUUGGUCGAUUCUGUGACGGu 5' |:||||| :||||||| gene: 5' gcAGCCAGCACCAGCACTGCCc 3'
ssc-miR-34c	HSP90AB1	miRNA: 3' cgUUAGUCGAUUGAUGUGACGGa 5' |: |||| | | :||||||| gene: 5' gcAGCCAGC-ACCAGCACTGCCc 3'
ssc-miR-361-3p	HSP90AB1	miRNA: 3' cguuuagucuuaGUGUGGACCCCc 5' | | ||||||| gene: 5' aagagcctctcaCTCTCCTGGGGg 3'
ssc-miR-365-5p	HSP90AB1	miRNA: 3' ugUCGA---CGGGGACUUUCAGGGAg 5' |||| ||:|| |:||||||| gene: 5' aaAGCTTTGGCTCCACAGAGTCCCTg 3'
ssc-miR-370	HSP90AB1	miRNA: 3' ugguccaAGGUGGGGUCGUCCg 5' ||| || ||||||| gene: 5' tgctttgTCC-CCACAGCAGGg 3'
		miRNA: 3' ugguccaAGGU-GGGGUCGUCCg 5' |||| ||||||| gene: 5' cggcgccTCCAGGAGCAGCAGGc 3'
ssc-miR-423-5p	HSP90AB1	miRNA: 3' uuucaGAGCGAGAGACGGGGAGu 5' ||| | | | ||||||| gene: 5' cgccgCTCCCCCCCAGCCCCTCa 3'
		miRNA: 3' uuucagagcgagaGACGGGGAGu 5' | ||||||| gene: 5' cccgagagcggacCCGCCCCTCc 3'
		miRNA: 3' uuucagagcgagagaCGGGGAGu 5' ||||||| gene: 5' gggcaggacagccaaGCCCCTCc 3'
		miRNA: 3' uuucagagcgagagaCGGGGAGu 5' ||||||| gene: 5' cggggcagaggcggcGCCCCTCg 3'
ssc-miR-4331-3p	HSP90AB1	miRNA: 3' cgACCGGAUGUGGUGUCGGUGu 5' |||||| ::|||||||||| gene: 5' atTGGCCTTTGCCACAGCCACc 3'
		miRNA: 3' cgacCGGAUGUGGUGUCGGUGu 5' || | ||||||||||| gene: 5' ggcaGCAAAGACCACAGCCACc 3'
		miRNA: 3' cgACCGGAUGUGGUGUCGGUGu 5' || |||: | | ||||||| gene: 5' ttTGCCCTGGAGC-CAGCCACc 3'
ssc-miR-4334-5p	HSP90AB1	miRNA: 3' gugGGGGCAGUGAGGUCCc 5' ||||| | ||||||| gene: 5' cgaCCCCG-CCCTCCAGGt 3'
		miRNA: 3' guGGGGGCAGU-GAGGUCCc 5' || || |: ||||||| gene: 5' ctCCAGCGGCGCCTCCAGGa 3'
		miRNA: 3' gugggggcaGUGAGGUCCc 5' | ||||||| gene: 5' aagcggaccCCCTCCAGGa 3'
ssc-miR-4335	HSP90AB1	miRNA: 3' acgggaCGUCGCGACCCGUg 5' |::|:|||||||| gene: 5' gaggagGTGGTGCTGGGCAg 3'
ssc-miR-484	HSP90AB1	miRNA: 3' ucggacccAGCG-GGGGACCc 5' | || ||||||| gene: 5' gtccccatTGGCTCCCCTGGc 3'
ssc-miR-491	HSP90AB1	miRNA: 3' ggaguaccuUCCCA--AGGGGUGa 5' :|||| ||||||| gene: 5' aggggcttcGGGGTTCTCCCCACc 3'
ssc-miR-503	HSP90AB1	miRNA: 3' gacGUC--AUGACAAGGGCGACGAu 5' ||| | || | ||||||||| gene: 5' gcaCAGCCTTCTTTCCCCGCTGCTt 3'
ssc-miR-532-3p	HSP90AB1	miRNA: 3' acguucggaacccaCACCCUCc 5' ||||||| gene: 5' ggtaggggccaatgGTGGGAGg 3'
		miRNA: 3' acguucggaacccaCACCCUCc 5' ||||||| gene: 5' ctcacatggcagcaGTGGGAGg 3'
ssc-miR-671-5p	HSP90AB1	miRNA: 3' ggaGGUCGGGGAGGUCCCGAAGGa 5' ||| | : || |||||||| gene: 5' gcgCCA-CGGTGCCCGGGCTTCCc 3'
ssc-miR-7138-5p	HSP90AB1	miRNA: 3' ucuaCCUACCUGUG-AACGACCCu 5' ||: ||| :: ||||||| gene: 5' cagaGGGAGGAGGTGGTGCTGGGc 3'
ssc-miR-92b-5p	HSP90AB1	miRNA: 3' uuGUGACGUGGCGCAGGGCAGGGa 5' || || || | :||||||| gene: 5' ggCAAGGCTCC-C--TCCGTCCCc 3'
ssc-miR-9788-3p	HSP90AB1	miRNA: 3' accaccacCAUCGGAGAGGAGa 5' | ||:|||||||| gene: 5' aaggtcccGGAGTCTCTCCTCc 3'
		miRNA: 3' acCACCACCAUCGG-------AGAGGAGa 5' |||| ||||| ||||||| gene: 5' caGTGGCCCTAGCCCACCTGGTCTCCTCt 3'
ssc-miR-9811-5p	HSP90AB1	miRNA: 3' cgAGGAGGUGCUAGGUCGCGc 5' |||| : || ||||||| gene: 5' tcTCCTGGGGGAGCCAGCGCg 3'
		miRNA: 3' cgaGGAGGU--GCUAGGUCGCGc 5' ||||:: | |||||||| gene: 5' tccCCTCTGTTCCTTCCAGCGCc 3'
ssc-miR-9816-3p	HSP90AB1	miRNA: 3' agggauGGGUUUAGGAAGGUc 5' |:| : |||||||| gene: 5' ggtcccCTCTGTTCCTTCCAg 3'
ssc-miR-9824-5p	HSP90AB1	miRNA: 3' cggugGGGCUAGCGGAGGCGg 5' | || || ||||||| gene: 5' ggccgCGCGCTC-CCTCCGCt 3'
ssc-miR-9855-5p	HSP90AB1	miRNA: 3' cgAGUAGGCUGUCUUGUGUGu 5' |||| :| || ||||||| gene: 5' gcTCAT-TGCCA-AACACACa 3'
ssc-miR-10382	HSPA12A	miRNA: 3' ucccagUCCCCG-GUCCCAGUCu 5' ||| || :|||||||| gene: 5' agccagAGGTGCTTAGGGTCAGa 3'
ssc-miR-214-3p	HSPA12A	miRNA: 3' gacGGACAGA-CA-CGGACGACa 5' :||| || | |||||||| gene: 5' gaaTCTGACTCATAGCCTGCTGa 3'
		miRNA: 3' gacgGACAGACA---CGGACGACa 5' |||||| | ||||||| gene: 5' aaagCTGTCTTTTCCACCTGCTGg 3'
ssc-miR-221-5p	HSPA12A	miRNA: 3' ugUCUUUAGA--UGUAACAUACGGUCCa 5' | :|| || |:||| ||||||||| gene: 5' tgATGAAGCTGCATATTTTATGCCAGGa 3'
		miRNA: 3' ugucUUUAGAUGUAACAUACGGUCCa 5' |::|||: :|| ||||||| gene: 5' atccAGGTCTG-GTTAATTGCCAGGg 3'
ssc-miR-345-5p	HSPA12A	miRNA: 3' cgugaccUGAUCCUCAGUCg 5' ||| |||||||| gene: 5' agggcacACT-GGAGTCAGa 3'
ssc-miR-370	HSPA12A	miRNA: 3' ugGUCCAAGGUGGGGUCGUCCg 5' |||| |:::||||||| gene: 5' ccCAGG-CGAATTTCAGCAGGg 3'
		miRNA: 3' ugGU-CCAAGGUGGGGUCGUCCg 5' || || | :::||||||| gene: 5' gaCACGGCAACTTTTCAGCAGGt 3'
		miRNA: 3' ugguccaaggugGGGUCGUCCg 5' |:||||||| gene: 5' gttccctggtggCTCAGCAGGt 3'
		miRNA: 3' ugguccaAGGUG-GGGUCGUCCg 5' ||::: | ||||||| gene: 5' tgccctcTCTGTACACAGCAGGc 3'
ssc-miR-423-5p	HSPA12A	miRNA: 3' uuucagagcgagaGACGGGGAGu 5' | ||||||| gene: 5' caagagtccagaaCAGCCCCTCt 3'
ssc-miR-4335	HSPA12A	miRNA: 3' acggGAC-GUCGCGACCCGUg 5' ||| | ||||||||| gene: 5' aagaCTGCCTACGCTGGGCAc 3'
ssc-miR-7137-3p	HSPA12A	miRNA: 3' gggccCUUGAGGGUCUGGUCGa 5' ||| |:|||||||| gene: 5' cctctGAAGAACTAGACCAGCt 3'
ssc-miR-9811-5p	HSPA12A	miRNA: 3' cgaggaggugcuaGGUCGCGc 5' ||||||| gene: 5' ---gcggccctccCCAGCGCc 3'
ssc-miR-9820-5p	HSPA12A	miRNA: 3' ucggAAAGAAGGGAGGAGGAg 5' || ||||||||||| gene: 5' taaaTTAACTCCCTCCTCCTg 3'
ssc-miR-9821-5p	HSPA12A	miRNA: 3' ccacaggccggcaUAGGUCCg 5' ||||||| gene: 5' agcgggatttcacATCCAGGc 3'
ssc-miR-9822-3p	HSPA12A	miRNA: 3' ccacaggagacuAG-GUAGGUCCg 5' || |||||||| gene: 5' agtagcgggattTCACATCCAGGc 3'
ssc-miR-9830-5p	HSPA12A	miRNA: 3' ugaGUAG-GCUGGAAAGGUCUg 5' :||| |||:||||||||| gene: 5' cccTATCGCGATCTTTCCAGAt 3'
ssc-miR-769-3p	HSPA13	miRNA: 3' uugguuCUGGGG--UCUCUAGGGUc 5' ||:::| |||||||||| gene: 5' cttcttGATTTCAGAGAGATCCCAt 3'
ssc-miR-16	HSPA4	miRNA: 3' gcGGUUAUAAAUGCACGACGAu 5' | |||: |||||||||| gene: 5' gaCAAATG-CCACGTGCTGCTc 3'
ssc-miR-214-3p	HSPA4	miRNA: 3' gacGGACAGACACGGACGACa 5' || | ||| |||||||| gene: 5' gttCCAG-CTG-GCCTGCTGt 3'
ssc-miR-7138-3p	HSPA4	miRNA: 3' cgugggACGUU--CCG-GUCAGGAg 5' ||||| | | ||||||| gene: 5' ttcttaTGCAACTGACTCAGTCCTt 3'
ssc-miR-9851-3p	HSPA4	miRNA: 3' cgguggcGGUCACGACCACGGu 5' | |||| ||||||| gene: 5' ttgtgttCAAGTG-TGGTGCCt 3'
ssc-miR-199a-5p	HSPA9	miRNA: 3' cuUGU-CCAUCAGACUUGUGACCc 5' ||| ||| ||| |||||||| gene: 5' gtACAGGGTTTTCT-AACACTGGc 3'
ssc-miR-199b-5p	HSPA9	miRNA: 3' uugUCUAUCAGAUUUGUGACCc 5' :|:| ||| |||||||| gene: 5' acaGGGTTTTCT-AACACTGGc 3'
ssc-miR-9847-3p	HSPA9	miRNA: 3' cggggugaCUGGGGGACUCGu 5' ||:::||||||| gene: 5' ggagtgaaGATTTCCTGAGCa 3'
ssc-miR-194a-3p	HSPB7	miRNA: 3' ucuauugucgucGGGGUGACc 5' |||||||| gene: 5' ccctctcctctcCCCCACTGg 3'
ssc-miR-2320-5p	HSPB7	miRNA: 3' ggcuGUCGACCUGGGACACGGu 5' |||| || ||||||| gene: 5' cctcCAGCCGG---CTGTGCCa 3'
ssc-miR-361-3p	HSPB7	miRNA: 3' cguuuagucuuAGUGUGGACCCCc 5' || ||||||||| gene: 5' aggccctctgcTC-CACCTGGGGc 3'
ssc-miR-4335	HSPB7	miRNA: 3' acgggaCGUC---GCGACCCGUg 5' |||| | ||||||| gene: 5' ggatagGCAGGCTCTCTGGGCAt 3'
ssc-miR-7135-3p	HSPB7	miRNA: 3' gacgAGUC-UCUGUGUCUGUCUa 5' || | ||: ||||||||| gene: 5' ttaaTCTGCAGG-ACAGACAGAa 3'
ssc-miR-874	HSPB7	miRNA: 3' cagccagggaGCCCGGUCCCGUc 5' :| ||||||||| gene: 5' tccagccggcTGTGCCAGGGCAg 3'
		miRNA: 3' caGCCAGGGAGCCCGGUCCCGUc 5' :|| :||| | ||||||| gene: 5' tgTGGAATCTCTG--CAGGGCAg 3'
ssc-miR-9788-3p	HSPB7	miRNA: 3' accaccaccaucGGAGAGGAGa 5' ||||||||| gene: 5' tgcccccaccgcCCTCTCCTCt 3'
ssc-miR-9846-3p	HSPB7	miRNA: 3' aaAGGAGGAGACUAGGUCCGu 5' || ||| | ||||||| gene: 5' tcTCAGCCTGGGTTCCAGGCc 3'
ssc-miR-296-3p	HSPB8	miRNA: 3' ccuuucGGAGGCGGGUUGGGa 5' |||| |||||||| gene: 5' ttgttcCCTC--CCCAACCCc 3'
ssc-miR-4331-3p	HSPB8	miRNA: 3' cgaCCGGAUGUGGUGUCGGUGu 5' | ::||: : |||||||| gene: 5' tggGATTTATCTAACAGCCACa 3'
ssc-miR-150	HSPBP1	miRNA: 3' guGACCAUGUUCCCAACCCUCu 5' |||| : : | ||||||| gene: 5' ccCTGGAGGGTGCCTTGGGAGa 3'
ssc-miR-370	HSPBP1	miRNA: 3' ugguccaaggUGGGGUCGUCCg 5' ||| ||||||| gene: 5' agtggaggggACCGCAGCAGGc 3'
ssc-miR-484	HSPBP1	miRNA: 3' ucGGACCCAGCG--GGGGACCc 5' ||| ||| | ||||||| gene: 5' ccCCTTTGTCACCTCCCCTGGa 3'
ssc-miR-532-3p	HSPBP1	miRNA: 3' acguucggaaCCCACACCCUCc 5' ||| ||||||| gene: 5' cctcgggagaGGGAGTGGGAGg 3'
ssc-miR-9788-3p	HSPBP1	miRNA: 3' accaccaCCAUCGGAGAGGAGa 5' ||| |::||||||| gene: 5' taataaaGGT-GTTTCTCCTCc 3'
ssc-miR-10387	circRNA266	miRNA: 3' uccGGAAGGUCCUCGAGAUAGUc 5' ||| || ||| :||||||| circRNA: 5' cctCCTGCC-GGA-TTCTATCAt 3'
ssc-miR-149	circRNA8011	miRNA: 3' ccCUCACUUCUGUGC--CUCGGUCu 5' ||| |||: :| ||||||| circRNA: 5' ctGAGGAAAGGACTGAAGAGCCAGa 3'
ssc-miR-149	circRNA9048	miRNA: 3' cccucACUUCUGUGCCUCGGUCu 5' | || : |||||||| circRNA: 5' agattTTAATCTTGGGAGCCAGa 3'
ssc-miR-183	circRNA58	miRNA: 3' gucACUUAAGAUGGU--CACGGUAu 5' ||:|| :|:::| ||||||| circRNA: 5' tgtTGGATCTTGTTACCGTGCCATc 3'
ssc-miR-1839-5p	circRNA760	miRNA: 3' guUCUGG-ACAAGAUAGAUGGAa 5' ||:|| |||||| ||||||| circRNA: 5' gcAGGCCATGTTCT-TCTACCTg 3'
ssc-miR-1839-5p	circRNA10846	miRNA: 3' guUCUGG-ACAAGAUAGAUGGAa 5' ||:|| |||||| ||||||| circRNA: 5' gcAGGCCATGTTCT-TCTACCTg 3'
ssc-miR-1839-5p	circRNA3955	miRNA: 3' guUCUGG-ACAAGAUAGAUGGAa 5' ||:|| |||||| ||||||| circRNA: 5' gcAGGCCATGTTCT-TCTACCTg 3'
ssc-miR-187	circRNA760	miRNA: 3' ggcCGA-CGUUGUGUUCUGUGCu 5' ||| |:| | ::||||||| circRNA: 5' tttGCTGGTACCCTGAGACACGg 3'
ssc-miR-194a-3p	circRNA2185	miRNA: 3' ucuauUGUCGUCGGGGUGACc 5' |::||| |||||||| circRNA: 5' agagcATGGCATCCCCACTGa 3'
ssc-miR-194a-3p	circRNA2184	miRNA: 3' ucuauUGUCGUCGGGGUGACc 5' |::||| |||||||| circRNA: 5' agagcATGGCATCCCCACTGa 3'
ssc-miR-194a-3p	circRNA2183	miRNA: 3' ucuauUGUCGUCGGGGUGACc 5' |::||| |||||||| circRNA: 5' agagcATGGCATCCCCACTGa 3'
ssc-miR-194a-3p	circRNA6862	miRNA: 3' ucuauUGUCGUCGGGGUGACc 5' |::||| |||||||| circRNA: 5' agagcATGGCATCCCCACTGa 3'
ssc-miR-194a-3p	circRNA2660	miRNA: 3' ucUAUUGUCGUCGGGGUGACc 5' ||:|| |: |||||||| circRNA: 5' agATGACCGT-CCCCCACTGc 3'
ssc-miR-194a-3p	circRNA234	miRNA: 3' ucuaUUGUCGUCGGGGUGACc 5' ::|||||| ||||||| circRNA: 5' agcgGGCAGCAG-CCCACTGt 3'
ssc-miR-214-3p	circRNA4279	miRNA: 3' gacGGACA--GACACGGACGACa 5' :|||| | ||||||||| circRNA: 5' ttaTCTGTGACACTGCCTGCTGa 3'
ssc-miR-214-3p	circRNA1784	miRNA: 3' gacGGACAGACAC--GGACGACa 5' |||| ||||| ||||||| circRNA: 5' gctCCTGGCTGTGCCCCTGCTGg 3'
ssc-miR-30c-1-3p	circRNA6566	miRNA: 3' ucaUUUGUUGGGAGAGGGUc 5' |:| :||::||||||| circRNA: 5' gacAGAAGACTTTCTCCCAg 3'
ssc-miR-30c-1-3p	circRNA2031	miRNA: 3' ucauuuGUUG-GGAGAGGGUc 5' || | : ||||||| circRNA: 5' cccggcCATCATGTCTCCCAg 3'
ssc-miR-30c-1-3p	circRNA5146	miRNA: 3' ucAUUUGUUGG-GAGAGGGUc 5' |:|::::|| |||||||| circRNA: 5' ctTGAGTGGCCGCTCTCCCAc 3'
ssc-miR-30c-3p	circRNA6566	miRNA: 3' ucucaUUUGUCGGAAGAGGGUc 5' |:| : |:|||||||| circRNA: 5' atgacAGAAGACTTTCTCCCAg 3'
ssc-miR-30c-3p	circRNA5146	miRNA: 3' ucucAUUUGUCGG-AAGAGGGUc 5' |:|:::||| ||||||| circRNA: 5' ctctTGAGTGGCCGCTCTCCCAc 3'
ssc-miR-326	circRNA5146	miRNA: 3' gacCUCCUUCCCGGGUCUCc 5' |:| |:|| ||||||| circRNA: 5' ataGGGTAGGGCCCCAGAGc 3'
ssc-miR-330	circRNA5146	miRNA: 3' ucggAUUCUGUGUCCGGGUCUCu 5' ||:|::| :| ||||||| circRNA: 5' cggaTAGGGTAGGGCCCCAGAGc 3'
ssc-miR-330	circRNA234	miRNA: 3' ucggauucuguGUCCGGGUCUCu 5' | ||||||||| circRNA: 5' --------ttcCTGGCCCAGAGc 3'
ssc-miR-383	circRNA234	miRNA: 3' agacugguCCGUCACGACACc 5' | ::|||||||| circRNA: 5' acctatgtGCTGGTGCTGTGg 3'
ssc-miR-423-3p	circRNA2183	miRNA: 3' ugacuccccGGAGUCUGGCUCGa 5' ||||||||||||| circRNA: 5' ttattgaccCCTCAGACCGAGCa 3'
ssc-miR-423-5p	circRNA2185	miRNA: 3' uuUCAGA-GCGAGAGACGGGGAGu 5' :| || :|| | ||||||| circRNA: 5' atGGGCTATGCAGT-GGCCCCTCa 3'
ssc-miR-423-5p	circRNA2184	miRNA: 3' uuUCAGA-GCGAGAGACGGGGAGu 5' :| || :|| | ||||||| circRNA: 5' atGGGCTATGCAGT-GGCCCCTCa 3'
ssc-miR-423-5p	circRNA2183	miRNA: 3' uuUCAGA-GCGAGAGACGGGGAGu 5' :| || :|| | ||||||| circRNA: 5' atGGGCTATGCAGT-GGCCCCTCa 3'
ssc-miR-423-5p	circRNA6862	miRNA: 3' uuUCAGA-GCGAGAGACGGGGAGu 5' :| || :|| | ||||||| circRNA: 5' atGGGCTATGCAGT-GGCCCCTCa 3'
ssc-miR-423-5p	circRNA5146	miRNA: 3' uuucagaGCGAGAG--ACGGGGAGu 5' ||||| | ||||||| circRNA: 5' accccagCGCTCGCGGAGCCCCTCg 3'
ssc-miR-490	circRNA5843	miRNA: 3' gucGUACCUCAG--GAGGUCCAAc 5' :||||| || | ||||||| circRNA: 5' gtcTATGGAATCTGCACCAGGTTa 3'
ssc-miR-490-3p	circRNA5843	miRNA: 3' gucGUACCUCAG--GAGGUCCAAc 5' :||||| || | ||||||| circRNA: 5' gtcTATGGAATCTGCACCAGGTTa 3'
ssc-miR-7136-5p	circRNA9135	miRNA: 3' cgAGGUGUCACAG----ACCUGGUCu 5' |||| :| ||: |||||||| circRNA: 5' agTCCAGGGGGTTGTGATGGACCAGg 3'
ssc-miR-9788-3p	circRNA2183	miRNA: 3' accaccACCAUCGGAGAGGAGa 5' | | ||:|||||||| circRNA: 5' agtttcTAGGAGTCTCTCCTCa 3'
ssc-miR-9820-5p	circRNA2185	miRNA: 3' ucggaaaGAAGGGAGGAGGAg 5' | |::|||||||| circRNA: 5' cagaaaaCCTTTCTCCTCCTa 3'
ssc-miR-9820-5p	circRNA2187	miRNA: 3' ucggaaaGAAGGGAGGAGGAg 5' | |::|||||||| circRNA: 5' cagaaaaCCTTTCTCCTCCTa 3'
ssc-miR-9820-5p	circRNA2183	miRNA: 3' ucggaaaGAAGGGAGGAGGAg 5' | |::|||||||| circRNA: 5' cagaaaaCCTTTCTCCTCCTa 3'
ssc-miR-9820-5p	circRNA2186	miRNA: 3' ucggaaaGAAGGGAGGAGGAg 5' | |::|||||||| circRNA: 5' cagaaaaCCTTTCTCCTCCTa 3'
ssc-miR-9820-5p	circRNA8011	miRNA: 3' ucggaaAGAAG-G-GAGGAGGAg 5' || || | |||||||| circRNA: 5' ctctgcTCATCACGCTCCTCCTt 3'
ssc-miR-10382	circRNA5843	miRNA: 3' ucccagucccCGGU-CCCAGUCu 5' |:|| ||||||| circRNA: 5' gaagaaactaGTCATGGGTCAGa 3'
ssc-miR-1224	circRNA33	miRNA: 3' ugGACUC-CUCUCUCCUCCAc 5' | ||| ||| ||||||| circRNA: 5' acCAGAGCGAG-CAGGAGGTt 3'
ssc-miR-1249	circRNA2758	miRNA: 3' acuuCUUCCCCCCCUUCCCGCa 5' ||:| ||||||||| circRNA: 5' acgtGAGGTTCCGGAAGGGCGc 3'
ssc-miR-1307	circRNA2758	miRNA: 3' gugcuGGCUGCGGUGCGGCUCa 5' |||: :||||||| circRNA: 5' aggttCCGGAAGGGCGCCGAGc 3'
ssc-miR-16	circRNA2758	miRNA: 3' gcGGUUAUAAAUGCACGACGAu 5' || :|| |||||||||| circRNA: 5' acCCTGTA-CAACGTGCTGCTg 3'
ssc-miR-199a-5p	circRNA4042	miRNA: 3' cuuGUCCAUCAGACUUGUGACCc 5' | | || || ||||||||| circRNA: 5' tatCTGATAATCAGAACACTGGg 3'
ssc-miR-199b-5p	circRNA4042	miRNA: 3' uuGUCUAUCAGAUUUGUGACCc 5' | |||| || :|||||||| circRNA: 5' atCTGATAATCAGAACACTGGg 3'
ssc-miR-221-5p	circRNA8205	miRNA: 3' uguCUUUAGAUGUAAC-AUACGGUCCa 5' |||: : ||| | |||||||| circRNA: 5' cctGAAGCTAACAAAGAGATGCCAGGa 3'
ssc-miR-2320-5p	circRNA2031	miRNA: 3' ggcugUCGACCUGGGACACGGu 5' |||||| |||||||| circRNA: 5' agaggAGCTGG--CCTGTGCCt 3'
		miRNA: 3' ggcugucGACCUGGGACACGGu 5' | | :|||||||| circRNA: 5' tgttcctCCGTTTCCTGTGCCc 3'
ssc-miR-2320-5p	circRNA4042	miRNA: 3' ggCUGUCGACCUGGGACACGGu 5' ||||| | | |||||||| circRNA: 5' atGACAGGT-TAACCTGTGCCc 3'
ssc-miR-2320-5p	circRNA1784	miRNA: 3' ggCUGUCGACCUGGGACACGGu 5' |:| |||| ||||||| circRNA: 5' ggGGCTCCTGG---CTGTGCCc 3'
ssc-miR-2320-5p	circRNA234	miRNA: 3' ggCUGUCGACCUG----GGACACGGu 5' |:|| | |||| |||||||| circRNA: 5' cgGGCATC-GGACTCTGCCTGTGCCg 3'
ssc-miR-2320-5p	circRNA4435	miRNA: 3' ggcUGUC-GACCUGGGACACGGu 5' :|:| || : :||||||| circRNA: 5' gaaGCGGCCTCAGGTCTGTGCCc 3'
ssc-miR-345-5p	circRNA8011	miRNA: 3' cguGACCU-GAUCCUCAGUCg 5' :|||| ||: ||||||| circRNA: 5' ggcTTGGATCTGAGAGTCAGt 3'
ssc-miR-34a	circRNA2183	miRNA: 3' uguUGGUCGAUUCUGUGACGGu 5' :| | :| |||||||||| circRNA: 5' cttGCGACTTCAGACACTGCCg 3'
ssc-miR-34a	circRNA4279	miRNA: 3' ugUUGGUCGAUUCUGUGACGGu 5' ::::| ||: ||||||||| circRNA: 5' agGGTTATCTGTGACACTGCCt 3'
ssc-miR-34c	circRNA4279	miRNA: 3' cgUUAGUCGAUUGAUGUGACGGa 5' ::|:| || :: |||||||| circRNA: 5' agGGTTATCT-GTGACACTGCCt 3'
ssc-miR-361-3p	circRNA2185	miRNA: 3' cguuUAGUCUUAGUG-UGGACCCCc 5' :||| | ||: |||||||| circRNA: 5' cactGTCATA--CATGACCTGGGGc 3'
ssc-miR-361-3p	circRNA2187	miRNA: 3' cguuUAGUCUUAGUG-UGGACCCCc 5' :||| | ||: |||||||| circRNA: 5' cactGTCATA--CATGACCTGGGGc 3'
ssc-miR-361-3p	circRNA2183	miRNA: 3' cguuUAGUCUUAGUG-UGGACCCCc 5' :||| | ||: |||||||| circRNA: 5' cactGTCATA--CATGACCTGGGGc 3'
ssc-miR-361-3p	circRNA9150	miRNA: 3' cgUUUAGUCUUA-GUGU----GGACCCCc 5' |||| || | |||| ||||||| circRNA: 5' caAAATGTGACTGCACAGAATCCTGGGGt 3'
ssc-miR-361-3p	circRNA2186	miRNA: 3' cguuUAGUCUUAGUG-UGGACCCCc 5' :||| | ||: |||||||| circRNA: 5' cactGTCATA--CATGACCTGGGGc 3'
ssc-miR-361-3p	circRNA1519	miRNA: 3' cguuuaGUCUUAGUGU-GGACCCCc 5' | |:| ::|| ||||||| circRNA: 5' actgtgCTGGACTGCAGCCTGGGGg 3'
ssc-miR-365-5p	circRNA4042	miRNA: 3' ugucGACGGGGA-CUUUCAGGGAg 5' | ||:||| |||||||||| circRNA: 5' tgccCAGCTCCTGGAAAGTCCCTa 3'
ssc-miR-370	circRNA266	miRNA: 3' ugguccaaggugggGUCGUCCg 5' ||||||| circRNA: 5' caactctgggtgaaCAGCAGGa 3'
ssc-miR-370	circRNA7081	miRNA: 3' ugguccaaGGUGGGGUCGUCCg 5' |::|||||||||| circRNA: 5' tgcccagcCTGCCCCAGCAGGg 3'
ssc-miR-4331-3p	circRNA2183	miRNA: 3' cgaCCGGAUGUGGUGUCGGUGu 5' || : ::|: ||||||| circRNA: 5' ccaGGGTGGTATGCCAGCCACa 3'
ssc-miR-4331-3p	circRNA4042	miRNA: 3' cgaccGGA-UGUGGUGUCGGUGu 5' ||| ||| ||||||| circRNA: 5' gagctCCTGACAGGCCAGCCACt 3'
ssc-miR-4334-5p	circRNA8203	miRNA: 3' guGGGGGCAGUGAGGUCCc 5' |:::| ||||||||| circRNA: 5' ggCTTTCAGCACTCCAGGa 3'
ssc-miR-4334-5p	circRNA2758	miRNA: 3' guGGGGGCAG-UGAGGUCCc 5' || ||||| ||||||| circRNA: 5' taCCACCGTCTCCTCCAGGg 3'
ssc-miR-4335	circRNA5106	miRNA: 3' acgggacgucgcGACCCGUg 5' ||||||| circRNA: 5' gtgatgctcttcCTGGGCAt 3'
ssc-miR-4335	circRNA8011	miRNA: 3' acggGACGUCGCGACCCGUg 5' | | | | ||||||| circRNA: 5' taaaCAGAAAC-CTGGGCAc 3'
ssc-miR-150	circRNA6614	miRNA: 3' guGACCAUGUUCCCAACCCUCu 5' || ||: |||| ||||||| circRNA: 5' agCT-GTG-AAGGATTGGGAGa 3'
ssc-miR-484	circRNA6566	miRNA: 3' ucgGACCCAGC-GGGGGACCc 5' || || || ||||||| circRNA: 5' gagCT-GGCCGAGCCCCTGGa 3'
ssc-miR-484	circRNA4907	miRNA: 3' ucggacccagcGGGGGACCc 5' |||||||| circRNA: 5' aaggacgtgaaCCCCCTGGa 3'
ssc-miR-491	circRNA2185	miRNA: 3' ggaguaCCUUCCCAAGGGGUGa 5' | | || ||||||| circRNA: 5' cttagaGCATGGCATCCCCACt 3'
ssc-miR-491	circRNA2184	miRNA: 3' ggaguaCCUUCCCAAGGGGUGa 5' | | || ||||||| circRNA: 5' cttagaGCATGGCATCCCCACt 3'
ssc-miR-491	circRNA2183	miRNA: 3' ggaguaCCUUCCCAAGGGGUGa 5' | | || ||||||| circRNA: 5' cttagaGCATGGCATCCCCACt 3'
ssc-miR-491	circRNA6862	miRNA: 3' ggaguaCCUUCCCAAGGGGUGa 5' | | || ||||||| circRNA: 5' cttagaGCATGGCATCCCCACt 3'
ssc-miR-491	circRNA2031	miRNA: 3' ggAGUACCUUCC---CA-----AGGGGUGa 5' |:||| |:|| || ||||||| circRNA: 5' aaTTATGTAGGGCTAGTCAACATCCCCACt 3'
ssc-miR-503	circRNA760	miRNA: 3' gacgucaugacAAGGGCGACGAu 5' ||:|||||||| circRNA: 5' tcttctggcatTTTCCGCTGCTg 3'
ssc-miR-503	circRNA3955	miRNA: 3' gacgucaugacAAGGGCGACGAu 5' ||:|||||||| circRNA: 5' tcttctggcatTTTCCGCTGCTg 3'
ssc-miR-532-3p	circRNA760	miRNA: 3' acGUUCGGAACCCACACCCUCc 5' ||: || ||||||||| circRNA: 5' gtCAGTCCAAATGTGTGGGAGt 3'
ssc-miR-532-3p	circRNA3955	miRNA: 3' acGUUCGGAACCCACACCCUCc 5' ||: || ||||||||| circRNA: 5' gtCAGTCCAAATGTGTGGGAGt 3'
ssc-miR-532-3p	circRNA9135	miRNA: 3' acGUUCGGAACCCACACCCUCc 5' ||| | || ||||||| circRNA: 5' caCAA-CATTCTTAGTGGGAGg 3'
ssc-miR-671-5p	circRNA10712	miRNA: 3' ggaGGUCGGGGAGGUCCCGAAGGa 5' | || |:|||: ||||||| circRNA: 5' tacCAAGACTCTCT--GGCTTCCt 3'
ssc-miR-7137-3p	circRNA4042	miRNA: 3' ggGCCCUUGAG----GGUCUGGUCGa 5' :|| || || ::||||||| circRNA: 5' ccTGGAAAATCAGATGTGGACCAGCt 3'
ssc-miR-7137-3p	circRNA5146	miRNA: 3' gggcccuugagggUCUGGUCGa 5' |||||||| circRNA: 5' cccaagatgtggaAGACCAGCc 3'
ssc-miR-7138-3p	circRNA760	miRNA: 3' cgUGGGACGU-UCCGGUCAGGAg 5' |:|: || || :||||||| circRNA: 5' tcATCTAACACAGTTCAGTCCTc 3'
ssc-miR-7138-3p	circRNA3956	miRNA: 3' cgUGGGACGU-UCCGGUCAGGAg 5' |:|: || || :||||||| circRNA: 5' tcATCTAACACAGTTCAGTCCTc 3'
ssc-miR-7138-3p	circRNA2324	miRNA: 3' cgugGGA--CGUUCCGGUCAGGAg 5' ||| || :| :||||||| circRNA: 5' cttgCCTGGGCTGGTTCAGTCCTg 3'
ssc-miR-7138-3p	circRNA2326	miRNA: 3' cgugGGA--CGUUCCGGUCAGGAg 5' ||| || :| :||||||| circRNA: 5' cttgCCTGGGCTGGTTCAGTCCTg 3'
ssc-miR-7138-3p	circRNA6943	miRNA: 3' cgugGGA--CGUUCCGGUCAGGAg 5' ||| || :| :||||||| circRNA: 5' cttgCCTGGGCTGGTTCAGTCCTg 3'
ssc-miR-7138-3p	circRNA10846	miRNA: 3' cgUGGGACGU-UCCGGUCAGGAg 5' |:|: || || :||||||| circRNA: 5' tcATCTAACACAGTTCAGTCCTc 3'
ssc-miR-7138-3p	circRNA3955	miRNA: 3' cgUGGGACGU-UCCGGUCAGGAg 5' |:|: || || :||||||| circRNA: 5' tcATCTAACACAGTTCAGTCCTc 3'
ssc-miR-7138-5p	circRNA7081	miRNA: 3' ucuACCUACCUGU--GAACGACCCu 5' ||| | :|| ||||||| circRNA: 5' tccTGGCAGAGCAGGGCTGCTGGGt 3'
ssc-miR-769-3p	circRNA2031	miRNA: 3' uuggUUCUGGGG--UC-UCUAGGGUc 5' |: ||: | || :||||||| circRNA: 5' gatgAGAACTGCGAAGTGGATCCCAg 3'
ssc-miR-769-3p	circRNA9048	miRNA: 3' uugguuCUGGGGUC-UCUAGGGUc 5' ||: | || :||||||| circRNA: 5' cttttcGATGCAAGTGGATCCCAg 3'
ssc-miR-92b-5p	circRNA1784	miRNA: 3' uuGUGACGUGGCGC--AG-GGCAGGGa 5' :|:| | |:| | || ||||||| circRNA: 5' taTATTTC-CTGAGACTCACCGTCCCc 3'
ssc-miR-9811-5p	circRNA5146	miRNA: 3' cgaGGAGGUGCUAGGUCGCGc 5' ||| ||| ||||||| circRNA: 5' gagCCT-CAC--CCCAGCGCt 3'
ssc-miR-9816-3p	circRNA681	miRNA: 3' agggaugGGUUUAGGAAGGUc 5' ||| : ||||||| circRNA: 5' accaccaCCATGCCCTTCCAg 3'
ssc-miR-9816-3p	circRNA2183	miRNA: 3' agGGAUGGGU--UUAGGAAGGUc 5' |||: ::| ||||||||| circRNA: 5' ttCCTGGTTATGCATCCTTCCAt 3'
ssc-miR-9816-3p	circRNA8011	miRNA: 3' agGGAUGGGUUUAGGAAGGUc 5' ||| |::|: ||||||| circRNA: 5' gaCCTTCTTAG--CCTTCCAg 3'
ssc-miR-9821-5p	circRNA8326	miRNA: 3' ccacaGGCCGGCAUAGGUCCg 5' |:||| |||||||| circRNA: 5' caccgCTGGC--TATCCAGGa 3'
ssc-miR-9821-5p	circRNA2947	miRNA: 3' ccACAGGCCGGCA-UAGGUCCg 5' | || |: || ||||||| circRNA: 5' aaTATCAAGTGGTAATCCAGGc 3'
ssc-miR-9822-3p	circRNA8326	miRNA: 3' ccacaGGAGACUAGGUAGGUCCg 5' || |||: |:||||||| circRNA: 5' tcccaCCGCTGG-CTATCCAGGa 3'
ssc-miR-9824-5p	circRNA2758	miRNA: 3' cgguggGGCUAGCGGAGGCGg 5' | |:|| ||||||| circRNA: 5' tcaggaCAGGTC-CCTCCGCg 3'
ssc-miR-9830-5p	circRNA2185	miRNA: 3' ugAGUAGGCUGG--AAAGGUCUg 5' | | : |||| |||||||| circRNA: 5' acTGACTGGACCGTTTTCCAGAt 3'
ssc-miR-9830-5p	circRNA2187	miRNA: 3' ugAGUAGGCUGG--AAAGGUCUg 5' | | : |||| |||||||| circRNA: 5' acTGACTGGACCGTTTTCCAGAt 3'
ssc-miR-9830-5p	circRNA2183	miRNA: 3' ugAGUAGGCUGG--AAAGGUCUg 5' | | : |||| |||||||| circRNA: 5' acTGACTGGACCGTTTTCCAGAt 3'
ssc-miR-9830-5p	circRNA2186	miRNA: 3' ugAGUAGGCUGG--AAAGGUCUg 5' | | : |||| |||||||| circRNA: 5' acTGACTGGACCGTTTTCCAGAt 3'
ssc-miR-9847-3p	circRNA5146	miRNA: 3' cggggugacugggGGACUCGu 5' ||||||| circRNA: 5' cgggggcctcgggCCTGAGCc 3'
ssc-miR-9847-3p	circRNA1519	miRNA: 3' cggGGUGACUGGGGGACUCGu 5' | || | :|||||||| circRNA: 5' agaCGACCGTGTCCCTGAGCt 3'
		miRNA: 3' cgGGGUGACUGGGGGACUCGu 5' ||| ||| ||||||| circRNA: 5' ggCCCCCTG----CCTGAGCa 3'
ssc-miR-9851-3p	circRNA5146	miRNA: 3' cgGUGGCGGUCA-C-GACCACGGu 5' |:|: |: || | |||||||| circRNA: 5' ccCGCTCCTCGTCGCCTGGTGCCa 3'
		miRNA: 3' cggugGCGGUC-ACGACCACGGu 5' | | || ||||||||| circRNA: 5' cttggCCCAAGCAGCTGGTGCCt 3'
ssc-miR-9855-5p	circRNA3783	miRNA: 3' cgAGUA-GGC-UGUCUUGUGUGu 5' |:|| :| ||||||||||| circRNA: 5' taTTATGATGTACAGAACACACt 3'
ssc-miR-296-3p	circRNA2324	miRNA: 3' ccuuucGGAGGCGGGUUGGGa 5' :|||: :||||||| circRNA: 5' aatttaTCTCT-TCCAACCCc 3'
ssc-miR-296-3p	circRNA2326	miRNA: 3' ccuuucGGAGGCGGGUUGGGa 5' :|||: :||||||| circRNA: 5' aatttaTCTCT-TCCAACCCc 3'
ssc-miR-296-3p	circRNA6943	miRNA: 3' ccuuucGGAGGCGGGUUGGGa 5' :|||: :||||||| circRNA: 5' aatttaTCTCT-TCCAACCCc 3'
ssc-miR-296-3p	circRNA4907	miRNA: 3' ccuuucGGAGG-CGGGUUGGGa 5' | ||| ||||||||| circRNA: 5' catcgaCATCCAGCCCAACCCc 3'
ssc-miR-296-3p	circRNA7081	miRNA: 3' ccUUUCGGAGGCG-GGUUGGGa 5' |: ||||| || ||||||| circRNA: 5' cgAGCGCCTCGGCTCCAACCCt 3'
ssc-miR-7135-3p	circRNA8011	miRNA: 3' gacGAGUCUCUGUGUCUGUCUa 5' || | ||| |||||||| circRNA: 5' ggaCTGA-AGAGCCAGACAGAg 3'
ssc-miR-874	circRNA4435	miRNA: 3' cagccagggagcccGGUCCCGUc 5' |||||||| circRNA: 5' cacagggagcctacCCAGGGCAc 3'
ssc-miR-9846-3p	circRNA4435	miRNA: 3' aaAGGAGGAGACU-----AGGUCCGu 5' ||| |:||||: ||||||| circRNA: 5' ccTCCACTTCTGGAGGCCTCCAGGCt 3'

## Sheet: B
Table S10-B. Conversed miRNA-gene and miRNA-circRNA interactions in humans
MiRNA	Target	Binding sites
hsa-miR-296-3p	HSPB8	miRNA: 3' ccucucGGAGGUGGGUUGGGAg 5' ::| : ||||||||| gene: 5' ccttgtTTTGTCCCCAACCCTa 3'
hsa-miR-361-3p	HSPB7	miRNA: 3' uuuagucuuAGUGUGGACCCCCu 5' |: || ||||||| gene: 5' ccccacgtcTTCCAGCTGGGGGa 3'
hsa-miR-874-3p	HSPB7	miRNA: 3' agccAGG-GAGCCCGGUCCCGUc 5' ||| ||| |||||||| gene: 5' gcccTCCACTCTATCCAGGGCAg 3'
		miRNA: 3' agCCAGGGAGCCCGGUCCCGUc 5' | | || | ||||||||| gene: 5' caGCTGGCT-GTGCCAGGGCAg 3'
		miRNA: 3' agccagggagccCGGUCCCGUc 5' ||||||||| gene: 5' acagagatggaaGCCAGGGCAt 3'
		miRNA: 3' agcCAGGGAGCCCGGUCCCGUc 5' |||:|| | ||||||| gene: 5' gaaGTCTCT---G-CAGGGCAa 3'
		miRNA: 3' agccagggagcccGGUCCCGUc 5' |||||||| gene: 5' ttagcaggggtccCCAGGGCAa 3'
hsa-miR-199a-5p	HSPA9	miRNA: 3' cuUGUCCAUCAGAC--UUGUGACCc 5' ||||| | |:|| |||||||| gene: 5' atACAGG-A-TTTGCTAACACTGGt 3'
hsa-miR-199b-5p	HSPA9	miRNA: 3' cuUGU-CUAUCAGAUUUGUGACCc 5' ||| ||| || |||||||| gene: 5' atACAGGATTTGCT-AACACTGGt 3'
hsa-miR-214-3p	HSPA4	miRNA: 3' ugACGGACAGACACGGACGACa 5' | || | ||| |||||||| gene: 5' agTTCCAG-CTG-GCCTGCTGt 3'
hsa-miR-9851-3p	HSPA4	miRNA: 3' cuguggcggUCACGACCACGGu 5' |||| ||||||| gene: 5' tgttaaagaAGTG-TGGTGCCt 3'
hsa-miR-214-3p	HSPA12A	miRNA: 3' ugACGGACAGACACGGACGACa 5' ||:|| |:| ||||||| gene: 5' gcTGTCT-TTTCCACCTGCTGa 3'
		miRNA: 3' ugACGGACAGAC--A-CGGACGACa 5' | |:| |: | | |||||||| gene: 5' tcTTCTTTTTCGCATCGCCTGCTGc 3'
hsa-miR-221-5p	HSPA12A	miRNA: 3' uuUAGAUGUAACAUACGGUCCa 5' :|||: :|| ||||||| gene: 5' agGTCTG-GTTAATTGCCAGGg 3'
hsa-miR-345-5p	HSPA12A	miRNA: 3' cucgggaccUGAUCCUCAGUCg 5' ||| |||||||| gene: 5' tgagggcacACT-GGAGTCAGa 3'
		miRNA: 3' cucgggaccUGAUCCUCAGUCg 5' || ||||||||| gene: 5' ccaatgtaaAC-AGGAGTCAGa 3'
hsa-miR-370-3p	HSPA12A	miRNA: 3' ugguccAAGGUG-GGGUCGUCCg 5' ||||:: | ||||||| gene: 5' tgccctTTCCGTACACAGCAGGc 3'
		miRNA: 3' ugGUCCAAGGUGGGGUCGUCCg 5' || | | |:::||||||| gene: 5' ccCATG-TGAATTTCAGCAGGg 3'
hsa-miR-423-5p	HSPA12A	miRNA: 3' uuUCAGAGCGAGAG-ACGGGGAGu 5' ||| | : || ||||||| gene: 5' tgAGTAACATGGTCAAGCCCCTCt 3'
		miRNA: 3' uuucagagcgagagaCGGGGAGu 5' ||||||| gene: 5' cagacatccagaagaGCCCCTCa 3'
hsa-miR-370-3p	HSP90AB1	miRNA: 3' ugguccaAGGUGGG----GUCGUCCg 5' ||:||:| ||||||| gene: 5' ttccctcTCTACTCTTGACAGCAGGa 3'
hsa-miR-671-5p	HSF4	miRNA: 3' gagGUCGGGGAGGUCCCGAAGGa 5' || :|||:| ||||||| gene: 5' ctgCACATCCTTCTTGGCTTCCt 3'
hsa-miR-30c-1-3p	FSHB	miRNA: 3' ccucauUUGUUGGGAGAGGGUc 5' | | |: :||||||| gene: 5' ttatccATCCATGTTCTCCCAa 3'
hsa-miR-383-3p	CGA	miRNA: 3' agACUGGUCCGUCACGACa 5' | |||| ||||||| gene: 5' ttTTACCA---AGTGCTGt 3'
hsa-miR-183-5p	hsa_circ_0036697	miRNA: 3' ucACUUAAGAUGGU--CACGGUAu 5' ||:|| :|::|| ||||||| circRNA: 5' atTGGATGTTGTCACTGTGCCATc 3'
hsa-miR-183-5p	hsa_circ_0036703	miRNA: 3' ucACUUAAGAUGGU--CACGGUAu 5' ||:|| :|::|| ||||||| circRNA: 5' atTGGATGTTGTCACTGTGCCATc 3'
hsa-miR-183-5p	hsa_circ_0036704	miRNA: 3' ucACUUAAGAUGGU--CACGGUAu 5' ||:|| :|::|| ||||||| circRNA: 5' atTGGATGTTGTCACTGTGCCATc 3'
hsa-miR-183-5p	hsa_circ_0036699	miRNA: 3' ucACUUAAGAUGGU--CACGGUAu 5' ||:|| :|::|| ||||||| circRNA: 5' atTGGATGTTGTCACTGTGCCATc 3'
hsa-miR-30c-1-3p	hsa_circ_0111309	miRNA: 3' ccucauuuguugggAGAGGGUc 5' ||||||| circRNA: 5' gtccagccattatgTCTCCCAg 3'
hsa-miR-30c-1-3p	hsa_circ_0015395	miRNA: 3' ccucauuuguugggAGAGGGUc 5' ||||||| circRNA: 5' gtccagccattatgTCTCCCAg 3'
hsa-miR-30c-1-3p	hsa_circ_0015392	miRNA: 3' ccucauuuguugggAGAGGGUc 5' ||||||| circRNA: 5' gtccagccattatgTCTCCCAg 3'
hsa-miR-34a-5p	hsa_circ_0125146	miRNA: 3' ugUUGGUCGA-UUCUGUGACGGu 5' :|: || | : | ||||||| circRNA: 5' taGATGAGATCGTGCCACTGCCc 3'
hsa-miR-370-3p	hsa_circ_0011728	miRNA: 3' ugguccaAGGUGGGGUCGUCCg 5' | | :|||||||| circRNA: 5' accgaaaTGCTGTCCAGCAGGa 3'
hsa-miR-370-3p	hsa_circ_0011727	miRNA: 3' ugguccaAGGUGGGGUCGUCCg 5' | | :|||||||| circRNA: 5' accgaaaTGCTGTCCAGCAGGa 3'
hsa-miR-423-3p	hsa_circ_0125155	miRNA: 3' ugacuccccGGAGUCUGGCUCGa 5' |:||||||||||| circRNA: 5' tcattgaccCTTCAGACCGAGCa 3'
hsa-miR-423-5p	hsa_circ_0125143	miRNA: 3' uuUCAGA-GCGAGAGACGGGGAGu 5' :| || |||| | ||||||| circRNA: 5' atGGGCTACGCTGT-GGCCCCTCa 3'
hsa-miR-423-5p	hsa_circ_0125142	miRNA: 3' uuucagagCGAGAG--ACGGGGAGu 5' |:|:|| ||||||| circRNA: 5' ttccacagGTTTTCAAAGCCCCTCa 3'
hsa-miR-423-5p	hsa_circ_0125146	miRNA: 3' uuUCAGA-GCGAGAGACGGGGAGu 5' :| || |||| | ||||||| circRNA: 5' atGGGCTACGCTGT-GGCCCCTCa 3'
hsa-miR-423-5p	hsa_circ_0125149	miRNA: 3' uuUCAGA-GCGAGAGACGGGGAGu 5' :| || |||| | ||||||| circRNA: 5' atGGGCTACGCTGT-GGCCCCTCa 3'
hsa-miR-423-5p	hsa_circ_0125150	miRNA: 3' uuUCAGA-GCGAGAGACGGGGAGu 5' :| || |||| | ||||||| circRNA: 5' atGGGCTACGCTGT-GGCCCCTCa 3'
hsa-miR-423-5p	hsa_circ_0060849	miRNA: 3' uuucagaGCGAGAG--ACGGGGAGu 5' ||||| | ||||||| circRNA: 5' accccagCGCTCCCGGAGCCCCTCg 3'
		miRNA: 3' uuucagagcgagagaCGGGGAGu 5' ||||||| circRNA: 5' gatccaggcagtgggGCCCCTCc 3'
hsa-miR-423-5p	hsa_circ_0060848	miRNA: 3' uuucagaGCGAGAG--ACGGGGAGu 5' ||||| | ||||||| circRNA: 5' accccagCGCTCCCGGAGCCCCTCg 3'
hsa-miR-423-5p	hsa_circ_0001170	miRNA: 3' uuucagaGCGAGAG--ACGGGGAGu 5' ||||| | ||||||| circRNA: 5' accccagCGCTCCCGGAGCCCCTCg 3'
hsa-miR-491-5p	hsa_circ_0125146	miRNA: 3' ggaguaccuucccAAGGGGUGa 5' |||||||| circRNA: 5' atagttttctcttTTCCCCACt 3'
		miRNA: 3' ggaguaccuucccAAGGGGUGa 5' |||||||| circRNA: 5' cctaggtatatccTTCCCCACa 3'
hsa-miR-491-5p	hsa_circ_0111309	miRNA: 3' ggAGUACCUUCC---CA-----AGGGGUGa 5' |:||| |:|| || ||||||| circRNA: 5' aaTTATGTAGGGCTAGTCAACATCCCCACt 3'
		miRNA: 3' ggaguaccuucccaAGGGGUGa 5' ||||||| circRNA: 5' tctaagtacttatcTCCCCACa 3'
hsa-miR-491-5p	hsa_circ_0015395	miRNA: 3' ggAGUACCUUCC---CA-----AGGGGUGa 5' |:||| |:|| || ||||||| circRNA: 5' aaTTATGTAGGGCTAGTCAACATCCCCACt 3'
hsa-miR-491-5p	hsa_circ_0015392	miRNA: 3' ggAGUACCUUCC---CA-----AGGGGUGa 5' |:||| |:|| || ||||||| circRNA: 5' aaTTATGTAGGGCTAGTCAACATCCCCACt 3'
hsa-miR-491-5p	hsa_circ_0015394	miRNA: 3' ggAGUACCUUCC---CA-----AGGGGUGa 5' |:||| |:|| || ||||||| circRNA: 5' aaTTATGTAGGGCTAGTCAACATCCCCACt 3'
hsa-miR-491-5p	hsa_circ_0015391	miRNA: 3' ggAGUACCUUCC---CA-----AGGGGUGa 5' |:||| |:|| || ||||||| circRNA: 5' aaTTATGTAGGGCTAGTCAACATCCCCACt 3'
hsa-miR-491-5p	hsa_circ_0111310	miRNA: 3' ggAGUACCUUCC---CA-----AGGGGUGa 5' |:||| |:|| || ||||||| circRNA: 5' aaTTATGTAGGGCTAGTCAACATCCCCACt 3'
hsa-miR-503-5p	hsa_circ_0110127	miRNA: 3' gacgucuugacAAGGGCGACGAu 5' ||:|||||||| circRNA: 5' tcttctggtatTTTCCGCTGCTg 3'
hsa-miR-503-5p	hsa_circ_0110126	miRNA: 3' gacgucuugacAAGGGCGACGAu 5' ||:|||||||| circRNA: 5' tcttctggtatTTTCCGCTGCTg 3'
hsa-miR-503-5p	hsa_circ_0110125	miRNA: 3' gacgucuugacAAGGGCGACGAu 5' ||:|||||||| circRNA: 5' tcttctggtatTTTCCGCTGCTg 3'
hsa-miR-503-5p	hsa_circ_0013294	miRNA: 3' gacgucuugacAAGGGCGACGAu 5' ||:|||||||| circRNA: 5' tcttctggtatTTTCCGCTGCTg 3'
hsa-miR-503-5p	hsa_circ_0013292	miRNA: 3' gacgucuugacAAGGGCGACGAu 5' ||:|||||||| circRNA: 5' tcttctggtatTTTCCGCTGCTg 3'
hsa-miR-503-5p	hsa_circ_0013291	miRNA: 3' gacgucuugacAAGGGCGACGAu 5' ||:|||||||| circRNA: 5' tcttctggtatTTTCCGCTGCTg 3'
hsa-miR-503-5p	hsa_circ_0013288	miRNA: 3' gacgucuugacAAGGGCGACGAu 5' ||:|||||||| circRNA: 5' tcttctggtatTTTCCGCTGCTg 3'
hsa-miR-503-5p	hsa_circ_0013295	miRNA: 3' gacgucuugacAAGGGCGACGAu 5' ||:|||||||| circRNA: 5' tcttctggtatTTTCCGCTGCTg 3'
hsa-miR-671-5p	hsa_circ_0113893	miRNA: 3' gaGGUCGGGGAGGUCCCGAAGGa 5' | || |:||:: ||||||| circRNA: 5' acCAAGACTCTTT--GGCTTCCt 3'
hsa-miR-671-5p	hsa_circ_0113892	miRNA: 3' gaGGUCGGGGAGGUCCCGAAGGa 5' | || |:||:: ||||||| circRNA: 5' acCAAGACTCTTT--GGCTTCCt 3'
hsa-miR-671-5p	hsa_circ_0012847	miRNA: 3' gaGGUCGGGGAGGUCCCGAAGGa 5' | || |:||:: ||||||| circRNA: 5' acCAAGACTCTTT--GGCTTCCt 3'
hsa-miR-9851-3p	hsa_circ_0060849	miRNA: 3' cuGUGG--CGG--UC-ACGACCACGGu 5' |||: ||| || ||||||||| circRNA: 5' ccCACTTGGCCCAAGCCGCTGGTGCCt 3'
		miRNA: 3' cuGUG-GCGGUCAC-GACCACGGu 5' |:| | :|| | |||||||| circRNA: 5' ccCGCTCCTCATCGCCTGGTGCCa 3'
hsa-miR-9851-3p	hsa_circ_0060848	miRNA: 3' cuGUGG--CGG--UC-ACGACCACGGu 5' |||: ||| || ||||||||| circRNA: 5' ccCACTTGGCCCAAGCCGCTGGTGCCt 3'
		miRNA: 3' cuGUG-GCGGUCAC-GACCACGGu 5' |:| | :|| | |||||||| circRNA: 5' ccCGCTCCTCATCGCCTGGTGCCa 3'
hsa-miR-9851-3p	hsa_circ_0001170	miRNA: 3' cuGUGG--CGG--UC-ACGACCACGGu 5' |||: ||| || ||||||||| circRNA: 5' ccCACTTGGCCCAAGCCGCTGGTGCCt 3'
		miRNA: 3' cuGUG-GCGGUCAC-GACCACGGu 5' |:| | :|| | |||||||| circRNA: 5' ccCGCTCCTCATCGCCTGGTGCCa 3'
hsa-miR-221-5p	hsa_circ_0054411	miRNA: 3' uuUAGA-UGUAAC-AUACGGUCCa 5' | || ||| | |||||||| circRNA: 5' gaAGCTAACAAAGAGATGCCAGGg 3'
hsa-miR-221-5p	hsa_circ_0054416	miRNA: 3' uuUAGA-UGUAAC-AUACGGUCCa 5' | || ||| | |||||||| circRNA: 5' gaAGCTAACAAAGAGATGCCAGGg 3'
hsa-miR-221-5p	hsa_circ_0054412	miRNA: 3' uuUAGA-UGUAAC-AUACGGUCCa 5' | || ||| | |||||||| circRNA: 5' gaAGCTAACAAAGAGATGCCAGGg 3'

## Sheet: C
Table S10-C. Conversed miRNA-gene and miRNA-circRNA interactions in mice
MiRNA	Target	Binding sites
mmu-miR-671-5p	HSF4	miRNA: 3' gagGUCGGGGAGGUCCCGAAGGa 5' || |||||::| ||||||| gene: 5' gcaCA-CCCCTTTA-GGCTTCCt 3'
mmu-miR-370-3p	HSPA12A	miRNA: 3' ugguccAAGGU--GGGGUCGUCCg 5' ||||| | ||||||| gene: 5' taacctTTCCAGGACACAGCAGGc 3'
		miRNA: 3' ugguccaaggugggGUCGUCCg 5' ||||||| gene: 5' agaaggaaaaaagaCAGCAGGa 3'
mmu-miR-34a-5p	mmu_circ_0010426	miRNA: 3' ugUUGGUCGAUUCUGUGACGGu 5' |||::| || ||||||| circRNA: 5' aaAACTGG-TA--CCACTGCCt 3'
mmu-miR-423-5p	mmu_circ_0001103	miRNA: 3' uuucagaGCGAGAG--ACGGGGAGu 5' ||||| | ||||||| circRNA: 5' accccagCGCTCCCGGAGCCCCTCg 3'

## Sheet: D
Table S10-D. Conversed ceRNA interactions among pigs and humans
pig circRNA	pig miRNA	pig gene	pig miRNA-circRNA binding sites	pig miRNA-gene binding sites	human circRNA	human miRNA	human gene	human miRNA-circRNA binding sites	human miRNA-gene binding sites
circRNA2031	ssc-miR-30c-1-3p	FSHB	miRNA: 3' ucauuuGUUG-GGAGAGGGUc 5' || | : ||||||| circRNA: 5' cccggcCATCATGTCTCCCAg 3'	miRNA: 3' ucAUUUGUUGGGAGAGGGUc 5' ||:|| || ||||||| gene: 5' caTAGACCCCCATCTCCCAa 3'	hsa_circ_0111309	hsa-miR-30c-1-3p	FSHB	miRNA: 3' ccucauuuguugggAGAGGGUc 5' ||||||| circRNA: 5' gtccagccattatgTCTCCCAg 3'	miRNA: 3' ccucauUUGUUGGGAGAGGGUc 5' | | |: :||||||| gene: 5' ttatccATCCATGTTCTCCCAa 3'
					hsa_circ_0015395	hsa-miR-30c-1-3p	FSHB	miRNA: 3' ccucauuuguugggAGAGGGUc 5' ||||||| circRNA: 5' gtccagccattatgTCTCCCAg 3'	miRNA: 3' ccucauUUGUUGGGAGAGGGUc 5' | | |: :||||||| gene: 5' ttatccATCCATGTTCTCCCAa 3'
					hsa_circ_0015392	hsa-miR-30c-1-3p	FSHB	miRNA: 3' ccucauuuguugggAGAGGGUc 5' ||||||| circRNA: 5' gtccagccattatgTCTCCCAg 3'	miRNA: 3' ccucauUUGUUGGGAGAGGGUc 5' | | |: :||||||| gene: 5' ttatccATCCATGTTCTCCCAa 3'
circRNA10712	ssc-miR-671-5p	HSF4	miRNA: 3' ggaGGUCGGGGAGGUCCCGAAGGa 5' | || |:|||: ||||||| circRNA: 5' tacCAAGACTCTCT--GGCTTCCt 3'	miRNA: 3' ggagGUCGGGGAGGUCCCGAAGGa 5' || |||| | ||||||| gene: 5' gcagCACGCCCTGCTCGGCTTCCt 3'	hsa_circ_0113893	hsa-miR-671-5p	HSF4	miRNA: 3' gaGGUCGGGGAGGUCCCGAAGGa 5' | || |:||:: ||||||| circRNA: 5' acCAAGACTCTTT--GGCTTCCt 3'	miRNA: 3' gagGUCGGGGAGGUCCCGAAGGa 5' || :|||:| ||||||| gene: 5' ctgCACATCCTTCTTGGCTTCCt 3'
					hsa_circ_0113892	hsa-miR-671-5p	HSF4	miRNA: 3' gaGGUCGGGGAGGUCCCGAAGGa 5' | || |:||:: ||||||| circRNA: 5' acCAAGACTCTTT--GGCTTCCt 3'	miRNA: 3' gagGUCGGGGAGGUCCCGAAGGa 5' || :|||:| ||||||| gene: 5' ctgCACATCCTTCTTGGCTTCCt 3'
					hsa_circ_0012847	hsa-miR-671-5p	HSF4	miRNA: 3' gaGGUCGGGGAGGUCCCGAAGGa 5' | || |:||:: ||||||| circRNA: 5' acCAAGACTCTTT--GGCTTCCt 3'	miRNA: 3' gagGUCGGGGAGGUCCCGAAGGa 5' || :|||:| ||||||| gene: 5' ctgCACATCCTTCTTGGCTTCCt 3'
circRNA5146	ssc-miR-9851-3p	HSPA4	miRNA: 3' cgGUGGCGGUCA-C-GACCACGGu 5' |:|: |: || | |||||||| circRNA: 5' ccCGCTCCTCGTCGCCTGGTGCCa 3'	miRNA: 3' cgguggcGGUCACGACCACGGu 5' | |||| ||||||| gene: 5' ttgtgttCAAGTG-TGGTGCCt 3'	hsa_circ_0060849	hsa-miR-9851-3p	HSPA4	miRNA: 3' cuGUGG--CGG--UC-ACGACCACGGu 5' |||: ||| || ||||||||| circRNA: 5' ccCACTTGGCCCAAGCCGCTGGTGCCt 3'	miRNA: 3' cuguggcggUCACGACCACGGu 5' |||| ||||||| gene: 5' tgttaaagaAGTG-TGGTGCCt 3'
					hsa_circ_0060848	hsa-miR-9851-3p	HSPA4	miRNA: 3' cuGUGG--CGG--UC-ACGACCACGGu 5' |||: ||| || ||||||||| circRNA: 5' ccCACTTGGCCCAAGCCGCTGGTGCCt 3'	miRNA: 3' cuguggcggUCACGACCACGGu 5' |||| ||||||| gene: 5' tgttaaagaAGTG-TGGTGCCt 3'
					hsa_circ_0001170	hsa-miR-9851-3p	HSPA4	miRNA: 3' cuGUGG--CGG--UC-ACGACCACGGu 5' |||: ||| || ||||||||| circRNA: 5' ccCACTTGGCCCAAGCCGCTGGTGCCt 3'	miRNA: 3' cuguggcggUCACGACCACGGu 5' |||| ||||||| gene: 5' tgttaaagaAGTG-TGGTGCCt 3'
circRNA266	ssc-miR-370	HSPA12A	miRNA: 3' ugguccaaggugggGUCGUCCg 5' ||||||| circRNA: 5' caactctgggtgaaCAGCAGGa 3'	miRNA: 3' ugGUCCAAGGUGGGGUCGUCCg 5' |||| |:::||||||| gene: 5' ccCAGG-CGAATTTCAGCAGGg 3'	hsa_circ_0011728	hsa-miR-370-3p	HSPA12A	miRNA: 3' ugguccaAGGUGGGGUCGUCCg 5' | | :|||||||| circRNA: 5' accgaaaTGCTGTCCAGCAGGa 3'	miRNA: 3' ugguccAAGGUG-GGGUCGUCCg 5' ||||:: | ||||||| gene: 5' tgccctTTCCGTACACAGCAGGc 3'
					hsa_circ_0011727	hsa-miR-370-3p	HSPA12A	miRNA: 3' ugguccaAGGUGGGGUCGUCCg 5' | | :|||||||| circRNA: 5' accgaaaTGCTGTCCAGCAGGa 3'	miRNA: 3' ugguccAAGGUG-GGGUCGUCCg 5' ||||:: | ||||||| gene: 5' tgccctTTCCGTACACAGCAGGc 3'
circRNA8205	ssc-miR-221-5p	HSPA12A	miRNA: 3' uguCUUUAGAUGUAAC-AUACGGUCCa 5' |||: : ||| | |||||||| circRNA: 5' cctGAAGCTAACAAAGAGATGCCAGGa 3'	miRNA: 3' ugUCUUUAGA--UGUAACAUACGGUCCa 5' | :|| || |:||| ||||||||| gene: 5' tgATGAAGCTGCATATTTTATGCCAGGa 3'	hsa_circ_0054411	hsa-miR-221-5p	HSPA12A	miRNA: 3' uuUAGA-UGUAAC-AUACGGUCCa 5' | || ||| | |||||||| circRNA: 5' gaAGCTAACAAAGAGATGCCAGGg 3'	miRNA: 3' uuUAGAUGUAACAUACGGUCCa 5' :|||: :|| ||||||| gene: 5' agGTCTG-GTTAATTGCCAGGg 3'
					hsa_circ_0054416	hsa-miR-221-5p	HSPA12A	miRNA: 3' uuUAGA-UGUAAC-AUACGGUCCa 5' | || ||| | |||||||| circRNA: 5' gaAGCTAACAAAGAGATGCCAGGg 3'	miRNA: 3' uuUAGAUGUAACAUACGGUCCa 5' :|||: :|| ||||||| gene: 5' agGTCTG-GTTAATTGCCAGGg 3'
					hsa_circ_0054412	hsa-miR-221-5p	HSPA12A	miRNA: 3' uuUAGA-UGUAAC-AUACGGUCCa 5' | || ||| | |||||||| circRNA: 5' gaAGCTAACAAAGAGATGCCAGGg 3'	miRNA: 3' uuUAGAUGUAACAUACGGUCCa 5' :|||: :|| ||||||| gene: 5' agGTCTG-GTTAATTGCCAGGg 3'
circRNA2183	ssc-miR-423-5p	HSPA12A	miRNA: 3' uuUCAGA-GCGAGAGACGGGGAGu 5' :| || :|| | ||||||| circRNA: 5' atGGGCTATGCAGT-GGCCCCTCa 3'	miRNA: 3' uuucagagcgagaGACGGGGAGu 5' | ||||||| gene: 5' caagagtccagaaCAGCCCCTCt 3'	hsa_circ_0125143	hsa-miR-423-5p	HSPA12A	miRNA: 3' uuUCAGA-GCGAGAGACGGGGAGu 5' :| || |||| | ||||||| circRNA: 5' atGGGCTACGCTGT-GGCCCCTCa 3'	miRNA: 3' uuucagagcgagagaCGGGGAGu 5' ||||||| gene: 5' cagacatccagaagaGCCCCTCa 3'
					hsa_circ_0125142	hsa-miR-423-5p	HSPA12A	miRNA: 3' uuucagagCGAGAG--ACGGGGAGu 5' |:|:|| ||||||| circRNA: 5' ttccacagGTTTTCAAAGCCCCTCa 3'	miRNA: 3' uuucagagcgagagaCGGGGAGu 5' ||||||| gene: 5' cagacatccagaagaGCCCCTCa 3'
					hsa_circ_0125146	hsa-miR-423-5p	HSPA12A	miRNA: 3' uuUCAGA-GCGAGAGACGGGGAGu 5' :| || |||| | ||||||| circRNA: 5' atGGGCTACGCTGT-GGCCCCTCa 3'	miRNA: 3' uuucagagcgagagaCGGGGAGu 5' ||||||| gene: 5' cagacatccagaagaGCCCCTCa 3'
					hsa_circ_0125149	hsa-miR-423-5p	HSPA12A	miRNA: 3' uuUCAGA-GCGAGAGACGGGGAGu 5' :| || |||| | ||||||| circRNA: 5' atGGGCTACGCTGT-GGCCCCTCa 3'	miRNA: 3' uuucagagcgagagaCGGGGAGu 5' ||||||| gene: 5' cagacatccagaagaGCCCCTCa 3'
					hsa_circ_0125150	hsa-miR-423-5p	HSPA12A	miRNA: 3' uuUCAGA-GCGAGAGACGGGGAGu 5' :| || |||| | ||||||| circRNA: 5' atGGGCTACGCTGT-GGCCCCTCa 3'	miRNA: 3' uuucagagcgagagaCGGGGAGu 5' ||||||| gene: 5' cagacatccagaagaGCCCCTCa 3'
circRNA2185	ssc-miR-423-5p	HSPA12A	miRNA: 3' uuUCAGA-GCGAGAGACGGGGAGu 5' :| || :|| | ||||||| circRNA: 5' atGGGCTATGCAGT-GGCCCCTCa 3'	miRNA: 3' uuucagagcgagaGACGGGGAGu 5' | ||||||| gene: 5' caagagtccagaaCAGCCCCTCt 3'	hsa_circ_0125143	hsa-miR-423-5p	HSPA12A	miRNA: 3' uuUCAGA-GCGAGAGACGGGGAGu 5' :| || |||| | ||||||| circRNA: 5' atGGGCTACGCTGT-GGCCCCTCa 3'	miRNA: 3' uuucagagcgagagaCGGGGAGu 5' ||||||| gene: 5' cagacatccagaagaGCCCCTCa 3'
					hsa_circ_0125142	hsa-miR-423-5p	HSPA12A	miRNA: 3' uuucagagCGAGAG--ACGGGGAGu 5' |:|:|| ||||||| circRNA: 5' ttccacagGTTTTCAAAGCCCCTCa 3'	miRNA: 3' uuucagagcgagagaCGGGGAGu 5' ||||||| gene: 5' cagacatccagaagaGCCCCTCa 3'
					hsa_circ_0125146	hsa-miR-423-5p	HSPA12A	miRNA: 3' uuUCAGA-GCGAGAGACGGGGAGu 5' :| || |||| | ||||||| circRNA: 5' atGGGCTACGCTGT-GGCCCCTCa 3'	miRNA: 3' uuucagagcgagagaCGGGGAGu 5' ||||||| gene: 5' cagacatccagaagaGCCCCTCa 3'
					hsa_circ_0125149	hsa-miR-423-5p	HSPA12A	miRNA: 3' uuUCAGA-GCGAGAGACGGGGAGu 5' :| || |||| | ||||||| circRNA: 5' atGGGCTACGCTGT-GGCCCCTCa 3'	miRNA: 3' uuucagagcgagagaCGGGGAGu 5' ||||||| gene: 5' cagacatccagaagaGCCCCTCa 3'
					hsa_circ_0125150	hsa-miR-423-5p	HSPA12A	miRNA: 3' uuUCAGA-GCGAGAGACGGGGAGu 5' :| || |||| | ||||||| circRNA: 5' atGGGCTACGCTGT-GGCCCCTCa 3'	miRNA: 3' uuucagagcgagagaCGGGGAGu 5' ||||||| gene: 5' cagacatccagaagaGCCCCTCa 3'
circRNA2184	ssc-miR-423-5p	HSPA12A	miRNA: 3' uuUCAGA-GCGAGAGACGGGGAGu 5' :| || :|| | ||||||| circRNA: 5' atGGGCTATGCAGT-GGCCCCTCa 3'	miRNA: 3' uuucagagcgagaGACGGGGAGu 5' | ||||||| gene: 5' caagagtccagaaCAGCCCCTCt 3'	hsa_circ_0125143	hsa-miR-423-5p	HSPA12A	miRNA: 3' uuUCAGA-GCGAGAGACGGGGAGu 5' :| || |||| | ||||||| circRNA: 5' atGGGCTACGCTGT-GGCCCCTCa 3'	miRNA: 3' uuucagagcgagagaCGGGGAGu 5' ||||||| gene: 5' cagacatccagaagaGCCCCTCa 3'
					hsa_circ_0125146	hsa-miR-423-5p	HSPA12A	miRNA: 3' uuUCAGA-GCGAGAGACGGGGAGu 5' :| || |||| | ||||||| circRNA: 5' atGGGCTACGCTGT-GGCCCCTCa 3'	miRNA: 3' uuucagagcgagagaCGGGGAGu 5' ||||||| gene: 5' cagacatccagaagaGCCCCTCa 3'
					hsa_circ_0125149	hsa-miR-423-5p	HSPA12A	miRNA: 3' uuUCAGA-GCGAGAGACGGGGAGu 5' :| || |||| | ||||||| circRNA: 5' atGGGCTACGCTGT-GGCCCCTCa 3'	miRNA: 3' uuucagagcgagagaCGGGGAGu 5' ||||||| gene: 5' cagacatccagaagaGCCCCTCa 3'
					hsa_circ_0125150	hsa-miR-423-5p	HSPA12A	miRNA: 3' uuUCAGA-GCGAGAGACGGGGAGu 5' :| || |||| | ||||||| circRNA: 5' atGGGCTACGCTGT-GGCCCCTCa 3'	miRNA: 3' uuucagagcgagagaCGGGGAGu 5' ||||||| gene: 5' cagacatccagaagaGCCCCTCa 3'
circRNA6862	ssc-miR-423-5p	HSPA12A	miRNA: 3' uuUCAGA-GCGAGAGACGGGGAGu 5' :| || :|| | ||||||| circRNA: 5' atGGGCTATGCAGT-GGCCCCTCa 3'	miRNA: 3' uuucagagcgagaGACGGGGAGu 5' | ||||||| gene: 5' caagagtccagaaCAGCCCCTCt 3'	hsa_circ_0125143	hsa-miR-423-5p	HSPA12A	miRNA: 3' uuUCAGA-GCGAGAGACGGGGAGu 5' :| || |||| | ||||||| circRNA: 5' atGGGCTACGCTGT-GGCCCCTCa 3'	miRNA: 3' uuucagagcgagagaCGGGGAGu 5' ||||||| gene: 5' cagacatccagaagaGCCCCTCa 3'
					hsa_circ_0125146	hsa-miR-423-5p	HSPA12A	miRNA: 3' uuUCAGA-GCGAGAGACGGGGAGu 5' :| || |||| | ||||||| circRNA: 5' atGGGCTACGCTGT-GGCCCCTCa 3'	miRNA: 3' uuucagagcgagagaCGGGGAGu 5' ||||||| gene: 5' cagacatccagaagaGCCCCTCa 3'
					hsa_circ_0125149	hsa-miR-423-5p	HSPA12A	miRNA: 3' uuUCAGA-GCGAGAGACGGGGAGu 5' :| || |||| | ||||||| circRNA: 5' atGGGCTACGCTGT-GGCCCCTCa 3'	miRNA: 3' uuucagagcgagagaCGGGGAGu 5' ||||||| gene: 5' cagacatccagaagaGCCCCTCa 3'
					hsa_circ_0125150	hsa-miR-423-5p	HSPA12A	miRNA: 3' uuUCAGA-GCGAGAGACGGGGAGu 5' :| || |||| | ||||||| circRNA: 5' atGGGCTACGCTGT-GGCCCCTCa 3'	miRNA: 3' uuucagagcgagagaCGGGGAGu 5' ||||||| gene: 5' cagacatccagaagaGCCCCTCa 3'
circRNA5146	ssc-miR-423-5p	HSPA12A	miRNA: 3' uuucagaGCGAGAG--ACGGGGAGu 5' ||||| | ||||||| circRNA: 5' accccagCGCTCGCGGAGCCCCTCg 3'	miRNA: 3' uuucagagcgagaGACGGGGAGu 5' | ||||||| gene: 5' caagagtccagaaCAGCCCCTCt 3'	hsa_circ_0060849	hsa-miR-423-5p	HSPA12A	miRNA: 3' uuucagaGCGAGAG--ACGGGGAGu 5' ||||| | ||||||| circRNA: 5' accccagCGCTCCCGGAGCCCCTCg 3'	miRNA: 3' uuucagagcgagagaCGGGGAGu 5' ||||||| gene: 5' cagacatccagaagaGCCCCTCa 3'
					hsa_circ_0060848	hsa-miR-423-5p	HSPA12A	miRNA: 3' uuucagaGCGAGAG--ACGGGGAGu 5' ||||| | ||||||| circRNA: 5' accccagCGCTCCCGGAGCCCCTCg 3'	miRNA: 3' uuucagagcgagagaCGGGGAGu 5' ||||||| gene: 5' cagacatccagaagaGCCCCTCa 3'
					hsa_circ_0001170	hsa-miR-423-5p	HSPA12A	miRNA: 3' uuucagaGCGAGAG--ACGGGGAGu 5' ||||| | ||||||| circRNA: 5' accccagCGCTCCCGGAGCCCCTCg 3'	miRNA: 3' uuucagagcgagagaCGGGGAGu 5' ||||||| gene: 5' cagacatccagaagaGCCCCTCa 3'
