# Supplementary material for: Genomewide analysis of circular RNA in pituitaries of normal and heat-stressed sows
Source: BMC Genomics. 2019 Dec 23;20:1013. doi: 10.1186/s12864-019-6377-7 (PMC6929353; doi:10.1186/s12864-019-6377-7)
Supplement: Supplementary file 11 — Additional file 11. The sequences of total detected circRNAs. [file 12864_2019_6377_MOESM11_ESM.txt]

>ciRNA1
GTAAACAGGCTGGGCCTCAGAGGGCTACCCTGACACCAGAGGCCCTCCTAGGGACGCCCCACGGAAGAGCCAGAGCCATGTAGCCCTGGACGGTAGCCAGGCCTAACTTGTCCCCAACGTACTCGATTTCCCAGTCCTTGTTCAGGGTTGTGACTTCTTATTCTCAACATTCTGTGACAGGATCCCCACATATCTGAGTATTTTATGGACACATTTGAGGGCAGGGAATCCAGAGCATTGTTTGGACTCTGGCTACAGACAGGACAGCCCCAGACTAGGTGCTCTGCATGGTGCTTTAGGCACAGTCCTTGTGTTTAAGCAGAATACATACCCTTAGCTGTTACTATCCGTTTTAGGAATTAGATAGATATCATAGCCCCCAAAAAGCAGTGCTATATGTCAAGAAACTGGCAAAAAGTATAGCGATAAGGTCCCCTTATCCCAGCCTAGAACCTGACCCATTCTGACCTCAGGCCCCGCTGCCTCTCCCAGCTGTGCTGCGGCCGAGTTCACCCTCCTTCGCACCACCCTTCCCAGCCTTGACCCCGTCATGCCCTCCACTGCCTTCATCTCCCTGCGGCTGCCACCAGTCTTGCTCCCTGAGCCGAGTCTCTGATCAGAGCAGCCGTCAGTCCCCATGACCTTTCCTGGAGGTCCCGGGAAGAGCAGCCACGTCCAACATTAAATAGGGATGTGGAGGCTCTGCAAAGAGTGAAGTAGAAAAGGTGAGGCCTTTGAAGACACAAAAGGACAGACCACAGACCAGTTGGTGTCATTACGTGAAACAGGTCTTCCCAGCCCAGACAGTAGGACTTCACGGTCTCAACAATTTCATATTTTCTTGCTATTGGAAGGAAGTGGTGGCTTAGGTCACGTAAATTAGTAGATCATTCTCTGATGTTTGCTGCTTGTCTGGTTTTCTTTTATAGATGATCTTAAAGGCATTATGGTATCCTAATTAGAGTAAAGTTAAACTAGTTTTAACTTTACTAGAGTATCCTAATTAGAGTAAAGTTAAACTAGTTTTAAAATGAGTTTCAGGAGTTCCTGTCGTGGTGCAGTGGTTAAGGAATCCGACTAGGAACCATGAGGTTGCGGGTTCGATCCCTGCCCTTGCTCAGTGGGTTAACGATCTGGCATTGCCGTGAGCTGTGGTGTAGGTCGCAGACGCGGCTCGGATCCCGCGTTGCTGTGGCTCTGGCATAGGCCGGTGGCTCCAGCTCCGATTCAACCCCTAGCCTGGGAACCTCCATATGCCGTGGGAGCGGCCCAAAGAAATAGCAAAAAGACAAAAAAAAAAAAAAAAAAAAAATGAGTTTCAGAGAGTTCCCACTGTGGCACAGTGGGATAGGCAGTGTCTTGGGAGAACTGGGAAGCACGTTCAATCCCCTGCCCAGCACAGTAGGTTAAGGATCCAACATTGCCACAGCTGTGGCTTAGGTCGCAATTGTGGCTCGGATCTGATCCCTGGCTTGGGATATGGCCTGGCCTGTATACTGCAGGGGGGCGAAAAATGGGGGAAAAAAAGAGGAGTTTCTGGAGTTCCCTGGTGGCACAGCAGGTTGAGAATCCGGTGTTGTCACTGCTGTGGCTCAGGTTGCTGCTGTGGTGTGGGTTCAGTCCCTGGCCTGAGAACATCCACATACTGTGGCATGACCAAAAAAATTTGTTATGAGTTTCTGAGGTCACAGGCCAGTGAACAGTGAGGGAAGCAGTGCAGAAGCATGATGATTAACCGAGGAAGAGCTAAACCAAGAAGAGACAGTGCCGGACGTGTTTGAATAATGGAAGAGCAAAGCGTTTCGGCCCTAAGCAGTGAAAGACCAGGTGGTTTTTTGCACTCTCTTACTATTTTCCTTTCTCTCTTTTTA
>ciRNA10
GTGAGGGAGTCACTTGGAAGGCCTGGGCATAACACAACGAATAAAAGGGGCAGGCGCCAGTAACAACAGAGGGTCCTAAATCTTGCCTCGTTCGCGTGAAGCTTCTCTCCTGGCACCATGTGGAGAAGGGAGGCGCCAGGGACAGGCCAGCTTTGCCTGGAGAGGGCTGGCCTGGCCGTCCATCCGGTACCCAGAGCCATGCTCCCC
>ciRNA100
GTGATTCTTTATTTCCTCTTAGAAATTTAGCAATACTGAAATTAATGCAAAAACTCGACTTTCTTCTAAGGAAAATTATTATAAATCACTTAAGACATTATGAAGTTTTTTTAGATAGAGCTTTTCTTAATTGGGTTTGATAGTACTTCATAGTTTTGTTAATTCTCAAAAGTAAAAATAGTCCTGTGAGAAAATTCCCTTTGCCTAAATTTGGTATGTGATTTTGAGAACTTCTAGTAGTGAACATTCCTGGTGGTTACAGAATTCAGTATTGTTACTATAATTGATCTAATTATAAAAACCTTTTTGAGAAATATTTTAAACTGTCTTTTCCTGTAATACTGATGATGATGTTTTCTCATGCATT
>ciRNA101
GTAAGTACCTTGTTGTGTGTGGGGGGGTGCGTGCATGCGTGCATGCATGCGCGCACATTTTGTCTTTAATGAGCCACTATATCAGGATTGTTATGAGAATTTTATAACTTACAATATTAAAGATCATGCTCACTCACATGTTTTTTCTTTAACGAGCCACTATGTTGGGATTATTAGGAGAATTTTATTATTTACAATATTAAAGATCGTGTTTTGTTGAAAAAGAGCTTGTGACTCTGCATTCAGTATGAATTCTCTTTGTCTAGCTTCCACGTCTAAGGTCTTGAATTTTACCTTTCTGTTTAAATCAGGGGAAAAGACATTTTTCCTTTTTCCTGTTACCTCTCCTTTGAGCCCAGAAGATGGTTTAGGAAGCTAAAAATTTTGAATTCGAGAATTTTCTCTGGCTGTTTGTGGAGGAAAAAAAATTGGAAGAGATTGTGGTTTTGTTTGTATTTAATGTAGCTGTGTAGTGCCTAATATGAGAGATTCCTGGGATAACTGGTCACTTCAAAGGCAATGTGAATTTATAAAATGAGCTTTTGATTGGGGCTGGAATATTTGAGTTTCATTTGCGTTTCAGCTACAATATCCCTTTGCAAAAGTCACCTCCTCTCTTCAACTTAATTTTCAGACCTTTATTCTTTTATGTTTTTTAGCTGCACACATAGCACATGAAAGTTCCTGGTTCATGGGTCGAATCCAAGCCACAGCTGAGACCTGAGCTGCTACAGTCAGGTCCTTAACCCACTGTACCACAGTGGGAACTCCAAACTTCTGGACCTTTAAAATGAAGCTGTTGGGCCCCATGTTGTCTAACATCTCTTTTAAATCTAAAACTGACAAAATTAGGCAGCATCAGTGGCTACATTATGAGCACTGACATATTTTAAAGTAGTTAAGGGTCTCATTCTCAAGATAACAATTTATGCATTGAGAGAACACTATGCACTGAATCTTGTGTATGTATACAATTCCTGTTCTGTCCTAAGGCAGTTGCCTATTTGCAGTTCGTGAAGAAATCGTCTTGAAAATTATGGTTACAGGTTTCCACTGTTGCTTTCTGTGATCTCAGTTAATAAGACAAGGTTATTCAGGAAATTTATTTATGCCTGCTAGATTCTCAATTAATTGTTGAGATGTTTTATTAAGCTTTTTCAACATTCAATTAGATGAATCTCTGGTACACTCTGCTTCCTTATTAGTAATGATGTATTCATTCATATTATAATTCTTAAAGTTGCTATTTGACTCCTGAGCAGATTCACATCTGAATATGCATTTATATGCTAGATGTGTCCATATATATTATTTCAATGGTGCTATTGGGAAGAATACTTGAAGACAGATGCATTTTTTGGTCAAAATAATGGGCTTAAAATTTTTTTTTTGGCCCCGCCCATGGAATGTGGAGGTTCTGGAACCAGGGATTTAACTGCACCACAGCTATAACCGGAGTCACAGCAGTGACAATGCAGGATCTTTAATCTGCTGAGCTATCAGGGAACTCTTGGACTTTTATTCTTAATGTGTCATAATTCTACCATTTCTTAATGTCCAGTAATTGTGAGTCTATATTTGAAATGTAAGATTAAAATAAGAAAAAGAAAGTTAACAGGTGTTGTTTTGAATAATTCCAATTAGCAATATTTTTTTTTTTTTAAGTTTTGAATGTAATACAAACTAAAACACTTAGTTGATCCTAGGATACTACTGAATTAAGAATTTAATCAGTTATCAGGTAAACAGCTAAAGGTAGACAATATTTATATTCAGAAGGTCATTATTCATTTAAAAAAATTTTAAAGGTATTAATTCATGCTGTAGTTCCATAAAAATTGTAGAGTTCTGGTTTTTCCAAAGATCTGAGAGGAAAAAAAAACATAGTCTGAAAACAGTGTTATAGCAGGAGGCAGTTATGTAGGAGCCCTAGAGAGAGTGTGTGTGTGAAGTGGGTGGGCTCAGGAAGGGGTCACCATTGGTCAGTGCAACCCCAAAGTTCCTGGGGGAGGAGCCTGGGTATTCAGCATGACATAACTGCACTTAATACATGGCAGCATTTTTAGAAATGCATTCTTTCTATCTCTCTTGCTCAGAGCAAGGCTTAAGAGACAGGGAACCCATAAGAGAGGTTTTCAGAAATTCTTGACTGGAGAATTTTATTGTAGGTGCTTTTTTGTAAAGGGTCTAACATCTCAGGAAAGCCAATAAATTACCTGTTGTGTTACCTGTTTGGGGTACCTACAGTTTCAGTTTTTCTGTTCACTTTAAGTTGCCTCATACCAAGAATTGCAGCACTTTTCCCTGTATGGTACCGTGAGGTTATGGGACAGTTTTTCTTAATTATAAATATGGCATCACTGCCATAGAGCATCAGGGTCCCTACTTTCAAAAGCACTCTCTTTTTGGATAGGACTATGAAATGCTGGTTTGTAAATTTAAATGGTGGGCACAAGCCTGCAGAGTTTGTTATAGGACTAAAGGGGACCAGTATTGGGAGGGAATTGGGTATCAGGGCTTCATCACACTTTTGCTGAATTTCTGTGTGGCATGTCTTAGCAACAGAGTGCTAGGGTAGCCAGGAGCCTCGCCTTAAGTTAAAAACAGCTTTTAGGCTTTCTTGTGGTGCTTTTTGGTATGTATGAGGCTTGAAGCTGTTTGAAAAAGTTTCCTTGGAGTTCCCGTCGTGGCACAGTGATTAACAAATCCGACTAGGAACCATGAGGTTGCGGGTTCGGTTCCTGCCCTTGCTCATTGGGTTAACGATCCGGCGTTGCTGTGAGCTGTGGTGTAGGTTGCAGACGCGGCTCGGATCTCGCGTTGCTGTGGCTCTGGCATAGGCCAGTGGCTACAGTTCCTATTAGACCCCTATGTGGGAACCTCCATATGCCGCGGGAGCGGCCCAAGAAATGGCAAAAAGACAAAAAAAAAAAAGTTTCCTTCATCATGTTGAACGGTATAGCTGAGTATACCAGTATGGGCCCTACCTGAAATTCATGGCAGGGATAGGGGGTGGGTGGTGCGTGTATGGGGGCCAACTCTAGAGATATAAAGAAACTAATTTAGAATCCAAGAGAAATTCTCAAATGGTATCATTTATCTGGTGTTATCTGCCTCATCTGTGCAATCCCAAAGTTACTGGGGGAGGAGCCTGGGTATTCAGCATGACATAACTGCACTTAATACATGGCAGCATTTTTAGAAATGCATTCTTTCTATCTCTCTTGCTCAGAGCAAGGTTTAAGAGACAGGGAACCCATAGGAGAGGTATTAATTCATGTTTAAGATAGAAATTAATTTCCTTGTTACTTCTGATTCTTCTGCCACCACCCATCACTAGGAGACCCAAGGAGAGAGTGAGGAAGGACAGAGTGAGTGCCTGTTAGGTAGCATAGAGCTAGAGTTTTGGATCCATTTTGAAAATCTTTGTTGTAATAGGTTAGTTTAATCCATAAGCATTTAGTGAGATTGCCGCTGCATCTGGATTTGTTTTTACCATTGTAGTTTGCATTTTGGCTTCTATTTTCTTTATTTTCTTGCATTATTGAAACATTTTCCTATTCTAGCTTTAGTCTTCTTCTAGTTTGTAAATGCAGATAATAATTCTAGTCTTTTGGTTATTTATACTTTTTAAAACATACATAAATAAGTATATAGTTTGCTAAATAATGAAATATATTGTTTGTTTCTGTTCTTCTTCCAAACAGCTGATAGGCCTTAGTGTGTTTTCTTACCTAGTAAACACCACCACCCTTCTCACCAAATGGAGTATTTACATGTTAAAATAAAATATGCACATTTAGTTATTTTTTATACTAAAAGTTAAATTTATCAATCTTTAACATAGTGTCTATGCAAATAGATTTTGTTTTTGTATGTATCAAATTGGCCCGAGTTTCCTTTTCTTCTAAACACGATATTCCATTTAAAAAAATTTATTGAAGTATAGTTGATTTACAATGTTCTGTTAATTTCTGCTGTACAGCAAAGTGACCCAGTCATGCATATATTTATTCTTTTTTTCGTATTATCTTCCGTCATGTTCTATCTCAAGTGATTGGATATAGTTCCCTGTGCTGTACAGGAGGACCTCATTGCTTAAGCACTCTAAATGTAATAGTTTGCATCTACCGACCCCAAGTCCCAGTCCATCTCTCTTCCTCCCCCTCCCGCTTGGCAACCACAAGTCAGTTCTCCATGTCTGTGAGTCTGCTTCTGTTCTGTAGAGAGGTTCATTTTTTCTTCTGTATGGGCCTGCAGATGGTGAATTCTTTTCATACTGGTGTCCATGAAAATGCCTTTCTTTCAACTTTCACTCTTGAATGTCAGTTCAAATAGTTGTCCAAGTCTTGTAGACCTTTCTCTTCCTCAGCATTGTGAAAATTACATTCCTTTGGCTTATGTTACCTGTTGTTGGCTATGAGAAGTTTGCTATCAGTTTAATATCCTTTCCTTTGAGGGTAACCCATATGGAAAATTTAAAGGATTTTTTTCTCTTTATATATACTTTATGTTCTGCAAATTCACTCTAATGTCTAGTTGTAAATCTGTGTTAAGTTATCTGGTTAGAAATCCAGAATGCAGTTTCAATCCAAGGAATCCTGCTTCTTTAATTCTGAAAAATTTTAATTCTTCCTGTATATATTTTATGTCTCTATTATACTTTCTGGTCTCTTGTGCTGATAATATCTAAATGGCTTTCACTAGAAATTTGCAAATTTATCTATGCTAGAAATAATGACATCTATTTCATGATTTCAACCACTATGTTTAAAATTTTTGGATGTCTGTGGTTTCCATTCAGTATCTACCTGATCTTGATTGATTTCTTCCTGTTTTTACTCTCTGGCTCTTTTTAGAGAAAGTCATTAACACATTTATCTCTCTGAGCATTCTTGAAATACTTGGCAGACTTTTCCATAAAGTTAATTTCTTTTATAATGAATTCATGTTTCAATTGTTGACTTTATTGGCTGCCATTTTCAGAATTAGATTAAGATTATATTAGAATTTAGATTTAGTTCTTCGCATGTTTGAAATTTTGGTCTGCAGGCACATTTCTCTCTCTCTTTCCTTCTCCATCATCTTTCTTTGAAGTCTCCCCTCAATTTCTAGCAAATTTTTGGTTACGTCTATCCAGCCTGCAGTGGCCCTAGTTTAGAATAAGATTTTAAGGGTCAATTCTAGGCTGCTGTGCTAGGGTAACATTGGGGTTAGACTAGAGTGTCTGGGCAGGCATATGGCTTGGTCTTGCTCCTCTCATTGTGAGGCTATGTCTATCATTGCATCTTGCTTAAAAGATTAGCAGCATTTTAAAAAATACAATTGATATACAATATTATATTAGTTTCAAGTGATCTACCCAGGGATTCAAAATTCTCGTACATTAGAAATTATCACCAGGATAGGTATATTAACCATCTCTCTTTAGGTAGTTGTTACAGTATTGTTGATCATATTCCTTATGCTACATATTGTGTCCTCGTGTCTTATTTTAAAATTAAAAGCTTATACCTCTTAATTCCGTTCACCTATTTGGCCCAATCCTTTACTCACCTCCTCTCTGGCAACCACTGGTTTGTTCTCTGTATTTAGGAGTTTTGTTTTGTTTTGATTATTTGTTTTGTTTTTTAGATTCCACGTATGTGAGATCATATAGTATTTGTCTTTCTCTGTCTGACTTGTTTCACTTAGTGTAATACTCTCTAGACCCATCCGCATTGTTGTAAATGGAAAGATTTTTTTTTAATGTTTGATTGTATAAATATATATTTTTATATAGTCATCTATTGATGAATACTTTAAGTCGTTTCCATATGTTGGCTATTGTAAATAATGCTGCAGTGAATATTAGGGTGCATGTATCCTTTTGAATTAGTATTTTTGTTTCCTTTGGGTAAATATCCAGAGGTGAAATTGCTAGTTAATATGACAGTTCTATTTTCATGTCTTGAGGAACCTCTATACCGTTTTGCATAGTGGCTGCACCAAGTTACATTCCCACCAACTGTGGACCAGTGTTCCCTTTTCTCCACATCTTTGTCAACATTTGTTATTTGTGGTCATTTTGATAACAGCCATTCCCACAGGTATGAGATGGTATCTCGTGTTGTGGTGTTGATTTGCATTCCTCTAACGATGAGCGATGATGAACAAGTAGCAGCGTTTTTTATTTCAGCCTTTTAAGAATTGGAGCAGGAAAACGATTCCAGCCCCTGGTGTGAGCAGGTAGCCTGGCTCTGTTTCCTTATTCTGTATGGAGGGCTTTGATTCCCATTGACCTGACCAGGGTGGAACTCTTGGTCACACCACCTCCTTCAGGACATGAAGCCCAGTAGCCTAGCAACCTGCTCAGTGCTTTTTGTTTCCATCCTATAGGGATGATTAGCTTGGTTATGTCATTTACACCTTTCATTGCCAAATTCAGTGTCATGAAACTTTTCCTCTATGTTTTCTTCTGGGTTTTTATATTTTTAGGTCCTACATTTCAGTTATTAATCCATTTTGCATTAAATTTTGTGTGTGATATAAGCATAACCAGTATAGATGAAGTAGGTCAAGAAAAATACATTCTAGCTCAATGTTCATTTAAAAAATTATTTTTGAAATATAGTTGATTTACAATGTTTACAATGTTGTGTTAGTTTCAGGTATATAGCAGAGTGATATATATACACACATATACAAATATATCACACATATATCTTTTTCAGATTCTTTTTCATTGTAGATTATTACATGATATGAATGTAGTTCCCTGTGCTATACATGGGATTCTTCTTGTTTATCCATGTCAATGTTCATTTTAAAAATCAACATTGCTTATCCTATTTGCTGTTGCAGTTAAGGATGTGTCACTCCATACTGCTATGACATAATGTCAAAAGTGTAATTCTTTGGCAATGCTCTAGAATTCCATGCCTAAGTCTGGTGTTTCAGTGAGAGCAATGTTGTGACTGCTGTAAGATACTGACTTTATTTTGAAAAACTGAGTCAAGAGTTATTGAGAAACACAGAAAGGGTCTCTGAGGAAGAAGAAAAGAGAAGGCCAATATTGAAAGCTATAAGAAGACTGTTTTATTGAAAGCTATAAGAAGACTGTTTTATTCCCCAAAAAAGGGCAATAGAAGATATTTTTTTACTCTGATTTATTTTCTTCCTCACCATCATAGATGTCCATATTTTCCCATCGCTGAGGATGCAGTAGAAATTTTCTCATTTTCTGCAGCCAAAAATAGCTGCCACATTTTGCACTTGGATAAGACATTTATCTGTATATTTCCTTTATTTCTTTTTTGGAAGTATTTGTTTTCTTGCTCTGTCTAATGTATTAGAAGCAGGTTCCTTGAAGCTAATGAGTCTATCTAATATAGATTAATATATACCATAACACTGAAAACTGCAATTCCTATGTAAAGATAAAGAAATAAATAAATATCAAAATAATTATATAAATAAATAAATATTAAAATAATTATATAATAAAATAAATATTAAATCTTGTTGACTCTGCTGATGGATGTGTTCCATGCAGTTTAATTGTGAGAATAATTCATTGGCCATCTGGTCTTAATGGTTTTTGTGATAATTTCCCTGACTGTAAGTCTATACACTTTCTAGTTCCATTAACTGGCTCAACTTTAAATAAGCTATGGCTATTCTATTGAAACATGGAAGGTTTGCCAGAGGAATCTTATTGTTCATGCTTCTCTGTGTTGAGACTAATGTTCTGTTGTATTTATTTTTCATTTTTAAAAGTTTTATTGAAGTATAGTTAACTTACAATATTGTGATAATTTCTGCTGTACCACAAAGTGATTCAGTAATGCATGTACATAGGTCCTTTCTGTGGTGAGTTTAAGAGCTGATGTTGTCATGTTTTCCTTTCTGAACTAAACATTGCTTATAAAAGGGAGTAAGATTGGCCAGGAAGTCTTCCAGGAAAGCCACTTGGTCGTTATAATTCATCTCTCAGTGAAAAGTTTCCACTCCATAATGGAAAGAGATGGCAGCTTTTTAAAGCACATGTATCTGGAATAGAGGTACAAATCAGTTATGCACTCAGGAATTCGAGTTTCTCCATCAACTGACTCTTCCTCAAGGAACATTCCAAAATCTGAGGCATATGTAGAACTGTTTCTTGGGTAAAGGTATTTCTGAAGAGTCCCTAATATTGAAGGAGGGAGGAAGGGAAGGGGGGAGAGAGAGAGAGAACACCTTAGCTATTAATGTCAAACGAATCATAGGGTTTTAAAGTTAATGGCGCCTGAATAGAGAGAAGCCATAAGCTAAATCACAAAGGCTTGTTCAGCAATTAGATTATTAAATATTCATTTTAGGTCATTTGCATAATTTTTTCTTCCATGTATTTGTGGTTTTCATGAATTTTAGAACGTTTTTTAAATCTTAGGTTGATTTTTGGCTGTATCAACTGAAAAAGAATACCTATTTTGCCTATTTTTCTACCCTCATGTATATATTATTTAACCGAATTGGGTGGTTCTTATCTACTGACATACACACACAGACACACACACACATGCATATATAATCTTGCCAATCCAAAAATCTGGCTGTGTTGCTTGCAAAACGTGACATGAATTGTTATTCTTGTTGGAATTACATTGCTCTTCTTTAGAAAGAATCAACAGGTTATTAGTTATACTTTTATTAATCTTCAAGGATTGAATCCATTTTTACCTTATGATGTTTTCAGTAGTAAGTGGTGTTGGTTTTATTCCAAGAGTTTATAACTTATGAAAAATGTTAATTCTTAGCTCCTGGGCTAGCCTTAATTGTAAAAATTAGCATATGTGTTTCCAATAGCATTTTTCATTGAAACATAAAAATAGGATTAAGCTTCTAAGAGCAGCACTAATGAGGACGTTTGGTTGAATCATTTGAAAATGATATTACATTTTATATATATTTTTTCTTTCTACTTGGCCATTAGGCACATTAGGCCAACATGTAGTCATATATCCAAAATTTCTAGATTATGTTCTTTTAGTCATTAGTGAATCAGGCAGTCCTAAGCAGTGTTTAAGAATGAAAGCTTTAGAAATAAAACTAGGTTTGAATCACAGCTCTGTAACTTACTTATTTTGTGTCACTGGGGAAGTGTCTTAAGCTTCTAGACTCAGGTTCCTTGGATGTAAAATGGAGATAATAATGAAAATGACAGCTTTATAGGATTTTAGCAAGGATTAAATGAGACAATGCATGTAAAACCCTAGCACTGTGCCTGGTACACAGTCAATGCTCAGGGTCAACCATAAATAGTAGCAGTGATAGTAGTAATAATAGTAGTATCAAGGTGGTGGGTGTAGTAGTAGCTGCCTTTGCAGCAGCAGTAATAGTAAGAGTAGTATGATGGTGGTGGTAGTAGCAACAGCAGCAGCAGTAGGAGTATAATGGTGGTAATAATAATAGTAGCAGCAGCAGTAATAGCAATAGTAGTAGTAGTAATAGTAGTATAATAGTGGTGGTGGTGGTGGTAGTAGTAATATTAAATAAGATGCTCATTATTTAATATTAATAATGAAGTAGTAATATTAAATAAAAATGTCTAAATCCATTCCTTACCATCAGTTCATGAAGTTCACCTAAGGCAAATCTATCCTTACTTTCTGTGATGACTCCTGGTTTGCCTAATCCAAATCTTTAGCTACCCTGACCAGGGGAGATTGGTTGCAGGGAATCTCTCATTTAATTAGAGCCAGTTAACTTCAGGGCCAGGACTTGACTTTATCTGTTGAAAGAGAATTACCTTTAAAACAAAACAAAACAAAATAAAGCAAAACAAACAAACAAAAAATCCTAAATTTAGAGCTGAGAGGGAAATAAAGGACTACAGCCAGCTTAGAGACATGGGAGAAACCGTGTCTTAGAATGATTCCAACATTCAGAGGACAGAAAGTCTCTAGGTGAAGAGATGGAGGAACCAGGTCTTATTCACGTCCTTGACACTGTGCATGATGACATACCTGAAGCCAGTTCTACTTCTGAAGTTTATAGTTTTATGAGCCAGTAATTGCTCTTCTGTGTGAACCAGTTTGGGCTGTGTTTTGTTTGTTTATTTGTTTGTTTGTTCTAACCTGATAGACTGATAAAGAAGTGAACCAATCTTGAGAGTGTTCAGACTTTCCAGAAAAGCTAAAGCTCTCTGTTTCATGTTCGCCTTGTCACTCCTGCTGAAGGATTACCTAGTGGCCTCCTTCTAAAAAATTATGACTTTACAATGGCTTTCTGAGTCAGCCTGATTCCCCAAAGAGATCCCCTGTTCTTATTAGTTCTGCCTTCCCTTGCCTGTTTCCCTCCAAACCAATGTAAGCATTAGTTATTTTCATATGTAAATGTTCCCTGAGTTTGTAACCAAAAAATGATAAAAGATAGGAATCAACTTATTTCCCCTGTTACTCTTCAGCATGAACCAAGTTTTCAACTTTTGGGGAATTCTTCAAAATATTTCTTTATCTAACTCACTTGGGGAGAAATATATTACATAAAATGAGCCTATAAGTCATGACTTTCCTAGACTTCAGGAAGGGAAAAAGAGAGGGACTTATTAGTGCTAAATACAAAGGGAAAATCGGTAGATTTTCCGTTGAGATTTGAATGGAATAGAGATGCAGTGAAGCAGAGAAACAGAAGCAAGTCATTCTTATGACCACGTCAGCAGATAAGTTGGCTCATTGAAGAGATAGCACTGAGAAAAAGAATATGAAAAAAAAGAAAAAGAAAAAACAAACAAACAAAACAACAAAACACTGTAATAGGTAGCCAAATTAGAGCAATTGGCAGGCAAGAACATACCATAAAGTGCTACATTTTGAAGAGATTTAAAGCCTACAGCTTACTGAATTTATGACACATTTAAAGTGAACCACAAAATTTAAAAATCTAGTAGTTAAATTGGGGAAATGGTTTAGCCACATAGAATTGTATTGTCAAAAGTGACATATTTCAGTCCTCTCCAAATGGAAAGAGAAATTTATTTTGAGATGACTGAAAACATCAGCCTCCCATGGGGTATCTATATGTCATGGTTCATCCAGGAGAGTCCCAGCTTATGCCTGGTGTCTAAGTGTAATTATTGACAGTGCTTGTTTGATCTTCAGAAAAGTCCTGGATTAGGGTTTGGGCAAGAATTACACAGTCCCATTACACATGATCTGATGTAGTGACTCAGTGGGTGATCTGAAGTGTCAGCAGATGTGCAGAATTTCACTGAATAAAATTCCTCTTCTGATTTTACTTCTCCAAACCAACTCTTAATGACAGATTTCTTAAGTTCACTTTGCTGTATTGCCAAGGAATTGAGTTGGCTGTGAGTAAAAAACAATGGTTTAAAGGGGTCAAAGTTTTAAGTCTTCTCACAAAACCTGAAGTCTGGAGGTTGACAGTTACTGATGTTGATTCATTGATGGGCTAAAGAACTCTTGGCTAAAGGGCCAAGGTCTTTACATTTATTTGGCCTTTTCCTCATGGTCCAAGATAACTCCCCCCTCCCCAGCTAATGTGTGTACTTTTCTGGGCAGTAAAAATGGGCACAGAGAATGGTAAGGTGGCTTTATTAGGAAAGTGCACTTTTCTAAAAGTGCCAGCATCATTGACAGCAATGTCCAGTGATGATCATAGAACTGTGTCACAAGGTCACCCCTAGGTAGAAAGAGTATAGGGCAATATCTGGACTTCTAAAAAATTACCACATTGCCATATCCACCGAAATCAAGATTCTGTTAATATGAAAGGGAACTTGGATATTGAGTAGGCACCTGACAACTACCACACATCTCCAGACTGAAAATATAAATGTAGATAATATATAAATGTAGATAACGTAAGACTTTAGGACAAGAAAGAGAGAGCATCAGAGAGACATAGAACAAGTGTACAGACTGAAGAATAGATATGTGTGTGTAGTTTCTTCATTAGGCTATGTAAAAGCTTTTACACTATAAAATATTGGTTGAAAATTTTATGGATCTCTAAAAGGAATCTAAATATTGAACTCTAGAGACTAAAGGGAGGAGAGCTTACTTATAATTTTATTCAGGTCCAAACAGAGTAAAACTCACCTGGGATTTGGAAACAGGAGCTTTCTGCTTGTTGAGTTTTCAGGCTAGATCTCTGGATCTTTCCTCTGAAATGTCTCTCTATAGCTGGGGCAAAAAAGAATAAGCCTTACTAGTGCAAGTTCCATTCTTCTGTTTCACCAGATAGGTGAAAATTCTCTCTGTAGAGAACTGTGAGAAGTCATGAGGGAACTGAAAGCCACTGTGGAAAGGTCCCAGCATATTGACTTCATAAGGGTGTTTTTGCCTGTGGTTTCAATATAGCTCTTCCTGGAACTCCAGGGATCAGTAACTTTTCCATGCTTGTATTTAACCAATAATTTATTACCTATTTATTTAGAGTTGGTAACATGTACACATTGTCTTAGGCACTGAAAATGAAGTGCAAAACACTTCCACTGCAGAGAGAGAGCAAGACAACACATAATCAAATAAATACGAAATTGTGCTATTTAGGGTTGATTTTATGAAAGAGGAGTCTATTTCAGTAATAGAGAAAACTAACTTAGACAAGATTGCCGTGAACATTTCTTTAAGGAGATGATATTCAAGCTAAGACCAAAAGGGTGAAAAGAAAGAGAATTATGCACTAAAGTAGAGCAAGAGTGATCCTGGCAGAGGGAGAAATAAGTGCAAAACATTCGTAGGAATAAAATGTTTGTAAACCTGACTGTTTCTCACCCCTTCTATCATAATTCTTACACATGAGGTGCTAATTCTAATATCTATTCATTTTCATTTGCTTATCTATTTGATTTAAAATATTTTTTACTTATCTTGAGTACTATTTTGAGTAATCCAAAACATGAGAGAGGAAAAGGACAAACACTTTACTTTCATACATTATTAAAAGAATGAAATTAAGGATTATAAGAGAAGGAAGCAACAAGATAGAAACAATACACTTTATGTCTTGCATATTTTTTTTTTTTTTTTGTCTTTTTGTCTTTTTTTGTTGTTGTTGTTGCTATCTCTTGGGCCGCTTCCGCGGCATATGGAGGTTCCCAGGCTAGGGGTTGAATCAGAGCTGTAGCCACCGGCCTACGCCAGAGCCACAGCAACGCGGGATCCGAGCCGCCTCTGCAACCTACACCACAGCCCACGGCAACGCCGGATCCTTAACCCACTGAGCAAGGCCAGGGATCGAACCCGCAACCCCATGGTTCCTAGTCGGGTTCATTAACCACTGAGCCACGACGGGAACTCCCATCATGAATTTCTTCTGTTATTTTTATTATCTTTGTATTTTGACTCTTTTTACATCAGATCCATTGTTAAGTTGTATTTTTTTTAAAAAAAAACTTGTACACTATTTAATGAATGATTTCTTTATTGTTAATATTCCCAAAGGATTTCTAAGAACTTTCTCAGGTATTTCAATGAAAAGATTTCGTTGGCATTAGCTTAATACTTTGAATTTGATTAGTAGCATATTGCCAACATATATATGTTTTAAAATCTCCACACCACATGTAAAAGAGTAACTTTTTTTTCTTTTTTAATGGCTGTACCAGTGGCACATGGAAGTTCCTGGGCCAGGGATTGAATCAGAACCACAGCTACCACCTATGCCACAGCTGTGGCAATGCCATATCCTTTAACCCACTGCTCTGGGTTGGGGATCAAACCTTATTTTTTTCACTTTTTTGTCTTTTTGCCGTTTCTAGGGCTACACCCCGTGGCATGTGGAGATTCCCAGGCTAGGGGTCCAATTGGAGCTGTAGCTGCCGGCCTCTGCCAGAGCCACAGCAATGCCAGATCTGAGCCATGTCTATGACCTACACCACGGCTCACAGCAACACCAGATCATTAACCCACTGAGTGAGGCCAAGGATCGAACCTGCAACCTCATGGTTCCTAGTTGGATTTGTTTCCGCTGCGCCACGATGGGAACTCCTGACCCAGCAATTTCACTACAGGGCGTATACGTATACCCAAGAGAAACGGAAATGTATGTCCACACAAAAACTTCTGTGTATTGATACTCAGAGCAGCCTTATTCAATAGCCAAAACTGGAAATAACCTAATTGTCCATTAACTAATGAATGGATAAAGTGTGGCATACTTATTCAATATAATATTATCTAACAATAAAAAGGGGTGTTGATACATGTTACAACATGGATGAGCATGAAAACATTATGTTAAATGAAAGAAACCAGTCACAAAAGACAACATGTTGTTTTGTTCTATTTATATGAAGTGTCCAGTATAGACAACTCTGTAGAGACCGGGAGCTGGTTAATGATTGTGTTGAATGGGGATGGGTCACTGCTAAAAGGGGTGAGGTTGCTTTTTAGGGTGATGAAAATGTCCTAAAGTTGATTGTGGTGATGCTTGTACAACTGTGTGAATATACTAAAAACCGTTGACTTATGTGCTTTGAATGGGCAAACTGTATGGTCTATGAATAATATCTCGATAGTGCTGTTATTAAAAAGCTAATCCTATTTTAAATATTCACCTAATCATGAGTTAATAGAGTTTAAAAAGGAAATATCATTTCCCCCTAATGGATTCAATACACATTACTTCAATTGTACATTTTGTTTGTTTGAAGTAACACAAAGTGTGAATTTCCTCACAATTGCAGGGGTGTGACACCTATGTGTCACACTCTGGTATTGGAGCAAAAAGTGGAAAAAGAAGTGAGAGCAGAGTAAAATTTGTTTTCATTGTGAAGATGTGTCTACAACTGTAAACACCATTGGTTTTGACCACAAAAGACTAGGTATGAAAGGAGACTTTTATAGTAAGAGTAATAATTTTGGGGACTGATGGCATTTGAATTTACTTAATGAGCTTGGACTTTTACAATTATTATGGTCAGGGCTTTAAAATTTTATACGCAGCTGTTAATGAGGTAGTACTTTTGGACAGATGTGTGTTTAAATCAGAGAATATATTTTTTCTTTCTTTTTTCTCCAAGTTGAAAGTGTTTTGTGAAGAATCCTTGAATATTTTGTACCTTAAAATTGCATCTTGGGACTATTTAAAGGAAAAAGGTATAGAAATAGATGTATCTGTTTAGCAATGCACATTTTAGTGCCTTGCAGCAGAACCTATTACTTCCTTATACACATATGGAAATTTCAAATTATGGTCCAGTTTTAAGTATGAATATTTATAGAGGCTTTAACTGAAGTTTGACTCCCATGGGGCTATTTAGAGAAATATGTATAAAGATATACTTTTATAACCAAATATTTATTTTTGATTTGTGTGTTTTTATGGTGGGATCACTTGAAGATCATCTTTAAGAATCCAGAATAGCATACAGTTTGAGGGGCAGCACATGTCTTTAATTCTCAGTTTAGCTTGTTTCACCTTCTCCATCATTAGACATAATAAGCACATTTCAAGTCATAATAGAAGCCTATTTGTGAAGCATGGCTATTAATCCAGCTTTTATCTCATGGCATTGTCACAATTATTTTACCATCACTCTTTGGTGTTCATTACAGCTTTCATTATGTCTGTTTTCAAGGCCAGTGGCTAGGTCAATCAATATTACTTTTGCTCAGTGAATTTGGATGAAGTTTCTTTTTCAAAACATTTACCATTTTAAATATCTTATATCTAGTTAGTCTTGTATAGGTTAATTCAGGCTGAAAGAATGAAAAAACAGAAATGCTCTAACACATAGACTTTGAAAAATTTATGGTTCCCAAAGGAGACAGGTTGGGGGGTGAGGGGGTGTGCCGGGAGTTTGGGATGGAACTGTTCTAAAAAAATTGGGTTGCGATGATCATCATACAGCTATAAATGTAATAACATTCATTGAGTAATTAAAAAATAATTTTAAAAAGAAATGCTCTAACTCAGATACGGAGATGCACAGAGTTTTAAAAGAGTTGAAAACCTTCAACATAATTTTGTCTAAAAAGACATTTGGTGGTTGTCCCTGGATAGCCATTCAGTCTCTGATTGAACATCTCATGTTCTGTGGAGACTCACCACCTCGAAAGACTTGTCATGCTTCAGTCCAACAGCCCAACCCAATGTGAACGGTTTGGATTCAGTCATACTTGGGTTGTAATTTCCTTCTGGCTGCTCGCTGAGTTTAAACGATTTACTGCATGTCTCTGAATTCCTCTTTATTATTTTTTAAACCCAGTGCCCTATATTTGCTTGGTGGGTTTGTTAGAGGAATTTAAAAGGTAAAATAATAGGTAATACACTCAGATCAAAAATGAACACCCACTAGACTGTGGTATTTTCTTTTCTATTCCCTGTCAGTGTCAAAACACTTGGCAATATACAGGATATATCTCAGAGTAGTATGCTCATTTTACATCTGAAAAAGTTATTGTTTATCTATTTGGGTTATAGTGGGAAAATAGTGTTGCTTTTACTTACATTTGTTCCTCCTCCTAACTTCCTTTAATACCTCTCTCCTTTCCAAATCTCCACCCTTGCAAACTCTGAAAGGATTCCTTATGTTGCTCCCTCTATTGTATTTCATCACCTTATAAAGGTAAACTACTCACTTGCTGCCTCTAAAACCTTCAGTGGATTATAGTAACCCATGCTATAAAATCCAAAATTCTTTGGCTGACCATCAAAGCCGTTAGCACTTTGACTCCAACATCACTCTCTGGTTTCATCTACTTTTTCATTTCCCTTTATGACAGGTTTTCCTTTATTGTTTTTTCTTTTGAGTCATTTCACATATCTTACTTTCCATGCACTCAATCCTAGTGCCTTTTTCTGTAGTCTTTGCTTATCAATATCTCATTCCTTCTTTAAGATCCAGTAAACTTCCACCATGAAATCTTCTCTGTTAAAAGAAAAGAAATCAAATCTACGTTTCATTATCCTTCCGGAACATTTTTCTTATCCCTCCCTCATAGCTAGTTCTTTGTTCTGCCTCAGGTTCAGTTTGTAATTCTGTCTTTAGAAGGAAACAATCAGCATCATCTCGAAGGCAAAGCCTGCATCTGATTTATATTTGAAGTTCCATCTACCAGTTTCCTACCCCATTATCCACTGGCAAATGAGTGGTGATGGAGTTTTCTGTTACCGTAGTTGCTTTAGCTTCCAGTGCTCTTCAAACACGTGGAAAACCTTTGTGGCCTGACCCTGGGCACTCTTGAAACCTCATCAGATTGAATATTTGGGAATTAATCTTAATGAGAGTGACATAAGCTATGGTCTGTTTGGTTTTGCCCTTTGTGGTCTAAGTCAAAGAGCTAGGCTTTCTTTCCATTAGCGACTATATTGTGGTCTTTCTTTTCTTTCTTTGACTTTCGCATATTATTTTTATTATTTTTTAGTCTTTTAAGTCCACAGATGAGGCATATGGAAGTTCCCAGGACAGGGGTCAAATTGGAGTTGTAGCTGCCAGCCTACACCACAGCCACAACAATGCAGGATCCAAGCCACATCTGCAGTCTACACTGCAGATCACCGCAAGGCCCATCCTTAACCAAATGAATGATGCCAGGATTGAACCCATGTCCTCATGGATACTAGTCAGCTTCATTACCACTGATCCACAGTGGGAACTCCTACATATTATTCTTATAATCTATTTTATATTTTTATAAATTACACTTTTGCTTTCAAAATGATGTGATATTCAGAAATAGAGTTCATTTTATTCTTCAAAATAGTGATTCTTCAACTTAGAAAAAAAAAGCAATATTTCTGTAAATGAAATATAATATTTACATTGAATTTTATGGATTACAAAGTATGTTTACATCCATTATTTCATTTGATATCTATCCCTGTGAAGTAAGCACAGGCAAAGAATATTGTGTTTATTTTATGGATTAGGACGTGGTTACGGTGAGGCTTTTAGGGATTTACCTGTTGTTACAAACTGACCTTGAATTGATTTTCCCATGCTTGTGCTAAGACTTTCCATTACGTAATGCTGAGATATTTAAAATTCACATAATTTGATTTGATTTGCAGTTTACCTACGACTCCATCAAGTAAAATGGATTGCTGCAGGTTTAGTGTTTTATATTTACTTTAAAAATATATTTTATTGAAGTATAGTTGATTTACAGTGTTAGTTTCTGCTGAACAGCAAAGTGATTTGGTTATATATTTACATATATTCTTCATATTCTTTTCCATTTTAGTTTATCACAGGAAAGTTTATTATTTTATTTTATTTTTTGGCTGCTTTCATAGCATGTGGAAGTTCCCAGGTCAGGGATTGAACCCGCACCACAGCGGTGATCTGAGCCGCTGCAGTGACAGTCCTTAAGTTGCTTTACCACAAGGCAACTCTGGTTTAGTATTTTAAAAAGTCATATTTAGTTTGAACTTTCCTTTGATATTTTAAGTTGTCTGTTGCCATTATATCTGCCAGTGTCACTTACCCTCCAGCTTGGTTTAACATCACATTAGTTTTGAGTGCTCAGGTGGTAGGTGAGGTAACATGTGATTGAAATAGTTGCAAATTGTCTCTGGGTTGTTTGTTTGTTTTTTTAACTCAGAGTTTATTTATATGTCTTTCTTTCTTTTTTTTTTTTTGTTTTTTTTTTGTTTTTTTGCCTTTTCTAGGGCCACTTCTGCGGCATATGGAGGTTCCCAGGCTAGGGGTCTAATCGGAGCCGTAGCCACCGGCCTACACCAGGGACACAGCAATTCAGGATCCCAGCCGCGTCTGCAACCTTCACCACAGTTCACGGCAACACCAGATCCTTAACCCACTGAGCAAGGCCAGGGATCGAACCCACAACCTCATGGTTCCTAGTTGGATTCGTTAACCACTGAGCCACAACGGGAACTCCTATATGTCTTTCTTTCTAATGCCCAATTTTTAAAGTGGATATTGTTGTGGTGTGGTTTTTAATTCTTGAAAAATTTTAATATATCTGCTAATTCTTTATCCTAGTAGAAATCTGGCATTAACATAATGTGAAATACAGATCTGGAGTATAGAGTAATAGATTATTATAATAAGGAAGGACTTTTCTTTTAACGGTATCTCTTGGTTCTCACTCTCAAGTCTGTATTTAAACAGGCTATGTTTTTGGTGTCTTATTATTTAAAAAATGAAGAGACACAGGCAGAGTCCGGGCTAAGATGAATTATATGAGAATGGAAAATGGAGCTGTACAGGCTTTAAGTCTCAAGCAAAAAATGTAGAGGGAAGTAATTGACTACATTCCAAACTCTTTTGAGAGATGATCCAGTAGTCTAAAACGGAAAATGAAGTTTCCAAAAAAACATTCCCCAAAGAGGCATGATTCATCTTGTGTGGCAGTAAATATAACTCTCTGAATACTGTTATTTATTTGGCTAGTTCACTGGAGTCCAAGTGTACCCAACGCTGCAAATCAACTTCTCAAAAACTCTAAAGCCCATCCCAAATGCTTTTCCTGACAACCAGCTGTTGGTTGTTGTTATTTTAGTTATCTTTGTAGTATTGAACAGTCTTCCAAATCTACCAGTTCTCTCTCTGCTGTCTATCACTGTGCCCACTCTCTGTTAATAAGAGTGATCATAGAGGTCAGCTAAACTAAATCAGTGTCTCCTTTCCCAATATTCACAAAAATTAGAACCTGAATACTGCTGAAACATCTCTAAGAGGGAGGGCTTTAGTACCTGGATTGTACACTGGGGATAACTGTTAGGATCATCTTCTCTTTATTGTGCAATTTTTGGTCTTAGTTCTGCAGTCTGGAGTCACAGAGTATGTTAATTGCTTATAAAGGATGTTAATTACTTAGCAGTGCATGGCACATGATGAATATTCTAAAGCTGTTGACTGCTGTGAAGATCAAATGAGTTTTTCTACCTCTATGTCCATTTTATCTCCATCTCAAACATTATCCATGTGTGTATGTGTGCATGTATGTATGTTTGTATGTATCTATCTATCTCTCTGTCTGTCTGTCTGTCTATCTATCTGTCTTTCTATATTCCATTATTTAGAGTGGTGACTGACACCCAGTAAGTGTTTGCAGAAATTATTTCTTTCTGACATGACATGTTTTCAACTATTTGTTGAACACTGTTAAATACTATTAGGAATGATTATGGTTTTCATGAGACCATTAACCAGTTCCAGTTCTTTCACCAGAAAGTTAATTCATATTATTTAATTAATAAATTAACAAGCAATAGGAACATTAAATTTTGTAAGTTGAAGGAAACCTATAAATCATTTGGTTCAGTTCCTCCTTTTTTTTTTTTTTTTCAGATTAGAAAATAGAAATGTAGACCTTGACTTTTTTCATCCCTTTATTGTTCAGAGCTCACTCTTTTGTTTATACATATCTCTTCTAAAGTGTAATATTCTCATCTGTGCAAGTGATGTTTTATTAGTTTCTGCCCTGCTTCAGTCCTTGCTGAATACTAGTTGACCTTGGGGCCAGCAGGTAACCGTTCCTGGTCAGTACGTATTGGTCAGCAATACAGGGCTGAGGGAATGAGCATTCTTTCACTTGCCTCTTAGAAATATATGCTGAAGAAATTTTCTGACAGTTGCTTTGGTTTAATGCACTGATTACTTTTCCCTCTGAAGTTAACAGTTTTATAATCATTCTGGTTTCCACTGGCTTACCTGATTTTCTGATATATATAAAAAACCTACAGAAATGTATTTTTTTCCACGGACTTTATACTTGCCCAGGAACAGCCTTGGTCTTTATTATGTTTCAGTGGGTGGCTTGAATTAGATCCATAATAAGCTGAATCCATGCTAAGGACAGCTGTAATGCAGGGGAGCCAAGATGGTATTCCTGGCAGCATTCTCATTATATGTGCTTTTACTTCTATTTGGTAGTCATTTCTGTAAGCCACCAGGACGTTTCCTGCTAGAAAAGGTTTTCCCTTATCAACACTGGCTTCTTAGGCCCTTATTAGTTGTGAATTTTGCCTTTGATAATTCTTTTCCTCCATGCCGGCCCCAACCTTTTTTTCCATAGAGGTTGCTTTGCTTTCCATGACTTTACATTCCAAACACATGCCTACTTTGTATTCGCACCCGCTTCACTTATCACTGACGCCTTCTGATAGCCCAGTCGAAATCTGATTCCTCCTCTGTTTATTCACCAAGGGCCCTATTCTAAACCACATCATTTTCTGCTACACAGAGGATATTTTCATGGCCACATTTTTGGTGATCAACATGTTGCCTCTCAGAAGAATATGCCCTTTCTACACTCATGATTGAAGAATCAGAACCTCCAACTCTCAGTTGGGGGTTGAGGTATATTTGTTTATAAACCTGATCAAGGTTATGGAAATCAGTAGGCTAATAAGGCTTCTAATGGATCAACTTGCACAGGAGTTTCCAACTTATTTTTCTTCTTCCATCTGATAGAGATAGTATAAACAATTATCATCCAGAAAATGTTTCTGTCTGTGCATTTTTGCGTGCCTTGTTTTTATTTGTATTCAAGCAATTTCATGTTTTGTGGTATGATTTCCTCAGACTAGTGTCATTATCACTATATTAGAAATATGGGAAATTACCTAAAGGTGGTAAGGGTCATTAATACCAGCATCCAATCTAAGTGGTTTGATTTTTTTTCTTTTTTTTGCCTTTTGCTTTTTAGGGGCACACCCGCAGCATATGGAGGTTCCCACGCTAGGTATCGAATCAGAGCTACAGCTGCAGGCCACACCCTCAGCTACAGCAATCTCAGCCGCATCTGCCACCTAAACCACAGCTCATAGCAACGTTGGATCCTTCACCCATTAAGTGAGGCCAGGGATCGAATCTGTGTCCTCATGGATGCTAGTCAGATTTGTTTCCACTGAGCCATGACAGGAACTCCAAGATTAAGTTTCTATATAAGATTTTTTACTTATTTTTATTCTCCATTTGAGACCAGAATAATGGTTGTGGTGTGTGTCTGGAAGGGTGAAGACTGCTTTGGAGATGTCAATTCTAGGAATAGAGATTTTGGCTAGGAGGTGACGTGGGAGTCAGACAAAGGGTAACTCAACTTGTAATTCTGCGGAGGAAAGGAAAAAGCCAATAAAAGAATCATATCTCTGCTTAAAATGTCTTTTATACTTACCTTTTCAAGTTTCTATGAGAATTAAGTCTGTTAAATTTTCTTTCTCTTTTTTTTTTTTCTCCCCCCTGGTACTTTGCAGTGGTGCCTCCCATCCTAAGCATCAAGAGATGGTATACATGAGGGGCAATAGGATTCAGTGTTATACTTTATACCCTGTGTGCAAAGTGATCCAAAGATTTTATTTAAAATAGTTGAACATCTCTGCCTATGTGTTTATGCTCTTGTTTTCCTTCTTTTCCATCCTCCTGTCCTCCCCCCCCAATTCTGCCATCCTTTTCTCTCTGTTTCTCTTGTTCGACCCTTCCATATTTGTTTTTTTCTTTTCATATAAACTTTATTTAATAAAAATTAATTAAAGTGTGTTATATATGGGATTTCCCATTGTGGCTCAGTGGTAACAAACCCAATTAGTATCCATAAGGATGCAGGTTCGATCCCTGGTCCCACTCAGTGGGTAAGGATCTGGTGTTGCCGTGAGCTGTGGTGTTGCTTGCAGATGAGGTTCTGATCCGACGTGTGGCTGTGGCATAGGCTGGCAGCTCCAGCTCTGATTAGATCCCTAGCCTGGGAACTTCCATATGCTTCAGGTATGGCCCTGGGGAAAAAAAAAAAAAGACAAAAAAGAAAAAACGAAACTGTTATATACAAAGTGAGCTAGAAGCTTTGGATCCCTGTAATACAAAGGATATTAAACTTAATGCTTGCAAAGGAGCTTATAGCCTTGCAGAGTGGGTAGGGAGTACAAAAATCAAGAATCTGCCAAAGTTTTTTCTTTTTTTTTCATGGCTGCACCTGCAGCATTTGGAAGTTCCCAGATCAGAGACCGAATCTGAGCTGCAGCTGCAGCTGCAGCCGCAGCTAAGGCAATGCTCGATCCTATAACCCACTGTGCTTGACTGGGGGTTGAACCCATGTCTCAGCAGCAGCCCAAGCCACTGCAGTCAGATTCTTAACCCACTGTGCCATAGCAGGAGTTGCCTGAAATTCTAAGTATAGAAAAAGCAATATATCAGGTATTCAAACTACTGGGGTTTGGAATGGAGAGGATATTTTTAAATCTTGGCCTGGAAATGTAGTTTATATCCGTATGTCCTAGTGATTTCCATCCATACTGGTAATTGTGACCTGTTCTAGACTGTGTTAAAAATTCCATTGGCATATCACATAAAGTATGGTCTGTGTGATAATACGTATAATATTTTTTTAAAATGGAGGTATAGTTGATTTACAATGTTGTGTTAGTTTCTGGTATACAGTAAAGTGGTTCAACATTCTTTTTCTTATTCTTTTCCATTATGGTTTATTACAGGATATTGAATATAGTTCCCTGTACTATACTGTAGGCTTGATTATTTATCTATTTTATATATAGTAGTTTGTATCTGCTAATCTAAAATTCCTGATGTTTTTCTGCCCCACCTCCTTTTCTCTTGGTAACCATAAGTTTGTTTTCTTTGTCTGTGAGTCTATTTCTGTTTTATAAATTTATTTGTGTCTTTTTTTTTAGATTTCACGTATTAGCAATATCATGATATTTGTCTTTCTCTGGGTTGCTTCACTTAGTATAATAAGGTCCATCCATGTTGCTGCAAATGGCATTATTTCATTCTTTTTTTATAGCTAAGTGGTAGTGTGTGCATGTGTGTGTGTCTGTGTGTGTGTATACCTTATCTTCTTTATCCATTCTTCTGTCGATGGGCGTTTATGTTGCTTCCATGTCTTGGCTACTATAAATAGTGCTGCTGTGAACATTGGGGTGCATGTATCTTTCCACATTCTGTTTTTCTACAAATATATACCCAGGGATTGCTAGTATATGACATCTTTGTAATATTAAAAATGACCGTGTGCAAATGGAGTTGTGTGTGAAATGAGAAACTGTCTATTCTAGGTCCCTTAATTAAAATCTCCTGTCCCCTCCCTCCTGTGCAGGTGAGCAAATTGGTAGTAAGCTAAATAACAGATACTCCATTTAGTAAGAGCTATAAGAAATGGGGTGCCTGCCAGGAGCTGCTTACTCAGACATACAAAGACTTCTCCATATTTCTATTTATATATGGAGAGGGAAAGTAGTAATTTCAGGGAACAATGGAGAGGTTACTTGGGAGGGGACAAGTGAAAGCAAAGTCAGTGCTTAATGCCCTAGAGGAAATGTGAAAAGCTTAGGGATAAACCTCTTGCATGCACAAATGTGTCAAAAAGCTGAGGAGGGTTATGCTATGCAAGATCCCTCGGATAGGTGTGTTTTGGCTCTACAGCTCATTGCTTTGGGGCCTTTGAGTAGAAATAATAGCTCTATTCAATTTAAAAAGCCCTCAGGTTCTCACAGTATTAAATGATGGAATGAACATGGTGATAATCATTATGTTAGTTAACATTTTTGAATGCTTGCTGCATGTTGGAACTCTATAAATGTATTCATTCAGTCTTCACAGTGACTCCCCTAAATTATGTCCAACATTATCTTCCTAGGACAGGTGAGGAAATAAAGATGAAGTGATTTATCCACGATTACCCATATGAAAGATGAAGCTATTAACTATATTAAATACTGTGTCTCTAATAAGAAGAAAATGTCACAATGTTTATTTATCTGTGTGCTTGGGAGTTTCAAAGGGCTTTGCTATCTACTATTATTCATATAACCCATGAAGTATATTAGGTCAGATTATTTATCTCTTTCGAAGAGATAAGGCATTAAGGCTCAGGGCAACTATCACGCCTAAGAACACATGGGTAGTAAGTAATTAAACTGACTTGTAACTTCAGGTCTGTTTATTCCAACACCTAAGCAGAGTTCCCTGCACTCTTATGTATGTTCATAGTTTAAACCCACATAGATGTGTCTAATTGTAGGTGAATTTCCAATCAGATTGGCTAAAATCTAATAGTTTCTTATGCGTGGGAATGTATATTTTAGTCTCTTAGTAATTATCGTATGCATTATACAATCTTCACTGGAGTTGCCAGATAAATGAGATGTCACTGCACTTAACAGCAAGGATCACTGCTGCTGGCTTTTGATTGGTTTCATCTGTTGCTAGGAGGAGTTGCCATCTCTCAGCAGCTGCCAGCCAGGCAGGCATTTCTGATGGAGCGGAGCCCAGGTTGACAGTAGCTAGAAAAGGAGCATGTCCTAGCCTGGCAAGGACATCCTTCAAGTCAGTGTTTTTGTCAGCCAGGCTGACAGAATCCCCGATTTTGATGTCTTTCACTGCTTTTCATGAAGTCCATTTTTGTCCTTTTTTTCTTTCCTTTCTTTGCTTTAAATTTGTTTAGTTGCTGACAGACCATATTCATGCACTTTACAAAAGAATAAGTAAATTCCAATTAACATCTGAAATGCAGAAGCACTTGGTTCCAGCTCTAGTGGGAGAGTGATATATTGTTTGATTAAAAGAAATAAGAACCATTTATTCTAAATAAGGGTACACATCATTTTCCTGGCAATCACGAAAGAGAATTTAAAATGTTCCCTTTAGGATTTTGATGAAAGAATGAGAATTGTTCGATTTGGATGGCTTCCCCTGTTTAAAATCCTGTTTATCTGCAAGGTGACTGAAATAGATGCTGGGAAAGGAAAAGCATTATGTTCATTCTTCCTTTTGCCTTTACACATCATGAGCTGTCTGCCTGGAATGTTCTCCACCCTGCTTAGTTAACTCTTCTTGACCCCTAAGATCAGGCTCAAATGCAAGACTTAGGGTGAAACTTTCCACTCACACCTCCATCACCACCACTTATATCCCCTCTACTTTGTGTCCTCAAATGCTTCATTCGTATTCCTGTTTGGGAACCTCCAATGCAAAGTGTCTTTATAGTCACTGTTTTCTAGTTGGCTCTTTCCATTACTTAGCCGTTGTATGCCTAAAGGCTCAAGGACACATTTTATGCACTTTTGAATCCTTAATACCTAGTACTGTGCCTGAACATAGTAGACACCCTTCCATAACCCCCCCACCAACACCAGCCCCAAGGTGTTTATTAAATTAGCTGGTGCATGCTGTGATACACCATTATGCTCAGTCTTTGAACAGCTCAATTCAGGAGTCTCAAAAGCCAGATGTATGAAGACTAAAACCATGTTTGTGTCTTTGACGCCTGAACTATGGTAACTGCCTCCAATCATGCTCACAGAGCATGGAGGGATTTGATCCTTCTCTAATTACAGGGTTGGGAAATGGAGCACAGTCTGTCTAAACTGGAAGGGGCATAAGAGAGTTAGTTGGCCCACATGCTCTTTGACAGATATGCAAAAGAAAGCCTGCAGAGGAGACACTGTCTGCCCAAGGCAACCACCCAGAAGGCTGGTGGCTGAGCTGTGCTTCAAACCCTTGTGAGCATTCTATTAGGCTCTTTCTCTCTCTTATGCCATTGTTCTGCAAAGCAAATGTGGTCCTTTCCTTACCTTTGTATTTTCCATAGTACATTTGGGGTTGTGCATTTTGGATTCTCCGTGAACACTGAAATGAAATAAGGTTTCTCATATTCGCTTCATCGCCTTCTCACATTTTCTATAATACAAAGGCCATTCAAGAGAAAAGAGATGACTCTGCTTTGGAGACTAAATGAAATAAGAGTTTGCCTAACCTCCAGTAAGAGATTAGGAAGTCCAGTTTGGCCTCTTCATCCTTGTTTCTTTCCCTGCTCCATTGCTTAGCTCTCTTGTAATTCTTTACATTCTTTTCCTCTTCTCAAGATGGAGAATCTACCCAATATTTTCCATTAGGTTGCAAAGTAAAATAATTTCAAATAGTAAGTAACACTAACATCCTTGTCTTTTTACCTGGAACACTCCTTCCTCCATTCTGCCTGGCCAATCCTTGCTCATCTTATAGGTGATCTTTTTTTTTTTTTTTCCAAATTTTCTCACTCCCAGGTTATATGATGCCTTCTTTGCCAACAATACTCTTTTCTGCCGTAACACATCATAATTTTTAATGTGTCATTTTTTGTGTGCTTATTTACTTAATGACTAGACTAGTTTACTTCTGACTAGACTGCAAGTTCCACAAAGTCAAGGTTGATGCAGGGTATTTTACACCACTGGTTACCTGTCACTGAACATATGGTGCCTGATACAGAATAGGTGCTCAAAAACCTTGTATTGAATGAATAAATGAGTGAGTTGTTCTTAGTTCTTGTCTATCTTTGCCTAGTGAGTTTTTAGTGGGCCACTGTTTCTTTAAGATCCTACCTGCATGATAAGGCGAGCACTTCCATCCCTGAGACTTATCCTAGGACTCCACTTCTACCCAGTGATTACTTTATCTCTGCCTAGTCCTAGTCCACCCCCTTCCTGATATCACAGCTTCCTTCCTATTGCCCTTAGTAAGCAGAATAAATAAATTTTAGGTCTCTATTTCTTTGGATTTTAATATCTCACTTTATTTTCCATAGGGATACTTGATTTATCTTCACTTTTTGGCCTAATGAATTTGGCATGTTCTCTCATAACTGAGGTCTAGACTACCTTTAAGGACTCAGTCGTTTTATGCTATCAGTCATCTTGGCAGTCTTGTGAAGCCTGTGGTTTCCTTTTTCAGAATAATAATTTTTAATGGATAAACTGGAAAACAGAAGATAAAAAGAAAACTGGGAGTTTCTGTTGTGGCTCAGCAGTAAGGAACCCAACTAGCATCCATGAGGACGTGGGTTCAGTTCTTGGCCTCACTCAGTGGTTTAAAGATCCAGCATTGCTGTAAGCTGCGGTGTAGGTTGCAGAGGCAGCTTGGATCTGGTGTTGCTGAGGCTGTGGTGTAGGCAGGAGGCTGCAGCTTGACAACTCCTAGCCTGGGAACTACCACATGCCACAGGTGAGGCCCTAAAAAGACAAAAAGAAAGAAAGCTGATTATGAATATGCTGAAATATAATTATCTACAACTCTCACTTCTCATGACTGTCCTGACCAAAATTGACTGCCCTTATCCAACTTTCAGAATCTGGCCCAGACACAGGGTTCTGTTTAAAACTTTATGGGACATTCTAATCATTCTCATTCTTGTCATTCTCATTGTCTAGAATCACCTCTACTCTCCTCAGATTGTAAACTCACCAGAGAATGTTTAATTTCATAAGGGTTTATTGAGCATTTACAGTGTGTCAGCATGGTTAAGACCTCATTATAAGACTACGTCATATCTTGCATAATACCTAAAGCAAAATTAAGCATACAATGTGTTATTTAAGGAATTCTCATACACTTACTGCATGTTTCCATCTAAGTAATAATAGTGCCAGACAGCTATTCTTTCAGCCTGTAATCAAAAGAGGAGTGAATGTTCTCACTTTTGTATACAATATACATTAGAAGGGGCAACAGTCTTAGGGATATTTAAAATATAAGAAAGAGTAAGTTCTATCCTTAAGAACTATAGAAGCACACATTTACATCCAGCCAATTTGTATGGTAATCACAAGCCATTTGCATCCAGAATTTCTCAGAGACATGAATCTATTTTGAATTTACAGGGTGTAGTCCAAAGTGATACTGTTTTAGCTACAAATTTCCCCATATTGGTGGGAGCAGGAAAGCTGCTCCTGCATTTTGGCCTTCCCTTCATCTGCCATAATCTTCAGCTTCTTCTCTCTGTCCCAACTCAAGTAAAAACTACCTCATTTGTGAAGCATTGTTTTGAATCCTTCCCGATATAAATATTTGTTCCTTCTTTTGTGCTCCCATCCCTCTCTTGTGGTGCTTAATCATCTTTATTTTTCATTCATCTGTCTGCTTAATTATAAACTCTATGAGGTCAAGTGACAGACTTTTTCCCCTCATTTTGCTAAATCATCGAATTCAGTACTTTGCAGACGGCCATGCTGAATAATTGAGAAATGAATGAATGAATAAACGACTAAATCACGTTGAAGGAATATTAGTTCTTCAATAAAGAATTGAAGTAAAGATTCCATAAAGATTTCTGGAAGGGCTGCTAAGCTTTCTTGTGCCGAGCACTGTGTACTGTCTTGGATATACATACCGTGGTGAACTTCTTTCTGCTCCCTGGCACGGAGGGACTCAGTTGTAATAACAAATATAAATATCCTTTCAGCAGTAAAGAATATGTATCTGGAAAGCAGGGATGTTACCATTTTGAGAATGTATCGAAAAATCTGAGGCTCTTAAAACTTTAACACCCTTTGAAGTATAGAAGTGAACTTTGAGAAATATAGTAGACATAAAGAAAACAATGTGACTCTGCTAGCAGAGCCTACAAAATATTAGACTCATGAATTCTGTCAAAACAGAACTGCTGATTTGGGGGATGCTAGAGATTCTATTTCGATCTCAAAACGGCTCCATAATGGGCTTATCCAATCCATTTCTTGCTTGAAATCCTCTGTTTTATCATTTGTTTTCCCCCTCCCCAAATAAATGAGTATTCTGAGGACTAATTGTTGTAAAGCACTTTGCAAATGAGAGGCCCATATAAATTCTAACTGGTGGTGTTATTACTGTGGGTGACATGCCAATGAAATATTGACAAAAGCCCCCATTTGCTAAAGCCTGCACTGATGTATTAAACTCCTGCTGTAGAACCATACCTCTAGGGAGCCTTATACATTCTTTTCTTTGGATACATGAATTGGCAATTAAAAATAATTATATTGCAGGAGGGCTTGTGATGCCAGTCATGAAATCTGCATTGAATAACGTGGGATGTGGTCTTTGAGTTTCAATTACCAAAGAGTACACTTTTCTCTTCCCTCTTCAAACAAAGCATTGCATCTCAATCAGTGTAGCAGTTCAAAATACTATTTTTTCCTCTACAAAATTTTTGCTTTTAGCATATTTTCAGAAAACTGAATGAAACATTCCCATTTGTGGACTAGGACTCCACTTGCAGGAGAATTCTAACCAATAGGTTTCTTTTTATTTATTTATTTATTTATGGAAGCATGCACATTGAGTTTAGTACTTTACTTGTGCTTGATAAATGTGTGCTAGTAGAAGGGATAGTAAAAGATTTAGCAAATTCTTCTTGTGCCAAAAGAAGCCTAGATAATTAAACTTGCACAGAGTGTTTTGAAAAGAAGTTAGACTATCTCATTTGGGGGCATTCTGCTGACTCCGTGGATTTTATTCTATTTGTAAACCTGTATGTAAGCCTGTGTTCTCTGGGTTTGAGCTAAAAGGTGTTCAGGAATAATAATATCAGTGTAAATGAGGTAAGAGGATTAGTCTGTACCACTCCAATACTCCACATCATGTTTTCTTCCGAAATATAAAGTCAAGACGTTAAAGATCTGTTCTTTTGATTTCAAATTTGCAAGTAACAAATTTTCATTAAAATTTCTTCAAGGATTGTAAAGTTTCATGCAAAAATATAGATTATTTTGTGCTTGATTTGTGAAGATCAATTATGCCATTCATAATGAAGGCATCATAATCTACATCGATATACTAAATCTATGCAACTAAAAAAGGTAAATATTGATCTGTTTTGAGATTTTGTTTCCATTTTAAATCATGACAATTTTTGAAGATTTGGTTTAAAAGTAGAATGAAATATTTGGATTGCAGTGTTTTTATAAACCAGACTTGTATTAACATGGCTGTCAAATATGGGAGTATTTGTGACAAAAATAGTTTCTGTATAAACTCTTGACTCTGACAACTATTTCAGGGATGAAATGATTTGATAGGAGAATGACTGTTATTTAAAGAGCAAATCTAGATTTACCTTTAAAAATATTCCATCACAGCAGCCATTCAGGGCTGTTCTATTTTGCTGTAGTTTTCTGTTAAACACTTTATTAGTACCTAGTCAATAGTGTCCCTGCTGTGATGATATTCTGCTCTTCTAGTTGAACAGAAAATCAGGGGAGAAACATAGACCTTAATCTGATCCATCCATATTTGGATATTCTGTCTTTGAATTCTTCTTAAGTTTAATATACTTTCTTTTTTTGGGTCCTTGTATCTGTTCTCTGAGAGAGAGGACATCTCCAATCTGTAAGGTCGTAAGGCAATATTATTGTTGGATGAGGCCAGGAGATGTCTGGTGTATAGTTGATGCCAAAGTGTTTTCCAGGGTCATGATGATGTAGAAGTATAAGTGTTGATCAAAATTTTACCTTGTTTTGCAGAGGATAGATCAAGGAATGAGGAAATCCAGTTTCTAGTTCCAGACCTGCCACTGATCCAAGCCAAAGTGCCATGCATTGCCAGAAGGCTCCAGGCAGGGTTCTCTTGGATAGGTTGGACTTTGAAGCCAGAGAGAGTAAGTGAAAGCTGGAAAGATAGCAAGGGGGCATGGCAGGGTTTATGCCACCTTTCTCTCGATAACGCTGAACTGCAAAGCCCTGTCATTTTGTATCACTCTAGTGATACAAATATACTTACTTACATCCATATAGATCCCTCGTCTTTGTTGGAGCTGGCTAGATTCCACTGGTATTATTGGAAGACAGAGTCCTATGGCTAACACTTTAAGGGTCTTTGTCCCAAGAAACCAAAACCTCTTTTTGATTTGTGTATTCTATATGTTGAAAGGGGCCCTTTTATGGTTAAAAAAGTATTTAAGGAGATATCTTGTATTTTATCTAGCAGTAGTTACCCAGTCTGATTAAGGTTCTTTCGATGTTATTCATTTGGAATATTACTGTAGCTTTTCTTATTCATTTATTTAATATTTGTAAATGTTTACCTATATAGCTAATACTCTTTCCAAACTAAAATATGTTGAGGAGTTCCCGTCATGGCGCAGTGGTTAACGAATCCGACTAGGAACCATGAGGTTGCAGGTTTGATCCCTGGCCTCGCTCAGTGGGTTAAGGATCTGTTGCCCGTAAGCTGTGGTGTGGGTTGCAGACGCGGCTGGGATCCCGTGTTGCTGTGGTTCTGGCGTAGGCTGGTGGCTACAGCTCTGATTAGACCCCCAGCCTGGGAACCTCCATATGCTGCTGGAGCGGCCCTAGAAATGGCAAAAAAGAAAAAAAAAGTTGAAAAACCAGGAAAAGAGAAAAAAAGAAAGAAAAGGAAAACCCAACAATACCTAAAAACACTAAACATTCAAAAGAGAAATTACTATGTCTTCCTGTATCATTCAACTAGATCATTTTGTTTCTTTGTCTAAGGAGATAGGAAGCTACACAGAAAGAGGAGAAAGAGAAAAGAGTGACAGCAATAACTGAGCGAGAGCTAGAAAAAGCAACCTTGAATGGAAAGAGAAGGCAGGAGAATGTTAAATACAGACTAGAAAAACCTCCACAGAAGAAGGAGAATTTGAAAGGTACAAAAAGAAAAGAATCCCCAAATCCCTAATTAATAGTAAATAGCAATCCAGCATTTGACACTCTGAGAATTCCAGTTACATGAGGTTTTACTCAGCTGGATTTGGCACTTCTCTTTGGCAAAGGAGATCTCAAACTAGTAGTAAATCAGAGTAGTAGAAAAACCCCTACCTTAATTGGCATTGAGGATGTGGGAATGCAGTGATGGAAAGATTAGGTTTTATTTTAGAAAACCCTTTTAAATTGGGTTAGAATTTAGTAGTGGAGAGAGGACTGGAAATCCTCAGACACTGACACTTCATTTTCTCTTCTGTTCAAAAATTGTAACGAGTAATGTTTCATATAATTTTCTTTTGTTTCCCAAGAGGAAAGGTTTTTCCTCTTCCATACACTGCCTTTATTTTTCCTTCAGGAAACATCACAAGGACACAGAATTAGATTAACCAGAGAAAACTTGGAGTGACTTAAGTGAAATCTTTCCCCGCTTTTTTACTCTCCTTTTCTGTTTAGGGCTGTACCAGTGGCATGTGGAGGTTCCCAGTCTATGGGTCTGGTCTGAGCTACAGCTGCCAGCCTCTGCCACAGCCACAGCAATGTGGGATGTGAGCCACATCTGGGACCTTTATCTCTCCTTTTCATCTGTTGATGGAAGAAATCTAAATGAGGATTCCCTGTAATGGCTCAGTGGTTAATGAACCCAACTGGTATCCATGAGGTTGTGGGTTTGATCCCTGGCCTTGCTTAGTGGGTTAAGGATCTGATGTTACCATGAGCTGTGGTATAGGTCATAGATGCAGCTTGGATTCTGCATTGCTGTGGCTTTGGCGTAGACCATCAACTACAGCTCCAATTCAACCCCTAGCCTGGGAACCTCCATATGACGTGGATGCAGCCCTAAAAAGACAAAAGACCAAAAAAAAAAAAAAAAAGAAAAGAAAGAAAGAAAGAAAAAGAAAAGAAATCTAAATGAAATTTTGAGAGACTTCTAATCAAATGACCTCCTAGGAAGTCACTTGTCTAACTAGCATGTTATTTGGGTATGTCTGCATACAGTATGTATGTACATACACACACGTACACACATGTTTTTAGATAGATGGAGAGAGACAGTCAAAGAGAAAGAGATCTTTAAAATATTTTTCCATATTTATTTCAGTATCTTAGGTATTTAAGGCAATTGTATAACTACTTGAGTAAATGAATATTCTTCCTTTAATATTCCTGTTATTAATTTCCTTTGCAAAAATTGGAAAAGAAGGATACTGACTTGGTAGAGCATATTGTTTTATGTCTGTGACTGTATAATGCCAGACGGGCCTGTGAACACTGAAAAAAAGTCTGCTTGCTTTCTTGATGTTGTGCCCAACACAGAGCTACTACACATTTGCAAAGAAAACACATGGCTTGGCAGTAGCTACTTGGGTCAATATGTGCGCAAAGTAAGCCCTTAGAAAATCATTTCTATCATGCTGAACAAATTTCTGATTCTTAGCAATGATAGTGAGTGGTTTTAAACTTAGTGTGGGTAACTGAAATTTGGCGTGAATTTTAGTCATTTCGTATTTTGATTGAGTGCCACTGCATATATTTTGAGCTTTGACTGTGAAATCGTTTTCCATTGCCTTCCTATTTCCACTTAAATGGTATTTTGAATTGGGTTAAGACACATGGTTCCAATGCTAATTTGATACAAATATTGTCAACTATAGCACACTTTGCTTTTATGAGGACTTTGGGAAAATACTTTCTTTTTTCCTTTAATTAAGATTCACAATCTGTTCCTCCAGGAGTTTGTTAGAGGTTATATAATTTTAGTATTTTATCTTAAAACTTGCAAAGAATGTATTTGTATGGCTAATTTACTTCCATATATTTATTTTCTCTTACTTATTTCCACAGATTTCCTCACAGTTCTACCTATTAACATACATTTTTTGATCTATATTAGTAAGCCAATACTTCTCAAAATATTTATTTGAAGAAAAAGTCAGATTTGTGGGGATATAAGCCTGGAACCCTCATTTGACTACAGTGCTAACTTAAAAAAAATAGTAATGCCCACAAAAATTCCAAACTTTTATGTCCATAATGATTAATAAATTGAGTATAGTATATATTCAGATATTTTTAATGTCCCCAAGTTCTACTAATAAATGGGTATTAAGTCACCAGATGACCACAGAAGAAGTCATTAATTCATATACAAATAATGTACACCCCATGAACTGGAGAGTGATAAATCAGTGCTATTTAATAAGCTATTTAATTAAATAAATATATTGTAGGATATATGTAGATTAGATAGGTAGATACACACATCTATACATATATGTATAGATATGATAGTTGTATGTATGTTTATATGTGTGTGCATATATATATATATATATATATATATATATGTAAATCACAACTTTATAGCTTACAATAGCACAACTGATTCTAAGCCCATCAGATTATTAACGAGGGTACAATCTGTACATAACTACATGATGGCATTTTTATTTTTGAACAAAGAGTCCTGTGTAGCAAGTTGAATTTTCCAGTTGTCACATAAAGAAATAAGTATCATGGAGTTCCCCTCATGGCGCAGTGGTTAATGAATCCGACTAGGAACCATGAGGTTATGGGTTCGATCCCTGGCCTTGCTCAGTGGGTTGAGGATCCGGCGTTGCGTGAGCTGTGGTGTGGGTTGCAGACGTGGCTCGGGAGGCTCGGATCCCAAGTTGCTGTAGCTCTGGCGTGGGCTCTCGGCTGCAGCTCCGATTAGACCCCTAGCCTGGGAATCTCCATATGCTATGGGAGCGGCCCTAGAAAAGGCAAAAAGACAAAAAAGAAAGGAAGGAGGGAAGGAAGGGAGGGAAGGAGGGAGAGAGAGGGGGGGGGGGGGGAGAGAGAGAGAGAGAAAGATCATGATGTAGGGGAGATTTGAGATGTCAAGTCCTGACCCTGCTACCTAGGAGCATTGCAACTTGGGCAAATCAGTTCTCTTCTGTCTCTGCTTTCCTTTCTATAAATTAGGAATTCTGATCTTCACTGTGTTGCCTCATTGGGTTGTTGTGAGGCTCAAATGAGGTGATGTCTACAGTGGCTGTGAGGACTTTGGGAGCCCTAAAATGCTATCCGTAGGTGATGGTGATATGATAAGTCATTGCTCCAGTGCCCAATAAGTTATAGAGTATGTTACAAAATAAAAAATCTCTATAAGTTTTGCAGGCTACTCAGGGTTGAGGTCAGAACCCTCAGTCACAAAATGTGTATTCTGCCCCAAAGTCTCGCACAGTGTCAAGAAGTACCCTTTTGTAAGATTTGTAACTCTTCTAAGGGACTCCAAGGTAGTGGGGTTTATACAGTGTAGTGTAAACCTCACTGTATCACATTAACCTTGTGTTGCCAGTTGTTGGGCAGAAGCAGTGATAAATGTACAGGTTGGTCTTCTATATAGTTCTATATAGTTGAAGTTGTGGCCTTCAACTCCTTCTTTGTGTTATGTCGACTAGAAATCTTGATGCAGAAATGTTTTTAAAAAGTCAGGGCACTTTATTTATTTATTTATTTTTACTTTTTTTTGACTTAAAAATTTTTTTTTCCATTATAGTTGGTTTGCAATATTCTGTCAATTTCTACTTTACAGCAAAGTGACAAAGTCACACATATGTATACGTTCTTTTTCTCACATTATCCTCCATCATGTTCCATCATAAGTGACTAGATGTAGTTGTGCTATACAGCAGGATTTCATTGCTTATCCACTCCAAATGTAATAATTTGCATCTATTAATCTCAGACTGCCAGTCCATCCCACTGTCTCCTCCTCCCCCTAGGCAACCACAAGTCTGTTCTCCAAGTCCATGAGTTTCTTTTCTGTGGAAGCTTCATTTGTGCCATATATTAAATTCCAGAGATAAGTGATATCATATGGTATTTATCTTTTTCTTTCTGACTTACTTAGTATGAGAGGCCTTCCCACGTGGCTCACAGCATCACTACAGAGCACTTCATTTAGCTTGCATATGTGTTTTTTTTTTTTTTCATGGGGGTAGTATTACTGTGCAAAAATGAGAAATCAGGAGTTCCTGTTGTGTCTCATTGGGTTAAGAACCCGACTCTGAGGATGCAGGCCGATCCCTGGCCTTGTTCAGTGGGTTAAGGATCTGGTGTAGCCACAAGCTGCGGTGTAGTTCACAGATGGCTCGGATCCTGGGTTGCTGTGGCTGTGGCATAGGTGGAAGCTATAGCTTCGATTCGATCCCTAGCCTGGGAAATTCCACATGCCAGAGGTGCAGCTGTAAAAAGAAAAGACATGAAAAATAATTTAAGAAATGTAGTGATATTCTGAAATGACATTCATTTTTAAATTGCCAGTTATAGAGTGGTGAAATTTTTGGCAAATAAGAAGTGCTATTCTAATAACTATAGCTGCTAATTATTGAATACTTGATATATGCCATATATTGTGTTATTTTTACATGCACGATCTTTTTGAATCATTAGCACATTTTAGTGCTGTAAATATTGTTATTAACTCCATCTGAGTATTAATAGATGAGAACGTGAATTTCTGAAAAGAAAAGAAATTTATCTAGGTTGCATGTATCTATCGCAATTTCCCTTTCATTCACTATTTTATGAAAAGCTTTTACCCCTTTTCCTAATTTTTGATGTGTTAATCAGACATAAAGATGTGATTAGTAGGAAGTGCAGTGCAGACAAAGATCTTGGAATGAGATATTTGAAGACCTGGGTCCAGGTCTGAGCTCCCATATATGCAGAGTCATCTTGCAAATGTCACTTGATCTCTTTGAGTTTCAGTTTTCTCATTCATGATGGGAAGATGAGAAAACTTATTCTGAGGGAATTATTGGAAGATTGAATGAGGCACGGTCAGCTGTGTTATAAAATGTTATTATAATTGGACCTGATATCTCTTTTTAATCCCTACTGAGTAAATCTACTTACTTTCCTGGTGAAGAGAGTACTGACATTTATCGAACATCTATTATGTGCCAAGTGGTTTATTTATGCTAATTAACTACAAATTTACAAATTAGGTGTGAGTGTCCAAATATTAGAATAAGTAAACAGAGGTTTTAAAGCAGCTAACTTTCTCACATTGTCCAAAACACAAGGGATAGAGTCCACAGTTTCAGTCTAGACTTAGCTCTTTCTCTCTGCCAGCTGGAGCCAGTTCTCTGAAGTAGTCAAAAGATACCAGTTTGTTCCTCACATGTGTTGACGTTAACATTTTTTTTTTTTTCTGTTTGGATTCTATTCTTGTTTTGTTGTTTTTCTCCTCCATATCTTTTTTTTTTTTTTTTTTAGGGCTGCACACATGCCATGTGGAAGTTCCCACACCAGGGGTCGAATCAGAGCTGTAGCTGCCAGTCTACACTACAGCCACAGCAACGCAGAATCTGAGCCGCGTTTGAGACCTATACCACGGCTCATGGCAACACCGGATCCTTAACCCACTGAGCGGAGGCCAAGAAGCAAATCTGCATCCTCATGGATACTAGTTGGGTTCCTCACCACTGAGCCACAGCAGGAACTCCTTCTCCTCCGTATCTTGCAATGACCATTCCTTCCTGTTCTTCTCCTTACCTTTCTTTTTGGCACAAAAGCTGAGAGGTGCTATTTTGCTTCTCCTAATCATCAGTCACAGTGCCTATTATTTTTCTATCACTCATCACTGTCAGAAATAATTTACATGTATATCTAGGAACAGATTGACTCTTCTAGTAGGATATAAACTCTAAGAGACCAGAACCTTGTCTGTCGTGTTTGCTCCTGCATCCCAGCACTTAGAGTGGGCCTGGCACTATACATGCACCAGCTATAACTGTTGAATAAATGAATAATATTCAGCTGTCTCTTAAAAACTATTTTCAATGTAGACTGAGGCTGATCAAATCATATAAAATGTAACCTTCAGTTTACTGAAGGATTATCAGTATTTTTCATGAATGTCACCTAATTTCCTGAAAGACTTTATTGGCTTGAGTATTGGTGACTAATTTGAATCTTAGCTGAGAGAGGCAAGAGCGCTCAGACAGAAGGTCTCCTTTGGCATCGCAATTGGTGGTTCTTGACTGTGATATAAAGCTCAGCATATAAGATGTGGTACGTGTGAAAGCTCATGAGGAATTTTTGAAGACATTTAAAATGCAAATAGAGTGCTTATATCTTGAGTATATACAGTTTGCAGTCTAATCTTTAAAGTGCAATTTCAAAGAGAAAAGTGAATTTTTAAAAATGGACCATGTGCCTTCATAACCAGCACAAGCTAGTTTTGGGATAGACTCATTAACTGAAGATTTTGTCTACTTTGTTATTGAAAACTCATTACTAAAAAGGGTTGGTTTGAGCTCTCCTTGCTGAAGTGTGTCTGCTATAATCAGAATCCTAATTATGAAAACTTCATTGCTGATGGATCAAGAAATAGGATGGCCATGGATAGGATTTCAGGCTTTTTGTTGAAAATGCAGAATCATTAGTTAAAATAAATATCAGTTGGCTTTTTTTTTTTTTTTGTCTTTTTGCCTTTTCTAGGGCTGCTTCCCGTGGCATATGGAGGTTCCCAGGCTAGAGGTCCAGTTGGAACTGCGGCCGCCAGCCTTTGCCAGAGCCACAGCAACGCAGGATCCAAGCCGCGTCTGTGACCTACACCACAGGTCATGGCAACGCTGGATCCTTAATCCACTGAGCAAGGCCAGGGATCGAACCTGCAACCTCATGGTTCCTAGTCGAATTTGTTAACCACTGAGCCACGACGGGAACTCCTCAGTTGGCTTTTTAACAAATTTAATCTGAATATCATCTATAACAAAAAATTTTACTAAAGTTTAGCAAAGATTTAAAAAAAATAAATCTAATTCTTAAAGGAAGATTCATGAATGCTTTGTGAGAATAATTTCTCTGTTTTGTGTTACTCCTAAATGACACCCAGATGATTTATGTAATTGTGCTTTGGCTTTGATAATATTTCTTGATAACTAGGCATAATCTGCATTAATTGCTATAAATTGCTCTGGTCCCTTGCTGTGAATATTTTTCTTCTGTTAGGTAATTGTTTGCATTCTGTGAATGATGGTTCATTGTCACACTAAATAGTATTTCAGTTCACAGACTTATTTTTCAAGACCTATATTTTGCTTGAAAACTTGTCCTTTCTAAAAAGTTATTTCCATAATAAACAATCCTGAAGGAGTTTTTGTAAAAATCTTCATCCTAAAGCTCTTTAACTTGTTTTGGGGATTATAATACTTTATTAACAGTAACTGATAATAACTACTTTTTCCTTGGTAATGGAGTCATCAAGGAAAGTTACTCCCCCAGGAAACCCTTGTCTGAGTTAAGGAAGCATCTTTGATCTGCGCTCCTTTAAGATACTTACGTCTTCGTAGCACTCACCACTTTGTTTTGAAAAGAATAGCATGTCTTTTTCCACGAATAGTGATTTTCTCAAAGGCAGGTGATCCAAACATGATATCAGCCTGTGTAAACTCAGGTTCCAGCATAGTTATTGGCACATAGTAAGTATTAAATACATAGCTATTGAACTTGAAATCTAGCTGAACACTTTGCTCTTTTCAGTTACATTCTCAGGGCATTTCTGGTCTTGCATTTATTTGCTCTTCAACTCAATGACACTAGTCTATTTGAGGTTAGTGGTTTTACTGCCTCCGCCAGCTTTTCCCATGTAATCTTTCCTCAGTTTTGCTAGTTTTCAGAACCTTTCTCATGGTTGCTGCTTCTAATCTTCTTTGATGCAACAGACCAGATAACTAAGGACATTAAAACAATAAGCTAAATTTTACAGACTGTTAACTTCTCAACAGCTTCTGAACAAAGCTCTATGCTTAGTGTCATGTTAAGCATCAAGATGGTACCAAAACAAAACAAGACAACAACCAAGCAAACGAATGAAAAAACAAGTCCCAGTTACCTCCCAATTTATTTGGCAAGGCAACATGTAAAAAGAACAACTGGAGAATAAGATAACACATATTGAGTATTGAATTGAGTAGTGAAGATGAGGGTAAAGGAAATAAGACAAAGGAAATTAGGGAATCAAGGAAGGTTTAAATTATGGTGGAAGGTCATATAATAGATTTAAACCTTAGAAGTTAAGAGAAACAGATGGGTCGATTGACGGTATTGAAGTAATTTGGAGTAAAAAGTTTAACATAACCAAATAATAGATTTTTCTTATTTTTAGACACAGGAGTCCCTAATTTCTTCTGGGGAATTCCATTTATGATTGACCATAAATTTTCTATTTTAGTGTCATTTTTATATGAGATTCTTGCCTCATCATTTAGAATTGGCCAGAATGTAAATTCTAAAGAAAATATTTTGAAAGTTTAGCATAGGCGATAATGTTTTGTGCAACAGTATTGACTCACACATCATAAGGTTTATGTCTTTGCAATAAGCGGTGACACTTTTATACTTTACAGGTGTCTGCATTATGGCTCAGCTGCAGATGTATAATGCCTTAAAGTTCCTTCTTAGTAGCCAAAACCCTCCTCTGCTCTTGTGGAACAATTATATTGTTTGATCATTGACTGATAAAAAGAAGACTATTTGACAAAAAAAAAAATCAATATGAGGCACACACTCAAAAAATTAACATAAATTTTAAAAATACAAATTATTGCAATTAATAAAATAAGTTCTAAACATAAACAGACACACAAACTTCAAAAACAGACTTATGGTTCCTGAAGGGGAAAGCTAGAGGAGAGGGATGGATTGGGAGTTGGGGATTGGCATATGCATACTATTGTATATCGAGTAGAGGTCAATGGGGACCTGCTATATAGCCCAGGGAACTCTACTCAATATTCTGTAATAAACTATATGGGAAAAGAATCTGAAAAAGAATGGAATGTGTATATGTATAACTGAATCACTTTACGGTACACCTGACACTAACACAACATTGTAAATCAACTATACTCCGATAGAATTTTTTTTAATGAGAATAAAAAGAGGAAAAAAACAAACAAAAACAAGTTCTTTCTTCACTTGGCATTATGGATATGTCCATCCCATCCTCTCATTTGTGCCTTTTTGAGGGCTCTTTAGAAATGCTTCGATGGAAACCTCTGAATGTATTAGTATGCCTAACTGAAACAACCAAAACTCTGGTCATGATTCCAGAAATCGGTCAATTTAGCCAGACTGTAGATCACTCTGAGTAGCTGAAAAAAGAAGAACAGATTTCTGGGTGTCTTAAATTCTCTGTAACTCAGTAACACCAGAGTGCTTAGCACTAGTAACTGTGAATGGAAACTCTTCCAAACTCTTCCAGTGTACCACTGATGCATATTTGACTTGGAGGATTTTATGATTTGGCAAGAACCTTAAGGAGGCTAACATATTGGAGGAAAAAAAAAAAAGAATTCTAATAATTCCATCACAAAATTCACTTCTCTCTGATGGGTGCCAGCAACACATGTGATGGAAGATACAACCAGACATCTGATGACATACCATTTGGAGCCCTGGGAGTAATCCTTTTTCTCCTCAGCTTCTTTAAGTTTGTACTGTAACAAAAGCATCTCTTACTTCAAGTCTTGGTTAAATTATTGCCTCCTTTTGGAAGTCTTCACTTGTGTTAGCAGAATTAATTGCTTCCCAAACCCTCCTACACTGTTGGTGGGAATGTAAACTGGTGAAGCCACTATCAAGACTAGTATGGAGGTTCCTTAAAAAAAAAAAAAAAAAAAAGTAGAGCTACTGTATGATCCTGTAATCCCACTCCTTGGCACATATCCAGAGAAAAACGTAATTCGAAAAGATATACGCACCCCAGTGTTCATAGCAGCACTGTTTACAGTAGCCGAGGCATGGAAGCAACCTAAATGTCCATCAATAGATGAATAAAAGAAGATGTGGTGTGTGTGTATATATATGTGTGTGTATATATATATATAAAGAAATATTACTCAGCCATAAAAAACAATGAAATAATGCCATTTGCAGCAATAGGAATGGACCTAGAGATCATACCAAGTGAAGTAAGCCAGACAAAAAAGACAAGTATCATATGTGGAATCTAAAAAAATAGATATAAACTTATTTACGAAACAAAAACAGACTCACAGCCATAGAGGACAAAAACTCATGGTTAACAAAGGCGAAGGGGAGGAGAGGAGTAAATTAGTTGGGGACCAAAAAAATACACATTACTATATGTAAAATAGATAACCAGTAAGGACCTTACTATATAGCACAAACTATATTCAGTACCTTGTAATAACCTATAACAGAAGAGAATATAAAAAAGAATATATGTATATGTATATGTATGACTGAATTACTTTATTGTATACCTAAAGCTAACACAACATTATAAATCAACTATATTTCAATAAATTAAAAAAAAGCAGTTAATGACTTCCCCCTTTCTAAGTCAGCCACACTATGCTTATATCAGGAAATGGGATATAGTTTGATTTAATTGACTATATATTCACCTCTCCTAGGCTGATCTCTTCAGGGATAGGCACGAGGTTGTGCTCATTTTTATATCTCTGGCACACACTAGATACTCAAACGTTTGTTGTCAGAGTGAATGAGCACGCTTAGTTTTTAGTTGGCTTGATTTTCTCTGGTTATTTCCACTGGAAACAATATAACCTTGAAATAGTTTAGAATCTTACTTAATACTCTCTCAACAGGATATATTTGCAAAGAGGTAATATTTCATTTGCTTCATGCAAGGAATTTTAATTACTAAGGGTATCCATAAAAATAATTATGCTGGTCTGACCTAAAAGGTGGTTCACAGCATGAACATCAAAAATAAAAGTGTAATTAGATTCTAGTACATTTTGCTTATATTAGAAGGGGGTAAGGACATGAAGCAAGAGCTTCAGAATTTAAAAGAATTTCAATTTGTAATAAGAAAGCAATAGTAACAAAACTCTCCTTATGTGATGGATTCTTAGAGAAATGTTTGTTTATTTACATAAACCATTAAAAAAAACAAGAGGAAATTATATATAATGACATTTTCTCAGATTGCCTATTGTCTATAATAAGTTGATGCAGACTTCATAACTCATTGATCTAGAGTGGCTGTTGCCATTAAGAGATTTGCTTGGGATTGTAGTGAAAAGAACACTTGATTTGGAGCTAGGAAGTTTGAATTTCAATAATGGTTTTTCCCATTATGAATTTTAAGGTTATGGCCAATCCCTCTGTTTTTCTGAGGCTCAGATACCTCATCTGTAAAGCAGAGATAATTCCAGTCTCATAGGAATTAATTGCTTACCTATTGCATGGACAAAAAGAGGTGACGTATATTATTTCCCATGTCATAGTGGACCAGTGTATAATGCAAGGCTTAAACAACTCCTTCATTTGCCAGGTCGTGTTAAATCTAAATAGTAAGTAGTGTACTGAAACAGATTGTTATTGTTTCTGTTGTCACCTATCTTTGCATATTGCTTATATCCCCACTCACACATTGGTGGGGCCTAACTGGGGTAGCTTCCAGGCAGTCTATCAAGCTTGGTGAGTTTTAATTCCAGTAACATGTGTAATCTGGTGGAAGCTCAGAGGTCTCTGCATAACCAAGACCAATGAGTTAAAAGTCTAGCTTCCCCGGTAGTTTTCTACGTGGTTTCAGGAGCGCAATTTAAGACTTCCAGCCTGATGATTCTATAACTCTGTGAAAACTGATATATTACAATAGAATCTGTCCAGAGGTGAATGTTTTCTGAGTTATTGGGAACTTGAGATTTGGAGTTTGGTTCTTTTTTGCTCCCTAACTGTACTGATTGGCCATGAAAGTCATGACAAACATTCTCTCCCTGTGGAATGGTAGACAAAAGGCAGTTCTGCAGTGTGACCCAATTTTCAGAAATCCAAATAGATCGATACATTTTTTTCTTCCTTTTTTTTAAACCTCTTTCCGCCCATCATATCATTGGGAAGCCAATTTGCAAAGCTAGTGATATATATTTTTTTAACGATTGTTTTGGAAATTTCCGGCATAAAGATTATTTGAAGGACAGGGTAGGGGACAATTCTAACTGAAGAACATTTCAGCAAAGATCTCAATGCGTTTGAATAACCAGATGTCATGTAACATTTCATTGATCATCCATGATGGGCAAGGTGCCATGAGGTCATCGAGATACCATCGAAGGTAAAAGGCAAGTATTTCATACTTCTTGCTGTCAAGAACTTTCCAGTTTAGAAAGGGTGTTGAAATTCGGGGTCTTGATGCCTCTTTCCCAGGTTCCGACCAGTAGAGAACTTAGGACCACAGTGCAAAGGGAACCAAATTATCAGTTTTAGTATTAGTGGCGGCTTGCGCCTCATGGTTGGAAAAACTGCAAAGCAGAATTCAGCTTTGGCTTGAGACAAAAGTGTGGAGTTATTTCTGGGTCTCTGAATAGGAGCAGAGCTGTGTCAGTAATGTGGTCCTATCTAACCTACTCAGCCTCATGGAAGTTCTCTGGCAGAGCAGGGATGAAAGAAAAAATTAGCAGTCCCATTATCTGTGCCTCAGGTGGAGAACCTGGACGCTTTTTTGGAGGTGTTGACCCTATGGGAATAGAGGGGAAGGAGGAGCCTTAGTCTCCATGAAGCGGGACGTGAAATAGAATTGTGAATTTGACTCCTTTGAATTTAAATAGCCCTTATAGCATGGGCAGAAGTTAAGCTCTATATGTTTCTGTACTTTCCCTGCTCTTCCCTTAGTACCTTACATAAGGCACATCATCAAGAGTCATCAAATTTTGATTAACATCTTCTGTGGGTTAGAAATTAGGAGGATTTTATCCTTACAACTTGAATTTTTATTTTTTTAAATATGTTATTAACTCATACAGTTAGTCTAAGTATATGAAAGGTAAATATACATCATTCTCATACCCAGCAAGATAACTTATTTCTGAAAATAACATCTCAGAACTTCTATACTGGATATTGTGCAATTTATGATAAACTTTTCTACACAACTGAATCCTAAATTGAGAAGCGCTAGTTCCTACATTGGCACTTTTTTCTCTAGTATCTCTATCTTCCATATGTAGATTCTAGAGAAAGTACTAGAAGATACTGTGTATCTTCCATTCTCCATATGCAGAATAATCAGAAAGAGAGAATGTTCTGGGTAAAAGCATCATGCAGTTGAAAGGTCACCTGTTTAGTCATCAGGAACCTTGCTGTATTACCAATTTAGCTTCCAATTTATTCTGGTACTTTGGGAAGTCCTTTAATTCTTATTCAACTAATACTTATGGAATACTCATTTTATTTCAGTTACTGTTCTAGACTCTGCGGTGAGAAAAGCATGAGATATTTCTGCTTTTATGGGGCATAAGTTCTAATTTCCCCCTTTGGGCTTTGGTGTATTTCCCTATTAAAAAAGAAACCCCCCTACTTAATAAAATGAGAGGATAGAAGCTGAAAATCTCTTAGGATCCTTCCATGTTTACATGCCAAAATATTATTCTGATATATAATTCTCATGACAGTTAAGGACCAGAAATTATGGTTGCAAAGTAGGGAATATGCTTTTCCAAGATAACAGCTTAGTTGCATGTATACCTTGGTAATTATATGGGCAGGTATCTTCTTATCACTACCAGCAGGGAAGCCAGTCCCCAGATAGAGACTGTTGTTATTTGTCCTATCTAGGCAAGCTTTGGTTCAGAGCTTTCAATCTGGTTTCTTACTGATTTGCTAAACTAGAAAATGATTCTAACCTTCTAAGGGAGGAACCACTAAAAATGGCAAGATGAGTGATATTAACCTACATTAATGTTGCAGCAAAGTTTGGGATCATCTGCAAACTCTGTTTAATATCATTAGGGAATTTAATGAATGCTGGGTAGCAGTAATCAATCTTCAGAGTCTCATGAGTATATGTTACTAATTTGCATTGTTCTCTGGAACCATCTTACTAACTTTTGGTGGCCTTTACATCAGAAATAAGACTGAACCATAGAGTTCTATTGTAAGCTCAAAAAATAGTATCTCAAGTGACACTGTGACCTAGTTCATGCTGAAAGGAAGTACTGGGTAAATCAAAGCCAGACCTGAGAGAGAACAACCCTAGAATCAATAGATAAACAAATTATTTATTCATGTTTAATTCTAATTATTACTATACTTATAGTCGCTGTTCACAATATGTAACTATATCATAGATATTGTTGTAAATAATATATGTGTAAATAACAATATAATGTCATACATGACATAATCATCATATATAACTAGTGGCGTGAGAATACATAATTTAGTTGTGAATAAATCTCTTTAGTGAAGATGTCAGAGTAGAAATAATGCATGAACTGATTAATGAGAAATGTTGAGGCTCTTATTATCCTGTGTAAATGAGGAAGGACATTCCAGGCTGAGAGAACAGCACTTATAAATGAAAAATACAAATGTGGTATGGGATGACCATTGAAAAGTCAACTGCTAACTTCTGATACCTGGTTCTACATACAGAGAGCTTAGACGTCATTGCTCCTATGCTTGCAACAAGAAAAATCGTTGAACAAATTGAAAATCAACAACTTTTCTTAGATCTATCAGAGTATGGTGGTCACAGGACAAACCACCAACTGAGAACAGTGAAGACGGGAAAATACAGAGTCAGATCATACTGGAGCAGAAGCTACAGCTGGATCCTGGTGGGAATACTTGAAGGGTAATTGACTAATGGCTAGAGACTGAGCACGGACTAGCTTGAGAGAAAAAAATTCCTGGGGACCCTGCTTTGGGGAGGAGAACAAATGTCATGAGTTTTAGTCAGGGGCTCTACCAGATTCTCAGGATGAAGATTAGAGAAAACAGCCCTCTTGCATGTAGCAGGGGAGGGGAAAGTAATCCTACTGAAACACACCCAGAGCATTTGTTCTTGTTGACAAAGGACTGACTTCAAGGCAATATTTTACCAGAGCCTAACCAACATGTTTCACCAGAGCCTAACCAAGAGGGAAGGGAAATGTCCAACTCCAGTTCCCTCTAGCCTTTCCGAGTTATATAAGGCTATAGCAGAGGGAGGCTGAGAAGTACTTGTGTTGGTTACAGTCCAAGGGCACAGAGCCACAAAAGGACTGAGAGATGACCATAGAAATAAATGTTTTCCTGCCCTACCTCCCACTACATCTTAACCACTTACCACTGTATCTACAGAGCTTCTGTGGTATTACAGCTGTAAAGAACTAAAAGTTTATACTCTATTTAAGAAGGAGCCTCTGGGGAAAACCAAAGACAACAGAGGAGACAAAAACAAGAGTAGAGGCAGTTTTAGCCTCTGACATTTACATCTATAGCAAAGACTAAACACAGTCTAACTCCTAGCCAAATAAATATAAATTTTCACACTAAAGGTGTGCTCCTTTTACCTGTTACATTATGTCTGCCGTTTGACAAAAATTTCTAGGCATGCTAAAAGGCAAAAAGCATAAAGGAGATGAATCAAGCATCAAAAACAGATTCAGGTATGGCAGAAATTTTGGAATTATTAGGATCGAATTTTAACAAAAATATGCTTAATATGAGGAGGACTTTGGTGTAAAAATGGAGCGAATGTAACAACAGATGGATCATGAGCAGAAAAATCTAAGGAAAAAAATCAATAGGAAGTGCTAGATATCAAAAACACTAACAGAAATGAAGACTGCCTTTGATGAGCTCAGTAGTAGACTGGACTTAGCTAAGGAAGAATCACGAAGCTTGAATATACGAAGGTAGAAATTCCTCAAAGCAAACATATGTAGAAAAAAAAAAGGATAGGATATTCAAGAATGCTGAGACAGTTATAAAAGTATAGCATAAGTGTAATTGGAAAGCCAGAATGAGAAGATAGAAAGAATGAAACATTAGAAATATGTGAAGCAGTAATCTCTGAGAATTTCCTAAAATTAATGATAGGCACCAAACCACAGATCCTTAAGTTCAGAAAACACCAATCATGGAGATGCTAAAAAGTCTACACTGAGACATATCATATTCAAATTGTAGAAAATTGAAGAAAAAGAGACTATCTTGAAAGAATCTAGAGATAGGAGGGGTGGTTGTGGTGGAGGAACACCTTATCTACAGAGTAATAAGGAAAATGATTAATTGTAATTATCTTCAGAAAACATATAAGCAAGACGATAGTAGAGTAAGAGATGTAAAGTTTTTTTTTTCTTTTTTTTTAAAGCTACCAACTTGGAATTCTGTATCCAGCAAAATTATCTTTCAAAATTGAAGGAGAAATAGAGATTTTCTCAGACAAATGAAAACTGAGGACATTTGTCGCCAGTAAACTTGCCTTGCAAGAAATGTTAAAAAATTTTTTTTCAGGGAGGAGGAAAATAATAAAGGTCAGAAACTTGGATCTGTATTAATAAAGAGTGTTAGAGAAGGAATAAATGAAGGTAAAACAAGATACTTTATTTTTCTTATCTTAATTTATCTGTTTTTTCAAATTAATAGTAGCAACAGTATGTTTCGTGATTAGAACTTAAAGAGAAATGAGTGACATCAGTGTTATAAGGGGTGGAAGGGAGGAATTGACAACACCTTGTTATAAGGTAGTCGCACTACCTATAAAGCAGTGTAGTATTGTTTGAGAGTGGACTTGGATAGTTTTATATTGCAAACTCCAGGGAAACTTCTAATTTTTTTTTTCTTTAAAAAGAAATGTAATTGATATTCTAAGAGAGGAGAGAAAAATGCATTGCTCTGGAGCTTCTATATTTGACACAATAAATGGACCCAGAGCTACTTGAAAATTGCAATAAAAACAGGGATATAGTCATTTACTCACTGATTGTTTAGTTTGGCAGCACAGCAAATGTAGCTTTTCTTAAAGGAAATTTTATTTCTCTCTTTTTTTTTTTTTTTGCTTTTTAGGGCCCTACCCTTGGCATGTGGAAAGTTCCCAGGCTAGAGGTTGAGTCTGAGCTATAGCCACCAGCCTACACCAGAGCCACAGCAATGTGGGATCCGAGCTGCATCTGCAACCTACACCACAGCTCACGGCAACGCCGGATCGTTAACTCACTGAGCGAGGCCAGGGATCAAACCTGCAACCTCATAGTTCCTAGTTGGATTCGTTTCTACTGCACCAAGATGGGAACTCCCTTAAAGGAAATTTTCAAATAGCATCTTCTAAGGGGAGTGTTAAAAGATGACACACCGCAAGAAAGAATCCACAACAAAAAATAACTATTATTATGAATTATTTTTTGCCCTTTACAACAATAAATGGGACTATATATTTAAGAGTTTGGTAATTTGTACTTTTTCTTTGTTTAGATTTAGTTTATTCATTCATTCATTTGTAAAAAAATAATGTATTGAACACCTATTCCAAATATCTATCTAGATACTAGAGATAAATCTTAGAACAAATGGAGCTTATACTCTTATGAATTAATTGGATAATTATTCATAAATATTTAGCAGTGACAGGTCCAAGCATAAGTGTTGAAAACATAATTCCATAATAATTTAAAATACATATTTTATTCATTAACCCTTTATTAAAAGTGTCATATACCCACTTATTAATGTTCTTAAAGCAGGTAAAGAAGAGACTTATAGTAAATGAATAAGTAAAAGTTTCTTGGGTCTGCCATGCCATTCAGCTGAGTTCAGGTTTTTTGTTTTTTTAATGTTTGCTGTTATTGGAGATTTATGGAAACAGCTCTGTGTGAAACCTCTGAGTAGACAGTCATTCTCTTACCAACCAGCATCTGCAGTGTCGTCAGAAAGCCGTGACAGAATGTGTGGGGACTGGAAACCCTAAGCCTTTTCACCTAAGGATTGCATAAGGAGTCTAGGGAATAGATTTGGAAGGGCTGAAGTCACATCTCTGTGGTGTTTTTCACCCAGAGGACTACCCCTAATCCCTCTACTGCAGTCTTGTGAGATCTCTGAAACCTGGTTTCCCCCGTGTTGCTAATTGCCCGGGTTGAGATCACGTGCTTCCTGTAGCAGGCATGGGGATCTCTGTGAAGTCATTACACGGATGCTCTGTTTGATCAAGGAAATCTCAGAGGTGTTAGGAAATGACAGTTTATTGCCAGGCCACAGTATCTCCATACCATGTGCAGTGAGTTGAATAGTGTTCTTGAAATTCATGTGCACCTTGAACCTGAGAATGTGGCCTTATTTGGAAATAGGCTCTTGGCAGAGCTAATTAGTTAAGACTCTTAAGATGCTACCATACTTGATTTAGAGTGGGCCCTGCATCCAGTATCTCATGCCTTTGAAGAAAAGGAGAGGATGCAGAGACACGTAAGGCATTAGACCACAAGAAGACAGGCAAAATGGAGTGGTGAGGCTCTGAGCCAAGGACCACCAAGGATTGTTGGGAACCTCCCCCCTGCCAGATGAGCAAACGGCAAGAATTCTTCCTTAAAACTTTCAGAAGGAACATGGCCCTCTAGATATATTGATTTCAGATTTCTAGCCTCCAGCACTGTGAAAGGATGAATGTCTGTTGTGTTAAGTCACTCAGTTTGTGGTGATTTGTTTCTGCAGCCCCGGGAGACTAATACACCCACACACACAGAATGTGAGAAACTGTAGAAAATATAAGGAAAACCTGCAACCAAATTCTGAGACCTCATAGTTCAGTGCGGTCAATACTAAATTGGAAAAAGAAAAAGAAAAAAACCTTTTCTTAAAAGCAGAATCTTCCCAAATTCTTTTTGGAATGAAAAGAATTCAAAAATAAATAAACCTTAAAAGGCACATACATCTTTATACTTTTCATAGAAAACTTGAATGAAATCTACCTGTTGTATCACTTCTAAGCAGAAAACATTTTGACTAAACATTAGACTATTTCAGCATATATGATCATCTGCACCCTTTTGCTGTTGGTTTTATTCTCTACCCATCAGTGGTCTGGGTCAGAGCCTAGTGCATCACATCACTAATTGATTGACTTTGAGTGAATTACACCTTCTGCTCCAGCTTTCTCATTTGTCAGATGGGTTGATAATAGTTGCTGGTTATAGGATTATGAGGATTAAATGAATCAATAAACGAAGAGCATTCAGAGCAGTATGTGGCACATAGAAAGTTCCTAAAACATGCTGGATATTACAAGTTTCTGCTCAGCTAAAGCTTTGTTTTGGAGAGGCTTTAGTAGTATAACTACTGACTTGAAAATAAAGTCAGAATTTAGAACATGGCAGGTAATGAAATTCTGAGCAGTAGTATTCTCTAATCACGAATACTATCATTAAAATATATGGGGAGAAATTAAAATATTGAACTATTTTCTAATCTTTTAACTAGCAAGTAAAAAAGCTAAATACCATGTTTCAAAATTTAAACTCTGAATTCTTGTTGCATTTCTTATTTAATGCTAAGCTATGACAAGGAAATAAATGTGTTATCTGCTCCATTAACTAAAATTTGTTAGAAAAAAAAGTCATTACATTTGCAAAGTAGAATTCACAAAACAAGCTGCCAAAACAGCTGTGCTGTTCTAAAAATAATAATAATGAATCTAAGTATAACCCCCTCACATTCTCTTAAAAAATTGCATTTAGGCTTCTTCGATCTTTGAAATTATTTTACATTTTCATCTGGTTGTCATATTTTTAAAGATATTTTTTGATTGCATATTCTGTTAAGATATAATTTTTCAAAAGAAGTTCTCTTAGGTAAATGTAAATTTTGCAAGTGTCTCATCAGCCACATCAGTCAGACACTGAGCTAAATTGTTTGCATAATTTAATATTCATGTACTTGCCCACCGCATACATATTCTTTCAGAGCAGGAAATCAAATCCAAAACTGTAAGCGACCCTTGGAGACTCTCCAGTCCACTCCCCTAATTTAGTAGATGTGGAAACTCAAACCCAGAGAAGGGAAATTATTTAGTGCACACCACACAGCAAGGTAGTGACAGACCTGCTGTGCCCTCTTCTTTCTTTTTTTACCTTTTGCTTTATTCTTTATGATACAGTTGAATCCTTACTAATTGACGAAGGGGAAGCCCATTCAGAGTCGCTGTTTCAGATTAGACTTTCTGCTGTTTCTCTAGGTCACACACCCAGTGCTTAGGACTGTGGGCTCTGGAGCCGGGCTGATTGAGTTTATCAGCGTCCTACTTGCTGGCTATGCACTTTAATGATTCTGGACTTCAGTTTTTCTCATCCATAAGATGAGGACTGTAATAATGACTATCTCATGATATGAGGATTAAATGAGATTATATAAAATACTTGGAAGAGTGTCCACATGTAGTCATTCGATTAAAGTGAGCTGTTATTTGTCTTGCAGGATCTCCTTCAGGCTTGGTTTTCTCAACTATGAAATGAGAGGCACATTTACTTCACAGAGTTACTGCCAGGATTAAATTAAATTCTCTATGGAAATGTATGATGCATAATAGAAATACATGTGAACTCATACATTAAACAAGCATGATTTATAAGAGAAAATCAAAATAGAATTTGATTTTTTTTCACTGTCCTTTAAAATGTATATGCAGGGGAGATTTTTTTCCCCATATGCCTGGATCACACCCATCACTTTTCTTTAAGTTGTATAACTCTTACTCATTTAATAAATTAATATTGTCCAGTCCAATAAAATATAAGCACTTCCTTATTCAGAGGTTATCCGTTCCCCACTCCTCCCCTGAGTCAGGCCCTATCTGGGCTATGAGTACAGGAGGCTACCTAATTTTGCACTCACCTCCACAGCCCAGGCTCCAGCCACTATGACTGATCCCTTCAGGGCTCCTTAGAGAAGAGAGAGGGAGGGGCAGGAAGGGAGGCAGAGAATTCTTAATCGGTGCTGCCATAAGAAGGTATTTATTTGGGGGTGACTCCCCTTCTACTGTGTTTTTTTTTTTCATGGATTTTTTAAGAAACCTACCCTACTGGGCTCTGCAACTGCAGTTCCCTCGGGTCAGTGATGGTTTCAAATCTTCAGACCACTCCACTCCCATCAGCTGCTCATTTTCCAGTTTCTACTCTATATAGACTTTTTATGTTGGAGACCCATTACCTGCCCATCTTATCCTCTTAGTTGGAATTAAAATGACTCTAGGTTTGCTCTTTTTACCATGTGGCCCACACCTGGTCTGTAAGGTACACTCAGTGTCCTTTGCCTTGACCAACTTTGGGAATGCAGGTCAGTCCAAATATAACCAGTCAGCTCTTCTCCCTTGCTCTCTAACTTTTCCAGGGATGTGGGGGTAGGGAGGAGGGGGATGTATTTGACATTGGCCTCCTGTGGTCCCCAATATGGTGAGAAGATCAAGGTCTCTTAATGGTTCTACTGAAGACCCTTCTCTAGATTTGAGATGAAGAAGTTATCAAGCCTTATCCCATCCTTAAATTTTCTCTACCTTCCGTATGGAATTTAGAGTAGTATGAGCAGTTTTCACATTACCTATTTTAAAATTTCCATATTGTTACCATCCTACTTTAGAATTCCCATCTATTGTATCCTGAGGCCTTAATTAAAATTTGCAGTTTTTAGGAGTTCCCATCGTGGTGCAGCGGAAACGAATCCGACTAGGAACCCTGAGGTTGTGGGTTCGATCCCTGGCCTCGCTCAGTGGGTTGAGGATTCGGCGTTGCCATGAGCCATGGTATAGGTCACAGACGTGGCTCAGCTCCCACGTTGCTGTGGCTGTGGTGTAGGCTGGTGTCTACAGCTCCGATTGGACCCTTAGCCTGGGAACCTCCATATGCCAAGGGTGTGGCCCAAAAGAAAGACAAAAAAAAAAAAATTGCAGTTTTTAAAAATCCTGTTAACTAATAATGACTATTCAATCAATATTGGTTAACAAATGGATAGTTTTCAGTTTTCTAAGAACTGACCGAGGTAAATATGCAGTTCATAGATAAGCTGAAGTGTTTATCACAGATCAGACCACGAAGGTGGAAATGTGTGTGTATGGAGTGGGTTGGGGGAGAATAGTCAGATCCCATTAAAAGGCCGGGCAGCAGGCAGGCTCTACTGCTCTGAACACATGTGAGGAGGGAAGGAGTTTAAAAACTCAAGGAAACAGTAGTAAGTACTCAAGCGCAGTCAGAGCTTCTACAAGCAACACTCTTGGTTACTCACAATCAGTAAAATGTTTTCCTCTCTTAAATAAAAAGAATGTAGATTTTAGGAGTTCTTAGCACAAACACACACAAATGGTAACTGTTTGAAGAGGTAATATTTTAATAACCAAGCCAGTTAAATGATCTGTAACTTTTAGTGATTTCCCAGAGAACAAGAAATTGCCTGATATTCATATCTCTCCACATTGTGTCCCCAAATTACCTTTCCAGTTGTTCTTCTGACTCTTAAGCTTTACTTAAATTTTACTTAAGGGTAGTCAACCATTGAGGAAATTCTCCATTCTTTTTCTATTGTATTTTTCTGTATCCCTCCTATCACCCTTTCAAGATCCCATTCAGAAAACACTGCCATTAGAAGTCTTTTCCAGGAGATCCCGTTGTGGCGCAGTGGTTAATGAATCTGACTAGGAACCATGAGGTTGCGGGTTCGATCCCTGCCCTTGCTCAGTGGGTTAAGGATCCGGTGTTGCCGTGACTGTGCTGTAGGTTGCAGACACAGCTCGGATCCCATGTTGCTGTGGCTCTGGCGTAGGCCAGCAGCTACAGCTCTGATTCGACCCCTAGCCTGGGAACCTCCATATGCTGCGGGAGCGGCTCTAGAAAAAGCAAAAAGCCAAAAAAAAAAAAAAAAAGTCTTTTCCAGTTCCTCCAGGCAGATATATTCCAACTTTCTCTTTCACATGTCTGTACAATAATGCCTGCACCCTATGAAAGCTCTGGTGTCAGGTTCCGAATCAAAGAAATCAGATACTAATCATCTTTAAAACAGTGATATTCAGCTTCATTGCCATGTTAATCAACGGATCAATTTTCACTTTTTAAGGTGTATTTTCCTATTAAAAAAAAAAAAATCAAAGGACAATGCCCTAGGCCATTCAGGCATCTTTAAAAAAATATCTTGGAGTTCCCGTCGTGGCGCAGTGGAAACGAGGCCAACTAGAACCATGAGGTTGCAGGTTTGATCCCTGGCCTCACTCACTGATTAGACCCCTAGTCTGGAAATCTGCATATTTCTTGGGAGCAGCCCTAAGAAAGAGAAGGAAGGAAGGAAGGAAGGAAGGAAGGAAGGAAGGAAGGAAAGAAAAGAAAAGAAAAAAGTCTCAACTGTAGACTTAGTACTGATAGCCCCATTGGAAAAAAGAACGTGAAGCCTTCCATAGCGACTGATATGAAGGGAACAGAGTTTTTCCAGAAATGGTCTATGTTTCAAGCAATTTTATTTCTTTAGGGTCAAACTGTGTCCCTGGTACATCCCTGATTGGAAGTCAGTCATGCCAATTTGAGCAAATGCTTCAAGTATTTACATGTTATTGTCCTTGACTTGAGAAAAGCCACTTAGACAATTAGATTACCAGCTGTAAGTGGAAGCCAGCTCTTTGTTATTCTTTCTCTCTTTCTCTTCCCCCCTCCCTCCCTTCCTCCCACCCTCCCTCCTTTCCTCCCTTCCTTCTTTCCTTTCTTCCTTTCTCCCGTCCTTCCTTCCTCTCTCTCTCTCTTTTGTTTCTGTCTTTTTAAGACCACACCTGCAGCATGTGGAGGTTCCCAGGCTAGGGGTCGCATCGGAGCTGTAGTCTACGCCACAGCCACAGCAAGGCAGGATCCAAGACACGTTTGTAACCTACACCACAGCTCATGGCAACGCCAGATCCTAAACCCACTGAGCGAGGCCAGGGATGGAACCCGAGTCCTCATGGATACTAATTGGGTTCGTTAGCCACTGAGCCACAACAGGAACTCTCTCTCTCTCTCTTTTTCTCTCTCTCTCTCTCTCTGCTCAGAGCAAGTACTTAAACCTTGACTATCTTAACTACCACAAGTTGTTTTTCATTTTTTTTTTAATGGTTTGCCACTAGGGTAAGCACCTCCCAGTTTTTAATTACTAAGCAGCTTGTCTGAAGTGAATTAAGAGTTACACTTTGGAGTTCCCATCGTGGCACAGTGGTTAACGAACCCGACTAGGAACCATGAGGTTGCGGGTTCCATCCCTGGCCTTGCTCAGTGGGTTAAGGATCCGGCGTTGCCATGAGCTGTGGTATAGGTGGCAGACGCGGCTCGGATCCCGCATTGCTGTGGCTCTGGCGTAGGCTGGCATCTACAGCTCCGATGAGACCCCTAGCCTGGGAACCTCCATATGCCGCAAGAAATGGCAAAAAGACCAAAAAAAAAAAGTGTTACACTTTGGAAGATCGTGACGTATATATAAACAGTTGGCAAATGTGAAGTATTTTGAGTTTTACCAAGTCATTTGTGTTTGATATGGTTTACTGTACACATTTTATTGACATATGTACTTGTCACTGAATTCCTCACTAAAGTATTTTGGTTAAGTGTGCTTACTGGAATAGTATGTTATTTTACAGAGGTTGTTGTATTGGGGAATTTTTACTCTGTTCTGTCTAGATAGGTAAAAATGCATGGGGGAGTTCCCGTCATGGCGCAGTGGTTAACGAATCCGACTAGGAACCATGAGGTTGCGGGTTCGGTCCCTGCCCTTGCTCAGTGGGTTAACGATCCGGCGTTGCCGTGAGTTGTGGTGTAGGTTGCAGACGCAGCTCGGATCCTACGTTGCTGTGGCTCTGGCGTAGGCTGGTTGCTACAGCTCCGATTGGACCCCTAGCCTGGGAATCTCCATATGCCTCGGGAGCGGCCCAAGAAATAGCAAAAAGACAAAAAAAAAAAAAAAAATGTATGGGGAAGCTTTACCTGATAATTTCATCATCTTTCTGGAGATAGAAAATTATCCTTATGAACTTCATTTTCTGCTATTTTCTCAGGTTTAACTTCCAAAAATAAAGTATAGAAGTGTTTATATGATGTCACAAAAGGTACTTAGGATATATTAACCTTGAGGCATCTATTTGGGGTTTCATGTTTGTAATTGTCTTCCTCAGCCTGTGTAATTATCTGGCTAATGGTGATCAATCATTATGATGCTGATGACAGGCATTTTTCATTGTTTCCAGTTTTACTTTTTTTTAATCACTTACTTGACATTCCTGAAGACTCCAATCCTTGGATCAGGCCACCGAGCAGGAAGGGCATAGGCAGCAAGTGGACAAACCAATCTCTGAGCTTGCTGGGTCTCAAGGCTGTACTCAGAGATTGAATCCTGTCATCTATTATTTTTGCTAGCTTTTTTAAAGAAAAAGTTTTATGGTCATGGAGGTAGATTTTTCAAAGTCCGACACCTTTACTGTCAGAAATACATTCATTCATTTAACATTTCCTGAGGGCTGACCATTGTGCAAAGTCTTGTAAAAGAATACTTCACAGGTATTTTTGACTTGAGAATGCTTGCTGTCCAGCCACAGACATGGACCACAAACAACCAATCATGTTTATTCCAGGAGCTTAAATCTGAGTGCAGCATGTGCTACTGATGAGGTTCAACTCTAAGTACAGCCAGCATGCCTGACTCTCTGAGAGCCTCCAAAGTCACCTATGTTGAGAACCCACCATCAGCCCAAGTGAAGCCTGTTTCTTTTTTTCTTTCTTTCTTTTTTTTTTTTTAATCAGGTATTTTGTGACGTTTTCCTGTTTCTCCTTATCTTTGTGTGTTTTACATATTTGCCCTGTTCCTTTGGAGCTTTTGAATGTCAGGAACAGCGGTGTCTTTCAACCGTCCGTATCTATAAACAGAGTGCTTGGGGCAAATGTTTGCATGAATTTTCCCATTAATTCATGTATATAACAGTGCGAGTGGTTCAATAGCTTTGTTAGAAGAGGAGATTGATATTCTTAGGAAAAAAGAAAATCCCTTCCTAGAGAATTCTTCCTTGCACTGCACAAAAGTGATAAAGCTAACTTACTCCTTAGTTTGTGCAATGCATGGCCCTGTTCACTTTACCCACTCTTTTCCTGCCCTGAGTTCAATCGAGAGAAACTGGTTTTTAAATTGTATTCCTCACTGCTCACCCAAGAGTGCTTTGTAAAAGAGATGGTAATTGAGATAGATGTTATTGTCCCCTTAAAATAAAGTGCACAGGAGTTTGTCTGTAAAACAGAGTATGAAAGTGATGCTGTGTCAAGTTTATCAAGTCACAAGTCAGAGGGACCTTCCTGTCTTATCCATGAATATGTTTGCAATGGTTGTCATCAATTGAGCTCTTCTTGGGCCCTCCCTGTGATGGAGAACTCTCTCTCTCTTTTAGTGTGCAGATTCTCTGGCACACAGAAAAAAAATCAAGCAACTTGGAGCTCTGTGACAAGTATACCATAAATATCTAGCCTCATTTACATATAATTTCTTCTTTATCATACTCAAAGAGCAAAAGACCACTTAAGCCAGTAGCAAGCATCTTGTAAATACACACAGTCCCATTTTATCCACCATTGAGGGTTTATATCTAGTTAGTGGAGTGGTTTGTCACTTTATGATAATTAAGTTCAATTTTCTATGTCTACAATCATGCAGCAATATTTCTTAGATTACATTGTGACATAGCAATTGTGGAGACTCTGACTGTGGATACACAGAACCTCCCTGCAGCCCTTTCCATGTATGAAAGGGTACAAAGGTAGACTTGGCTGCTGCAAAAGAAATGGACCCTCTGGGAAGCTTTGGCTGCTGCAAAAGAAATGGACCCTCTGGGAAGCTTTGGCTGCTGCAAAAGAGGCAGTGACAGTTACTGAAAATTCCTGGAGTAAATTGTGTTTGTGTGATTTTTTTTTTTTTCCATTTTATGTTTGTCCGTGTGTGATTATCTCATTTTCAGATGGCTCCAAGGAACTTGGGCCAGGAACTTTTTTAAGCACACTCTGAATTTTCTAGGACTTGTTCTCATGTTTATTAGTGATTTCTAATAACATCACTGAAAGGAAAGTCAGTATTTTTCTCTCTCAAACCATCTAGAAAATTCTTGACTTAGGAGAAGAGAAACGAGTTGGGCCAGGTCAGATTCCAGACCAGGGATCATTCTCAGATGAGCAATTTTTTAAAGCCAATTTAAGGGATTTGCCTAAACTGAGTAGTGGTTGTTAGCCTGAAAAAACTAACTCCTTGGATAGTTCTCTTCACAATCTCTCAAAACAGATGTCCTTGGCCACTGTTTCTTTTCCTTGGAACATAGTGAAAGTCTTTCTGGTTCCTGCATTAAATTACTCTCATGTTTGTTTCTAGAGCATCCAACACCTGATCATATNNGGGGGGNNGGTTNAANGGNGNNNGGTGGAACTATGGGGGGGTNGGGGGGGGGGGTTNCGNCTTAANGCATAATAAAAAAGACAAGTTGTTNTNCCACGCCTCTTTGGGNNTTTTAGTTGGCACAAGGCTAAAATGGGGGTGCGTTCGAAGTGAATTTTTCAATATCAAGCAACATTTCATTGCCAGACTATTTCCAACTGAGGTAAAGCTGTTTTCCTTTTGGAAAATTTTTCCGTGCATGCTTTTTAGATAAATTAGAGTCAACTTAAGTAGTAAACTAATTAAGATTGTCCTGACATGGTGTCAAGGAAAAATATGTGCAAGATACATGAACAAATAGGAAATAGCTGAAGTCAGCAATGATTCTAATTAAAATTGAGATGCTGTTGCACCTCTCTTGGCCTCACTCACTTCATCTGTAACATGGGGAAGGAGAAGAAAAGGAACAAGGGAATCTTCAAGCTCTGCTCTAGGTGTAGGAACCTATGAACCTAAAATAAAATGCTAACTAGGCTGGAAAGAAAAACTGAGTAGTGAGTGCAGCCAGCCTTGTTCTAGTCATCCACCTTAACATTTCACCCAAGGCTAGCATTTCATACCAGACATAGATCAGATCAGATATCTTCCATATTTGACATTTCTTACCTTTTTTTTTTTTTTTTTTTTTTTTTTTGCACGGTTTTGGGAAGCATAGGGGTCAGGGTAAGAAAAAATAGTACTGTCTAAAAATACCAAGTAGCTTTCTGAAAGCAGCAAGTAGATGGAGGTTGGGTGCACACACTGCAGTTCTTCAGAAGCATGCCACAGAATAGAGAAAGCCCACCTGAGTAGTGATTGCTTTGGGTGTTAGTGCATAAAGTTCAGGAAAGAAGGAGAAAAGCTAAATCTTGTAAGTGGCTATTAAAAGACACAAGTAACATTCCTTGTCAATCTGGAAAGGTGAGGAAAAAAGACAGTCTAGCTGTTTGTGAGATCTAACTGTTCCCTTTTCTTCTCTCTCTCGAACAGTGAAAATGAAGTAATTGTATCGTGTACTCTTAGGCCAAGAAAGCTTAGGAATAAAACCATCAAGATCCTGATGGAATGAAGGGTATTTTCTTGGTTGATGACCAGAATGATTCATATGTAAAAAGCCAACTATATGTACTGACTGAGGATTTATCAAGTCACTTTCCTAGAGATGAAAGGTTTGTTTCCTGACTCTAGAAAATAGCAGTGCTAAAGAGACCAATCAAGAAAAAACTGGAAATTACTCATGTTTTAGAACACAAAGATATTTAAGTCATAATGAAAATGAGAATACTAATCAAGGAGGAATGAAAACACTTGCTATGTAGTAGTATTTTTTTTCTTCTCCAGTTTAATCTAGCAAAGAGAGTAGACCCACAAGATATATATGTTAGACATTAAAAACAAAACTTCAACATAGTAGGCCAAATAAACTCTCAAATTATTTTCCCCTTATGTGTACACTAACTCTTGTAGCACATTTACATGCCAGGATACAAATGTAGACTGCAGTGTCAGTAAGTGTTTGGTGAGGTAAAGCTAATTCTACCAGCAATATGCTAAGTGATCTTAAGTATGTCATCAAGACATACTCCCGGGGGAGAGAGGACAAGATGGCGGAGGAGTAGGGGGACACGCTCGCCCTCTCCCACAAACACAACAAAAAAAGCACATCTACAGAATAAATGACTCACACAGAACAGCAACCAATCGCTGGCAGAGGAACCTAAACTCCAATAACGGCAAGAAGTTCGTGAAGAAGAAGAACTAGGACTGAGGAAACCGCAATCAGAGAGCAGTCACTCAAATAAGCCAGCATACAGATTTAATATAAAATTAAAAAGAAAAAATAAAAAAGAGTCATCAAAACCATAAAATGTGGGCAAGGGATGTTAGGAGGTAAATAACCCCTTTTGTTTGTATGTATGTCTCTCTTCTTAATTTTAATATAGTAATGAAGTGTTTGAACTTACAGGACCATCAGGCTAAAACACACAATTATGGGAAGGGGTTAGCATACTTAAAAAACAGGGCAACCACAAGCCAAAACCAAATATTGCATTTGCAAAAAATGAAAAAAAAAATACATTCAAGCAGATAATAACAGAAGACCATCCAACCAAAAAAAAAAAAAAAAAAAAAAAAAAAGAAAGGAAGAATGGATAACCATAGAATCAACTGGAACACGAGGTTCAAATGGCAATAAATAATCATCTATCAATTATCACCTTAAATGTCAATGGACTGAATGCCCCAATCAAAAGACACAGAGTGGCTGAGTAGATAAAAAGGCAAAAACCTTCAATATGCTGCCTACAAGAAACTCACCTTAGGACAAAAGATATATACATAGATTGAAAGTGAAAGGGTGGGGAAAAATATTTCACGCCAATAGACATGACAGAAAAGCAGGAGTCGCAACGCTCGTATCAGACAAAATAGACTTTAAAACAAAAGACATAAAGAAAGACAAAGAAGGACACTATTTAATGATTAAGGGATCCATCCAAGGAGAGGATGTTACTATCATCAACATATATGCCCCAAATATAGGAGCACCCAGATACATACAACAAATATTAACAGACATAAAGGGAGATATTGATGAGAATACAATCATAGTAGGAGACCTAAATACCCCCCTCACATCAATGGACAGATCCTCTAGACAGAAAACCAATAAAGCAACAGAGGTCCTAAAGGAAACAATAGAAAAGTTAGACTTAATTGATATCTTCAGGACACTACATCCAAAAAAATCAGAATACGCATTCTTCTCAAATGCTCATGGAACATTCTCAAGAATCGACCACATATTGGGACACAAAGCGAATCTCAATAAATTTAGGAGCGTAGAAATTATCTCAAGTATCTTCTCTGACCACAATGCCATGAAATTAGAAATCAACCATGGGAAAAGCAAAGAGAAAAAACCTACTCCATGGAGACTAAACAACATGCTACTAAAAAACCAATGGGTCAATGAGGAAATCAAGAAGGAAATTAAAAACTACCTTGAAACAAATGATAATGAAGACACAACCTCTCAAAATCTATGGGATGCTGCGAAAGCAGTGCTCAGAGGAATTTATAGCAATACAGGCCTTTCTCAAAAAAGAAGAAAGATCCNCAATTGACAACTTAACCCCTCCACTAATGAATTAGAANAAGAGAAAACAAAAGTCTAAAGCAGCAGAAGGAANGAATTATNANGATCAANNNNNNNNNNNNNNNNNNNNNNNNNNNNNNNNNNNNNNNNNNNNNNNNNNNNNNNNNNNNNNNNNNNNNNNNNNNNNNNNNNNNNNNNNNNNNNNNNNNNGATCAAAAGAGGAGACTTTCCTTATATTAAATCTGAATACTACAGAGGGTTACATTTAGCCCTGAGATGATTTCAACCAGAATCCCAGGCAGAAACTAGAGGATATGCTGTACAGACTTCAGGAGAGCAGTTTAGAAGATTATGTGGGAGTTAAAATAAATGCACATATCCTATTATATATCAACAAGATATGTGCTCAGAGAAGACGCCCGCACACCACTTAAGTGTCCTGGTTTAAATTTTTCCACCAACAAAGTAGCTTTGAATAAAAGAGAAAAAAGCTAGCAATAGTACAGTGACTGCCACGCACTGTAGTTAAATGGCAAGAATTGTTTTGCAGAAAATGAATTTTTCATGAATGTTCTTTTAAAAAATGTCTTGCCGGTATTTTTTGTCTTTGATGTGGCCAGGTTAAAAAAAAAAAAAAAAAAAAAAGAGTACTTCTTATTGAAATTTTGTGATTGATCTTTTGCTCTCTGAAACAATTTGAAAAACATTTATTAAACTCTGCTTTGTGCCAAATAGCTGAACAAACTGCATTCTGGCCTTTAAGGATCACATAATCCAATAGAAGAGATTAGTGCAAAAAGAGACAAAATAATGTAAAAAGTTGAATAATCAATTTATACCTAAAGGTACAAAACTAACATGATTCCCTCTGGGAGGAATCACATAATTTACCTACACTGTCTATATTTTTTTCTTAAAAACCAGATGACCCCTGGAGTTCCCTTCATTTCTCAGCGGTTAATAAACCCAACTAGCATCCATGAGGATGCAGGTTCTATTCTTGGCCTCCATCAGTGGGTTAAGGATCTGGCATTACCGTGAGCTGTGGTGTAGGTCACAGACTCCGCTAGGATCCCGTGTTGCTGTGGCTATGGTGTAGGCCGACGGCTACAACTTCCATTTGACCCTTAGCCTGGGAACCTCCATGTGCCACAGGTGCAGCCCTAAAAAAACAAGAGGAAAAAAAAAAGGTGACTCCATATAGTGCAGAAAACATTGAGTTACTTTTAAAAACTGTCTCACATGAACTAAATATGGGAACTGAGTCTTAATAAATTAATATTTTCTTTGAAGGATCTATCAAGAATGATATAGTGCATACACATTTATACTGGTATTTTACATTGTGTAATTATTACATAGGTTTCAGAGAAGTAATATTTTTTCCAAGCTTTATGAGTCTGTTGTAAAAGAATTTTCAGACTTCTTATGTCACTGTGGCTCTGACATGATCAAGCATAAAGAGTGTTACTGATTTACATTAGACATGCACTCTGAGTGGCAGTCACTGCGGATGCATCCTTCAGTGCCCACTCACTCCAAACCACACTGTTGATTTTGCCATGGAAAAAGAAGACAGATGTTTTGACTCTAAGCACTGTAGAAGCCACTCAGCTATACCTATGGCTTGTAGGATGCCCCCATGATGAGCTTTAAAAATGTGGAAATAAGGACCACCCCCTCCCCCCAAATTTCAAAACCCAAATCAGTGGACGAAACAGAATGGCTGAAATTAGATATCTTCTTACTTTTACAAATATTCTTTCAAAATCAGATTTTGAAACTCATACAGCATCACATTTTACATTCAAGTGGCAGCTGGGTTGGATGGGGACTTCACTTTTCTTCAGATCGTATAGGATTGGTAGAGTATTGGAAGATTTAATGTTTGATTTTCATTTCTCCTGGGTTTTACGTTTTTATTTGGTGTGTGGATTTTGAGAGGAAAAGGGAAGACTTTCAGTCAATTAATGAGATAAGATAATTAACATAGATAAGCATCACTAACTTTTTGGACTTTTCAAGAATATAAGGGGTCTAGTCTGGATAAGATGGAAGTAAGTAACAGTCCCTTCATGTTTTGCATTGAATAAAACTTGGGCAGGATGGATAGAACAGCTCTTTGAGGACTCTGAAAAATATCAGGCAAATGGGAGAAGAGGTCTCTGATTTACTGATGAATTGGTGGTGAATTTACCATTTTTTTCTTCCAGTATCTCTCAACCAACACTGCAGTGGGCACAAAGGAGTAGATGGAGAGAGTTCAGGAGAAGCCCTTTAATGCTGGCTCAAGAAGTGGGAAACGGAACTCACACTATTCAGAGAGAGTTTGGAAATACCCTGTTGCAGTCCTCTCTTTGTTTTCTGTTCTCCTGAAGTCCTGCTCCTAAATAATCATGTGGTATGATGGGAGCCCACAAGAGCCAAAGCTCTGAGCAGCAGAGTCTTCCTCTGCCTTCAGCAGAGGAGTTGTAGTTCCAAGAGTGTGGTACCAACCACTGCTTTTGTCTTATGGATCCTTCCATTGTTTAACTGGAGAGGTGGGCACACGTCAGAAGTGTACTGCAGAGCAGGATAACTAAAATCCCAGCTCTCTACGTGAAAGATCAAATAGAAGAGCTCCAAAGAACTAGAAAGTATGGGGAGGTAAAGGAGAGGAAGGAACTCAGGAAATCAGCCCCATCAGACCATTCTCAAACTGTGCGCTCCTGGATTTGATGCAAGTTAGCAAACAAAAGAATTGAGCAGATACACCACTGTTCATGTCCAAGACTGGCCACTAGGTGGCATATACACTGGGCATATCCAAATAGACTGTGAATGCCTTAAAAGGTTTACTGGTAATAGAACAGGAGGCTGAACACAGGAATACAGGAGGCTGTTTGGAACTTAAGGTCTAAATCAAACCAGTTCGACTGCCTACAAAAATAAAAATTTCAATATTCTCTATAAGTTTGAAGGTAGACACAGAGTCTCATATATAATATAATGTTCAAAATGTCCAAGATAAAATTAAAAAATCACCTGACGTGTAAACTACCAGGAAAATCTCAACTTGCACAGAAAAAGACAATCAAAACACAAATGGTGAGATGACACAGATGTTAAAATTATCCGACTCTTGAATCAACAGGAAAAATAGAAATGGTGCCAAATAAATATAAGATATAAACAAGAACCAAATGGAAAATTTAGACTTATAAACACAATAACCAAAAACGAAAACAAAACCTCCATTGACCAGCTCAGTAGAAGAATAGTGTTGATGGAGGAAATAATCAGTAAGCTTGAGGATAAATGAATGATAGTGATGCAACACGAACATCAGAGGAGAAAAAACAAAAGATTGGAATAGAGAAAAGAGCCTTAGAGATCTGTGGGATAACAACAACAGCAACAAAAATCCAGCATTTATATCAGAAGGAAAAGAGAAAAAGTGTAATGCAGGAAATGTATTCAAAGAAATAATGGCTGAAAATATCCCAAATTTGACAAGAACTATACATACAGATACAAGAAGCTCAGTGAATTCCAAACAGGATAAACACAAACAAGTCCACTTCCAGACATATACTAATAAAACTATTAAAAATTAAAGAGAAAGAAAAAAATCCTGAAAGGACCAAGGAGAAAAACAAGGCAATACCAGTAGAACAACCATAGCGGCTAGAAAGAAGTGGCATTATAGCTTTAAGGGGTTGAAAGAAAAGAACTATCAATCCAGAATGCTATATGCAATATAATTCAGGAATGCAGATATAATATAAAAACACCTTCAGATTGAGGAAAACTCGGAAATTCATTGCCAGCAGATCTGCTCTAAATACATTGTTCAAGAAAGCTCTTTAGACCGAAGGGAAATAATATCGAAGGAAACTTAGAATGAAGGCAGAACAACAAAACGGTAAACATTTGGGTAAGTATACTTGATTATTCTGTTCTTGTGTTCTTTAAAATGTGTTTGCGAGTTGCAAGCAGAAGTTATAATTTTGTCTGATAGAGATTTTAATATGTGTAAATAACCATAATATAAAGGGAGAGGCTAATGGGTAAGAAGATTTCTACATCCCATCCAAAATAATAAAATATTAACTCCAAATAGACTATAAAAAGTTAAAATATGTATATTGGAATCCCTAGAGAAACTACCAAATAATCCAAAATAATTCAGAAAAGGGAAAGCAGAGAAATGCAAAACAGAGTGAAAAGAAGGAACAGAGAGCAAATAATAAAATAGTAAACACAAATCCAAATATATCAATAATTACAGTAAATTCAAATGGTCAAAACATACCTGCAAAAGACATAGATTTTTCAGAATAGATAAGGAATATTAGACAAGTAACCTATCTCCATTTTTACAGTGAGGAAACAGGTTTAGAGGAGAATTAACTTGTTCGAGATTCTACAGCAATCAGATTTCGATGAGAGTTTTTCTAACTTTCTAGGATCATCATCTACTACTTTACCAAGTACTGTGTTCCAGCCCTCTAGGGTTCTGGAGGTGGGGTGCAGGGAATGGAGCCAACTAAGCTAGGCTGTACCCTGTGTCAGGACTAAATGCAGAGCTCACTGGAGTGGAGGTTCTGAGCCTGAGCCAAGGGAAGTTGTTATGGAGAGATCAATTTAAAAAATAAATCAATAACCATGCTAGGAGAGGGTCCAAGATGGATGAACTGGCATTAAGCTTTATAGTGATCATGCTAGGTCTGACCCAATTTCCAGTCTCCTTCTGTTGGAAAATAAAGGACCATTTTCCCCAGACTTTTCCTGAAAAGAGTTGGCTGGTGCTCTGACAGAATAGAGGAAGTGAGCCGATGCCCAGGTATATTCCTTTGATGTGCATTCCTTGCAATTCAACAGGGTCTAAGTACTGGAACTCAGGACAACCTGAAGTGGATTCCTAACTCTCTCTTTCTGATCACTGGGGCAAAGTCAAGGGGGCTTAAGAACCTCAACAAGGTGAGTTTCTGACAGAGAAAATAAGGGCAAGACAGGAGAAATACAGGGTGGATGGGCTACATAGTAACACACAGAAAACTAAATTACTAAGCACTAAACAGCACTAAATTACTTAGCTTTCTGAGACAGGAACAGAGAACCCTTTTCTTGCTTGTGTCAGGGTCAATCAGTGTGCAAGTAGTAGAGAAAAAGTCTATGTTACCTCTTATTTGGTTTCTATAGTAGAGTGCTGGGCAGAGAAGAAAATATAAGGGGTGACAATTTTTGTGTGTGTGTGTGGGGGAGCAGTGGACACAGAGTGCTCTGGGTGAAAGCAAGAAGGCCATTGCAACTTAATTCTGTCCTGGGAATGGATGGTCTGATCCAGAGAAGACAGAGGACAGAAGTAAAAGTTGTGTCATAGCCAGGGCTGCACTGTCAGAGAAAAGGGAACTCATTTGCAAGTAACAGCAAAGCCTGTCTTAGGATGCTCATCCTGAACAAAATGGCATTGGAGAGGCAAGAAGTAAAGCAGTTTTCTGTAAAGGTCCAGATCATTCATGGATGTCCTAGATGCCATTGGGGGCTGCTATTTCAAGATAGCAGCCACAAGTATTGACCTCATGGAGATCTAAGATCTATAAGGGCTCTTNNNNNNNNNNNNNNNNNNNNNNNNNNNNNNNNNNNNNNNNNNNNNNNNNNNNNNNNNNNNNNNNNNNNNNNNNNNNNNNNNNNNNNNNNNNNNNNNNNNNCTCGGGAGCGGCCCAAGAAATAGCAAAAAGACAAAAAAAAAAAAAAAATGTATGGGGAAGCTTTACCTGATAATTTCATCATCTTTCTGGAGATAGAAAATTATCCTTATGAACTTCATTTTCTGCTATTTTCTCAGGTTTAACTTCCAAAAATAAAGTATAGAAGTGTTTATATGATGTCACAAAAGGTACTTAGGATATATTAACCTTGAGGCATCTATTTGGGGTTTCATGTTTGTAATTGTCTTCCTCAGCCTGTGTAATTATCTGGCTAATGGTGATCAATCATTATGATGCTGATGACAGGCATTTTTCATTGTTTCCAGTTTTACTTTTTTTTAATCACTTACTTGACATTCCTGAAGACTCCAATCCTTGGATCAGGCCACCGAGCAGGAAGGGCATAGGCAGCAAGTGGACAAACCAATCTCTGAGCTTGCTGGGTCTCAAGGCTGTACTCAGAGATTGAATCCTGTCATCTATTATTTTTGCTAGCTTTTTTAAAGAAAAAGTTTTATGGTCATGGAGGTAGATTTTTCAAAGTCCGACACCTTTACTGTCAGAAATACATTCATTCATTTAACATTTCCTGAGGGCTGACCATTGTGCAAAGTCTTGTAAAAGAATACTTCACAGGTATTTTTGACTTGAGAATGCTTGCTGTCCAGCCACAGACATGGACCACAAACAACCAATCATGTTTATTCCAGGAGCTTAAATCTGAGTGCAGCATGTGCTACTGATGAGGTTCAACTCTAAGTACAGCCAGCATGCCTGACTCTCTGAGAGCCTCCAAAGTCACCTATGTTGAGAACCCACCATCAGCCCAAGTGAAGCCTGTTTCTTTTTTTCTTTCTTTCTTTTTTTTTTTTTAATCAGGTATTTTGTGACGTTTTCCTGTTTCTCCTTATCTTTGTGTGTTTTACATATTTGCCCTGTTCCTTTGGAGCTTTTGAATGTCAGGAACAGCGGTGTCTTTCAACCGTCCGTATCTATAAACAGAGTGCTTGGGGCAAATGTTTGCATGAATTTTCCCATTAATTCATGTATATAACAGTGCGAGTGGTTCAATAGCTTTGTTAGAAGAGGAGATTGATATTCTTAGGAAAAAAGAAAATCCCTTCCTAGAGAATTCTTCCTTGCACTGCACAAAAGTGATAAAGCTAACTTACTCCTTAGTTTGTGCAATGCATGGCCCTGTTCACTTTACCCACTCTTTTCCTGCCCTGAGTTCAATCGAGAGAAACTGGTTTTTAAATTGTATTCCTCACTGCTCACCCAAGAGTGCTTTGTAAAAGAGATGGTAATTGAGATAGATGTTATTGTCCCCTTAAAATAAAGTGCACAGGAGTTTGTCTGTAAAACAGAGTATGAAAGTGATGCTGTGTCAAGTTTATCAAGTCACAAGTCAGAGGGACCTTCCTGTCTTATCCATGAATATGTTTGCAATGGTTGTCATCAATTGAGCTCTTCTTGGGCCCTCCCTGTGATGGAGAACTCTCTCTCTCTTTTAGTGTGCAGATTCTCTGGCACACAGAAAAAAAATCAAGCAACTTGGAGCTCTGTGACAAGTATACCATAAATATCTAGCCTCATTTACATATAATTTCTTCTTTATCATACTCAAAGAGCAAAAGACCACTTAAGCCAGTAGCAAGCATCTTGTAAATACACACAGTCCCATTTTTTCCACCATTGAGGGTTTATATCTAGTTAGTGGAGTGGTTTGTCACTTTATGATAATTAAGTTCAATTTTCTATGTCTACAATCATGCAGCAATATTTCTTAGATTACATTGTGACATAGCAATTGTGGAGACTCTGACTGTGGATACACAGAACCTCCCTGCAGCCCTTTCCATGTATGAAAGGGTACAAAGGTAGACTTGGCTGCTGCAAAAGAAATGGACCCTCTGGGAAGCTTTGGCTGCTGCAAAAGAAATGGACCCTCTGGGAAGCTTTGGCTGCTGCAAAAGAGGCAGTGACAGTTACTGAAAATTCCTGGAGTAAATTGTGTTTGTGTGATTTTTTTTTTTTCCATTTTATGTTTGTCCGTGTGTGATTATCTCATTTTCAGATGGCTCCAAGGAACTTGGGCCAGGAACTTTTTTAAGCACACTCTGAATTTTCTAGGACTTGTTCTCATGTTTATTAGTGATTTCTAATAACATCACTGAAAGGAAAGTCAGTATTTTTCTCTCTCAAACCATCTAGAAAACTCTTGACTAGGAGAAGAGAAACAAGTTGGGCCAGGTCAGATTCCAGACCAGGGATCATTCTCAGATGAGCAATTTTTTAAAGCCAATTTAAGGGATTTGCCTAAACTGAGTAGTGGTTGTTAGCCTGAAAAAACTAACTCCTTGGATAGTTCTCTTCACAATCTCTCAAAACAGATGTCCTTGGCCACTGTTTCTTTTCCTTGGAACATAGTGAAAGTCTTTCTGGTTCCTGCATTAAATTACTCTCATGTTTGTTTCTAGAGCATCCAACACCTGATCCATGAATGTGGATTGATCTGACCTAGGGATAGGGGTTGGGAAAGACTTCTTCAGCATGGCAGTCTTGGAGTGGATACCTGAAGGAAAGTTAGGAGTAAAGAAGGTAGCTGTTGGAAGGGACCATTAGCAGAGAGAGGGAAGACAGAGGATGGTGAAAGGGAAAGCGAGGTCACAAAGATGGTTGAGGTTGGTCAATTCAGTATTATAGGTTGAATTTCAAAGATGGGTGGGATACTCAGATGGAAATTTTAATTCAGCACGTTGGGGCTCAAACAGGCTTTTCCAGCCCTGCTATTGTAACTTCAATTGGTTTGAGAATCAGTCACAATGTATCTGGTTGATAAAGAGAGTGTAGCATTGAACAAACAGCTATTGATGTAGGGTTGGGAAATATTTAATGAGTGAATGATACAGAATGAAGTGTGAAATAATTGGAAGAGAATTCGAACGCCTAAATTCTTATAAAGCCAGCACATCTTTTCGATGTCAGCAAATACATTGAAATGAAGAAGGCCCTGTAGTTTCAAAACATGAGGCTTACTCTTCCTTGGTATTCCAGAAAGATTCCTAGATCTCTTACTCATAAAGTGGCCATGATGTTTTGTGCCCAAAGTTAATGACTTCTAAATGACACTTGGGGAGAGATGTGTGGCAATGTCTAATTGATTGATCATGGTCCAATTTTCTAAAGAACCATCCCCATGGTGTGGAATGAAGCAGCCTGCCACCAGTCCAGGTGAGAAACTAAGAATGGCAAGGAAAACCTATTCATCAATTTAAATTGAATTTGAGATATTTTTGGTGGAATTCTACCACTTATCAATACCAATTGTATCTCCCTGTTATTCTTTCCATTGAGTTAGTGGACATTTTTCTTGTTTTTAAATTTTCACCCTAGCATTGTCTATCTATAATCTGTAAGAATATGCAGGTTAGATAAGTATGGAAACATATTTGTCATTTTAGTTTCTCTTTGCTGAAAATATGAAAGATATTTAAAGTGTAAGATATATTAATTCTCATGAGCTTTTTGGATTTGAGTCATCCAGAATTAGCTCATCAGCTCCTATATTGAACACATTTTATTTCTCTCCCAGTACCTTTTGTGAGTCCTGCTATGGTTCATAATAATTTAGATTTAGGTGGGTTGTTTTTTTCCTTTTTCATTCTTAGCTCACTTTGTCAAATGATAGAAAGGAAAAATGGGAATTTTATTAACTATAGACATAATTAGAAAACATTAGCTGAGAATTTCATGAAAAGTCCAGTTTTTTGCTCATGAATTTATTTACCAGTTGCCGACTTAGATGTAGGAAATTAAGTGCCGTAGTACATGCAGCCTGAGGCTCCTTGGAGGGAAGAAAAATACTTTCACTTTTCAATGAGCTGTAGGAAATTGTTCCAAGACCATCAGGAAAAGCTTTATTTCTATAAGAAAGAGCTCTGTGGTCATCAGAGCAGAAGGGCCTTGAATTTTACATAGCGAGGGCTTTCTACTGAACACTGGTCTTGAGTCCATTGACCTTTCAAGATGGGAAGATAAAGTGCATAGAATTGGAATTGTGACCCCATGAAAGTTATTCTCTTTTAGTAATACCATGGTGTTACCAATATTTCATGTTCCATCTAAATGACTGAAACCCCTAGCCACTTACCTGAATGAATGCTGTTTCTCTTTGTAACATTGGACTCAGTAACAATGTTCAAATTCTTTGATCCATCTATTCAACTCATAGAAATTTATCTTAATAAAATCATTTCAAACAATAAAAATAAAGCTATCTACCTGAAGGTATTCTTTGCAGTATTTGCTATAACGGTGAAAGATGGAAACAATTTAACTATCCAGTGGTATAGAAATTATTAAATAAATCGAGATGTACATAGGTAAAGAACTGTTCTGTAGCCATTAAATGTTATTAGATAGACTATGTAACTCTAGAAAATCCTTTCCTGCCTAGTGTTATATAGGGAAATGAATAACTAGTCATAGCAAGTATAGCTAACATTTATCAGGCCTTTTCCATGTGCCAAGCACTATTTAAGCATCTTACATGTATTCATCTTCACAGTGATTCTATAAGAGTGGTACTATTATTATCCCTAGATTACATATGAAGAAACTGAGCAAGGTTGTAAAGCTAGTAACTGCTGGGTCTGGAACTCAAAGCCAGATAATCTGTCTCTAGAGGTCACACTTAATCATTGTGTGATTACTCTATATAAGATCAACAAACAAGTGGGTATATTCACATTGATTACACCTAGTAACATTCTGAGTGCACGTAAAAAGCTGGAAGAGAATATACAGAAATAAGATTGGTTAACACTATTGAAAGTTGGAAGAGACACATTTTTACAATTTCCTCCAATGTTCTAACATATGGTTTTTTTACTATTTAAAAATAACTTAGTTTATGTTAGTAGTGTGTAACATTTGAGTACAAAAATCAAGTTTTATTAAAATAGGTCTTTCCCATATTACAAAAGAGAGACAATCTCCATCCCATATAGCCACGTATTGCATTTGGAAACCCACTCCCCAAAGTCTGATATTAGGTTTAGTGTAGGTAATAGCCAGAGGAGAACCTCAGAGAGTGGGAGAGTAAATGCTTGAAGAATGAGGCTCTCATGGAGAACTTAAAGTAGCAGGATTTGCTAATACGTAGGTCAGAGAATTGTGGACTTGGTAATCTATTCATAATGTCAAAGTGGAAAGATAATAGGAAAACTTCAGAAAGTTTTCTTAAACATTAAGAAATAGTGGAATTTATAACGGTGTTTTTGTTTTGTTTCATTTCCAGCTTTAATGAGGTATTATTGACAAAATTATAATGTAAAACATAAAATCGTAATGTATTTAAAGTGTACAGGAGTTCCCATCATGGTGCAGCGAAAACAAATCTGACTGGGAACCTTAAGGTTGCTGGTTTGATCCCTGGCCCCGCTCAATGGATTAAGGATCTGGCGTTGCTGGGAGCTATGGGGTAGGTTGCAGACCTGGCTTGGATCTGGCGTTGCTGTGGCTTTGGCATAGGCTGGCAGCAACAGCTTGAATTGGACCCCTAGCCTGGGAACCTCCATATGCCACAAGTGTGACCCTAAAAAGACAAATAAAATAAAATAAATTAAAAAAATAAAGTGTACAATGTGATTATTTGATATGTGCATAAATTGTACAATGGCTACCACAACAAATTAAAACTTCTATCATCTCAAAAAAAAAGAATGTTTAATGTTTCTTAAATATTAAGAACTTCTGAGCTTTAGTAGTATTGTGTTGGGATGTGTATTCATGTTTTAAAATAAAAGCTTTTATCTGAAAATCAAACCATCCCTTTGAGGGGCAGAAATGCTCATAGAAAGAAGAAAAAAATATTTACAGATGAAGCCAGGGGTTTAATCACCTTGTGGACCATAGAATATATGACTGANNNNNNNNNNNNNNNNNNNNNNNNNNNNNNNNNNNNNNNNNNNNNNNNNNNNNNNNNNNNNNNNNNNNNNNNNNNNNNNNNNNNNNNNNNNNNNNNNNNNTTAAGCACATTCTAGTCATGGCTTCTTGGTGGACATGTGTAGTCATTTGTCTTTGGAATTTGCGTTGGAGTAAAATTTCTGGCTCATTGACTGCCATGTGTTTAGCTTTAGTAGATAGAGTCAACTATATTTCCAAAGCTGTTGAGTAAATTCATACTCCTCTGTTACAGTCAAATTTCAGGGTATAGTAGTAAAGTAGACTTAAAGGCAACATACAGCCTGATTCTGGCTAAAAACACAACTTATTCTCCAGCAGAACCAGGATAGACAGCACCAGACGGTACAACCAATGACATTTGCATGGAACACTTACTGCTCTAAGAGAGAGGGAGAAAAAAAGATGAGAGAGTAGATTTCAAGAGCTCTCATCACACAAAAAAACAATAGGAGGAATGTGTTCATTATATGTATTTATATCAAATCATCATGTTGTATACTTTAAATATATACAGGTTTTTTGGTTTTTTTTTTTAAGCATGAGTAGCTCTATCTAGGAGAATGTTGTGCTAAGTTGCATGAGTTATATTTTCTTGGTGTATTTATTTGGTCAGCAGCCAATGTATGCTGTGGTGAGACCAAAGAGTTTCTTGAGAGAGGGACAGAATAAGTCAATTTTTGTTCAAATAGCTTTACGTTATTGACTCATATTCAGCTTAGAACTTGGAATTTTCTTTATCGAGAGCTCACTATCATAAACAATGACGTATTTTTTACCTAGAAGAAGTAACACCTCCTGTTTTTGTTTTTTCCGAATACTAGTATCTAGACACCAGTAATGAAGTATGATCCACTTAAGTTCTGCATCTAAGAGAACTCTTTCTCTCCAGAAGTCCCTATGTTTTTTGATGCATGTGGATTTTATTTTCTATGAATTTACATAAAAGAGCATCCAAATTGTATTATTCCTTTTGTAGCCCACCATAAGTTTAAAAACCTTCAAAGTATATTTATTTGTCCTATAATTTATTCAATTGTTTACTGCATAAAGAAAACATCTATCTTGCATTATGTTAAGTTGTCTAGAAAAACAAGGTTGCAGATATAATACCCTATCATTTTTATACATTTTCTAAACAGCAGTTTTCTAAATATAATTACCATTGAATTAATATTAGCAAGATATGAAAATTATTCTCATTAAATAAGTATATAAGGTATGATCAGAATTTTAAGGTAGAATATAGACTTTATGTATAATTTATTTATATAATGTTTTGATATCACTTATTTATCAAAAATCACTTACTAGTTATTTTCCCTCAAGGATATTCTCTTGTGGCCAAGTATGAAGATGCTCTGGGTTTTTTATTTTAGTTATAACATATCAAACTCATCAAAATCATTATTCTTATTCTTCTTTCTGTATGTGTCTATATAACAAGCTAATGTTTAATGCTCTAATACAGCCTACATTTAAAAGCATGTTTCTAGGCATTTTCCCCTTTGGCCAAACGTGGCATATTTAGGGCCACAGAACTGAATTTAAAAGGTTATCAGAATAAAAATTAGAAAGGCACATTTTGGCATCCCCTAAAAGTTAGGTTATGTGTCCTATTTAATATAAGCCCAGATTTAATATAAATGTTATTTGAATTCTTGTTTCAGATTATCCACATAAGTGTACACTTCAGGTACTAAAAAATGGAGAATTGAGTGTATCTATGAAACAGTGATAATGTTGTTTTAAAGATATTTTTTAAAATAGAGGGCCATGATATCCATGTCTGAGACCTTTTCCTGTTCTGGCTAGACCTCACCCTCTTACTGGTTGGATGCTTTTTTATGAAAGCAAATGTAATGATGCCATTAATGTCTTTTGATGCAAACTGCTTGAAAGGCGCCCCAGATTACCTTTGGTCAGGGTCATGTGCAAGTGGATAGAATGTAAGCTTTCTTTTTCAGATAGCACTGAGAAGGTCACCTCATATACCTGTCCCATTTTGGTAGTCCTAGTACCATCAGAAAAAGAAAGAAGTTTTGTTTTTTCCCCATTGAAGATACTTTGTCCGGGAACAGTCTCACTCATGAAAAGAATCAGAGCAAACAGTGTCTTTTCAAGCACTACACAAAATAATCTGTGTGCCCTAGCCAGGAGAGCTGGAGTTTTCAGGAAGTCATTCATGAGAATCAGATTCTGTATTGAAAAAAAAAACCCTACAAATTTCTTCTATTCCTAAGGTCTCTGTATTTCATATCTAAAGACAATATTCCAGACCCTACCTGCTGTTCGTGAAGTGTAGAGAAATCTTTTTAATACCTTACTATGTTTTAAATATTCTAGAAGGGCAGAGTCAGGAAGTTGTACCAAAAATTTGACTCAACGCCTACTATTTGATCAAACTTAATCTTTTCTCACATATATTTGAGTAGCTGCTGCATACAACATCATATGTAACTTTAATTACAGATATATTTTAAAAACAGAATCCTTGATTCACACCAGAGTTTCAATATTAGTATTTTATCCTTTCAGTAATGAACATCTACTTCTCGAAGACTCTGCTAAGGGCCATGGAGCTTATTTCACATACCCTCTCTCAAAGAGCTCATGAGAATAATTACAATAAGACAGTGTTCTGCATTTATATAGACTTTACAATTTTAAAAATGCCACCACATTCACTATTTAATGACTAGAACAGTTCCATTTCAGTCATGGTGGACTGATTTATCGAGATTCGTGCATTTGATCACCAAGACTCCTGTGGAATACAAAAGGGCTGCTAAAATTAAGGTATTGACAACTCTTGGTTACTTGAATAATCACCAATTGCAACGGTGGGTAAAAAGAAGTAGTAAATATGTTTCACCAACTAGGTAGGACTTGATGATAGCCCAGTTTATTTAACTAGACAGTAAAAAAAATTACTGATCTGAAGTTTTTATAGTTACTTTAGTCCAGAAGACTGTTAAACAATATTAAAGGGAAACTATTGGATAATTGAAAAAGCTTGATTATCTAAAATACTCAGAATAGCTTAAAGCCACATTGCAGAGAATGTGATAAGTATATTCAGTGTTAACACATGTTGCACAGTGTTAACTTGTACGACATGAACAGTGATACTTCCTATATTCAGTTAACTTGACGATGTCAGGATAGGTGAAAACAGTTGCATGGAGAACATGAAAAGTTCCATATTGGGTCATGTCTATATATCTTAAAATAGCTTCAAAGAACATGGGGTTTTTTCAATTTGTTTTTTGTTTTTTTGTAATTTAATTTTGTTTTATTGACGTATAGTTCATTTAAAATGTTGCAATAATTTCTGCTGTACAACAAAGTGATTCAGTTATACGTAAACACACATCCATTCTTTTAAATATTCTTTTCCCATATAAATAATCATAGAATACTGGGTAGAGTTCCCTGTGCTATACAGCAGTTCCTCGTCGGCCAATCATTCCATATACCATTGTCAAAATTATTCTCTATGACAGCCTTTCAAGTCCAGTGTATATTGTGGACACATCTAGGTTTTTAGTGACTGTTTATTAATTTCCCTTTTGTTATTTTTACTTCAACCCCTTTTGAGCCTGTATATCACATCTAATAGTTGGGTGAAATTTCTCCTCCTGGAAATGGATGTTGATAACTTGGCTTCATTGACACCAGAGAGTATTACAAAACAGAAAAAAAAAAAAAAATTCTGAGCCATTTGTCCTTCCCCGAGAGTTCTCATGACTGCTCATAGAATATAAAAGGAGAGAATCTTAAAGGGTCAGATAGTTAAATTCATTGATCAGTATATAGTCCTAATAAAGGATATCTTTAAGTCTTAATATATCATCTGCTTTGCCCGTATGGCTTGAATTCTACTTTCAGAAGCTAAACATTTCCCATTTGTCAACATTCCCTCATTATTTATCTTATTTACAACCAAACCCACCTCACCTATTTGGTCTTAATTTCTCCACTAGGTGACATAGAGGCTGTTGACTATCTCTTCCTTTAGTCCTTTCCATATTTTACCATCTTCAGTTTTTCATACATTTGTCATTAAATATGGTAGAATCCATAAACAGAGAGTGGAAGCATTCATTAAATTCTTGACCCTGAATTATTTTGTTCCTGCTACTGATTTCTAGGTGTGGATTTCAGAAAGCTGTCAGCAAAATATGGGCCATGGTACAGACCCACCTCACTGGTATTCTCTCCTTATGCTGTTTTGACAGAGTGAAAGTTGACTGACCTTTAAATAGTATTGTATGCATGCTTGTGAGGTGAGCAGAGTCGATTGAGCCAAATCTGATTGCACGCATGGATAACTACAAAATAACAATAACCCTTAAGCTAATAGGCTCTGAATGAATGTTTTTGTAGCCAGATAGAAAGACAAAATTACTTACCAATTTAATATTTTCCAATGAAGAAGCAATTATTCAGGGTTGAAGTCTTTTGGCCATGTCAAATTAGTAAATCTGCTTGCTGAGTATTTGGGATTAGACTGGAAACGTGCCTGCAGGATTGGGCAGGCAGCTTTTGTCAGCGTGTGTTAGCACCCTCTCACCTCTCCAAGCTTTTATCTTCAACATTCTGTTTCGTTTCTTGAAAGTCGCTTTAGATTTTCTTCTCATGTTAACATTTACATCTACTAGAACCAGGACTTACATGAAAAAGCCTGTCATAATATCTGAGAAATGAGTTCTCAAAATCTTTAGTCAAGGAGAGTATGTTTCCATGCACAAAATATTACGACTTTCAGAATTCCATGGGCAGCACAACAGGATTTAGTATAAATTGTATTTACAGTGGGTATGCTTGGGGGTGACTCCCTGAAGATCCACTCTAGAAAAGAATTTGCCTCATTTATATATTTGCCCCATATTATGTAGTTGTATTTGCTCCATATGTGTGAAAGATGAATTATTTCCCTTGTACTGTTTTTAGTGGTTATTGATATCACCTATAGTTCAGTGATTCTTTTGTTGTTGTTGTTGTTGTTTTTAAATATTTTTGTAAACTCTGTGTTCCCATGAGGCACAGTGAGTTGAGGATCCAGCATTGTCACTGCTGCACCTGGGGTAGCTGCTGTGGCATGGGTTTGATACCTGGCCTGACAACTTCCACATGCCACAAGCATGGCCAACAAATAATTTTGTGAAGTTATGCTAGTCGTTATTATTCTATGAAGCTAAATGATGATGTTCATATTTTTTAATTCTGGGGATTTACCTTGGGCTGGAGCATGCTTTTTGAAGAACCATCTTAAAACTAAAGCTGTAATTTCTGGTTGATGTTTATGTTCTGTTTGTATGACATCACATGGAATTTTCTAGGCAGACAAGGTCCAATCAAAGTGCTGCCGTGTCTNNNNNNNNNNNNNNNNNNNNNNNNNNNNNNNNNNNNNNNNNNNNNNNNNNNNNNNNNNNNNNNNNNNNNNNNNNNNNNNNNNNNNNNNNNNNNNNNNNNNCCATCAGCGCAGCCTGGATTCTCACGGTCTGTTAGTACCATGAATTGGCAGTCTTTTATAAAGTTAGATTGTATGCAGCAGAAAAAAAAACTGGAATTTTCAAAGTTTCTAATTGATATGTTAATTTTGCTGGTTACCTCCCACCCCTCTTAATGCCTGCACCAACTCTGACAATTGTTATTGCCCTGACATTCTAGAGTTTAGACAATAAGGCTTAGAGTGGAATTTATGATTTTGTAAGGAACATATAACAAGATTATGTACTTGACAGAGTCTAATATCTCATGTTGGTTGCAACAGCCTTTCCTTGAGTTCCTGTGAGACTCCCAGCTTGTTCTGTTGTCTGCTCTTGGGGAGGACAGTAAACCTACTTAGACACCTCTACCTGGTTGTCCACTTGTGCATTCATTCAGTTTTTTGTTCAGCAAGTATTAATTGACTGTCTTTTCTATGTAGTGACTTATCTATGCTTGATGTTATGGGGGTTACAGAATTAATAGGAAGTGACCCCTGCTTTTAAGGAGGGACTGGTAAATAACCAAAGTTGGGGAAGACAGTGAATAATAGTGTAACAGATTGGCAAAAAAAAAAAAAAAAAAAAAAATGCTATGGGAACACAGAGGGAGCAATTTAAATTGAGAGGTCCGGAGTTCCCGTTGTGGCACAGCGGAAACAAATCCGACTAGAAACCATGAGGTTTCAGGTTCGATCCCTGGCCTTGCCCAGTGGGTTGGGGATCTGGCGTTGCCATGAGCTGTGGTGTAGGTTGCAGGCGTGGCTCGGATCCCGCGTTGCTGTAGCTGTGGCGTAGGCCCGCAGCAACATCTCCGATTAGACCCCTATCCTGGAAATCTTTTTGTGCCGCGGGTGCAGCCCTAAAAAGACAAAAGACGAAATAAATAAATAAATTGAGAGGTCCTAGAAGGTTGCATGCAAAGAAAGCATATTTTCATGACTCTGAAGGATAGATAGGATTTGGGTAGGCAGAGAAGTGGAAAAAAATGTTAGGACTTCCAACTTGACAAAACTGTTGATTTACTGGGTGCTTTCTAGGTGCATGACACTGGGATGAATGAATTTTTCCCTGTGATCCAACTTCTTTTCCTGTCCCCGCAACAGAAGAAAAGAAATGGAAGTCTGTAGAGGTTCATTTTGTTTTCAGGCCAAAAGAGAGTGCAGGGAGCAAAACCACTGCCATATTTGGTAAACTAAAAGATCATGTTTTCCTTCTTCATCATCATGTCTAGCACATTGGTTGGCAAACTTTTTCTTAAGGGGCCAGATAAGAAATATCTTAGACTTCTCACATTTACACAGTCTCTGTTACAATTACTCACCTCTGCCATTGTAACTCAAAAGCAACCATGGACCATTCATAAATGAATGGGCACACTGTGTTCCAAAAGATTATTTATGGACACTGAAAATGGAATTTTATGTAATTTTCACATTTCATGAAATTTGATTCTTCTTTTGATTTTGCTCAACCATTTAAAAATGTTAAAACCATTCTTTTCTCATGGCTGTGCAGAACTAGGTGGTGGGTTGAATCTGTCCTGCAGGACATAGTTTGTTGACCCCTGATGGCACATAACAAGTGCTTAATAAAAATTTATCAAGAAAAATAATTCATGGAAGAAGAAAAACCCTACTCCTAAACCCTACACAAGGGTATGGCTCACACAACTCCTGGGTCCTCCCTTTGACTCCTGGTATCTATAAATGGCACTCCTGGCAATTCTGGACTCTGCAGCTTGAGTGGCCATTGCCCTTGTACTCAACACTGAGGCCTGTAATTTTAGATACTGCTACACTGTATATAGATACATCTATTGAAAAATAACAGGTCAAGAAATCAGCTGAGATAAGGCTTTGATTCTGATATCGAACCAAGAAATATGTCCAGGCCTGCTCTTGAAGTGAGCAAAGATATGTTACACCTTAAGTCATTGTGTTTGTCCGTCATTAAAGAGCAAGAGCTTTTTTGTGTTACCTCCTTTACGAACAATTGGGTTATCTTCAGTGGTCAAAAAATAAGAAGGAAAGCCCTGAAGCTGAGCTTATTTAGAAAGTGCACATGATGTAAATCTGATGATATTCCTAGAGCATATTGATGAAATCCAACATACTTAAATATACTTAGCAAGATATAGGACACCTGAATATCTTTGAAGTAGACCTATACTCAAGAGACAAAGACAAAGCTGTTGGCAGCTGAAAGTGGATCTCAGGGGCATTTTAAGTTTCATCAGACATTTTGCAGTAAGTTCCTTGAGTTGGACTTACTTCTGGGATGCCATCCTTTTTGATCTAGAAGTAGAGTCTTGATAGCCACTAGGATGTTAGAGTTTTCATACACATCTGTCTGATTTCAGAGGTGCTAAGAGTCTATTCATTATGAAGATTCCACTTAATATAGTGTAAAGGGTGGCCTTGGCAACTTTTCTAGTCTCCCTTTTGGTAAGAGTCTTCCTCTGGGAAATGGAATCATCATAGCCACTTCTTTGGGTTGACACAATGATTAGATGAGATAATGAATCTTTTAAATTATTTTAATCACCCACGTATTAAAATTTTGTTTTTATTTTTAATTTATAACAGAATTAAAAATAGAATCTCGCAGGTGTGTACTGCTCAGTCTCAATCAAGCCTGCACGCACCATCACACCAGTCACTTTCATTTCAACAGCCTAAAGGGTAATCTGCCAGACAAACAGTTCTGATAGAACTAAAAAGCTCAAGTTGTGGTTTGTTAAAAAAATGCCTTTGCTGCGATGCTTCTTGCTGTTATAATGAATCCTCAGAAGGATAATTCAAAGTAAACATATTCACCACTAAATAGGAATGCAGAGAGAGGGCCTGGTTCACTTTCTTGCTTTTCCTAGGTTATTGAACATAATTTATCTCTACCACGTTTCAAATATATTAGCATTCAAAGAGAGGACAGGCATACTTGTTTGGTTTCATAAAACAGAGGGAGTTCATTAGTTCTGTTCTTATGGTTCACAGAATCCTTGAAATTCCAAACTGCAAGTATGCAGTCTGACTCTCCATTTTACAGACAAAGAAGTCAAGGTCTCCAGTGGGAAGGAAACCACACAATCAAGATCATGCTGTTAGGAAACAGCAGAGTCAAGGTTGGAACACAGTGTCCAGACCAGGGATCTTCCCTCATTACGCCATAGCGCTCAGGTTACGATTTCTGCCCTTTCACAGCTAAGAATGACCAAGTGAAACAGGTTTTTACTTATAATTGGGCATATTTTCCGTTAAACAAATGACTCTGACCAATGTGCTTCACTTACTACAATAGTTCTTATCACTTTATTTACCCTATTGCAGTGAGCATACTTTGTTTTTAGCCATTTTGGTTGTAGGTACTGGGTATTTTGCTCCTATGATTTGATAAAACAGGCCTGGCAAAGCAGGAGGTAGAAGGCAAAGAAAGGTGACTTTTTTATATAAACAAGATAAAAACAGAGTAAGCCTAACTGATGGATTGAATGGGGATTGTGAATGGAAAAGAGATTATATTCTTTCAAATGGAATTGGCATCTTTGTATAAAGAGCACACTTTATATGAAAGAACAGGGGCAGGCCCACCTAATTCTGAAACTTAGCGGCCAGCCTAGCGCCTAATGGCTCCTATTAATGCACATTTTGAATTTGATTCATTTGTAATTCAGGACTCATGACTTAATCCTAGAGTAATTTTCTTTTGTACACTATAAAGTGGCAAGTCACTTATTTTCTTAGATCCAGGAAAAATGGCAGACCAATGAAATGGTTCTGCCAACATGAACATTTATTTACCTAACTTCCTCTCTGTATAGTGTTTGGTTACAAATCCATAAAAAGAAAAGCTTTAGACATATGTGGATAACGCATATTCTATATCTTTACTAGCAGACTGCTTAATCACCTCATACATATGCATCCGTCTTAATAGGTCATTTGTTATATACCTTTCCATCTCCCACAGATTCCATCACAATATTTCATTTTTGTTTCTGCTGAGCTTTCACCTGTGGCAAATCCTCCCACTATAATTGCAAATCCAAGTCTCAATTATTCTTAAAGACCTAATTCAAATTCAACTCCCTTCACAAAATCATCTTGTCATCTGAAAAATCATCTCTTCCTCTTCTGATCCCCATCAGAACAATTTATCTGTGGCTCTCAACATAAACACTATTTTTTTCATATTATGTATATCTGCAAATATGACCTTACCTAGTACGAGTTGTGATTAAATGAGTAAAGAATTTAATTTTCAGGTCACTGACTACAAAATCTCTCAATTCAATTTCTCTTCAATTTTATTTTGTGGAATGCTATTTTATCTGAAAGGTATAAAGTTTTAATTTGCATGCCCCTATCCAAGAAAGATTGGGTTAACAGATTCAAAAACAATTGAAAATGCACTAATTCGAGTCATGTCTCCTTTTCTGTTAATCCCATATTCTTTTTACCTGCCTACAACTTTAATTTCAAAGTTTGGGGTTTAATTGTTGATGAGCAGTTAGTATTTGATGGTGGTTTCCCCTGAAGTGTGCCTAATGCTCAGGGTCTTTGCTCTTTTCAGATATTTCGCAGCTTGGCATTTTCAACATTTTTTTCTTCTGAATAGAAGTGTGGATCATCAGAGATGGAGCTGCAAGGACACTTGGAATTTTTCTGTATCCTTTTATAAAAGGGAAAGACCCAACATTGAAAGCCACCCTCAACACTGATGCAGTTCTTAACTTGAAGCCAAGTGGCAAAGTGTCACAGCATCTCACCAATTTTGCTTGTATTCAGTCTGAATAGAATCTGACCATTTTCTCTAATAGAATCAGCATGCAAATTTCTAGCATTCATCTTTTGAAAAGCTGTATTTAAAACTACTGTGTGGGAGAACAGAACAATATGTGAAGGAGATATTACCCTAGACTCGACAAGTTTTAATTTCCAACATTATGAGCAATAATTTATATAGTGTATCTTTTTTTATAATTTCTCATGAACAGGTCAATAAAACTGCAAGCATGTGTTTACCTGTAGTCTCAAGTTCACTATTTTATAGGTAAATCAGCCAAGATAAGAAGAGAAAAGGAAGGCTAAGGTGAGGTTGACAAAATAGTACATTTGGTATTTAATGACTGGGTAGTCATTGAAATAATTATATAATTCATGTACTCTTTCAGCTAACATTTAAATTCTGTCCATGTTCTAATCAGTTAATGATATAGAGATTGAAAACCCTTAGAGTCAGAGTTTACAATATTGTGAGGCATAAGATGGAATGATAAAATCTCCTCTTGAGTAGGGATCTGGTTCAAGAAGAGCTTCTTGGAAGACACTATATTTGATCCTGGAAGAATGCATCAGAACTTAATAGATAGACAATGAAGGGAAAAGGGTAGGGAAGAAAATATTTTATATCCCCAATAGTCAATTTATAATATTCAATTATTCCAATAATCCTATAATCCAATAATCCAATGATCCTATAAATGAAATTTAGAATCCAAGGAGTCACCAGTGAGACAGCTTGCCCTAAAGGTTGTCAAATAGCATGAATTCTAAGAAATCTAAGCACAGAACTTCCATGCTTTGTACAACCTAACATATTTAGGAGAACACTTGTTTGGCCTTTCCAAAGGCTAATGTGGGACTACAGACTGAAACTACACTAATATTTTTCTTTAAATTTTAATTTAAGAGTTGTTTTCCAGAGATGGCACTTAACCTCCAATTAGAGAATGCCACCACTAGGTGGAGTGGTGGCAACTTGGTTGGAACAGGCTTGGGTGGGTGGACTGAGATAGGGTTATGGGTCCCAGGATTCCTATTTCTATTGCTCTTTATTTTTCTTTCAAAAATTGTATCAGACAGTTAAGAAATACACTTCAAAAATAAGCTTTGAGAAATAACCACGTGATATGCTATTTGGATTAAAACACATTTTTTGAGAGGTAGAATGAACAAAGGAAAACTCAGGGCTTTGGTATCATACACAAGGTTTCCTTGATGACTCTGGTGTTTATTACTTGGGTAAAAGTCAACAAGCTCCTTTTTTTAAACTTTTTTTTTTTTTTAAATAAAGTACAGTTGATTTACAATGTTGTGCCAATTTCTAACGAGTTCCTTAAATTCTAAAAGCCTCAGCTTTCTCATATGTAAAACTTGAGTGATCATATTTATTTTCATGTTTGTTATAAGACAAGTAAAGCCATATGGGTCAGTGTGGCTTTAGAAAGAATGTAGGTAATCACTTACACAGTTATGACCCATGGCTATGTCTGACTTAATTTCAATTTTTTTCCTCAAAATTCATAAAATTCATATAATTTTACATAGACATATGATTTTTAACTTCTCATGAAAAGGCTGAAGTTCAGGCTACATTAGATCTTCACTGACCGATCTGGGAATTATTGGAGTTAAATTACCTAGACACCCCTCTCTCTACTATAGGCCGTCAGGGCTTGGGTTTGCCATCATGGATTTAGCGTAGATTTGCCTAGGACTTCAGTGTATTAATGCTAAACACACACAAAACAGCATTTTCATGAGTCAACAGCATGTAGCCCTTCTAAGCTTTCATTTTGGTTTCACAAAATCTCCTGTCCTATTGCAACTTTCTAAAAGGAGCTCTTCAGAAGTTCCCATCGTGGCTCAGTGGTTAGTGAACGGGTTCAAGCCCTGGCCTTAATCAGTGGGTTAAGGATCCGGAGTTGCCATGAGCTGTGGTGTAGGTTGCAGACATAGCTCGGATATGGCGTTGCTGTGGCTGTGGTGTAGGCCGGCAGCTACAGCTCTGATTCGACCCCTACCCTGGGAACCTCCATATGCCATGGGTGCCGCCCTAAAAAGTCAAAAAATAAAAATAAAAGGATCTTTTCAATTCCCATTGATTCCTCTGTTCTTTCCTACTTTACTTCCCACACCTGGAAGAATCCGAGAGAGAGGCAATGTTTACTAGATAGTCTTGTGAAAAGGCCTATTTTCAGTTCCCAACTGAGACAAACTTGACATGTCCAACCAGGACTGAGCTGTTCATTAGATTCATTCACTTGTCTAGCTAGGAACTGGATTTATTTATTTATTTAATTTATTTTTGTCTTTTTGCTATTTCTTGGGCCGCTCCCGCGGCATATGGAGATTCCCAGGCTAGGGGTCCAATCGGAGCTGTAGCCACCGGCCTATGCCAGAGCCACAGCAACGCGGGATCCGAGCCGCGTCTGCGACCTACACCACAGCTCATGGCAACGCCGGATCGTTAACCCACTGAGCAAGGGCAGGGACCGAACCCGCAACCTCATGGTTCCTAGTCGGATTCGTTAACCACTGCGCCACGACGGGAACTCCTGATTTATGTTCTTATAAAAGAGATGAATATACACAGAGAGATCCCAGCAGTGCACATGTACAGAGGGACAACCATATGAAGAGGCAGCAAGAGGGTAATGACCTGCAAACTGAGCAAAGAGGTCTTGGAAGAAACCAACCCAGCTGGTCTCTTGATCTTGGATTCTCAGCATCCAAAACTGAGAAAATAAGTTTCCATTGTTTAAAACACTCAGGTTGTGGTGTTTTTTTATGGCCCTAACAAACTAGCACAGCTTCCAAAGAAGATTATGATTTGGCTACGCAGTCTCTGTCATTTGTCTTTCTTTGGGGCAGCATGTTTTAAATTTTTAAAGGCTTTCATGTTTGAAAGTTAAGAGCAAGGATGCAGCAGGAAAGGAGGACTATGGGAAGCACAAAGGTCAAAGAGGAGTTTTCCTTTTTTTGTGGGTGAGATCAGGTCGAAGAAAAGCATAGGAGCATCTAGGGTGGGGTATGTAGTTTATGAGAATTAAGGAAAAAAAGTTTTAAGGAAATCTTAAGATTAAAATTTTGTTATTTTGAGTTTATGTTGCATAGACTTTGCTCTTTCATCAGTATCATTTCTCCAGCCTCAAACACAGGGGTTAAGATCTTCTAATTATTCTACAAATAATATGTCTGTCAGTAACAAGCAAACAAAAGTGCCATTTACAAGCTGCATGTGGCATGAAGTTCTATGTTTCAAAAACTGACACACACACATACACACACACAGCAATAGACACAGATATACCTCTCTATATAACTATATTAAAGTACAAGAGATTTATTTATTGAAAATATTTTTGAAGCAATCATATTTTAGAGAAAAATTTAATTCTTTTAATTTTTTTTTTTTAATTTTTATGGCCACACCTGTGGCATATGGAGGTTCCCTGGCCAGAGACTGAATCCAACCCATGGCTGTAACCTGCTGGCCTGCCAGGCTGAGGATAGAACCTGCATCTCCACAGGAACCTGAGCTGCTGCAGTTGGATTTCTTAATTCACTGTTTCACAGCAAGAACTCTCAACTAATCCTTTAACAGAGCTGCAATAAGCTTTTCACATGAACCAACTTTATACTGCTGATTAGATTCTTACAAATTCAAATGCCAACTCACTCTTTCAAAATGTCCACAGGTCAGTACTGCCCATACCCCACCCATGAAAAGCATCAGAATACAAATGTGATGATATTAATGAAAAGATTTTGTAAATTAAAATGCACCTTATATGTGCAGGGGATTATCATGTATGCCTGTAATTTTTTCTCAAGGTCTATCTTTCCTTCTTCAGCACCTTCCAGTATTGGTGACTCTCCTGACATAATAGGGAGAGGTATACTAGTATTTGCACATGTAAAATAATGAAGCACTAAGCAACTAATAGGAATACAGAGAAACGTACACATAAGATTCTGGAGAAAATAAGAAAGCTATGTTGAAAACTTTTCCAGACTCTTCATATTCTGTGTTTATCACATGGACATAACACTGTGTGCCTTTAAGCACACTGAGTAGACAGTAGTGGTAACCTCTGCTATAATCTCATAAATTTTCAGGACAAACTCTGGAGAAATCATGCTTCAATCTCATTTAATACATAGCCTTAAGGCTAAATGAAGAACTAACCTCGTTAGCATGTGAAGTCTTGGTCCTCAAACTTACATTTAGTGAAAAGACAATCAGATGATCACTGGTTTTGTGATTTTTCTTATAAAATGACCTAAAGAGAACTATTGTTTATGGGCTTTCCAATAGAAAGAGAAATTCTCGTCTTTCTCACTCTCTTATTCTCACTGTTTCTTACACTTACACACACACTTTTTCCAGAACAAAATTAAATATATATTAAAAAATAAAGCAGGAGTTCCTGTCTTGGCACAGCAGAAATGAATCCAGCTAGGAACCATGAGGCTGCAGGTTTGATTTCTGGCCTCGCTCAGTGGGTTAACGATCCGGCGTTGCCATGACCTGTGGTGTAGGTTGCAGACGCAGCTCGGATCTGGCATTGCTGTGGCTGTGGTGTAGGCCGGGGGCTACAGCTCTGATTCGACCCCTAGCCTGGGAACCTCCATATGCTGCAGGTTTGGCCCAAAAAAGAAAAAGACAAAAAATAGGTAAATAAATAAAGCAAGCTACAAGAAAGTTATTCCCACCCAAAAGTTATTTTTACTGTTACTAGCAATTTTTTTCCCTCCACATTTACATTATGCATTTTTTTCATGGACCCAGAGTGTTTTAAAAATTAAAGGGGAGACCATCTGATTTTACCAAAAAAAAAAAAAAAAAAAAATACGGCCCTGAATGGGGAAATTATTTCCTGGACGTTCATTTTGAAAATGAAAGCGGCATCTTTAATTTTGTATTGTGTTACTAAGTGAGGGTTCAATAGGTCTTTATGAACACCTGCAGCTATTTTTTATCTGCAAAATACAACCATGCATATATAATATATCATTGTGTAAATACTGCATTCTAAGTAGGAAGCATTTTGCACCATGGGACTGTCAATGAAAATGACAATTAATGATAACACAATAATTGTTTAAACAGTGATGTCAAGAATAGGTTTAGCACCTACACACTGGGAGGAGTTAGATTTGGTTGGTATAACTGTCTCATTAGGATGTAAGGAGTATACAGAAAAGGACATGACTTGCTCCAGATAAGTCAGAAATTTGGTCTTGATGATCTGAGTTCCCAAGGCTCACATTTTTCAGAGACCAGAAAAGATATATGTGCCACATGAATTCTTAAATATTCTCAGTGTTTAGACTATTCTGCATGATATGGTTTGACTTACCCCTGGGTCTTGCTTGCCTTGTACTAGGCATTGTCAGGATTGCCAATGCATCTATCAAAATTTGGTTCCTAGAAGTGAATGTCTATTTTAGATATAATCTAATCTGAGGTGAGAGAGCAATGACTTCCATTTTTATCCCTTGATCCTCTACTGACACTGTTCCTCCAGCAGTCCCTTGGACACAGACCATGGGCTGCATGGTAAGAGCGCTCATTTTCTTTCTGAGACAACAAAGGACCCATTCCGTAACACTGATTCAAGTTTCTTTTTCTTTTAAGTAGGTTCCCATAATCAGTTTCCTTCCTCAACAGTCCTAGTGCTATAATTCTTCTATTTGACTCTCTCTTACCAAACACATCTCTTCTCTCTTTTTTTTTTTTTGTCTTCTTTTAGGGCCGCACCTGCGGCATATGGAAGTTCCCGGGCTAGGGGTCGAACTGGAGCTATAGCTGCCAGCCTGCACCACAGCCACAGCAACACCAGATCTGAGCCGCATCTGTGACCTACACCACAGCTCAAGGCAATGCTGGATCTCCAACCCACTGAGCCAGGCCAGGGACTGGACCCACATCCTCATGGATACTAGTCAGGTTTGTTAACCATTGAGCCACTACAGGAACTCCACACATCTCTTCTCTTAAAAACTAGAGATAAGAGTCTTAACCAAAAGTTAAGAGTTACCTTGGTTAAGACTTGATAATATTTCAAAGCTAAATCTCATGATCTTGTCCTGTGTTATCCGTCATTTTCAACACAACTGGGTCTAATAGTATGACTCCACCAATTCTTATAGAAATACTTTTAAATGTTGGGAAATGGTCTTTGTCCTCCTACTTTTTAAAAGTTATTTTAATTCCAAATATTATAATTTGTATATGTACCATCACTGGGACTCCCAGGAGTACTATTAGCCTGACATGCAAAGTCATTGTTGTTGGCTCACATTCATGTCCTTGAGTTTGACTGTGAGCGAAAGGGCTTCGTCTTTCTCAAGTTCCTTTTCTACCAAATGGTACACGTTGAGCCAGGAGGTGTGGTGTAGTATGTGGAAAAAAGAAAAGCAGCATCTTTTTAACTATAACAACATCTCTGCTCCTCTCAACGCAAAGAGCGCCGGATTTGAGCTTCTCCTGACATAACCACTGAAAATAAAGTTGAAAATTTTTAAATGATGCATGTTTTAATAAAAGGTATAGTTTTATACTCATGAAGCTGATCTGTATAAGTGGGAATCCATTCAGATAGGTCATAAATTTGTAAAATGGATAACAAGAGATTTAGCTCATTAGGCTTATCTCAAGGTCTGCCCAAATTGCCAACGCACTTGCTTAAGAGTAGGCTGAGGCTTTTCAGCTCACTGGCCCAGAGATTGGTACATTCTCATCTAGTATAAGGACAGAAAATTCATTTATCCAGAGGGACCAGGTGGTAACCTAAATTAGTGAGGAAGGCTAAGTGGGAGCTATGGAACCCTGAAGATATTTATTTCTCCTCTTGTAAAATGAAAGCATGGTCTAGAGTTTAGTTGTTACTGATAATATCCCGGAGTTGTCCATTCATCTTACTCTGGATAAAATTTTCCTTCACAGCTGTAAACACCAGGAGATTTCCAAAGGGGCTTATTTTCATACACTTAGATATCTGGCCCACTGAAAATAAATACTAAATAACTGGCACAATTTTTCTCCTTCTATGCATGAATATGACATAGAAATATCTGAAGTTGCATCATTTTTTTTCCTTGAGAAGATAGTCATGGAAATGCACCTTCCTTAACAGTCTAAAAGTCAGTACTATTCTTGAAACGTGATCAAGTCCCCATTCACTTCACATTAAACTCAAATCTGAAGTATTCTAGAAAACAATATGTATGCCTTTTAGTAAGGGCTTGATTATTTTTGTATCATATATTTTTTAGATTTCTCACCAATAAGAGATTACAATATGGCTGGTGCAACCAATATTAGTTTTCAAAGTTATTCAATCAATTCACATATTAAGGATTTATAGGACTTCAGCTTTGGGTCAGATACTTTGCCAAACATTGGGGTAAACAAGTAATAATGATTGACTCTGTCCTCCTGTAGCTACGCGTGTAAATAGGAGGAGTATCCTTATGAGGTGTAGTAGAAGTAACTACTCTACTATTGTGGTTACTTTGGAGCCTGGCTAGGATGGATACTGGCTTTTCCACATGTGGCCCGCAGGGCCCACCAATTGCTTATCTATTCCAAAAAGGCATTTTGAATGCTCATTTTGAAGCAAAAACAAAACAGAATCTCCTTTTACATTTAATTTACGATTTGTGTAAGTTTAACTTTTCATAAAGACTTCATTTCAACTAAAGTAGGTACCACCTGAATGATCAGAAAAAATCAGAGTCAAATAATTTTAAAAGACAGCAAAACACTGTTTCAAAGATTGTACCTAAAAACATTTGAGATTCCTATTTGTTTAAAGGCCTGGATGAATACCACGTTTTATAATGCCTTAGGCACAGATTTTCAATGGAAGTGTTAGAACAGAACAAGATATAGAACCCAGAAAGTGAGAGATCTTTATAAGCCACTGAGAGATGAAATGTCATCCTTCTTTTATAGCCAATATTTAGAGCTTATTAGGTACGCATACTCAATGGTAAAGAAGAATTTTTAAATTGGCCAGGAGGAAAAAAAAAATCCCATCCATACATGAAGGTGGTTAGCAGCAAGTTTCCCTGTTAAGAATGTCAAATTCAGATGGAATTAATAACGAAAATATTCTAGGCTGCACATTTCTTACTTTCTTTCAAGAGTAACACTCTAAATGTGAACCATCAAAGTAGACTTGACAGCATTTTATAGCATTTTTTCCCCTTTTGGAGTCCATTTAGTTTTCTGTGACAAAATGACAGTTTTAGCATTCCTTCTTTAACACAAACTAGGTTACAGAATAAAACTATAAACTAATTTTTCAGAGACCATATTTGAAAAGACAAGTGTCTGTTTTTTTCAATAAGTAAATCAACAGCACTTCTATATATTAACAATGAAAGATCACAAAGAGAAATTAGGGAAGCAATCCCATTTACCATCACATCCAAAAGAATAAAATACCTAGGAGTAAACCTACCTAAAGAGACAAAAGACCTGTACTCTGAAAACTATGAGACACTGATGAAAGAAATCAAAGAGGACACAAATAGATGGAAAGATATATCATGCCTGTGGATTGGAAGAGCTAATATTATCAAAATGACTATACTACCAAAGGCAATACACAGATTCAATGCTATCCCTATCAAATTACCAAGGACATTTTTCACAGAATTTGAATAAAATAGTTTAAAAGTTTTGTTTGGAAGCACAAAAGACCCAGAAAGAGCCAAAAAAATCCTGAAAAAGAAAAATGGAGCTGGGAGAAAATAAGCCTCCCAGAACTTCAGAATATACTACTCAAGAAAAAAATCCCAAAACCATATCCTACATGGCCCACAATCCAGAGCCGTAAACCCCTCAATGGAGAAGATATAAACAACCAAAAACACCTGAAAACACAACACAAATACACCAACACACTTAAAACAAATATACAAAAAGAAAAAAAAAAAAAAAGACAATAAAGGAATTACAGATAATAGATATGAATAAGAAGAACGCAGAAAACACAGACTAAAAGAGGAAAAACATCAAATGCATTACACAAAAATATCACAACTACATATGCTCCAAAAACACTCAATGCCAACACCGTAAATCATATGCAACGCAATAATCAACAAGTTCAACCACGACTACATCGGAACCAAATCAGACACATATAGCAATCTAAATATTATCACTAAAGATGAAACCAATCTATAACTTAAACCATCCACTATCTCAACCACAAACAATAATATTAACTACACTCAAACACACAAAAATACTCCATCTCTCTAACAATCCCAAATACACCAAACATCTATACACCGAAACGCGCGATCAAATACAATAAGAAACTATACAGGATGTACTAGACATATCTCCAGCTAATCGAATCACAACACGTATGACTGTATACCCCACACTCATACTATATCGAGAGTACTCTTGAAACAATCATATCTAACAACNNNNNNNNNNNNNNNNNNNNNNNNNNNNNNNNNNNNNNNNNNNNNNNNNNNNNNNNNNNNNNNNNNNNNNNNNNNNNNNNNNNNNNNNNNNNNNNNNNNNTCCTTAGTGACAGTGTCATCCCTGCAGTGACACATCACCCTCAATAAAGGCCCCCGTACTGCATATTTAGAGGGAAAGTGTCATCATCCTCTGGAAAGCCCATGATGTTCATGTCCGATTTGATTAGAAATGGAGGTAATGTTGGAGGAGAAATTTGGGGTCCTCTGGATGTTGGAACTGATCCAAATCATGGAAAGGCTGAAAAAAATTTTAAAACAAGTAGCTCCCAAATAAGGATGAGTTTAAAAATATATGTATATGTATTATATATATTAAAAATATATGTTCATATTCCTTGTACAGAGACCCAACCCAAGGTTATTTTGGTGGTCTAATCACCAGAACATGAAAGATTTCTTCTCATTCCCTCCTGTACTCAACTAGCCCATTCGGGGCTGTTTATTTAATGGGGGCTTTGTTGATCTTCTTTTGGTAGTTTTTCATAGGAAGTACCATTCTCTTATACGATATCAGACAAACTTAGAGTATATCCTTATAGCCATGAGGCTTTTGCTTGTTATGTGGTCAAATGCTTCCCATTCCAGAGTCCAAGCTTTTTCAGATTTTAAATAGAACTATTTTAGCAACCGTATTCTTTTTTAAATTTAATTGTTAATTTTTATAGAATTTTTAAAAATTATTTTTCATTTACACTTACCACAAAATATTAGTTATATTCCCCATGTTATGCAGTATATCCTTAAGCCTATCTTATACCAAAATAGTTTGTATCTCCCATGCCCCACTCTGTATGTCCCTTTCCCACCCCTCACTGGTAACCAATAGTTTGCTCTCTATATCTGTGAATCTACTTCTTTTGTTGTTGTTGTTTTATTTACTAGTTTATGGTAATTTTTATAATCCACATGTAAATGATATCATATAGTATTTGTCATTCTCTGACTTATTTTACTCATCCTAATGTCCTCCAAGCCCCTTCATGTTGCTACAAATGGTAAAATTTCCTTTCTTTTATGGCCAAGTAATATTCCATTTGTATATATTTATATTGTGTCTTCTTTTTTTAATTTAATTTAATTTTTTAAAGTTTTATTGAAGCATAGTTGATTTACAATGTTGTGATAATTTCTTCTGTACAAGAAAGTAATTCAGTTATACATATACCTGCATCCATTCTTTTCCATATTCTTTCCCATATAAATTACCACAGAATATTGGGTAAAGTTCCCTGTGCTATATACAGCAGGTCCCCAATAGCCAACCTTTCCATATACCAGTGTGCGTATGTCATCCTATACCCCCAGCAACACATCTTCTTTATCCATTCATCTGTTGATGGGCACTTACATTGCTTTTATATCTTGGTTATTGTAAATAATGCTGCTATGAACCTAGCGGTGCATGTATTTTTTTAGAATTAGTGTTTTTGTTTTCTTCAGATAGATACCCAAGGGTAGAACCCCTGGATTATATGGTAGTTCTATTTTTAATTCTTAAATTAATCTCCATACTGTTTTCCATAGTGGCTGTGCCAGTTAACATTCCCACCAACAATGCATAAAAGTTTGCTTTTCTCTATATCCTTGCCAACATTTCTTTGTGTTCTTTTTGCTGATAGCCATTCTGACAGCTATGAGGTGATATCTCATTGTGATTATGATTTGCATTTCCCTGAGAATTGGCTGTTGAGCACCTTTTCATCTTCCTATTGGCCATCTGCCTTCTTTGGAAAAATGTCTATTCCATTCTTATGCCCATTTACTAAATGGGTTGTTTTGTTTAATTTTTTGTTTGTTTGTTTTTTATGTTGAATTGTATGAGCTGTTTAGGAATGTTGGATATTAGTTCCTTACCAGTCATATTATTGCAAATATTTTCTCCGATTTAGTAGGTTGTCTTTTCATTTTATCAATGGTTTCCTTTGCTGTGCAAACCTCTTGTTTATTTTTGCTTTTATTTCTTTATTTTAAGAGACGGATTCAAAAAAATATTGCTGTGATTTATGTCAAAGAGNTGTTCTGCCTATGTTTTCCTCTAGGAGTTTTATAGTATCTGATCTTACATTTAGGTCTTTATANNNNNNNNNNNNNNNNNNNNNNNNNNNNNNNNNNNNNNNNNNNNNNNNNNNNNNNNNNNNNNNNNNNNNNNNNNNNNNNNNNNNNNNNNNNNNNNNNNNNACAGGGATCTCTATATCCAGTCTCTTGTGGTAGAACATGATGGAAAATGATATAAGAAAAAGAATGTATATATATGTATGAATGGGTCACTTTACTATACAGCAGAAATTGATACAACATTGTAAATCAAATTTAGTTTAATTTTTAAAAATTAAAAAAAAAGGAATGATTGCTTTAAGCCAATAGACTCTTATTAAAGTCCAAGCAGTATAATGTAAATCACTGTTTCCCAAATGTTAGTATCAGGACCATCTGGAGTGTCCTTGAAAGCTACCAGATCAAATCTCCAAAGTATTCTAATTTTATTGTACAAGTGATTTTGATGGCAACCAGGTTTGAGATTCAGTATTCTAAACTCAATTTGATGTTTCTAGACTCATTTTGATCACATCTGGCCATAGACAATTATTTAAATTTATTCAAATATTTAAATTTATTCTATATATCTTGGACTAAGCCTTATCTAATGTAGAATAAATTGTGCTGCTTGCACCATGGAATTAAATATATAAAACATTATATTTTTACCTTTCCTACTGCTATTAGGATGGTTGTACTTAGTGCCAGGTTAAATTACTATATGGAGTTAGTAGAGGCAAAACTATCTATTGTACTAAACTGATCACTAAGGAAGAGTGACCTGATAGAAATCAATCAGCCAAGGACAAAGAAATGTCTAATTCTTCTAATAAAAATTTTACCTATAATTTGTTAAGGAATTTTGCGAAAGTATTTCTTCAACCTAAATAACCTCTGGAAATGCAGATGGTTATAAATTCCATCTGTCTCATAGGAATAACATGAAGATGAGATGCTATTAAGTTTGGATTTCTCAAATCTGTCAGATCACTGCAAAGTGCCTTTTTCATTTTCCCTTAGAAATTGGACATTGTGTTATTGTGTCATGTTCTGGAGAAAGGCTGTGAGGTGTGGTATTGAGTAAAGTATTAGAGACAATTAAAATTGAATTTGGTAGGAAAATAATAATCTCTTCAAACACTATATAGGAAGACACCAAAGAAATGAACAAATCTGGAGTCTTGATTTTGTAAAGCTCCTATCATGAAGATACAAATTATTGGCAATAATGGCAAATTATTTGGATTTTTTTATTTCACTTAACGAAGAGAACTAGATGGTTTGTTTTCTACAACCCTCTTTTGGAGCCAAGCATACTAAAAGACAAAACATAAAGATGGAGCAAAAAAGTACCTTTGATGCTCCTGATTGCTTTTATTACAGAAAAGATAATAGCAGCAGCTCTCTCTCGCTCTCTTTTGAGTTTGGGATCTCTGCCTGCCTGTGACACCTTCTTCCCCCAAACCGGTAAAACTCATTTAAAGCAGCTTTATCCTGGCTTTGAATTTAGTCTTTAATGAAACCCTCCTACCTCTCCCTGACACTTCCTCTTCCATCTCTCTCTCTCTCTAACACACACACACACACACACACACACACACACACACACACACACACACACACAAATACTGCTTCTGACGTCTTTCTAAATGAAGATATAGATCTTCTGGTTCACTATGTCCCTTAACTCTTTATACTATTTACAGCATATTAGGTGCATTTCTTTGGCAATGCATTGCTTCTGAGCCAACACTTAAAGTTCTCCTATGGTTCCAAAGGGATTCCATGTGACATTAATTAAGGTGTGACATTGCCTCCTGTTAATTGCCCATACCCATCCATGATCTGCTATTAAGACAATTAAATTTCTTTAATGGTACATTAACTAACAGAGCAATCTAACCTTTCCACTTCTTGGAAATTACAGATGGTCAAGGAAAATTTGATTAAATTGGTAGTAATAGAAATATTAGTCAGGACTTGCCATTGTGGCTCAGCAGAAATGAACCTGACTAGTATCCATGAGGATGAGGGTTAGGGTTAAGGATCGCTCAGGGTTAAGGATCTGGCATTGCCATGAGCTGTGGTGTAAGTTGCAGAAGGTGGCTCGAATGTGGTGTTGCGGTGGCTATGGTGTAGGCTCTTGGCTGGGTGCCTATTTGACCCCTAGCCTGGGAACTTCCATGTGCTGCAGGTGCAACCCTAAAAAAGAAAAAAAAAATCTCATTCTACTTTGATGGAAACTGATATACATAGAGGTTCTTTATAAAATGTCATTTCTGAGTTTTATTAGGAACTGCAGTTATCTTGCCTCCATTTGGAAAACAGAATCTGTCAGCAACAATTCTAATTGCCCTTCACTCAAGTTTTCCAACTCTCCATTCCAAAGTAAAGTTGACTCTCAAAAATTTACACTCAGTTCTTCTATAACTATTAGAATTTTCAAGTTTTTAGTGACTTACAAGAATCCAGGAATAATATAAAAGTAATAATTAGTAACAGTTTATTCCTTTATGGTTTTTTTTTTGTTGTTATTTTCAACATTCCTCCAAACAGGAGTATCATTTGATAGTCCCTGACACTTTGGGAGGCTACAGATTAAGATTATCATCCCAAATTTAAACATGAGGAAATGAATTTGAGAGATTATGGAATTCACCCATGTCCATACAGCTGGAATGAGGCAAAACTAAGACCAGACCTACTTTCTTTATCAGACAATGCTGGAACATCCAGGAAGCTGCTGAATGAGGATTGACCATTGGAGCTGTAATATACATTCAGTAGTGACTTGACAGGAGTGATTTCACTTGGAGAATGGGGAATAAGTCCAGTTGTAGTGGATTCTAGTTATAACAGGAGGTAGAGAAAAGAAATAACATTCAATGACACTTCTGAGGAATCCTGTTATAAAAGGGAAGTAGAAAAATGGAGTGCAAGCTGGAGAGAAACATGACGGTTGCATGATGGGGTTTGTTCGTTGAAAGCTATTATAGCATATTTATAGACTAATGGGGGAGAAGTGAAAATTGACATAGGAGAAAGGGTCAGTTAATAACACTGTGACCTAAGGGAATGGGATCAAGTAAATTTAGTGGAGGACTAAATTTACATACAAACAAGAAGAGTTCAAGCACTGTAACAAGTAGGGAGCCAGAATATATGTGAACAGTTGTGTGCAGGTTGGTAACTTTTGTGGAAATGCAAAGACTTTCTCCTCTGCATCTCTTTTCTAGGTGAAATGCAAAACATGGCAGTTTATTGACAAGAAGGAAGGAAGGGAGGAAGGAAGGAGGCAATGATGAAGGGAGAGGGAGAAAAAGAGCAGACGAGACAATAAGGCAAGCCTGTTGCCCAAGTCTGAGGAGGGTCTGAGGTAGTTTTTAAGGTCTGAGGAGGAAAGAGAGATATGGAATAGCCACTTGGGAGGAGTGGGAGAGGGAACTGGCTAGAGAAATGTAGTAGGATTCCAGGAAGTGCTGAGCACGCCCATGAAGCTTGGGGTCAAGATTTTGACTAAGTCTGAGCAATGAAGTTTTGTTTTTTTTTCCAACACATGAAACTGTTTCACTGTAAGCTATCCTGGAATCCTGGAGCTAATCACACATGATTTTTTTTTTTAATTTTGTGGAGATTCCCAGGCTAGGGATCAAATCCAAGCCTCAGCTGTGACCCACATCTCTGCAGCAACCGAAGACTCTGCAGTCAGCAGATTTTTTTTTTTTTTTTTTTTTAAGGGCTGCACTCTTGGCATATAGAAGTTCCCAGGCTAGGGGTCAAATTGCAGCTGCAGCTGCCAGCCTACACCACAGCCACAGCAACACCAGATCCAAGCCACATCTGTGGCCTACACCACAGCTGATGGCAACACCAGATCCTCAACCCACTGAGCAAGGCCAGGGATCCACATCCTCATGGATACTAGTCAGATTCATTTCTGCTACACCACAATGGGAACTCCAACAGTCAGATTCTTAACCCACAGTGGGAACTCGTAATCACACATGAATTTGCATGCTGATTCTGCCCTGTGTCAGTGCACTAGTTTGAACAAATTACCCTTTTTGTTCTCTTTCCTTAACTGCAAAAGGGATCAATTAATAAAGTATCTACCTTTTAGGGTCATTTAAAATAATTTTACCGTATATAAAGTGCAGATATATAGTAAGTGCTGAGTTAATGTTAGCGATGATTAAGAGGACAGTGGTTCCTTAGAAGGAGAATACCCCTGGGATGGTACCTGGAACCTAGTTGATTATAGTCGTTTGATTTATAGCTAACAGCACCGCCTGAGATTTCCCTTTTACATACTTTTAAGAAACGTGTTATTTTAGTTTAAGTTTTCCAAGATAAATTTATGATAACTAAAATAAAAGTGATTGTTGAACATTAAAAGTTGCAAACAGGGAATGTGAGCTATTATAATGGCAGGGAATGTCTGTCTATTCTGATAACTGCACTTGCAGCAAATGTACCAGTGAAAGAATATGATAGAAAAATATTAAGTGAAAGCATGCCCTGGAAAGACCCATATTTAATCTTAGAAAGAGAGGATGGATTTATTTTTAATAAGACTTCAAATCCCAGTGATATGTATTTGGTCCTTTTATTTTCTAATGGCACATTCTTGCATTTTAAAAAGCAAAAAAAGGAGTTCCCTTCGTGGCTCAGCAGTTAAGGAACCCAGCTAGGATCCATAAGGATGTGAGTGTGATCTCTGGCCTCGCTCAGTGGGTTAGGGATCTGGCGTTGCCATGAGCTGTGGTGTAGGTTGCAGATGAGGGTCCTATGTTGCTGTGGTGTAGGCTGGCAGCTGTAGCTCCAATTTGACCCCTAGCTTGGGAATTTCCACATGCTGCTGGTGCGGCCCTAAAAAGCAAAAAAAAAAAAAAAAAAGAAAAAGAAAAAGAAAAAGAAAACAAAAAGGAATTCCCTGGTGGCCTAGTGGTTAAGGATCCAGCATTGTCACTGCAGGGGCTTGGGTCACTTCTGTGGCATGGATTCAGTCCTTGGCCCAGAAACTTGCACATGCCATGAGCACGGCCAATAAATAAATAAATAGAACAAATATTATGTATTATTACACATTATTGGTAGTTTATGGGCTTATTATAAGTAAGTATAGCATTTTATTTGATAACAGGACTGCAAGGCTTTCTACAGAAATATGGGCCACTGCATCTTAGGCCACTGTGAAGATGACAGCCTTCATTGTGCCAAGTCACTGACTAGTGTCCACCATATGGGTGTGTTCTGTTCACATTAAAGGGTAGAACTGGAGATGCTGTGTTTTAAAGCAATATATAACGTGGGCTATGTTATTAGAAAACCATGCTTGTCCTTGTGTCCGTGAATGAGGAAGAATATTCTCTCATCAAACATCTATCTCATTTTTACTCCAAAAGCTAGGATAAATCCTTCTGCTTCAATGTACTATAAATCAAGAAAAGTCAAAACACAAATGAAAGGAAACATCAAGAAGAAGAGGAGGAGGAGGAAAAGATGGAGGATAGGGAGGGGGAGTGGAAGAAGAGGCAGAAATTGAAACAGACCAGAGGAAAAAATAGAAAAATGATCTAAAGAAAGCATTCTTTTTTTTTTTTTAATTTTATTTTATTTGTCTTTTTTTTTTTGCTATTTCTTTGGGCCGCTCCTGCGGCATATGGAGGTTCCCAGGCTAGGGGTCTAATCGGAGCTGTAGCCACCGGCCTACGCCAGAGCCACAGCAACGTGGGATCCGAGCCGTGTCTGCAACCTACACCACAGCTCACGGCAATGCCGGATCGTTAACCCACTGAGCAAGGGCAGGGACCGAACCCGCAACCTCATGGTTCCTAGTCGGATTCGTTAACCACTGCGCCACGACGGGAACTCCTAAAGAAAGCATTCTAAAGAGCCATACAGAAATGTTTCCTTTTCAGAGCATTATCTCCTTTTACCATTTGTCCAAAACTATTATGATATCACAGGTGTCAGAGGAACAGTAATACATATCTCAGAGATATCTGGTGGGGTGAAAAAAGGGCAAGTTTGTGTTTTCATACTTTAAAGAGGAAAGTGTCAAGAAATATGATCAGGACAACCCATAAAAGCCAGATGAAGGGGAAGAAACATTGTGAATCCTGCAGGCATTGCATTTTCAGGACACTAAACATTCTTGAAATTGGGATATTGAGACTCTGTTGGAAAAGTAGTGTAAAGTTACATCAGAAAGAAACATAACAATCAGTTCCATACAAACAGCTGGCCTTCAAATCATGCCCACTGAAAATAAAGTCTGTGTCCTAAGTGAAGCTCACAGAGTCTTGAATGAGACCGTAACCACGTCCTAATCCATAAAAGTCACACAGCCGTTTCTAGGGCCGCTCTCTCAGCATATGGAGGCTCCCAGGCTAGGGGTCTAATCAGAGCTGTAGCCGCCGGCCTATACAACAGCCACAGCAATGTGGGATCCGAGCCGCATCTGCAACCCACACCACAGCTCACTGCAACACCGGGTCCTTAACCTACTGAGCAAGGCGAGGGACCGAACCCGAAACCTCATGGTTCCTAGTCGGATTCGTTAACCACTGCTCCACGATGGGAACTCCCTTGAATGAGACATATTTAATAGTAACATCCCAAAATGCCCTCAGAGGATGTGTTTCCAATTGTTAAATCTATAGTGACCCCGGATCTGAGTTTCTGTGATATATTTAAGAAGCAAGGAGGACAAGAAAGATAGGGAGTTGGATGTTTTGTTTGTTTCCACTTCACTTTATTCTCAATCTGGAAATTAATCCTCATCAAAATAACTGGAATATCAGCCTTTGCTTTCATAATTGTATTGTGCCAGAGTGCATAAAACAGAGCAGTTGGGAAGAAAATATTCAAAAACAAAGAGATTTATTTTTTTAATTGTGACGCCAAGAATAATAAAACTTTTTTTTTTCTTTTTATGGCCACACCTGTGGCATATGGAAGTTCCTAGCTGAGGAGTCAGATTGAAGCTGTAGCTGCCCGCCTATGCCACAGCCATAGCAACACTGGATCCAAGCCACATCTGTGACCTATGCTGTAACTTGTGGCAATACAAGATCCTTAACCCACTGAGCAAGGCCAGGGATCAAACCCGTATCCTCACGTATACTATGTCAGGTTCTTAACCCGCTGAGCTACAATAGGAATTCCAAAGTCTATTTTCTAATGAAATAATAGCTTACGGTAACAGAAAGTGATGGAAAATGCCCTTCTTAAATATCACTTTAGTAATTAGAACCACTGCAAATCAAGAGACTAGGCTTCTTTGCAGTTACTAAAAAGGAACTGATTATTGAGAAGAAAAAAAGCATAATCTTGCATGGACAGGAATAATTAGAGAAACACAATTTAGGAGCTGTAGAATTTATTCAACAAAGATCAGAACCTAGACAGTTCCCTAGAAATGTTTCTTAAAGGTTTCTCACAATTTCTTAGTAGTATATGATTGAAAACTAATGTCAGAACTCTAAATTCTAGTATTAGTAGTTGTAAAAAACTGCAATTAATTTTTACTGTATGGTAAAGTATATTGGATTCTCATATGTGGGATTAGTAATTCTGGATTTATCATTTTAAAAATTTTATTTATTTTAAATTTTATTGGAATATAGTTGGCTCACAAAGACTGTGTTAATCTCAGGCATACATCAAACTAAATCAGTTTATACATATGCATAGATCCATTCCTTTTCAGATTTTCTTCCCAAACAAGCTACCACACAGTACTGAGTAAATTTCCCTGCGCTATACAGTAGATCCCCATTACCCATGTATTCCATATATAATAGTGTGTTTAGTTGTCTTAAGCTTCCCACAAAATGAGAAGATAACCCTTCTCAACATGTTAATTAGTTTAACCAAGAGAGCCCCACTTTTTTTTTTTTTTGTCTGTCTTTTTGCTTTTTCTAGGGCCTCTCCCGCGGCATATGGAGGTTGCCAGGCTAGGGGTCTAATAGGAGCTGTAGCCACTGGCCTATGCCAGAGCCACAGCAACACCAGATCCAAGCCGTGTCTGCGACCTACATCACAGCTCACAGCAACACCAGATCCCCCACCCACTGAGCGAGGCCAGGGATCGAACCCACAACCTCATGGTTCCTAGTCGGATTCGTTAACCACTGCGCCATGACGGGAACTCCAAAGAGCCCCACCTTTCAGTTGCAGTCAAAATCATGATATTTGAAATATGTTAAATGTTGAGTACAGTTTCCCTCAGTACTTGTAGGAATTTGTTTCAGGAAAATTTGTTCCCAAATTTGCAGATGCTCAAGTCCCTTATATAAAATGGCATAGTATTTGCATATAACCTACACAAATCCTCCTGTATACTTTAAATCATCTCTAGCTTATTTGTAATACCTAATATAACATAAAGACAGTATAAATAGTTGCCAGAGCAAGGCAGATTCAAGTTTTGCTTTGTTGGAATTTTGTGTCATTTTTTATTGACTATTTTCCATTCACAGTTGGTGGAATCTGAGGATGTGGAACCCATAAATACAGAGAGCTGATTGTATGTTAGATAAGCAGCAGGTCTCATACCTAATGGTGCCTCTGCTAGGTTTGTTCCTGAGAAATTAAGACGGTGTTTACAAGGCATCAGAATAACTCATAAAAGCTTGAAACACTGCTAACCACTTCTTATATAATCTATACATCAAGATTCACTTTGATTCTTCTTGATTACCCTGACTGGCTGTATTCATGTCATGTAAACATAGTTAGGCATTTTTCTAGATAAAGAGATTCAATAAATAGGTTTTTTTCCCTATACACTTATATACTTGATGGACATATTAACTACTCAGTCACTATCAAATTTAGGCCGATATGTATCATGACCGTGGTTTAAATCCTCTGTCCTGGATTTCAGAGGTCTGACTCAATTTGGTCCCGTCAAGTCTCATCTCTCACCACCTCTCAATTTTACCCCATCCTTCAACCAGCTACTGTTTCTCTTACATAACCTATGTATGCTTCATCTCTTCATTCTAATTTATTAGCCCATCCATTTCTCTAAACCTTCTGCATCCTTCAAGGCTAAATCAACATCACAGAGCTCTTTCATATACTCATTTCTATTTATCTCCCTATCCTGTGATTTGTGTGCATGCCTGTGCTCTTTCTTAGCCTTGAGCTTCTGGAGGGCAGGAGCCAAGAGGTTATTTCTTGTACTGGCCACAGAAGCTAGCAGAGCACCTGGCACAAAGTCTGTATGTACTGTTCATAGGATAAATAAATAAATTAATGCTGGAATAAATTCATCTTTGGATATTTGTCAGCAAAAGAGTAATTGGTGTTTGAGGAGAGAAAAAAAATGAAAAGTCAGTAATAGAATCAAAATGATACAATATTAGTTAAGCCAGATTAAAAGGGTCAATAAATGTTTTGTGAACCAATTCATTCCCTCAAAGAAATCCAAGATAGTCTACCTGTGAAGGTCAAGTCCAATCAGGTCAGAAAGTTTTCTCAGCTCTCCTCCTCATCACATAGTAATTGATAGCTGTAACTCTAATCAAGACACTTCTCTTCCAGACAAGAGCAAACTCTTCTAAGACAGCACTGTGTAACAGAAACATAATATGAGCTACCTATGTAATTTAAAATTTTCTGATTATCATACTTTAAAAACTAAAAGAAACATACAAAATAAATGTTAATATATTTAATCCAGTGTATTCAATATGTTATCATTTCAATATGTAATCAGTATAAAGCATCATTACCGGGATGTTTAATTTTTGTGTGGTCTTTAAAACTAAGTTTTTATTTTATATTTACAGCATATCTGAATTAGGACCAGCCACATTTTAAGTGCTCAATGATCCCATATGGCAAAATGAGTACTGTGTTAGGTGGCGCAGTTCTAGGATATTCTCATCAGGTTTTACTGTCCTCTCACCAACCCTATACCCTCACAGTGTATCTCAAATCTTTCTTAGTACAGTCTGAAGAATAATACTATTGACTCTTGGGGAATCAACATCACAGAGCTCTTTCATATACTCATTTCTATTTATCTCCATGCAAATAGGACATCCCTGATTTTAATAGTCACCTCTTTGTTTATAGCTTACCCTCAGGGTATTTGTTTCTCTGCGTGTGATTTTTTTAATTATATGTAATTATTGTACATTGTAACCAATTTAAGAACTCATTTCAGTATCATTAAATTTGTTCACTTTGTTGTGCAGCCATCACTATCATCCATCCTCAGACTTTTTCATCTTCCCCAGCTGAAATACTATACCCACCAAGTATTTATTCCTCTTCCTCCTTCTCCCTTTCCTCAGCCTCCAGCAACCAGCATTCTACTTTGAGTCTCTGTGAATCTGACTACTCTATAATACTCATGAATGGAATCTTAAAGTATTCATCCTTTTATGCCTAGCTTATTTCACTTTGCCTTAGGCCCTCAAGTTTCATTGGTGCTTGTGTCAGGATTTCCTTCCCTTTTAAGGTTAACTACATGTCATTGTATGTATATGTCACAATTTGTGTATCTGTTCATTGGTTGATAGGTATTTTGGTTGCTTCCCTCGTTGGCTATTATAAGTAATGCTGCTATGAACATGGGTATGCAAATAACTGTCCACATCACTGCTTTCACTTTTCTTGGATGTAAGATGCAGAATTTCTGGATCATATGATCATTCTATGCTTGCTTTTTTGAGGAACTCGCTGTATCATTTTTCACAGTAGCTGTCCATTTCAAATTCCCACCAGCAATGTATAGTAGTTGCAGTTTCTCTACATGCTTGCCAACACGTCATTGAATTATTTATTTTTATAAAATGCATCCTGAATTTGTTTTTATTACCATTTTGGGATGCATTAAGAATATTTGGTAGTGGTAAGGCCAACTTGGATCTAGATTCATATGCAGATATAACTTAAACATTATCTAAGACAATCATTTGCAACATGTATTTGATGGACTGTTTTTTTATTTTTATTAAGAACTTTTGAGTAGGACCTTGAAATCTTGCATTCTTTTCTGCCTATGCCATTGCTCACTTACCATCTGACTTTGGGGAAGTTGCTTTAAAAAAAAAGGGGGGGGATACAAATTTCTTATCTACTTTATTCACCAGGTTATTATAATTACCAAGTGAGTGAGTCAATTTAAAATGGCTCTGAACTTCCAGTTGGGCAGGGTTGGCACTCCCCAGCAGGATCCAGGAAAATCTCCACAGTCAAATGCCAGCCTGGGTAGCATGCTAGAATCTAGTCCTTCTGTGATCATTCAGTGCCGGAGAAGTCCAAGTCCCAGTTAGGGTTAAATGTAAAATACTATCTCTTGGTATAGTTCATTAAAAGACACTTTGCCTATAAAAAATTTAGAAAAAGTAAAAAATATCTTTAAAACAACATTATCACTGTTTCATAGATACACTCAATTCTCCATTTTTTAGTACCTGAAGTGTACACTTATGTGGATAATCTGAAACAAGAATTCAAATAACATTTATATTAAATCTGGGCTTATATTAAATAGGACACATAACCTAACTTTTAGGGGATGCCAAAATGTGCCTTTCTAATTTTTATTCTGATAACCTTTTAAATTCAGTTCTGTGGCCCTAAAATATGCCACGTTTGGCCAAAGGGGAAAATGCCTAGAAACNNNNNNNNNNNNNNNNNNNNNNNNNNNNNNNNNNNNNNNNNNNNNNNNNNNNNNNNNNNNNNNNNNNNNNNNNNNNNNNNNNNNNNNNNNNNNNNNNNNNATAAATGAATAATATTCAGCTGTCTACTTAAGAACTATTTTCAATGTAGACTGAGGCTGATCAAATCATATAAAATGTAACCTTCAGTTTACTGAAGGATTATCAGTATTTTTCATGAATGTCACCTAATTTCCTGAAAGACTTTATTGGCTTGAGTATTGGTGACTAATTTGAATCTTAGCTGAGAGAGGCAAGAGCGCTCAGACAGAAGGTCTCCTTTGGCATCGCAATTGGTGGTTCTTGACTGTGATATAAAGCTCAGCATATAAGATGTGGTACGTGTGAAAGCTCATGAGGAATTTTTGAAGACATTTAAAATGCAAATAGAGTGCTTATATCTTGAGTATATACAGTTTGCAGTCTAATCTTTAAAGTGCAATTTCAAAGAGAAAAGTGAATTTTTAAAAATGGACCATGTGCCTTCATAACCAGCACAAGCTAGTTTTGGGATAGACTCATTAACTGAAGATTTTGTCTACTTTGTTATTGAAAACTCATTACTAAAAAGGGTTGGTTTGAGCTCTCCTTGCTGAAGTGTGTCTGCTATAATCAGAATCCTAATTATGAAAACTTCATTGCTGATGGATCAAGAAATAGGATGGCCATGGATAGGATTTCAGGCTTTTTGTTGAAAATGCAGAATCATTAGTTAAAATAAATATCAGTTGGCTTTTTTTTTTTTTTTGTCTTTTTGCCTTTTCTAGGGCTGCTTCCCGTGGCATATGGAGGTTCCCAGGCTAGAGGTCCAGTTGGAACTGCGGCCGCCAGCCTTTGCCAGAGCCACAGCAACGCAGGATCCAAGCCGCGTCTGTGACCTACACCACAGGTCATGGCAACGCTGGATCCTTAATCCACTGAGCAAGGCCAGGGATCGAACCTGCAACCTCATGGTTCCTAGTCGAATTTGTTAACCACTGAGCCACGACGGGAACTCCTCAGTTGGCTTTTTAACAAATTTAATCTGAATATCATCTATAACAAAAAATTTTACTAAAGTTTAGCAAAGATTTAAAAAAAATAAATCTAATTCTTAAAGGAAGATTCATGAATGCTTTGTGAGAATAATTTCTCTGTTTTGTGTTACTCCTAAATGACACCCAGATGATTTATGTAATTGTGCTTTGGCTTTGATAATATTTCTTGATAACTAGGCATAATCTGCATTAATTGCTATAAATTGCTCTGGTCCCTTGCTGTGAATATTTTTCTTCTGTTAGGTAATTGTTTGCATTCTGTGAATGATGGTTCATTGTCACACTAAATAGTATTTCAGTTCACAGACTTATTTTTCAAGACCTATATTTTGCTTGAAAACTTGTCCTTTCTAAAAAGTTATTTCCATAATAAACAATCCTGAAGGAGTTTTTGTAAAAATCTTCATCCTAAAGCTCTTTAACTTGTTTTGGGGATTATAATACTTTATTAACAGTAACTGATAATAACTACTTTTTCCTTGGTAATGGAGTCATCAAGGAAAGTTACTCCCCCAGGAAACCCTTGTCTGAGTTAAGGAAGCATCTTTGATCTGCGCTCCTTTAAGATACTTACGTCTTCGTAGCACTCACCACTTTGTTTTGAAAAGAATAGCATGTCTTTTTCCACGAATAGTGATTTTCTCAAAGGCAGGTGATCCAAACATGATATCAGCCTGTGTAAACTCAGGTTCCAGCATAGTTATTGGCACATAGTAAGTATTAAATACATAGCTATTGAACTTGAAATCTAGCTGAACACTTTGCTCTTTTCAGTTACATTCTCAGGGCATTTCTGGTCTTGCATTTATTTGCTCTTCAACTCAATGACACTAGTCTATTTGAGGTTAGTGGTTTTACTGCCTCCGCCAGCTTTTCCCATGTAATCTTTCCTCAGTTTTGCTAGTTTTCAGAACCTTTCTCATGGTTGCTGCTTCTAATCTTCTTTGATGCAACAGACCAGATAACTAAGGACATTAAAACAATAAGCTAAATTTTACAGACTGTTAACTTCTCAACAGCTTCTGAACAAAGCTCTATGCTTAGTGTCATGTTAAGCATCAAGATGGTACCAAAACAAAACAAGACAACAACCAAGCAAACGAATGAAAAAACAAGTCCCAGTTACCTCCCAATTTATTTGGCAAGGCAACATGTAAAAAGAACAACTGGAGAATAAGATAACACATATTGAGTATTGAATTGAGTAGTGAAGATGAGGGTAAAGGAAATAAGACAAAGGAAATTAGGGAATCAAGGAAGGTTTAAATTATGGTGGAAGGTCATATAATAGATTTAAACCTTAGAAGTTAAGAGAAACAGATGGGTCGATTGACGGTATTGAAGTAATTTGGAGTAAAAAGTTTAACATAACCAAATAATAGATTTTTCTTATTTTTAGACACAGGAGTCCCTAATTTCTTCTGGGGAATTCCATTTATGATTGACCATAAATTTTCTATTTTAGTGTCATTTTTATATGAGATTCTTGCCTCATCATTTAGAATTGGCCAGAATGTAAATTCTAAAGAAAATATTTTGAAAGTTTAGCATAGGCGATAATGTTTTGTGCAACAGTATTGACTCACACATCATAAGGTTTATGTCTTTGCAATAAGCGGTGACACTTTTATACTTTACAGGTGTCTGCATTATGGCTCAGCTGCAGATGTATAATGCCTTAAAGTTCCTTCTTAGTAGCCAAAACCCTCCTCTGCTCTTGTGGAACAATTATATTGTTTGATCATTGACTGATAAAAAGAAGACTATTTGACAAAAAAAAAAATCAATATGAGGCACACACTCAAAAAATTAACATAAATTTTAAAAATACAAATTATTGCAATTAATAAAATAAGTTCTAAACATAAACAGACACACAAACTTCAAAAACAGACTTATGGTTCCTGAAGGGGAAAGCTAGAGGAGAGGGATGGATTGGGAGTTGGGGATTGGCATATGCATACTATTGTATATCGAGTAGAGGTCAATGGGGACCTGCTATATAGCCCAGGGAACTCTACTCAATATTCTGTAATAAACTATATGGGAAAAGAATCTGAAAAAGAATGGAATGTGTATATGTATAACTGAATCACTTTACGGTACACCTGACACTAACACAACATTGTAAATCAACTATACTCCGATAGAATTTTTTTTAATGAGAATAAAAAGAGGAAAAAAACAAACAAAAACAAGTTCTTTCTTCACTTGGCATTATGGATATGTCCATCCCATCCTCTCATTTGTGCCTTTTTGAGGGCTCTTTAGAAATGCTTCGATGGAAACCTCTGAATGTATTAGTATGCCTAACTGAAACAACCAAAACTCTGGTCATGATTCCAGAAATCGGTCAATTTAGCCAGACTGTAGATCACTCTGAGTAGCTGAAAAAAGAAGAACAGATTTCTGGGTGTCTTAAATTCTCTGTAACTCAGTAACACCAGAGTGCTTAGCACTAGTAACTGTGAATGGAAACTCTTCCAAACTCTTCCAGTGTACCACTGATGCATATTTGACTTGGAGGATTTTATGATTTGGCAAGAACCTTAAGGAGGCTAACATATTGGAGGAAAAAAAAAAAAGAATTCTAATAATTCCATCACAAAATTCACTTCTCTCTGATGGGTGCCAGCAACACATGTGATGGAAGATACAACCAGACATCTGATGACATACCATTTGGAGCCCTGGGAGTAATCCTTTTTCTCCTCAGCTTCTTTAAGTTTGTACTGTAACAAAAGCATCTCTTACTTCAAGTCTTGGTTAAATTATTGCCTCCTTTTGGAAGTCTTCACTTGTGTTAGCAGAATTAATTGCTTCCCAAACCCTCCTACACTGTTGGTGGGAATGTAAACTGGTGAAGCCACTATCAAGACTAGTATGGAGGTTCCTTAAAAAAAAAAAAAAAAAAAAGTAGAGCTACTGTATGATCCTGTAATCCCACTCCTTGGCACATATCCAGAGAAAAACGTAATTCGAAAAGATATACGCACCCCAGTGTTCATAGCAGCACTGTTTACAGTAGCCGAGGCATGGAAGCAACCTAAATGTCCATCAATAGATGAATAAAAGAAGATGTGGTGTGTGTGTATATATATGTGTGTGTATATATATATATAAAGAAATATTACTCAGCCATAAAAAACAATGAAATAATGCCATTTGCAGCAATAGGAATGGACCTAGAGATCATACCAAGTGAAGTAAGCCAGACAAAAAAGACAAGTATCATATGTGGAATCTAAAAAAATAGATATAAACTTATTTACGAAACAAAAACAGACTCACAGCCATAGAGGACAAAAACTCATGGTTAACAAAGGCGAAGGGGAGGAGAGGAGTAAATTAGTTGGGGACCAAAAAAATACACATTACTATATGTAAAATAGATAACCAGTAAGGACCTTACTATATAGCACAAACTATATTCAGTACCTTGTAATAACCTATAACAGAAGAGAATATAAAAAAGAATATATGTATATGTATATGTATGACTGAATTACTTTATTGTATACCTAAAGCTAACACAACATTATAAATCAACTATATTTCAATAAATTAAAAAAAAGCAGTTAATGACTTCCCCCTTTCTAAGTCAGCCACACTATGCTTATATCAGGAAATGGGATATAGTTTGATTTAATTGACTATATATTCACCTCTCCTAGGCTGATCTCTTCAGGGATAGGCACGAGGTTGTGCTCATTTTTATATCTCTGGCACACACTAGATACTCAAACGTTTGTTGTCAGAGTGAATGAGCACGCTTAGTTTTTAGTTGGCTTGATTTTCTCTGGTTATTTCCACTGGAAACAATATAACCTTGAAATAGTTTAGAATCTTACTTAATACTCTCTCAACAGGATATATTTGCAAAGAGGTAATATTTCATTTGCTTCATGCAAGGAATTTTAATTACTAAGGGTATCCATAAAAATAATTATGCTGGTCTGACCTAAAAGGTGGTTCACAGCATGAACATCAAAAATAAAAGTGTAATTAGATTCTAGTACATTTTGCTTATATTAGAAGGGGGTAAGGACATGAAGCAAGAGCTTCAGAATTTAAAAGAATTTCAATTTGTAATAAGAAAGCAATAGTAACAAAACTCTCCTTATGTGATGGATTCTTAGAGAAATGTTTGTTTATTTACATAAACCATTAAAAAAAACAAGAGGAAATTATATATAATGACATTTTCTCAGATTGCCTATTGTCTATAATAAGTTGATGCAGACTTCATAACTCATTGATCTAGAGTGGCTGTTGCCATTAAGAGATTTGCTTGGGATTGTAGTGAAAAGAACACTTGATTTGGAGCTAGGAAGTTTGAATTTCAATAATGGTTTTTCCCATTATGAATTTTAAGGTTATGGCCAATCCCTCTGTTTTTCTGAGGCTCAGATACCTCATCTGTAAAGCAGAGATAATTCCAGTCTCATAGGAATTAATTGCTTACCTATTGCATGGACAAAAAGAGGTGACGTATATTATTTCCCATGTCATAGTGGACCAGTGTATAATGCAAGGCTTAAACAACTCCTTCATTTGCCAGGTCGTGTTAAATCTAAATAGTAAGTAGTGTACTGAAACAGATTGTTATTGTTTCTGTTGTCACCTATCTTTGCATATTGCTTATATCCCCACTCACACATTGGTGGGGCCTAACTGGGGTAGCTTCCAGGCAGTCTATCAAGCTTGGTGAGTTTTAATTCCAGTAACATGTGTAATCTGGTGGAAGCTCAGAGGTCTCTGCATAACCAAGACCAATGAGTTAAAAGTCTAGCTTCCCCGGTAGTTTTCTACGTGGTTTCAGGAGCGCAATTTAAGACTTCCAGCCTGATGATTCTATAACTCTGTGAAAACTGATATATTACAATAGAATCTGTCCAGAGGTGAATGTTTTCTGAGTTATTGGGAACTTGAGATTTGGAGTTTGGTTCTTTTTTGCTCCCTAACTGTACTGATTGGCCATGAAAGTCATGACAAACATTCTCTCCCTGTGGAATGGTAGACAAAAGGCAGTTCTGCAGTGTGACCCAATTTTCAGAAATCCAAATAGATCGATACATTTTTTTCTTCCTTTTTTTTAAACCTCTTTCCGCCCATCATATCATTGGGAAGCCAATTTGCAAAGCTAGTGATATATATTTTTTTAACGATTGTTTTGGAAATTTCCGGCATAAAGATTATTTGAAGGACAGGGTAGGGGACAATTCTAACTGAAGAACATTTCAGCAAAGATCTCAATGCGTTTGAATAACCAGATGTCATGTAACATTTCATTGATCATCCATGATGGGCAAGGTGCCATGAGGTCATCGAGATACCATCGAAGGTAAAAGGCAAGTATTTCATACTTCTTGCTGTCAAGAACTTTCCAGTTTAGAAAGGGTGTTGAAATTCGGGGTCTTGATGCCTCTTTCCCAGGTTCCGACCAGTAGAGAACTTAGGACCACAGTGCAAAGGGAACCAAATTATCAGTTTTAGTATTAGTGGCGGCTTGCGCCTCATGGTTGGAAAAACTGCAAAGCAGAATTCAGCTTTGGCTTGAGACAAAAGTGTGGAGTTATTTCTGGGTCTCTGAATAGGAGCAGAGCTGTGTCAGTAATGTGGTCCTATCTAACCTACTCAGCCTCATGGAAGTTCTCTGGCAGAGCAGGGATGAAAGAAAAAATTAGCAGTCCCATTATCTGTGCCTCAGGTGGAGAACCTGGACGCTTTTTTGGAGGTGTTGACCCTATGGGAATAGAGGGGAAGGAGGAGCCTTAGTCTCCATGAAGCGGGACGTGAAATAGAATTGTGAATTTTCCTCCTTTGAATTTAAATAGCCCTTATAGCATGGGCAGAAGTTAAGCTCTATATGTTTCTGTACTTTCCCTGCTCTTCCCTTAGTACCTTACATAAGGCACATCATCAAGAGTCATCAAATTTTGATTAACATCTTCTGTGGGTTAGAAATTAGGAGGATTTTATCCTTACAACTTGAATTTTTATTTTTTTAAATATGTTATTAACTCATACAGTTAGTCTAAGTATATGAAAGGTAAATATACATCATTCTCATACCCAGCAAGATAACTTATTTCTGAAAATAACATCTCAGAACTTCTATACTGGATATTGTGCAATTTATGATAAACTTTTCTACACAACTGAATCCTAAATTGAGAAGCGCTAGTTCCTACATTGGCACTTTTTTCTCTAGTATCTCTATCTTCCATATGTAGATTCTAGAGAAAGTACTAGAAGATACTGTGTATCTTCCATTCTCCATATGCAGAATAATCAGAAAGAGAGAATGTTCTGGGTAAAAGCATCATGCAGTTGAAAGGTCACCTGTTTAGTCATCAGGAACCTTGCTGTATTACCAATTTAGCTTCCAATTTATTCTGGTACTTTGGGAAGTCCTTTAATTCTTATTCAACTAATACTTATGGAATACTCATTTTATTTCAGTTACTGTTCTAGACTCTGCGGTGAGAAAAGCATGAGATATTTCTGCTTTTATGGGGCATAAGTTCTAATTTCCCCCTTTGGGCTTTGGTGTATTTCCCTATTAAAAAAGAAACCCCCCTACTTAATAAAATGAGAGGATAGAAGCTGAAAATCTCTTAGGATCCTTCCATGTTTACATGCCAAAATATTATTCTGATATATAATTCTCATGACAGTTAAGGACCAGAAATTATGGTTGCAAAGTAGGGAATATGCTTTTCCAAGATAACAGCTTAGTTGCATGTATACCTTGGTAATTATATGGGCAGGTATCTTCTTATCACTACCAGCAGGGAAGCCAGTCCCCAGATAGAGACTGTTGTTATTTGTCCTATCTAGGCAAGCTTTGGTTCAGAGCTTTCAATCTGGTTTCTTACTGATTTGCTAAACTAGAAAATGATTCTAACCTTCTAAGGGAGGAACCACTAAAAATGGCAAGATGAGTGATATTAACCTACATTAATGTTGCAGCAAAGTTTGGGATCATCTGCAAACTCTGTTTAATATCATTAGGGAATTTAATGAATGCTGGGTAGCAGTAATCAATCTTCAGAGTCTCATGAGTATATGTTACTAATTTGCATTGTTCTCTGGAACCATCTTACTAACTTTTGGTGGCCTTTACATCAGAAATAAGACTGAACCATAGAGTTCTATTGTAAGCTCAAAAAATAGTATCTCAAGTGACACTGTGACCTAGTTCATGCTGAAAGGAAGTACTGGGTAAATCAAAGCCAGACCTGAGAGAGAACAACCCTAGAATCAATAGATAAACAAATTATTTATTCATGTTTAATTCTAATTATTACTATACTTATAGTCGCTGTTCACAATATGTAACTATATCATAGATATTGTTGTAAATAATATATGTGTAAATAACAATATAATGTCATACATGACATAATCATCATATATAACTAGTGGCGTGAGAATACATAATTTAGTTGTGAATAAATCTCTTTAGTGAAGATGTCAGAGTAGAAATAATGCATGAACTGATTAATGAGAAATGTTGAGGCTCTTATTATCCTGTGTAAATGAGGAAGGACATTCCAGGCTGAGAGAACAGCACTTATAAATGAAAAATACAAATGTGGTATGGGATGACCATTGAAAAGTCAACTGCTAACTTCTGATACCTGGTTCTACATACAGAGAGCTTAGACGTCATTGCTCCTATGCTTGCAACAAGAAAAATCGTTGAACAAATTGAAAATCAACAACTTTTCTTAGATCTATCAGAGTATGGTGGTCACAGGACAAACCACCAACTGAGAACAGTGAAGACGGGAAAATACAGAGTCAGATCATACTGGAGCAGAAGCTACAGCTGGATCCTGGTGGGAATACTTGAAGGGTAATTGACTAATGGCTAGAGACTGAGCACGGACTAGCTTGAGAGAAAAAAATTCCTGGGGACCCTGCTTTGGGGAGGAGAACAAATGTCATGAGTTTTAGTCAGGGGCTCTACCAGATTCTCAGGATGAAGATTAGAGAAAACAGCCCTCTTGCATGTAGCAGGGGAGGGGAAAGTAATCCTACTGAAACACACCCAGAGCATTTGTTCTTGTTGACAAAGGACTGACTTCAAGGCAATATTTTACCAGAGCCTAACCAACATGTTTCACCAGAGCCTAACCAAGAGGGAAGGGAAATGTCCAACTCCAGTTCCCTCTAGCCTTTCCGAGTTATATAAGGCTATAGCAGAGGGAGGCTGAGAAGTACTTGTGTTGGTTACAGTCCAAGGGCACAGAGCCACAAAAGGACTGAGAGATGACCATAGAAATAAATGTTTTCCTGCCCTACCTCCCACTACATCTTAACCACTTACCACTGTATCTACAGAGCTTCTGTGGTATTACAGCTGTAAAGAACTAAAAGTTTATACTCTATTTAAGAAGGAGCCTCTGGGGAAAACCAAAGACAACAGAGGAGACAAAAACAAGAGTAGAGGCAGTTTTAGCCTCTGACATTTACATCTATAGCAAAGACTAAACACAGTCTAACTCCTAGCCAAATAAATATAAATTTTCACACTAAAGGTGTGCTCCTTTTACCTGTTACATTATGTCTGCCGTTTGACAAAAATTTCTAGGCATGCTAAAAGGCAAAAAGCATAAAGGAGATGAATCAAGCATCAAAAACAGATTCAGGTATGGCAGAAATTTTGGAATTATTAGGATCGAATTTTAACAAAAATATGCTTAATATGAGGAGGACTTTGGTGTAAAAATGGAGCGAATGTAACAACAGATGGATCATGAGCAGAAAAATCTAAGGAAAAAAATCAATAGGAAGTGCTAGATATCAAAAACACTAACAGAAATGAAGACTGCCTTTGATGAGCTCAGTAGTAGACTGGACTTAGCTAAGGAAGAATCACGAAGCTTGAATATACGAAGGTAGAAATTCCTCAAAGCAAACATATGTAGAAAAAAAAAAGGATAGGATATTCAAGAATGCTGAGACAGTTATAAAAGTATAGCATAAGTGTAATTGGAAAGCCAGAATGAGAAGATAGAAAGAATGAAACATTAGAAATATGTGAAGCAGTAATCTCTGAGAATTTCCTAAAATTAATGATAGGCACCAAACCACAGATCCTTAAGTTCAGAAAACACCAATCATGGAGATGCTAAAAAGTCTACACTGAGACATATCATATTCAAATTGTAGAAAATTGAAGAAAAAGAGACTATCTTGAAAGAATCTAGAGATAGGAGGGGTGGTTGTGGTGGAGGAACACCTTATCTACAGAGTAATAAGGAAAATGATTAATTGTAATTATCTTCAGAAAACATATAAGCAAGACGATAGTAGAGTAAGAGATGTAAAGTTTTTTTTTTCTTTTTTTTTAAAGCTACCAACTTGGAATTCTGTATCCAGCAAAATTATCTTTCAAAATTGAAGGAGAAATAGAGATTTTCTCAGACAAATGAAAACTGAGGACATTTGTCGCCAGTAAACTTGCCTTGCAAGAAATGTTAAAAAAATTTTTTTCAGGGAGGAGGAAAATAATAAAGGTCAGAAACTTGGATCTGTATTAATAAAGAGTGTTAGAGAAGGAATAAATGAAGGTAAAACAAGATACTTTATTTTTCTTATTCTTAATTTATCTGTTTTTTCAAATTAATAGTAGCAACAGTATGTTTCGTGATTAGAACTTTTTAAGAAAACGGCCAATTCNNNNNNNNNNNNNNNNNNNNNNNNNNNNNNNNNNNNNNNNNNNNNNNNNNNNNNNNNNNNNNNNNNNNNNNNNNNNNNNNNNNNNNNNNNNNNNNNNNNNTGAAATCTGAGGGAGTTACTTATCTGTGGTATGAACAATGCTCTGAAAGGGCAAACTCAAGAATCCCAAAGCCTGTGCCATTGTCTTAAATTCCAGGGGAGGGTAAATAAAGGTTATGTGCAATATACGTGGTAATGGGTTTAAATATCAAGTCCATCCATCTGTCTGAAGAGATGCCCTCACAACCCCTTATTAACACCGCCTATTCTCTAAACACAGGGTGAAGCTGGAGGGGAGAGGGACTGATGGATTATTATTATCATGGAACCTGTGCAAGATTTTAAAGAACCTCACACTGACAGAGTTTAATTTGGGGAATCCTGACATTCAAAATGATGTCACCATTAGGACTGGGGAAAAGGCAGAGCTATTAGAAAAGCAAAACCAAAACAAACCTTCTCTGACTTTTGTTTCATAGGGGCTGGTTTCACAGGGAGGGGGGCGTTTGTTGTTTGCAGCACTGGAATCTGGGTAACAGTAACAGTGACTGGCTTAGAGATTTACAAAAATTCCTTTAAAAACGAAAAATAATCGACAATCTCTTTGGTTAACCATGTGATATAACTGCATGGACAATCACTGGGTACATGCTCATATTTTTGTATTATTATATTGTAATAATATTATAACAAGTACAGATGAGGTGTAAAACTGACCAACAATGTTATTTTATTAGCTAATATTGCTTGAAAAAGCAAAATCTGTTCTCTAAGACAAAAGTCAAAGGTATTTCTAGGGAATTAAAAGGTTTTTGGTCTGATGAATTAAATTCTTTTTAAAATTTTTATTTTGTTGAAGTATAGTTGATTTACAATGTGTTTGAAATGAATTAAGTCCTTGTTTTCATCTTCAGAAGTGATTCACATCCTATTTTGTATACATCACATCTAAGTTTTCATCCCCACAGTCTAAAGACACAAAGAGCCTTGGAAATAAATCCAGGTATTAGTGAATCTGATTTAGAATGGGTTATTTTTTTTCCCTGAAATAAAAGGAAATTCATTCTAAAGCATCAGTAAAAATGAAAACAAAACAATCAACCAAGAGCTGCCAATAAGAAAATTAGGATATTAGAGCTATTCTGAAGTTAAGATGATGGCAGGCTGTAGCCAAGGCTCTCAGTTGTCCCCATCCCATTCTGCCATTCGCACAGAGTAACTCAACATTTGTTCGGTGTGTAGACATCTGGAAGAAACCCTGCATTCTAAGTCTTCCCTGTATCTGTGTGTGACACCTGACCAAGCTGTGATCCATGGGATATAAATATCATATCACTAATGGGGATTATCTTAAAGAGACTGGTACAAGGCTTTTGCCTCTATCTTTCTCAGCCCTTCCTCTACCCTCTGACTGGAATGAGGATGCTGGCTGGATCCTGGGGATGAGGGCAGGTCTGTACAACATACCAGGAAGAGTGGCACTCAAAGCCGGATGTGACCGAGGTCCATAACAACTAGGGAGCCATAGAAGAGCCCTGGAGAGCAGGTTTCTAGATTTGGTTTGTGAGGCATAACACCATGTATGATTAAGCTGTTCTTAATGTGAGTTTTGTGTTATACACAACCAAACCTAATTCCAACGTGTACAAGTAGGAATGTCAGGTTGTCTTTTCCCACATTTGTACTGAAATGCAGCAAACATGAAGAATTAAGGCATCTCTCAAACTAGGAACATGGTAATTGCCTACATTTCTCTTAGAAGTGTATAGATGGGAGTTCCCGTCATGGCTCAGTAGTAATGAACTAGACTAGTATCCATGAGGACACGGTTCCATCTCTGGCCTCCTTCAGTGGGTTAAGGATCTGGCGTTGTCGTGAGCTGTGATGTAGGTTGCAGACATGGCTCAGATCTGGCATTGCTGTGGCTGTGGCATAGGCTGGTAGCTGTAGCTCTGATTCAGCCCCTAGCCTGGAAACTTCCATATGCTGTGGGTGCAACCCTAAAAACAAAAACAAAAACAAAAACAAAACAAACAAAAAAACCCCAAAACAAACAAAAAAAGAAATGTATAGATGACCATACAGACCCAGGAGGAAGTCTGACTAGCCAAAGTGCAGACTGAGGTCATGATTAGGAAGGTAGGTTGCAGGTTTTTTTGTTTGTTTGTTTGCTTTTGGTGGGGAAGGATTTAGTAGGAAATGAATTATTTATAAAAGGAGTAACTAAAACCCATGGTTTTTTACTTTTCCTTCATACTTTTCTGAATTTTCCAAATATTATTGATGAGCATATACTACTTATTACAACAAAAACATCAACTTAAATGCACAAATAGTTTACTTACATTGTACCTGGTTTGTTTTTATCCACTTAATCCCCACCTCTCATTTCACATGCTCTGAACCTGACCTGCCCTGAAGGTATGTTTAAATATCAATTTACCAATATCTTCCTTCTGGTAGAAGTGTTAGCTCTTTCCCTATTCCCAATATCATTTCTCGCAACATGTAATATATCACTTTTTACATATACCATTGCCATTAGTAATCAAATTCCATATCTCCAAGAATATTATAAAGTTTTCTTGAGCATATAGCTCTTTGTTTTTATACTTACCTATGCATTCATTTTTTTCATTCACATGTTCACTTATTCAAATGACAATGATTATTTTATATCTATGATAGGCTAAATACTATACAAGGTACAAGGAGATATGAGAAAAAAAAATAAAGCATTCTGTTCATTCAAAAAGAGACCTAATCATGGATAAGAGTGGTAAATAGGTGGATTTAACACAAAGTGATAATTTCTAGGGGAGAGAACTGTACACAATAATAAGGTGATAGAATGTTTAATTCTACTCGAAGAAAGTCAGAGAAGCCCTCAAAGAATGACTGACTCTTGAATTAGTTCTTTATAAGGACTGATAAGGATTTTCCAGGGCCATGAATGGATAGAAATTGTGGGGAGATGAGGGCAAAAAAACTATAGACCACCTCAAATAGTAAAGCTCTATTACAAAGAGTGAAAATGTAGAACGAAAGTTCTGTTTTGTGTGGTTAAAAGCACAGGGTGTGAAGGGAGGCTTGCAAGGGACTAGGAGCTTTGAATGTCACATTTCCTGCCAGTGCTTTGAACATGGTCTTGACTTAACAAATGTTTGCTGACTGTTACAGTCACATGCAGGAGGCATGGTGGACCTAACCATACCTTATAGCTATTTTGGGGGCAGCAAGCCTGATTAAGTCACAGAATGGCCATGTGCTGCCTCAGTTTTCTCATTGCTTAAGGAAGCTGAACTAATGTTTTAAGTGATTATAATATGACTTTCAGAGAAGAAAGTGATGTTGGTAAATATCCAGACCAACTGCTGCTTTCTTAGTCTGTATTAAAAGCTTTACTGAATTCAGTAAATGCAGTCATCCCAAAGGTATATTCTCATCCTACTTAGGGAACAAGTTGCCAAAAATGTGTTTCCTCAGCATAAAATTATTCCGCTGATCAATCTGAAATAAGTGAATACTATATTAAATGATCGAGGGAAGGGAAGTTATAGTCTCAGTTGAGAAAGATAAAATTTAATATTGCAACATGTATTGATCACAGCAAAGAGAATATTATTTTCTTTCCTTAAGAATAGAAAAACTAATACCTTATAGTGCTAGATTTGTTCAAAAAGATGTTAGGATATAAACATGTTTCTAAATGCCTTGTGAAAACTTTAAAGCATTGTAATAGTATTATTGGTTTTTCAAGAGTGTAGCCTGAGAAATTAAATTATTGTGTACAGTAAAGAAAGAAATTACATTCCAAATGGTCACTACCATTATATTTATACTATTAAGAAGTATCTTGGCTTGATATTCAAGGAGTTTTTTCCTAAGTGCTAAGTATAATATTTTTTTGATAGGAAGAGGTACTATTGTGTTTTCTGAATCTTTTCTCTGATCTGTTGCATTAGAAGCAATCGCTACTGAGTGAAAGGACAAGAAGCTGAACTGGCATTGACACATAGATTGGGACCTAAAGAAAAGAAGCTTCTGGTACCTTCAATAGGTTTTGGTACAAAATGTGATGAGGGCTTGGTTTTCTTCACTCTGTTGCCCTTCATAATTTGACCTTCTTTATTGAGTCCCAGAAACCATGCTCGGCCTGATTCTTGCTGACGGTACAGTGTGGAAGAATAGATCACATAGTAATTTTCAAACACAGATTCCTTAAATTTGCATTCTGGAGTGAAAACATCCTGC
>ciRNA102
GTATGAAGTTAGGCCAGTTCTGCATTGAAATGCCCGATACCAGTGGACAAATGCTGTCTGGCAGCTCTCTACAGCAGGAGTTACCGTATGGTCCTGTGGGTAGGCTCGCCAGCGTGATCAGACCTTCTGGAACTTAAAGCCAGAGGTCAGACTGGACCTAAAAACACAAGGGTATATAGGAGTACATAGCTGTATGTGAGAGAACACATAATGTAAAGTTTTGGTGTGTTTTTATCTTTCAGATGTCCTTTTCTTTCTACTCAAGGGGTTTGCAAACTGTAAAGGGCTAGATAGTAAATATTTAGGCTTTGCAGGTCTCGTCTCTGTCAACAGCAATTCAGCTCTGTCACTGTAGTGTAAAAGCAGCCCTAAAATAATGGGTTAACAGGTGGTGTGGCTGGGTTTCAATAAAACTTTATTTACAGAAACCAGCAGCACATAGAATTTGGCCCTGTGGGCTGTTTTTGCCAACTCCCGTTCTGATACAGAGTGAGAGACGCAAGAAATGTATAAGGGTAGATCTAGGTTATTTATTTGGGGACGGTTTAGGAAGAGTTCTTGGGAATCTATATACCTTTGGATATTTAACCATATTAGACACATGATCAAGAGAAGCACTGGCCAAATGATAGTAACGGTGGGGAGATCCAAACCCCAACTAAATATGCCCCTTTCTGGCTATTGCAG
>ciRNA103
GTAGGTGAAAATTCCATTTGGAATGTGTTTTTATTTTTCCTCCACAGATCAAAGGTGACCTATTCCTTAGAGCAAATAAAGCAGCAGCCTTAGTTCCCATTAAGTAGAAAAGCTTATTTGGATGCATGATATATGAGACGTTTCTGCTAGAAGCCTGCTGGCTCCTTTCCCTCCCTGACTATGAACAGAGTGACCTGCCAAGGGTCACCCCAGCACCCTGGTGACATGTTCACCATGTGGTGGATGGATCAGGGGCTTCCTTTCACTTGTCTCTTCACTCAGTAGATTCCAGTTGCTTGAGGCCAGAAACTGTGCCTTCCTTAAATCTGAATGTACAGTGCCTGATGCTTAGTAAATCTTTGCTGAGTAAATAAATATTTAAAAGTAATCCTAATTCCAAGTCAAGAGACTATGAATTATAAAATCTCATAGGTGAGTGTCAAATGCCCTGACCACAGGGGACAGTTAGGCTGATGTTACAGCCTTGTCACCTTGCTCATAGCAGGTGGAGAATGAGGGCCTGCAAGTCCATGGGACCAGGGAGAAGGCATTGTCCTACGGGGGCAGCCAGTCCGGGTAGGAGGAAGTAGTCTTTGGGGAATTGACTAAAAGTAAAGGGGAGCTTGTGTGCCATGGGACAGGGTTCTCAAAAGCACAGAGGAAAGGACCAGGAGGTCGGACAGTAAAAGGAAAGCAGCAGAAAGCAGTAATGTGAAGAGGAGAACGAGCGAGAAGATAGGTGACTTGAAGTGTCCAGCTTTCCAGAGGCGACCAGGAGACAGGGTGATAAGCCTGGTGGGATGGAGTTCCCAGAGGACTCTGAATGGTTCTGAACGGATGGTTGTGCTTATCCATCAACTCCCGCTTTAAAGTTGAGGACAGTGTCTAGAGAATCTAACGTCTTCCTTACATAGCAGCGCTGGGCCCTAAAATCAGCTTTTTTTTTTTTTTTTGGCTTTTTGCCTTTTTGCCTTTTCTAGGGCTGCACCTGCGGCATATGGAGGTTCCCCAGGCTAGGGGTCTAATTGGAGCTGTAGCTGCCAAGCCTACACCAGAGCCATAGCAATGCGGGATCCAAGCTGAGTCTGCAACCTACACCACAGTTCACGGCAACGCTGGATCCTTAACCCACTGAGTGAGGTCAGGGATCGAATCTGCAACCTCGTGGTTCTTCGTCGGATTTGTTAACCACTGAGCCACAGTGGGAACTCCTAAAATCAGCTCTTCTCCTCTCATAATGTAGCACTTTTTTTGCTTTATTTCTCTGTTCTCAATTCTGTACTTTTTTATATATGTGCTAGTATAGAGATATGAATTCAGCTGGTAAGCTCATAAAAACAGCAGTCGGGTAGAGTTTATATTGCAGATCAAATATGGACTGTTTTCTAGAATGTACATGTGGTGGGGTGGGAGGAGGCTTCTGGGTTCAAAGTGCTGTATGAGGTCTGGTAAAGGCACAAAGTTGCTATGTTATCTGGGATAGAATTAGTGACCCAAATCTATATATTATAGCAGAGTTGTGTTGACGTTCACCCATTATTCTGTAATTGACAATTGTTTTTTTCACTTAAAATAGTGACTGGTTTTATGAGGCAAAAGAGGACGTCTCTCCTTTGACACTGAGGCTGAAGTGTGGAGGACCTCACTGCTTTGCGTTCAGCTTCCAGTGTGGGGCCCTGTCTCGCAGATCACCATTAATTTAATGCTCTTCTCTTCTCTGAGCTGGCATTCTGGTGACTCATAGGATGTGAAGTGAATGATTACAAAGGTATAG
>ciRNA104
GTAAGTATTAAAGAGTTTAAACGACTACTCAGGCAGCTTCAGTTTATGTGTTTGTATAAAATTAAAGATGCATCATAGAAATCATTTATAGTCTAGATACAAGCCTTTTATAATAATTGATTACATAGATGATTTCAGGTTTTGCCATTCCTGATTTAACAAAACCCATATTGAATTGGGTGAGGGGTCCATATTTAACCTCCTCACTTTATAATACTTTTCCACTACATTATTCACTTCAAGCAAGGTAACATCTTAATTAAAAATAACAGTATAAAAACCCTCAATTGCACCGTTTCCCATGTGTGAATCAAATACAGTATTAATGAAAACCATTGCAGGTGGCTGATTAAACACCAAAATTTTTATTTCCCTTCCCCTTTTTACAATTCGTCCATGTGTTCTTTAACACCTTGCACATGGAGCACAAAGAAATTGAGGTTGCATGATTTAAATATGGGTAAAGAATAGAGTAGGCACTTAATCTTGCACCTGGGAAACCATTTGTCAACACTAATGATTTGTTTGAGTCTTCATATTTTATAGTGGGTTGACTCTTGTGATTAGACACATTAAATGTTGGTATCACCAGAAGTGAGCATATTTATAGGACTTGGCTACACCAAATTTCCTAAATTTTTTTTCTCATGTACACACTCTTGATGTTTTCTTGCTAATAAAGTTGAGGCAAATAACTTTGTGTTGAACACTTATTTGATAGAATTTCATTTCTCTCTTGGTCACAGATCTTTGTATGTTTCTCTTGATTACTGTAAACTTAACTTGAAAATTTGTTTAAATTTTACAAACTGGCCTGTTAGGATCTAGGAATGCGTTTTAAACCTCCAGGACACCAAACTAGTCTTTTTAAGAGTTAGGGTTTTTGGTGGTGTGGGAATTTTTGTTTTGTCTTTTATAAACCTCTTTCCTCTTAATCCAGATGTTCTGTATAATGATCTGGGTTATTTCCCCATTTTCCTCAAGAATTTGAGTCATGACAGGTTTTGTGTCTACCCTCATGAGCCAGCCTGCTACTGAAACATCATTTGTTTTTTTTTTTTGTTTTTTTTTTTAAAAAAGTACCATCATTAAAGGTCCTTAAATGTTAAGCCACAGTCAGGTATAGAGAAGTCCATTATTGTGTTAGTCTTCAGAACAACTTAAGCTTGTTTCATTAATTGAGAGTATGAGTATAGTTTGTATTAAATTAAAATTTATTGC
>ciRNA105
GTAAGTGTCCAGGCTGTGACAGGCGGAGTTCCACGTTGTATACTAACCTTTAGGAAGTTTAGGTAGCTGGGGGGGGGGGGGCTGGACAGCCCATGTCCACTTAATTTTTTCACCTTACATAGAGAAAATACAGGGAAGCGCCCCTGAGGGTCCCCCCCGCTCCACCCCGTCCTTTTCCTCTTTGGTGCAACAACAAACAGTAATAGGAATAATAATACAGCACCCGTGTTGGCCCCGTGACAGGGCTGCAGCAGCACTGCTGGCAGGTTTTGGTGCAGTGGGTCTCCAACCGTGGCTGGCACTGGGCGCAGCCACCCCCTTTGCCTGGCGACGCTGACCACTGCAGCGACAACGCCCCCCCCCCCCCCCCGCGCGCCCCCAGCGGATTTCAGCGCAATGCACCAGTGCAGCAGGGTTTCAACTATTAGGGAAACAATGTTTCAAAAATATTCTCACGTTAGACAAGGTCGGAAAAGTCCGCCTTTATTAATTCCTCATGCCCTCTCCCCCCCTTTGGAATTACCAGGGTCAAATCATAGTTTCTCTTTGTAAAAACTGATAATCTCACCTAAAGAAAAGAAAAAGGAGCCCTTTTAAGTTAGCTACTTCCGGCCAGATCAAGGGGCATTTTTGCCTTTGAAAAGTCCTTCCAGGCCTCTTGGTACAGGACAACGTGACAATGCCGCAGTGAGAATAAAGATGCAAAGAGAGGGCCGGTGTGCGGGGCGTAAAGGCCTGGGAGCGGGGTCCTGCTGGTCGTGAACGCAGACCCCAGGGNNNNNNNNNNNNNNNNNNNNNNNNNNNNNNNNNNNNNNNNNNNNNNNNNNNNNNNNNNNNNNNNNNNNNNNNNNNNNNNNNNNNNNNNNNNNNNNNNNNNNNNNNNNNNNNNNNNNNNNNNNNNNNNNNNNNNNNNNNNNNNNNNNNNNNNNNNNNNNNNNNNNNNNNNNNNNNNNNNNNNNNNNNNNNNNNNNNNNNNNNNNNNNNNNNNNNNNNNNNNNNNNNNNNNNNNNNNNNNNNNNNNNNNNNNNNNNNNNNNNNNNNNNNNNNNNNNNNNNNNNNNNNNNNNNNNNNNNNNNNNNNNNNNNNNNNNNNNNNNNNNNNNNNNNNNNNNNNNNNNNNNNNNNNNNNNNNNNNNNNNNNNNNNNNNNNNNNNNNNNNNNNNNNNNNNNNNNNNNNNNNNNNNNNNNNNNNNNNNNNNNNNNNNNNNNNNNNNNNNNNNNNNNNNNNNNNNNNNNNNNNNNNNNNNNNNNNNNNNNNNNNNNNNNNNNNNNNNNNNNNNNNNNNNNNNNNNNNNNNNNNNNNNNNNNNNNNNNNNNNNNNNNNNNNNNNNNNNNNNNNNNNNNNNNNNNNNNNNNNNNNNNNNNNNNNNNNNNNNNNNNNNNNNNNNNNNNNNNNNNNNNNNNNNNNNNNNNNNNNNNNNNNNNNNNNNNNNNNNNNNNNNNNNNNNNNNNNNNNNNNNNNNNNNNNNNNNNNNNNNNNNNNNNNNNNNNNNNNNNNNNNNNNNNNNNNNNNNNNNNNNNNNNNNNNNNNNNNNNNNNNNNNNNNNNNNNNNNNNNNNNNNNNNNNNNNNNNNNNNNNNNNNNNNNNNNNNNNNNNNNNNNNNNNNNNNNNNNNNNNNNNNNNNNNNNNNNNNNNNNNNNNNNNNNNNNNNNNNNNNNNNNNNNNNNNNNNNNNNNNNNNNNNNNNNNNNNNNNNNNNNNNNNNNNNNNNNNNNNNNNNNNNNNNNNNNNNNNNNNNNNNNNNNNNNNNNNNNNNNNNNNNNNNNNNNNNNNNNNNNNNNNNNNNNNNNNNNNNNNNNNNNNNNNNNNNNNNNNNNNNNNNNNNNNNNNNNNNNNNNNNNNNNNNNNNNNNNNNNNNNNNNNNNNNNNNNNNNNNNNNNNNNNNNNNNNNNNNNNNNNNNNNNNNNNNNNNNNNNNNNNNNNNNNNNNNNNNNNNNNNNNNNNNNNNNNNNNNNNNNNNNNNNNNNNNNNNNNNNNNNNNNNNNNNNNNNNNNNNNNNNNNNNNNNNNNNNNNNNNNNNNNNNNNNNNNNNNNNNNNNNNNNNNNNNNNNNNNNNNNNNNNNNNNNNNNNNNNNNNNNNNNNNNNNNNNNNNNNNNNNNNNNNNNNNNNNNNNNNNNNNNNNNNNNNNNNNNNNNNNNNNNNNNNNNNNNNNNNNNNNNNNNNNNNNNNNNNNNNNNNNNNNNNNNNNNNNNNNNNNNNNNNNNNNNNNNNNNNNNNNNNNNNNNNNNNNNNNNNNNNNNNNNNNNNNNNNNNNNNNNNNNNNNNNNNNNNNNNNNNNNNNNNNNNNNNNNNNNNNNNNNNNNNNNNNNNNNNNNNNNNNNNNNNNNNNNNNNNNNNNNNNNNNNNNNNNNNNNNNNNNNNNNNNNNNNNNNNNNNNNNNNNNNNNNNNNNNNNNNNNNNNNNNNNNNNNNNNNNNNNNNNNNNNNNNNNNNNNNNNNNNNNNNNNNNNNNNNNNNNNNNNNNNNNNNNNNNNNNNNNNNNNNNNNNNNNNNNNNNNNNNNNNNNNNNNNNNNNNNNNNNNNNNNNNNNNNNNNNNNNNNNNNNNNNNNNNNNNNNNNNNNNNNNNNNNNNNNNNNNNNNNNNNNNNNNNNNNNNNNNNNNNNNNNNNNNNNNNNNNNNNNNNNNNNNNNNNNNNNNNNNNNNNNNNNNNNNNNNNNNNNNNNNNNNNNNNNNNNNNNNNNNNNNNNNNNNNNNNNNNNNNNNNNNNNNNNNNNNNNNNNNNNNNNNNNNNNNNNNNNNNNNNNNNNNNNNNNNNNNNNNNNNNNNNNNNNNNNNNNNNNNNNNNNNNNNNNNNNNNNNNNNNNNNNNNNNNNNNNNNNNNNNNNNNNNNNNNNNNNNNNNNNNNNNNNNNNNNNNNNNNNNNNNNNNNNNNNNNNNNNNNNNNNNNNNNNNNNNNNNNNNNNNNNNNNNNNNNNNNNNNNNNNNNNNNNNNNNNNNNNNNNNNNNNNNNNNNNNNNNNNNNNNNNNNNNNNNNNNNNNNNNNNNNNNNNNNNNNNNNNNNNNNNNNNNNNNNNNNNNNNNNNNNNNNNNNNNNNNNNNNNNNNNNNNNNNNNNNNNNNNNNNNNNNNNNNNNNNNNNNNNNNNNNNNNNNNNNNNNNNNNNNNNNNNNNNNNNNNNNNNNNNNNNNNNNNNNNNNNNNNNNNNNNNNNNNNNNNNNNNNNNNNNNNNNNNNNNNNNNNNNNNNNNNNNNNNNNNNNNNNNNNNNNNNNNNNNNNNNNNNNNNNNNNNNNNNNNNNNNNNNNNNNNNNNNNNNNNNNNNNNNNNNNNNNNNNNNNNNNNNNNNNNNNNNNNNNNNNNNNNNNNNNNNNNNNNNNNNNNNNNNNNNNNNNNNNNNNNNNNNNNNNNNNNNNNNNNNNNNNNNNNNNNNNNNNNNNNNNNNNNNNNNNNNNNNNNNNNNNNNNNNNNNNNNNNNNNNNNNNNNNNNNNNNNNNNNNNNNNNNNNNNNNNNNNNNNNNNNNNNNNNNNNNNNNNNNNNNNNNNNNNNNNNNNNNNNNNNNNNNNNNNNNNNNNNNNNNNNNNNNNNNNNNNNNNNNNNNNNNNNNNNNNNNNNNNNNNNNNNNNNNNNNNNNNNNNNNNNNNNNNNNNNNNNNNNNNNNNNNNNNNNNNNNNNNNNNNNNNNNNNNNNNNNNNNNNNNNNNNNNNNNNNNNNNNNNNNNNNNNNNNNNNNNNNNNNNNNNNNNNNNNNNNNNNNNNNNNNNNNNNNNNNNNNNNNNNNNNNNNNNNNNNNNNNNNNNNNNNNNNNNNNNNNNNNNNNNNNNNNNNNNNNNNNNNNNNNNNNNNNNNNNNNNNNNNNNNNNNNNNNNNNNNNNNNNNNNNNNNNNNNNNNNNNNNNNNNNNNNNNNNNNNNNNNNNNNNNNNNNNNNNNNNNNNNNNNNNNNNNNNNNNNNNNNNNNNNNNNNNNNNNNNNNNNNNNNNNNNNNNNNNNNNNNNNNNNNNNNNNNNNNNNNNNNNNNNNNNNNNNNNNNNNNNNNNNNNNNNNNNNNNNNNNNNNNNNNNNNNNNNNNNNNNNNNNNNNNNNNNNNNNNNNNNNNNNNNNNNNNNNNNNNNNNNNNNNNNNNNNNNNNNNNNNNNNNNNNNNNNNNNNNNNNNNNNNNNNNNNNNNNNNNNNNNNNNNNNNNNNNNNNNNNNNNNNNNNNNNNNNNNNNNNNNNNNNNNNNNNNNNNNNNNNNNNNNNNNNNNNNNNNNNNNNNNNNNNNNNNNNNNNNNNNNNNNNNNNNNNNNNNNNNNNNNNNNNNNNNNNNNNNNNNNNNNNNNNNNNNNNNNNNNNNNNNNNNNNNNNNNNNNNNNNNNNNNNNNNNNNNNNNNNNNNNNNNNNNNNNNNNNNNNNNNNNNNNNNNNNNNNNNNNNNNNNNNNNNNNNNNNNNNNNNNNNNNNNNNNNNNNNNNNNNNNNNNNNNNNNNNNNNNNNNNNNNNNNNNNNNNNNNNNNNNNNNNNNNNNNNNNNNNNNNNNNNNNNNNNNNNNNNNNNNNNNNNNNNNNNNNNNNNNNNNNNNNNNNNNNNNNNNNNNNNNNNNNNNNNNNNNNNNNNNNNNNNNNNNNNNNNNNNNNNNNNNNNNNNNNNNNNNNNNNNNNNNNNNNNNNNNNNNNNNNNNNNNNNNNNNNNNNNNNNNNNNNNNNNNNNNNNNNNNNNNNNNNNNNNNNNNNNNNNNNNNNNNNNNNNNNNNNNNNNNNNNNNNNNNNNNNNNNNNNNNNNNNNNNNNNNNNNNNNNNNNNNNNNNNNNNNNNNNNNNNNNNNNNNNNNNNNNNNNNNNNNNNNNNNNNNNNNNNNNNNNNNNNNNNNNNNNNNNNNNNNNNNNNNNNNNNNNNNNNNNNNNNNNNNNNNNNNNNNNNNNNNNNNNNNNNNNNNNNNNNNNNNNNNNNNNNNNNNNNNNNNNNNNNNNNNNNNNNNNNNNNNNNNNNNNNNNNNNNNNNNNNNNNNNNNNNNNNNNNNNNNNNNNNNNNNNNNNNNNNNNNNNNNNNNNNNNNNNNNNNNNNNNNNNNNNNNNNNNNNNNNNNNNNNNNNNNNNNNNNNNNNNNNNNNNNNNNNNNNNNNNNNNNNNNNNNNNNNNNNNNNNNNNNNNNNNNNNNNNNNNNNNNNNNNNNNNNNNNNNNNNNNNNNNNNNNNNNNNNNNNNNNNNNNNNNNNNNNNNNNNNNNNNNNNNNNNNNNNNNNNNNNNNNNNNNNNNNNNNNNNNNNNNNNNNNNNNNNNNNNNNNNNNNNNNNNNNNNNNNNNNNNNNNNNNNNNNNNNNNNNNNNNNNNNNNNNNNNNNNNNNNNNNNNNNNNNNNNNNNNNNNNNNNNNNNNNNNNNNNNNNNNNNNNNNNNNNNNNNNNNNNNNNNNNNNNNNNNNNNNNNNNNNNNNNNNNNNNNNNNNNNNNNNNNNNNNNNNNNNNNNNNNNNNNNNNNNNNNNNNNNNNNNNNNNNNNNNNNNNNNNNNNNNNNNNNNNNNNNNNNNNNNNNNNNNNNNNNNNNNNNNNNNNNNNNNNNNNNNNNNNNNNNNNNNNNNNNNNNNNNNNNNNNNNNNNNNNNNNNNNNNNNNNNNNNNNNNNNNNNNNNNNNNNNNNNNNNNNNNNNNNNNNNNNNNNNNNNNNNNNNNNNNNNNNNNNNNNNNNNNNNNNNNNNNNNNNNNNNNNNNNNNNNNNNNNNNNNNNNNNNNNNNNNNNNNNNNNNNNNNNNNNNNNNNNNNNNNNNNNNNNNNNNNNNNNNNNNNNNNNNNNNNNNNNNNNNNNNNNNNNNNNNNNNNNNNNNNNNNNNNNNNNNNNNNNNNNNNNNNNNNNNNNNNNNNNNNNNNNNNNNNNNNNNNNNNNNNNNNNNNNNNNNNNNNNNNNNNNNNNNNNNNNNNNNNNNNNNNNNNNNNNNNNNNNNNNNNNNNNNNNNNNNNNNNNNNNNNNNNNNNNNNNNNNNNNNNNNNNNNNNNNNNNNNNNNNNNNNNNNNNNNNNNNNNNNNNNNNNNNNNNNNNNNNNNNNNNNNNNNNNNNNNNNNNNNNNNNNNNNNNNNNNNNNNNNNNNNNNNNNNNNNNNNNNNNNNNNNNNNNNNNNNNNNNNNNNNNNNNNNNNNNNNNNNNNNNNNNNNNNNNNNNNNNNNNNNNNNNNNNNNNNNNNNNNNNNNNNNNNNNNNNNNNNNNNNNNNNNNNNNNNNNNNNNNNNNNNNNNNNNNNNNNNNNNNNNNNNNNNNNNNNNNNNNNNNNNNNNNNNNNNNNNNNNNNNNNNNNNNNNNNNNNNNNNNNNNNNNNNNNNNNNNNNNNNNNNNNNNNNNNNNNNNNNNNNNNNNNNNNNNNNNNNNNNNNNNNNNNNNNNNNNNNNNNNNNNNNNNNNNNNNNNNNNNNNNNNNNNNNNNNNNNNNNNNNNNNNNNNNNNNNNNNNNNNNNNNNNNNNNNNNNNNNNNNNNNNNNNNNNNNNNNNNNNNNNNNNNNNNNNNNNNNNNNNNNNNNNNNNNNNNNNNNNNNNNNNNNNNNNNNNNNNNNNNNNNNNNNNNNNNNNNNNNNNNNNNNNNNNNNNNNNNNNNNNNNNNNNNNNNNNNNNNNNNNNNNNNNNNNNNNNNNNNNNNNNNNNNNNNNNNNNNNNNNNNNNNNNNNNNNNNNNNNNNNNNNNNNNNNNNNNNNNNNNNNNNNNNNNNNNNNNNNNNNNNNNNNNNNNNNNNNNNNNNNNNNNNNNNNNNNNNNNNNNNNNNNNNNNNNNNNNNNNNNNNNNNNNNNNNNNNNNNNNNNNNNNNNNNNNNNNNNNNNNNNNNNNNNNNNNNNNNNNNNNNNNNNNNNNNNNNNNNNNNNNNNNNNNNNNNNNNNNNNNNNNNNNNNNNNNNNNNNNNNNNNNNNNNNNNNNNNNNNNNNNNNNNNNNNNNNNNNNNNNNNNNNNNNNNNNNNNNNNNNNNNNNNNNNNNNNNNNNNNNNNNNNNNNNNNNNNNNNNNNNNNNNNNNNNNNNNNNNNNNNNNNNNNNNNNNNNNNNNNNNNNNNNNNNNNNNNNNNNNNNNNNNNNNNNNNNNNNNNNNNNNNNNNNNNNNNNNNNNNNNNNNNNNNNNNNNNNNNNNNNNNNNNNNNNNNNNNNNNNNNNNNNNNNNNNNNNNNNNNNNNNNNNNNNNNNNNNNNNNNNNNNNNNNNNNNNNNNNNNNNNNNNNNNNNNNNNNNNNNNNNNNNNNNNNNNNNNNNNNNNNNNNNNNNNNNNNNNNNNNNNNNNNNNNNNNNNNNNNNNNNNNNNNNNNNNNNNNNNNNNNNNNNNNNNNNNNNNNNNNNNNNNNNNNNNNNNNNNNNNNNNNNNNNNNNNNNNNNNNNNNNNNNNNNNNNNNNNNNNNNNNNNNNNNNNNNNNNNNNNNNNNNNNNNNNNNNNNNNNNNNNNNNNNNNNNNNNNNNNNNNNNNNNNNNNNNNNNNNNNNNNNNNNNNNNNNNNNNNNNNNNNNNNNNNNNNNNNNNNNNNNNNNNNNNNNNNNNNNNNNNNNNNNNNNNNNNNNNNNNNNNNNNNNNNNNNNNNNNNNNNNNNNNNNNNNNNNNNNNNNNNNNNNNNNNNNNNNNNNNNNNNNNNNNNNNNNNNNNNNNNNNNNNNNNNNNNNNNNNNNNNNNNNNNNNNNNNNNNNNNNNNNNNNNNNNNNNNNNNNNNNNNNNNNNNNNNNNNNNNNNNNNNNNNNNNNNNNNNNNNNNNNNNNNNNNNNNNNNNNNNNNNNNNNNNNNNNNNNNNNNNNNNNNNNNNNNNNNNNNNNNNNNNNNNNNNNNNNNNNNNNNNNNNNNNNNNNNNNNNNNNNNNNNNNNNNNNNNNNNNNNNNNNNNNNNNNNNNNNNNNNNNNNNNNNNNNNNNNNNNNNNNNNNNNNNNNNNNNNNNNNNNNNNNNNNNNNNNNNNNNNNNNNNNNNNNNNNNNNNNNNNNNNNNNNNNNNNNNNNNNNNNNNNNNNNNNNNNNNNNNNNNNNNNNNNNNNNNNNNNNNNNNNNNNNNNNNNNNNNNNNNNNNNNNNNNNNNNNNNNNNNNNNNNNNNNNNNNNNNNNNNNNNNNNNNNNNNNNNNNNNNNNNNNNNNNNNNNNNNNNNNNNNNNNNNNNNNNNNNNNNNNNNNNNNNNNNNNNNNNNNNNNNNNNNNNNNNNNNNNNNNNNNNNNNNNNNNNNNNNNNNNNNNNNNNNNNNNNNNNNNNNNNNNNNNNNNNNNNNNNNNNNNNNNNNNNNNNNNNNNNNNNNNNNNNNNNNNNNNNNNNNNNNNNNNNNNNNNNNNNNNNNNNNNNNNNNNNNNNNNNNNNNNNNNNNNNNNNNNNNNNNNNNNNNNNNNNNNNNNNNNNNNNNNNNNNNNNNNNNNNNNNNNNNNNNNNNNNNNNNNNNNNNNNNNNNNNNNNNNNNNNNNNNNNNNNNNNNNNNNNNNNNNNNNNNNNNNNNNNNNNNNNNNNNNNNNNNNNNNNNNNNNNNNNNNNNNNNNNNNNNNNNNNNNNNNNNNNNNNNNNNNNNNNNNNNNNNNNNNNNNNNNNNNNNNNNNNNNNNNNNNNNNNNNNNNNNNNNNNNNNNNNNNNNNNNNNNNNNNNNNNNNNNNNNNNNNNNNNNNNNNNNNNNNNNNNNNNNNNNNNNNNNNNNNNNNNNNNNNNNNNNNNNNNNNNNNNNNNNNNNNNNNNNNNNNNNNNNNNNNNNNNNNNNNNNNNNNNNNNNNNNNNNNNNNNNNNNNNNNNNNNNNNNNNNNNNNNNNNNNNNNNNNNNNNNNNNNNNNNNNNNNNNNNNNNNNNNNNNNNNNNNNNNNNNNNNNNNNNNNNNNNNNNNNNNNNNNNNNNNNNNNNNNNNNNNNNNNNNNNNNNNNNNNNNNNNNNNNNNNNNNNNNNNNNNNNNNNNNNNNNNNNNNNNNNNNNNNNNNNNNNNNNNNNNNNNNNNNNNNNNNNNNNNNNNNNNNNNNNNNNNNNNNNNNNNNNNNNNNNNNNNNNNNNNNNNNNNNNNNNNNNNNNNNNNNNNNNNNNNNNNNNNNNNNNNNNNNNNNNNNNNNNNNNNNNNNNNNNNNNNNNNNNNNNNNNNNNNNNNNNNNNNNNNNNNNNNNNNNNNNNNNNNNNNNNNNNNNNNNNNNNNNNNNNNNNNNNNNNNNNNNNNNNNNNNNNNNNNNNNNNNNNNNNNNNNNNNNNNNNNNNNNNNNNNNNNNNNNNNNNNNNNNNNNNNNNNNNNNNNNNNNNNNNNNNNNNNNNNNNNNNNNNNNNNNNNNNNNNNNNNNNNNNNNNNNNNNNNNNNNNNNNNNNNNNNNNNNNNNNNNNNNNNNNNNNNNNNNNNNNNNNNNNNNNNNNNNNNNNNNNNNNNNNNNNNNNNNNNNNNNNNNNNNNNNNNNNNNNNNNNNNNNNNNNNNNNNNNNNNNNNNNNNNNNNNNNNNNNNNNNNNNNNNNNNNNNNNNNNNNNNNNNNNNNNNNNNNNNNNNNNNNNNNNNNNNNNNNNNNNNNNNNNNNNNNNNNNNNNNNNNNNNNNNNNNNNNNNNNNNNNNNNNNNNNNNNNNNNNNNNNNNNNNNNNNNNNNNNNNNNNNNNNNNNNNNNNNNNNNNNNNNNNNNNNNNNNNNNNNNNNNNNNNNNNNNNNNNNNNNNNNNNNNNNNNNNNNNNNNNNNNNNNNNNNNNNNNNNNNNNNNNNNNNNNNNNNNNNNNNNNNNNNNNNNNNNNNNNNNNNNNNNNNNNNNNNNNNNNNNNNNNNNNNNNNNNNNNNNNNNNNNNNNNNNNNNNNNNNNNNNNNNNNNNNNNNNNNNNNNNNNNNNNNNNNNNNNNNNNNNNNNNNNNNNNNNNNNNNNNNNNNNNNNNNNNNNNNNNNNNNNNNNNNNNNNNNNNNNNNNNNNNNNNNNNNNNNNNNNNNNNNNNNNNNNNNNNNNNNNNNNNNNNNNNNNNNNNNNNNNNNNNNNNNNNNNNNNNNNNNNNNNNNNNNNNNNNNNNNNNNNNNNNNNNNNNNNNNNNNNNNNNNNNNNNNNNNNNNNNNNNNNNNNNNNNNNNNNNNNNNNNNNNNNNNNNNNNNNNNNNNNNNNNNNNNNNNNNNNNNNNNNNNNNNNNNNNNNNNNNNNNNNNNNNNNNNNNNNNNNNNNNNNNNNNNNNNNNNNNNNNNNNNNNNNNNNNNNNNNNNNNNNNNNNNNNNNNNNNNNNNNNNNNNNNNNNNNNNNNNNNNNNNNNNNNNNNNNNNNNNNNNNNNNNNNNNNNNNNNNNNNNNNNNNNNNNNNNNNNNNNNNNNNNNNNNNNNNNNNNNNNNNNNNNNNNNNNNNNNNNNNNNNNNNNNNNNNNNNNNNNNNNNNNNNNNNNNNNNNNNNNNNNNNNNNNNNNNNNNNNNNNNNNNNNNNNNNNNNNNNNNNNNNNNNNNNNNNNNNNNNNNNNNNNNNNNNNNNNNNNNNNNNNNNNNNNNNNNNNNNNNNNNNNNNNNNNNNNNNNNNNNNNNNNNNNNNNNNNNNNNNNNNNNNNNNNNNNNNNNNNNNNNNNNNNNNNNNNNNNNNNNNNNNNNNNNNNNNNNNNNNNNNNNNNNNNNNNNNNNNNNNNNNNNNNNNNNNNNNNNNNNNNNNNNNNNNNNNNNNNNNNNNNNNNNNNNNNNNNNNNNNNNNNNNNNNNNNNNNNNNNNNNNNNNNNNNNNNNNNNNNNNNNNNNNNNNNNNNNNNNNNNNNNNNNNNNNNNNNNNNNNNNNNNNNNNNNNNNNNNNNNNNNNNNNNNNNNNNNNNNNNNNNNNNNNNNNNNNNNNNNNNNNNNNNNNNNNNNNNNNNNNNNNNNNNNNNNNNNNNNNNNNNNNNNNNNNNNNNNNNNNNNNNNNNNNNNNNNNNNNNNNNNNNNNNNNNNNNNNNNNNNNNNNNNNNNNNNNNNNNNNNNNNNNNNNNNNNNNNNNNNNNNNNNNNNNNNNNNNNNNNNNNNNNNNNNNNNNNNNNNNNNNNNNNNNNNNNNNNNNNNNNNNNNNNNNNNNNNNNNNNNNNNNNNNNNNNNNNNNNNNNNNNNNNNNNNNNNNNNNNNNNNNNNNNNNNNNNNNNNNNNNNNNNNNNNNNNNNNNNNNNNNNNNNNNNNNNNNNNNNNNNNNNNNNNNNNNNNNNNNNNNNNNNNNNNNNNNNNNNNNNNNNNNNNNNNNNNNNNNNNNNNNNNNNNNNNNNNNNNNNNNNNNNNNNNNNNNNNNNNNNNNNNNNNNNNNNNNNNNNNNNNNNNNNNNNNNNNNNNNNNNNNNNNNNNNNNNNNNNNNNNNNNNNNNNNNNNNNNNNNNNNNNNNNNNNNNNNNNNNNNNNNNNNNNNNNNNNNNNNNNNNNNNNNNNNNNNNNNNNNNNNNNNNNNNNNNNNNNNNNNNNNNNNNNNNNNNNNNNNNNNNNNNNNNNNNNNNNNNNNNNNNNNNNNNNNNNNNNNNNNNNNNNNNNNNNNNNNNNNNNNNNNNNNNNNNNNNNNNNNNNNNNNNNNNNNNNNNNNNNNNNNNNNNNNNNNNNNNNNNNNNNNNNNNNNNNNNNNNNNNNNNNNNNNNNNNNNNNNNNNNNNNNNNNNNNNNNNNNNNNNNNNNNNNNNNNNNNNNNNNNNNNNNNNNNNNNNNNNNNNNNNNNNNNNNNNNNNNNNNNNNNNNNNNNNNNNNNNNNNNNNNNNNNNNNNNNNNNNNNNNNNNNNNNNNNNNNNNNNNNNNNNNNNNNNNNNNNNNNNNNNNNNNNNNNNNNNNNNNNNNNNNNNNNNNNNNNNNNNNNNNNNNNNNNNNNNNNNNNNNNNNNNNNNNNNNNNNNNNNNNNNNNNNNNNNNNNNNNNNNNNNNNNNNNNNNNNNNNNNNNNNNNNNNNNNNNNNNNNNNNNNNNNNNNNNNNNNNNNNNNNNNNNNNNNNNNNNNNNNNNNNNNNNNNNNNNNNNNNNNNNNNNNNNNNNNNNNNNNNNNNNNNNNNNNNNNNNNNNNNNNNNNNNNNNNNNNNNNNNNNNNNNNNNNNNNNNNNNNNNNNNNNNNNNNNNNNNNNNNNNNNNNNNNNNNNNNNNNNNNNNNNNNNNNNNNNNNNNNNNNNNNNNNNNNNNNNNNNNNNNNNNNNNNNNNNNNNNNNNNNNNNNNNNNNNNNNNNNNNNNNNNNNNNNNNNNNNNNNNNNNNNNNNNNNNNNNNNNNNNNNNNNNNNNNNNNNNNNNNNNNNNNNNNNNNNNNNNNNNNNNNNNNNNNNNNNNNNNNNNNNNNNNNNNNNNNNNNNNNNNNNNNNNNNNNNNNNNNNNNNNNNNNNNNNNNNNNNNNNNNNNNNNNNNNNNNNNNNNNNNNNNNNNNNNNNNNNNNNNNNNNNNNNNNNNNNNNNNNNNNNNNNNNNNNNNNNNNNNNNNNNNNNNNNNNNNNNNNNNNNNNNNNNNNNNNNNNNNNNNNNNNNNNNNNNNNNNNNNNNNNNNNNNNNNNNNNNNNNNNNNNNNNNNNNNNNNNNNNNNNNNNNNNNNNNNNNNNNNNNNNNNNNNNNNNNNNNNNNNNNNNNNNNNNNNNNNNNNNNNNNNNNNNNNNNNNNNNNNNNNNNNNNNNNNNNNNNNNNNNNNNNNNNNNNNNNNNNNNNNNNNNNNNNNNNNNNNNNNNNNNNNNNNNNNNNNNNNNNNNNNNNNNNNNNNNNNNNNNNNNNNNNNNNNNNNNNNNNNNNNNNNNNNNNNNNNNNNNNNNNNNNNNNNNNNNNNNNNNNNNNNNNNNNNNNNNNNNNNNNNNNNNNNNNNNNNNNNNNNNNNNNNNNNNNNNNNNNNNNNNNNNNNNNNNNNNNNNNNNNNNNNNNNNNNNNNNNNNNNNNNNNNNNNNNNNNNNNNNNNNNNNNNNNNNNNNNNNNNNNNNNNNNNNNNNNNNNNNNNNNNNNNNNNNNNNNNNNNNNNNNNNNNNNNNNNNNNNNNNNNNNNNNNNNNNNNNNNNNNNNNNNNNNNNNNNNNNNNNNNNNNNNNNNNNNNNNNNNNNNNNNNNNNNNNNNNNNNNNNNNNNNNNNNNNNNNNNNNNNNNNNNNNNNNNNNNNNNNNNNNNNNNNNNNNNNNNNNNNNNNNNNNNNNNNNNNNNNNNNNNNNNNNNNNNNNNNNNNNNNNNNNNNNNNNNNNNNNNNNNNNNNNNNNNNNNNNNNNNNNNNNNNNNNNNNNNNNNNNNNNNNNNNNNNNNNNNNNNNNNNNNNNNNNNNNNNNNNNNNNNNNNNNNNNNNNNNNNNNNNNNNNNNNNNNNNNNNNNNNNNNNNNNNNNNNNNNNNNNNNNNNNNNNNNNNNNNNNNNNNNNNNNNNNNNNNNNNNNNNNNNNNNNNNNNNNNNNNNNNNNNNNNNNNNNNNNNNNNNNNNNNNNNNNNNNNNNNNNNNNNNNNNNNNNNNNNNNNNNNNNNNNNNNNNNNNNNNNNNNNNNNNNNNNNNNNNNNNNNNNNNNNNNNNNNNNNNNNNNNNNNNNNNNNNNNNNNNNNNNNNNNNNNNNNNNNNNNNNNNNNNNNNNNNNNNNNNNNNNNNNNNNNNNNNNNNNNNNNNNNNNNNNNNNNNNNNNNNNNNNNNNNNNNNNNNNNNNNNNNNNNNNNNNNNNNNNNNNNNNNNNNNNNNNNNNNNNNNNNNNNNNNNNNNNNNNNNNNNNNNNNNNNNNNNNNNNNNNNNNNNNNNNNNNNNNNNNNNNNNNNNNNNNNNNNNNNNNNNNNNNNNNNNNNNNNNNNNNNNNNNNNNNNNNNNNNNNNNNNNNNNNNNNNNNNNNNNNNNNNNNNNNNNNNNNNNNNNNNNNNNNNNNNNNNNNNNNNNNNNNNNNNNNNNNNNNNNNNNNNNNNNNNNNNNNNNNNNNNNNNNNNNNNNNNNNNNNNNNNNNNNNNNNNNNNNNNNNNNNNNNNNNNNNNNNNNNNNNNNNNNNNNNNNNNNNNNNNNNNNNNNNNNNNNNNNNNNNNNNNNNNNNNNNNNNNNNNNNNNNNNNNNNNNNNNNNNNNNNNNNNNNNNNNNNNNNNNNNNNNNNNNNNNNNNNNNNNNNNNNNNNNNNNNNNNNNNNNNNNNNNNNNNNNNNNNNNNNNNNNNNNNNNNNNNNNNNNNNNNNNNNNNNNNNNNNNNNNNNNNNNNNNNNNNNNNNNNNNNNNNNNNNNNNNNNNNNNNNNNNNNNNNNNNNNNNNNNNNNNNNNNNNNNNNNNNNNNNNNNNNNNNNNNNNNNNNNNNNNNNNNNNNNNNNNNNNNNNNNNNNNNNNNNNNNNNNNNNNNNNNNNNNNNNNNNNNNNNNNNNNNNNNNNNNNNNNNNNNNNNNNNNNNNNNNNNNNNNNNNNNNNNNNNNNNNNNNNNNNNNNNNNNNNNNNNNNNNNNNNNNNNNNNNNNNNNNNNNNNNNNNNNNNNNNNNNNNNNNNNNNNNNNNNNNNNNNNNNNNNNNNNNNNNNNNNNNNNNNNNNNNNNNNNNNNNNNNNNNNNNNNNNNNNNNNNNNNNNNNNNNNNNNNNNNNNNNNNNNNNNNNNNNNNNNNNNNNNNNNNNNNNNNNNNNNNNNNNNNNNNNNNNNNNNNNNNNNNNNNNNNNNNNNNNNNNNNNNNNNNNNNNNNNNNNNNNNNNNNNNNNNNNNNNNNNNNNNNNNNNNNNNNNNNNNNNNNNNNNNNNNNNNNNNNNNNNNNNNNNNNNNNNNNNNNNNNNNNNNNNNNNNNNNNNNNNNNNNNNNNNNNNNNNNNNNNNNNNNNNNNNNNNNNNNNNNNNNNNNNNNNNNNNNNNNNNNNNNNNNNNNNNNNNNNNNNNNNNNNNNNNNNNNNNNNNNNNNNNNNNNNNNNNNNNNNNNNNNNNNNNNNNNNNNNNNNNNNNNNNNNNNNNNNNNNNNNNNNNNNNNNNNNNNNNNNNNNNNNNNNNNNNNNNNNNNNNNNNNNNNNNNNNNNNNNNNNNNNNNNNNNNNNNNNNNNNNNNNNNNNNNNNNNNNNNNNNNNNNNNNNNNNNNNNNNNNNNNNNNNNNNNNNNNNNNNNNNNNNNNNNNNNNNNNNNNNNNNNNNNNNNNNNNNNNNNNNNNNNNNNNNNNNNNNNNNNNNNNNNNNNNNNNNNNNNNNNNNNNNNNNNNNNNNNNNNNNNNNNNNNNNNNNNNNNNNNNNNNNNNNNNNNNNNNNNNNNNNNNNNNNNNNNNNNNNNNNNNNNNNNNNNNNNNNNNNNNNNNNNNNNNNNNNNNNNNNNNNNNNNNNNNNNNNNNNNNNNNNNNNNNNNNNNNNNNNNNNNNNNNNNNNNNNNNNNNNNNNNNNNNNNNNNNNNNNNNNNNNNNNNNNNNNNNNNNNNNNNNNNNNNNNNNNNNNNNNNNNNNNNNNNNNNNNNNNNNNNNNNNNNNNNNNNNNNNNNNNNNNNNNNNNNNNNNNNNNNNNNNNNNNNNNNNNNNNNNNNNNNNNNNNNNNNNNNNNNNNNNNNNNNNNNNNNNNNNNNNNNNNNNNNNNNNNNNNNNNNNNNNNNNNNNNNNNNNNNNNNNNNNNNNNNNNNNNNNNNNNNNNNNNNNNNNNNNNNNNNNNNNNNNNNNNNNNNNNNNNNNNNNNNNNNNNNNNNNNNNNNNNNNNNNNNNNNNNNNNNNNNNNNNNNNNNNNNNNNNNNNNNNNNNNNNNNNNNNNNNNNNNNNNNNNNNNNNNNNNNNNNNNNNNNNNNNNNNNNNNNNNNNNNNNNNNNNNNNNNNNNNNNNNNNNNNNNNNNNNNNNNNNNNNNNNNNNNNNNNNNNNNNNNNNNNNNNNNNNNNNNNNNNNNNNNNNNNNNNNNNNNNNNNNNNNNNNNNNNNNNNNNNNNNNNNNNNNNNNNNNNNNNNNNNNNNNNNNNNNNNNNNNNNNNNNNNNNNNNNNNNNNNNNNNNNNNNNNNNNNNNNNNNNNNNNNNNNNNNNNNNNNNNNNNNNNNNNNNNNNNNNNNNNNNNNNNNNNNNNNNNNNNNNNNNNNNNNNNNNNNNNNNNNNNNNNNNNNNNNNNNNNNNNNNNNNNNNNNNNNNNNNNNNNNNNNNNNNNNNNNNNNNNNNNNNNNNNNNNNNNNNNNNNNNNNNNNNNNNNNNNNNNNNNNNNNNNNNNNNNNNNNNNNNNNNNNNNNNNNNNNNNNNNNNNNNNNNNNNNNNNNNNNNNNNNNNNNNNNNNNNNNNNNNNNNNNNNNNNNNNNNNNNNNNNNNNNNNNNNNNNNNNNNNNNNNNNNNNNNNNNNNNNNNNNNNNNNNNNNNNNNNNNNNNNNNNNNNNNNNNNNNNNNNNNNNNNNNNNNNNNNNNNNNNNNNNNNNNNNNNNNNNNNNNNNNNNNNNNNNNNNNNNNNNNNNNNNNNNNNNNNNNNNNNNNNNNNNNNNNNNNNNNNNNNNNNNNNNNNNNNNNNNNNNNNNNNNNNNNNNNNNNNNNNNNNNNNNNNNNNNNNNNNNNNNNNNNNNNNNNNNNNNNNNNNNNNNNNNNNNNNNNNNNNNNNNNNNNNNNNNNNNNNNNNNNNNNNNNNNNNNNNNNNNNNNNNNNNNNNNNNNNNNNNNNNNNNNNNNNNNNNNNNNNNNNNNNNNNNNNNNNNNNNNNNNNNNNNNNNNNNNNNNNNNNNNNNNNNNNNNNNNNNNNNNNNNNNNNNNNNNNNNNNNNNNNNNNNNNNNNNNNNNNNNNNNNNNNNNNNNNNNNNNNNNNNNNNNNNNNNNNNNNNNNNNNNNNNNNNNNNNNNNNNNNNNNNNNNNNNNNNNNNNNNNNNNNNNNNNNNNNNNNNNNNNNNNNNNNNNNNNNNNNNNNNNNNNNNNNNNNNNNNNNNNNNNNNNNNNNNNNNNNNNNNNNNNNNNNNNNNNNNNNNNNNNNNNNNNNNNNNNNNNNNNNNNNNNNNNNNNNNNNNNNNNNNNNNNNNNNNNNNNNNNNNNNNNNNNNNNNNNNNNNNNNNNNNNNNNNNNNNNNNNNNNNNNNNNNNNNNNNNNNNNNNNNNNNNNNNNNNNNNNNNNNNNNNNNNNNNNNNNNNNNNNNNNNNNNNNNNNNNNNNNNNNNNNNNNNNNNNNNNNNNNNNNNNNNNNNNNNNNNNNNNNNNNNNNNNNNNNNNNNNNNNNNNNNNNNNNNNNNNNNNNNNNNNNNNNNNNNNNNNNNNNNNNNNNNNNNNNNNNNNNNNNNNNNNNNNNNNNNNNNNNNNNNNNNNNNNNNNNNNNNNNNNNNNNNNNNNNNNNNNNNNNNNNNNNNNNNNNNNNNNNNNNNNNNNNNNNNNNNNNNNNNNNNNNNNNNNNNNNNNNNNNNNNNNNNNNNNNNNNNNNNNNNNNNNNNNNNNNNNNNNNNNNNNNNNNNNNNNNNNNNNNNNNNNNNNNNNNNNNNNNNNNNNNNNNNNNNNNNNNNNNNNNNNNNNNNNNNNNNNNNNNNNNNNNNNNNNNNNNNNNNNNNNNNNNNNNNNNNNNNNNNNNNNNNNNNNNNNNNNNNNNNNNNNNNNNNNNNNNNNNNNNNNNNNNNNNNNNNNNNNNNNNNNNNNNNNNNNNNNNNNNNNNNNNNNNNNNNNNNNNNNNNNNNNNNNNNNNNNNNNNNNNNNNNNNNNNNNNNNNNNNNNNNNNNNNNNNNNNNNNNNNNNNNNNNNNNNNNNNNNNNNNNNNNNNNNNNNNNNNNNNNNNNNNNNNNNNNNNNNNNNNNNNNNNNNNNNNNNNNNNNNNNNNNNNNNNNNNNNNNNNNNNNNNNNNNNNNNNNNNNNNNNNNNNNNNNNNNNNNNNNNNNNNNNNNNNNNNNNNNNNNNNNNNNNNNNNNNNNNNNNNNNNNNNNNNNNNNNNNNNNNNNNNNNNNNNNNNNNNNNNNNNNNNNNNNNNNNNNNNNNNNNNNNNNNNNNNNNNNNNNNNNNNNNNNNNNNNNNNNNNNNNNNNNNNNNNNNNNNNNNNNNNNNNNNNNNNNNNNNNNNNNNNNNNNNNNNNNNNNNNNNNNNNNNNNNNNNNNNNNNNNNNNNNNNNNNNNNNNNNNNNNNNNNNNNNNNNNNNNNNNNNNNNNNNNNNNNNNNNNNNNNNNNNNNNNNNNNNNNNNNNNNNNNNNNNNNNNNNNNNNNNNNNNNNNNNNNNNNNNNNNNNNNNNNNNNNNNNNNNNNNNNNNNNNNNNNNNNNNNNNNNNNNNNNNNNNNNNNNNNNNNNNNNNNNNNNNNNNNNNNNNNNNNNNNNNNNNNNNNNNNNNNNNNNNNNNNNNNNNNNNNNNNNNNNNNNNNNNNNNNNNNNNNNNNNNNNNNNNNNNNNNNNNNNNNNNNNNNNNNNNNNNNNNNNNNNNNNNNNNNNNNNNNNNNNNNNNNNNNNNNNNNNNNNNNNNNNNNNNNNNNNNNNNNNNNNNNNNNNNNNNNNNNNNNNNNNNNNNNNNNNNNNNNNNNNNNNNNNNNNNNNNNNNNNNNNNNNNNNNNNNNNNNNNNNNNNNNNNNNNNNNNNNNNNNNNNNNNNNNNNNNNNNNNNNNNNNNNNNNNNNNNNNNNNNNNNNNNNNNNNNNNNNNNNNNNNNNNNNNNNNNNNNNNNNNNNNNNNNNNNNNNNNNNNNNNNNNNNNNNNNNNNNNNNNNNNNNNNNNNNNNNNNNNNNNNNNNNNNNNNNNNNNNNNNNNNNNNNNNNNNNNNNNNNNNNNNNNNNNNNNNNNNNNNNNNNNNNNNNNNNNNNNNNNNNNNNNNNNNNNNNNNNNNNNNNNNNNNNNNNNNNNNNNNNNNNNNNNNNNNNNNNNNNNNNNNNNNNNNNNNNNNNNNNNNNNNNNNNNNNNNNNNNNNNNNNNNNNNNNNNNNNNNNNNNNNNNNNNNNNNNNNNNNNNNNNNNNNNNNNNNNNNNNNNNNNNNNNNNNNNNNNNNNNNNNNNNNNNNNNNNNNNNNNNNNNNNNNNNNNNNNNNNNNNNNNNNNNNNNNNNNNNNNNNNNNNNNNNNNNNNNNNNNNNNNNNNNNNNNNNNNNNNNNNNNNNNNNNNNNNNNNNNNNNNNNNNNNNNNNNNNNNNNNNNNNNNNNNNNNNNNNNNNNNNNNNNNNNNNNNNNNNNNNNNNNNNNNNNNNNNNNNNNNNNNNNNNNNNNNNNNNNNNNNNNNNNNNNNNNNNNNNNNNNNNNNNNNNNNNNNNNNNNNNNNNNNNNNNNNNNNNNNNNNNNNNNNNNNNNNNNNNNNNNNNNNNNNNNNNNNNNNNNNNNNNNNNNNNNNNNNNNNNNNNNNNNNNNNNNNNNNNNNNNNNNNNNNNNNNNNNNNNNNNNNNNNNNNNNNNNNNNNNNNNNNNNNNNNNNNNNNNNNNNNNNNNNNNNNNNNNNNNNNNNNNNNNNNNNNNNNNNNNNNNNNNNNNNNNNNNNNNNNNNNNNNNNNNNNNNNNNNNNNNNNNNNNNNNNNNNNNNNNNNNNNNNNNNNNNNNNNNNNNNNNNNNNNNNNNNNNNNNNNNNNNNNNNNNNNNNNNNNNNNNNNNNNNNNNNNNNNNNNNNNNNNNNNNNNNNNNNNNNNNNNNNNNNNNNNNNNNNNNNNNNNNNNNNNNNNNNNNNNNNNNNNNNNNNNNNNNNNNNNNNNNNNNNNNNNNNNNNNNNNNNNNNNNNNNNNNNNNNNNNNNNNNNNNNNNNNNNNNNNNNNNNNNNNNNNNNNNNNNNNNNNNNNNNNNNNNNNNNNNNNNNNNNNNNNNNNNNNNNNNNNNNNNNNNNNNNNNNNNNNNNNNNNNNNNNNNNNNNNNNNNNNNNNNNNNNNNNNNNNNNNNNNNNNNNNNNNNNNNNNNNNNNNNNNNNNNNNNNNNNNNNNNNNNNNNNNNNNNNNNNNNNNNNNNNNNNNNNNNNNNNNNNNNNNNNNNNNNNNNNNNNNNNNNNNNNNNNNNNNNNNNNNNNNNNNNNNNNNNNNNNNNNNNNNNNNNNNNNNNNNNNNNNNNNNNNNNNNNNNNNNNNNNNNNNNNNNNNNNNNNNNNNNNNNNNNNNNNNNNNNNNNNNNNNNNNNNNNNNNNNNNNNNNNNNNNNNNNNNNNNNNNNNNNNNNNNNNNNNNNNNNNNNNNNNNNNNNNNNNNNNNNNNNNNNNNNNNNNNNNNNNNNNNNNNNNNNNNNNNNNNNNNNNNNNNNNNNNNNNNNNNNNNNNNNNNNNNNNNNNNNNNNNNNNNNNNNNNNNNNNNNNNNNNNNNNNNNNNNNNNNNNNNNNNNNNNNNNNNNNNNNNNNNNNNNNNNNNNNNNNNNNNNNNNNNNNNNNNNNNNNNNNNNNNNNNNNNNNNNNNNNNNNNNNNNNNNNNNNNNNNNNNNNNNNNNNNNNNNNNNNNNNNNNNNNNNNNNNNNNNNNNNNNNNNNNNNNNNNNNNNNNNNNNNNNNNNNNNNNNNNNNNNNNNNNNNNNNNNNNNNNNNNNNNNNNNNNNNNNNNNNNNNNNNNNNNNNNNNNNNNNNNNNNNNNNNNNNNNNNNNNNNNNNNNNNNNNNNNNNNNNNNNNNNNNNNNNNNNNNNNNNNNNNNNNNNNNNNNNNNNNNNNNNNNNNNNNNNNNNNNNNNNNNNNNNNNNNNNNNNNNNNNNNNNNNNNNNNNNNNNNNNNNNNNNNNNNNNNNNNNNNNNNNNNNNNNNNNNNNNNNNNNNNNNNNNNNNNNNNNNNNNNNNNNNNNNNNNNNNNNNNNNNNNNNNNNNNNNNNNNNNNNNNNNNNNNNNNNNNNNNNNNNNNNNNNNNNNNNNNNNNNNNNNNNNNNNNNNNNNNNNNNNNNNNNNNNNNNNNNNNNNNNNNNNNNNNNNNNNNNNNNNNNNNNNNNNNNNNNNNNNNNNNNNNNNNNNNNNNNNNNNNNNNNNNNNNNNNNNNNNNNNNNNNNNNNNNNNNNNNNNNNNNNNNNNNNNNNNNNNNNNNNNNNNNNNNNNNNNNNNNNNNNNNNNNNNNNNNNNNNNNNNNNNNNNNNNNNNNNNNNNNNNNNNNNNNNNNNNNNNNNNNNNNNNNNNNNNNNNNNNNNNNNNNNNNNNNNNNNNNNNNNNNNNNNNNNNNNNNNNNNNNNNNNNNNNNNNNNNNNNNNNNNNNNNNNNNNNNNNNNNNNNNNNNNNNNNNNNNNNNNNNNNNNNNNNNNNNNNNNNNNNNNNNNNNNNNNNNNNNNNNNNNNNNNNNNNNNNNNNNNNNNNNNNNNNNNNNNNNNNNNNNNNNNNNNNNNNNNNNNNNNNNNNNNNNNNNNNNNNNNNNNNNNNNNNNNNNNNNNNNNNNNNNNNNNNNNNNNNNNNNNNNNNNNNNNNNNNNNNNNNNNNNNNNNNNNNNNNNNNNNNNNNNNNNNNNNNNNNNNNNNNNNNNNNNNNNNNNNNNNNNNNNNNNNNNNNNNNNNNNNNNNNNNNNNNNNNNNNNNNNNNNNNNNNNNNNNNNNNNNNNNNNNNNNNNNNNNNNNNNNNNNNNNNNNNNNNNNNNNNNNNNNNNNNNNNNNNNNNNNNNNNNNNNNNNNNNNNNNNNNNNNNNNNNNNNNNNNNNNNNNNNNNNNNNNNNNNNNNNNNNNNNNNNNNNNNNNNNNNNNNNNNNNNNNNNNNNNNNNNNNNNNNNNNNNNNNNNNNNNNNNNNNNNNNNNNNNNNNNNNNNNNNNNNNNNNNNNNNNNNNNNNNNNNNNNNNNNNNNNNNNNNNNNNNNNNNNNNNNNNNNNNNNNNNNNNNNNNNNNNNNNNNNNNNNNNNNNNNNNNNNNNNNNNNNNNNNNNNNNNNNNNNNNNNNNNNNNNNNNNNNNNNNNNNNNNNNNNNNNNNNNNNNNNNNNNNNNNNNNNNNNNNNNNNNNNNNNNNNNNNNNNNNNNNNNNNNNNNNNNNNNNNNNNNNNNNNNNNNNNNNNNNNNNNNNNNNNNNNNNNNNNNNNNNNNNNNNNNNNNNNNNNNNNNNNNNNNNNNNNNNNNNNNNNNNNNNNNNNNNNNNNNNNNNNNNNNNNNNNNNNNNNNNNNNNNNNNNNNNNNNNNNNNNNNNNNNNNNNNNNNNNNNNNNNNNNNNNNNNNNNNNNNNNNNNNNNNNNNNNNNNNNNNNNNNNNNNNNNNNNNNNNNNNNNNNNNNNNNNNNNNNNNNNNNNNNNNNNNNNNNNNNNNNNNNNNNNNNNNNNNNNNNNNNNNNNNNNNNNNNNNNNNNNNNNNNNNNNNNNNNNNNNNNNNNNNNNNNNNNNNNNNNNNNNNNNNNNNNNNNNNNNNNNNNNNNNNNNNNNNNNNNNNNNNNNNNNNNNNNNNNNNNNNNNNNNNNNNNNNNNNNNNNNNNNNNNNNNNNNNNNNNNNNNNNNNNNNNNNNNNNNNNNNNNNNNNNNNNNNNNNNNNNNNNNNNNNNNNNNNNNNNNNNNNNNNNNNNNNNNNNNNNNNNNNNNNNNNNNNNNNNNNNNNNNNNNNNNNNNNNNNNNNNNNNNNNNNNNNNNNNNNNNNNNNNNNNNNNNNNNNNNNNNNNNNNNNNNNNNNNNNNNNNNNNNNNNNNNNNNNNNNNNNNNNNNNNNNNNNNNNNNNNNNNNNNNNNNNNNNNNNNNNNNNNNNNNNNNNNNNNNNNNNNNNNNNNNNNNNNNNNNNNNNNNNNNNNNNNNNNNNNNNNNNNNNNNNNNNNNNNNNNNNNNNNNNNNNNNNNNNNNNNNNNNNNNNNNNNNNNNNNNNNNNNNNNNNNNNNNNNNNNNNNNNNNNNNNNNNNNNNNNNNNNNNNNNNNNNNNNNNNNNNNNNNNNNNNNNNNNNNNNNNNNNNNNNNNNNNNNNNNNNNNNNNNNNNNNNNNNNNNNNNNNNNNNNNNNNNNNNNNNNNNNNNNNNNNNNNNNNNNNNNNNNNNNNNNNNNNNNNNNNNNNNNNNNNNNNNNNNNNNNNNNNNNNNNNNNNNNNNNNNNNNNNNNNNNNNNNNNNNNNNNNNNNNNNNNNNNNNNNNNNNNNNNNNNNNNNNNNNNNNNNNNNNNNNNNNNNNNNNNNNNNNNNNNNNNNNNNNNNNNNNNNNNNNNNNNNNNNNNNNNNNNNNNNNNNNNNNNNNNNNNNNNNNNNNNNNNNNNNNNNNNNNNNNNNNNNNNNNNNNNNNNNNNNNNNNNNNNNNNNNNNNNNNNNNNNNNNNNNNNNNNNNNNNNNNNNNNNNNNNNNNNNNNNNNNNNNNNNNNNNNNNNNNNNNNNNNNNNNNNNNNNNNNNNNNNNNNNNNNNNNNNNNNNNNNNNNNNNNNNNNNNNNNNNNNNNNNNNNNNNNNNNNNNNNNNNNNNNNNNNNNNNNNNNNNNNNNNNNNNNNNNNNNNNNNNNNNNNNNNNNNNNNNNNNNNNNNNNNNNNNNNNNNNNNNNNNNNNNNNNNNNNNNNNNNNNNNNNNNNNNNNNNNNNNNNNNNNNNNNNNNNNNNNNNNNNNNNNNNNNNNNNNNNNNNNNNNNNNNNNNNNNNNNNNNNNNNNNNNNNNNNNNNNNNNNNNNNNNNNNNNNNNNNNNNNNNNNNNNNNNNNNNNNNNNNNNNNNNNNNNNNNNNNNNNNNNNNNNNNNNNNNNNNNNNNNNNNNNNNNNNNNNNNNNNNNNNNNNNNNNNNNNNNNNNNNNNNNNNNNNNNNNNNNNNNNNNNNNNNNNNNNNNNNNNNNNNNNNNNNNNNNNNNNNNNNNNNNNNNNNNNNNNNNNNNNNNNNNNNNNNNNNNNNNNNNNNNNNNNNNNNNNNNNNNNNNNNNNNNNNNNNNNNNNNNNNNNNNNNNNNNNNNNNNNNNNNNNNNNNNNNNNNNNNNNNNNNNNNNNNNNNNNNNNNNNNNNNNNNNNNNNNNNNNNNNNNNNNNNNNNNNNNNNNNNNNNNNNNNNNNNNNNNNNNNNNNNNNNNNNNNNNNNNNNNNNNNNNNNNNNNNNNNNNNNNNNNNNNNNNNNNNNNNNNNNNNNNNNNNNNNNNNNNNNNNNNNNNNNNNNNNNNNNNNNNNNNNNNNNNNNNNNNNNNNNNNNNNNNNNNNNNNNNNNNNNNNNNNNNNNNNNNNNNNNNNNNNNNNNNNNNNNNNNNNNNNNNNNNNNNNNNNNNNNNNNNNNNNNNNNNNNNNNNNNNNNNNNNNNNNNNNNNNNNNNNNNNNNNNNNNNNNNNNNNNNNNNNNNNNNNNNNNNNNNNNNNNNNNNNNNNNNNNNNNNNNNNNNNNNNNNNNNNNNNNNNNNNNNNNNNNNNNNNNNNNNNNNNNNNNNNNNNNNNNNNNNNNNNNNNNNNNNNNNNNNNNNNNNNNNNNNNNNNNNNNNNNNNNNNNNNNNNNNNNNNNNNNNNNNNNNNNNNNNNNNNNNNNNNNNNNNNNNNNNNNNNNNNNNNNNNNNNNNNNNNNNNNNNNNNNNNNNNNNNNNNNNNNNNNNNNNNNNNNNNNNNNNNNNNNNNNNNNNNNNNNNNNNNNNNNNNNNNNNNNNNNNNNNNNNNNNNNNNNNNNNNNNNNNNNNNNNNNNNNNNNNNNNNNNNNNNNNNNNNNNNNNNNNNNNNNNNNNNNNNNNNNNNNNNNNNNNNNNNNNNNNNNNNNNNNNNNNNNNNNNNNNNNNNNNNNNNNNNNNNNNNNNNNNNNNNNNNNNNNNNNNNNNNNNNNNNNNNNNNNNNNNNNNNNNNNNNNNNNNNNNNNNNNNNNNNNNNNNNNNNNNNNNNNNNNNNNNNNNNNNNNNNNNNNNNNNNNNNNNNNNNNNNNNNNNNNNNNNNNNNNNNNNNNNNNNNNNNNNNNNNNNNNNNNNNNNNNNNNNNNNNNNNNNNNNNNNNNNNNNNNNNNNNNNNNNNNNNNNNNNNNNNNNNNNNNNNNNNNNNNNNNNNNNNNNNNNNNNNNNNNNNNNNNNNNNNNNNNNNNNNNNNNNNNNNNNNNNNNNNNNNNNNNNNNNNNNNNNNNNNNNNNNNNNNNNNNNNNNNNNNNNNNNNNNNNNNNNNNNNNNNNNNNNNNNNNNNNNNNNNNNNNNNNNNNNNNNNNNNNNNNNNNNNNNNNNNNNNNNNNNNNNNNNNNNNNNNNNNNNNNNNNNNNNNNNNNNNNNNNNNNNNNNNNNNNNNNNNNNNNNNNNNNNNNNNNNNNNNNNNNNNNNNNNNNNNNNNNNNNNNNNNNNNNNNNNNNNNNNNNNNNNNNNNNNNNNNNNNNNNNNNNNNNNNNNNNNNNNNNNNNNNNNNNNNNNNNNNNNNNNNNNNNNNNNNNNNNNNNNNNNNNNNNNNNNNNNNNNNNNNNNNNNNNNNNNNNNNNNNNNNNNNNNNNNNNNNNNNNNNNNNNNNNNNNNNNNNNNNNNNNNNNNNNNNNNNNNNNNNNNNNNNNNNNNNNNNNNNNNNNNNNNNNNNNNNNNNNNNNNNNNNNNNNNNNNNNNNNNNNNNNNNNNNNNNNNNNNNNNNNNNNNNNNNNNNNNNNNNNNNNNNNNNNNNNNNNNNNNNNNNNNNNNNNNNNNNNNNNNNNNNNNNNNNNNNNNNNNNNNNNNNNNNNNNNNNNNNNNNNNNNNNNNNNNNNNNNNNNNNNNNNNNNNNNNNNNNNNNNNNNNNNNNNNNNNNNNNNNNNNNNNNNNNNNNNNNNNNNNNNNNNNNNNNNNNNNNNNNNNNNNNNNNNNNNNNNNNNNNNNNNNNNNNNNNNNNNNNNNNNNNNNNNNNNNNNNNNNNNNNNNNNNNNNNNNNNNNNNNNNNNNNNNNNNNNNNNNNNNNNNNNNNNNNNNNNNNNNNNNNNNNNNNNNNNNNNNNNNNNNNNNNNNNNNNNNNNNNNNNNNNNNNNNNNNNNNNNNNNNNNNNNNNNNNNNNNNNNNNNNNNNNNNNNNNNNNNNNNNNNNNNNNNNNNNNNNNNNNNNNNNNNNNNNNNNNNNNNNNNNNNNNNNNNNNNNNNNNNNNNNNNNNNNNNNNNNNNNNNNNNNNNNNNNNNNNNNNNNNNNNNNNNNNNNNNNNNNNNNNNNNNNNNNNNNNNNNNNNNNNNNNNNNNNNNNNNNNNNNNNNNNNNNNNNNNNNNNNNNNNNNNNNNNNNNNNNNNNNNNNNNNNNNNNNNNNNNNNNNNNNNNNNNNNNNNNNNNNNNNNNNNNNNNNNNNNNNNNNNNNNNNNNNNNNNNNNNNNNNNNNNNNNNNNNNNNNNNNNNNNNNNNNNNNNNNNNNNNNNNNNNNNNNNNNNNNNNNNNNNNNNNNNNNNNNNNNNNNNNNNNNNNNNNNNNNNNNNNNNNNNNNNNNNNNNNNNNNNNNNNNNNNNNNNNNNNNNNNNNNNNNNNNNNNNNNNNNNNNNNNNNNNNNNNNNNNNNNNNNNNNNNNNNNNNNNNNNNNNNNNNNNNNNNNNNNNNNNNNNNNNNNNNNNNNNNNNNNNNNNNNNNNNNNNNNNNNNNNNNNNNNNNNNNNNNNNNNNNNNNNNNNNNNNNNNNNNNNNNNNNNNNNNNNNNNNNNNNNNNNNNNNNNNNNNNNNNNNNNNNNNNNNNNNNNNNNNNNNNNNNNNNNNNNNNNNNNNNNNNNNNNNNNNNNNNNNNNNNNNNNNNNNNNNNNNNNNNNNNNNNNNNNNNNNNNNNNNNNNNNNNNNNNNNNNNNNNNNNNNNNNNNNNNNNNNNNNNNNNNNNNNNNNNNNNNNNNNNNNNNNNNNNNNNNNNNNNNNNNNNNNNNNNNNNNNNNNNNNNNNNNNNNNNNNNNNNNNNNNNNNNNNNNNNNNNNNNNNNNNNNNNNNNNNNNNNNNNNNNNNNNNNNNNNNNNNNNNNNNNNNNNNNNNNNNNNNNNNNNNNNNNNNNNNNNNNNNNNNNNNNNNNNNNNNNNNNNNNNNNNNNNNNNNNNNNNNNNNNNNNNNNNNNNNNNNNNNNNNNNNNNNNNNNNNNNNNNNNNNNNNNNNNNNNNNNNNNNNNNNNNNNNNNNNNNNNNNNNNNNNNNNNNNNNNNNNNNNNNNNNNNNNNNNNNNNNNNNNNNNNNNNNNNNNNNNNNNNNNNNNNNNNNNNNNNNNNNNNNNNNNNNNNNNNNNNNNNNNNNNNNNNNNNNNNNNNNNNNNNNNNNNNNNNNNNNNNNNNNNNNNNNNNNNNNNNNNNNNNNNNNNNNNNNNNNNNNNNNNNNNNNNNNNNNNNNNNNNNNNNNNNNNNNNNNNNNNNNNNNNNNNNNNNNNNNNNNNNNNNNNNNNNNNNNNNNNNNNNNNNNNNNNNNNNNNNNNNNNNNNNNNNNNNNNNNNNNNNNNNNNNNNNNNNNNNNNNNNNNNNNNNNNNNNNNNNNNNNNNNNNNNNNNNNNNNNNNNNNNNNNNNNNNNNNNNNNNNNNNNNNNNNNNNNNNNNNNNNNNNNNNNNNNNNNNNNNNNNNNNNNNNNNNNNNNNNNNNNNNNNNNNNNNNNNNNNNNNNNNNNNNNNNNNNNNNNNNNNNNNNNNNNNNNNNNNNNNNNNNNNNNNNNNNNNNNNNNNNNNNNNNNNNNNNNNNNNNNNNNNNNNNNNNNNNNNNNNNNNNNNNNNNNNNNNNNNNNNNNNNNNNNNNNNNNNNNNNNNNNNNNNNNNNNNNNNNNNNNNNNNNNNNNNNNNNNNNNNNNNNNNNNNNNNNNNNNNNNNNNNNNNNNNNNNNNNNNNNNNNNNNNNNNNNNNNNNNNNNNNNNNNNNNNNNNNNNNNNNNNNNNNNNNNNNNNNNNNNNNNNNNNNNNNNNNNNNNNNNNNNNNNNNNNNNNNNNNNNNNNNNNNNNNNNNNNNNNNNNNNNNNNNNNNNNNNNNNNNNNNNNNNNNNNNNNNNNNNNNNNNNNNNNNNNNNNNNNNNNNNNNNNNNNNNNNNNNNNNNNNNNNNNNNNNNNNNNNNNNNNNNNNNNNNNNNNNNNNNNNNNNNNNNNNNNNNNNNNNNNNNNNNNNNNNNNNNNNNNNNNNNNNNNNNNNNNNNNNNNNNNNNNNNNNNNNNNNNNNNNNNNNNNNNNNNNNNNNNNNNNNNNNNNNNNNNNNNNNNNNNNNNNNNNNNNNNNNNNNNNNNNNNNNNNNNNNNNNNNNNNNNNNNNNNNNNNNNNNNNNNNNNNNNNNNNNNNNNNNNNNNNNNNNNNNNNNNNNNNNNNNNNNNNNNNNNNNNNNNNNNNNNNNNNNNNNNNNNNNNNNNNNNNNNNNNNNNNNNNNNNNNNNNNNNNNNNNNNNNNNNNNNNNNNNNNNNNNNNNNNNNNNNNNNNNNNNNNNNNNNNNNNNNNNNNNNNNNNNNNNNNNNNNNNNNNNNNNNNNNNNNNNNNNNNNNNNNNNNNNNNNNNNNNNNNNNNNNNNNNNNNNNNNNNNNNNNNNNNNNNNNNNNNNNNNNNNNNNNNNNNNNNNNNNNNNNNNNNNNNNNNNNNNNNNNNNNNNNNNNNNNNNNNNNNNNNNNNNNNNNNNNNNNNNNNNNNNNNNNNNNNNNNNNNNNNNNNNNNNNNNNNNNNNNNNNNNNNNNNNNNNNNNNNNNNNNNNNNNNNNNNNNNNNNNNNNNNNNNNNNNNNNNNNNNNNNNNNNNNNNNNNNNNNNNNNNNNNNNNNNNNNNNNNNNNNNNNNNNNNNNNNNNNNNNNNNNNNNNNNNNNNNNNNNNNNNNNNNNNNNNNNNNNNNNNNNNNNNNNNNNNNNNNNNNNNNNNNNNNNNNNNNNNNNNNNNNNNNNNNNNNNNNNNNNNNNNNNNNNNNNNNNNNNNNNNNNNNNNNNNNNNNNNNNNNNNNNNNNNNNNNNNNNNNNNNNNNNNNNNNNNNNNNNNNNNNNNNNNNNNNNNNNNNNNNNNNNNNNNNNNNNNNNNNNNNNNNNNNNNNNNNNNNNNNNNNNNNNNNNNNNNNNNNNNNNNNNNNNNNNNNNNNNNNNNNNNNNNNNNNNNNNNNNNNNNNNNNNNNNNNNNNNNNNNNNNNNNNNNNNNNNNNNNNNNNNNNNNNNNNNNNNNNNNNNNNNNNNNNNNNNNNNNNNNNNNNNNNNNNNNNNNNNNNNNNNNNNNNNNNNNNNNNNNNNNNNNNNNNNNNNNNNNNNNNNNNNNNNNNNNNNNNNNNNNNNNNNNNNNNNNNNNNNNNNNNNNNNNNNNNNNNNNNNNNNNNNNNNNNNNNNNNNNNNNNNNNNNNNNNNNNNNNNNNNNNNNNNNNNNNNNNNNNNNNNNNNNNNNNNNNNNNNNNNNNNNNNNNNNNNNNNNNNNNNNNNNNNNNNNNNNNNNNNNNNNNNNNNNNNNNNNNNNNNNNNNNNNNNNNNNNNNNNNNNNNNNNNNNNNNNNNNNNNNNNNNNNNNNNNNNNNNNNNNNNNNNNNNNNNNNNNNNNNNNNNNNNNNNNNNNNNNNNNNNNNNNNNNNNNNNNNNNNNNNNNNNNNNNNNNNNNNNNNNNNNNNNNNNNNNNNNNNNNNNNNNNNNNNNNNNNNNNNNNNNNNNNNNNNNNNNNNNNNNNNNNNNNNNNNNNNNNNNNNNNNNNNNNNNNNNNNNNNNNNNNNNNNNNNNNNNNNNNNNNNNNNNNNNNNNNNNNNNNNNNNNNNNNNNNNNNNNNNNNNNNNNNNNNNNNNNNNNNNNNNNNNNNNNNNNNNNNNNNNNNNNNNNNNNNNNNNNNNNNNNNNNNNNNNNNNNNNNNNNNNNNNNNNNNNNNNNNNNNNNNNNNNNNNNNNNNNNNNNNNNNNNNNNNNNNNNNNNNNNNNNNNNNNNNNNNNNNNNNNNNNNNNNNNNNNNNNNNNNNNNNNNNNNNNNNNNNNNNNNNNNNNNNNNNNNNNNNNNNNNNNNNNNNNNNNNNNNNNNNNNNNNNNNNNNNNNNNNNNNNNNNNNNNNNNNNNNNNNNNNNNNNNNNNNNNNNNNNNNNNNNNNNNNNNNNNNNNNNNNNNNNNNNNNNNNNNNNNNNNNNNNNNNNNNNNNNNNNNNNNNNNNNNNNNNNNNNNNNNNNNNNNNNNNNNNNNNNNNNNNNNNNNNNNNNNNNNNNNNNNNNNNNNNNNNNNNNNNNNNNNNNNNNNNNNNNNNNNNNNNNNNNNNNNNNNNNNNNNNNNNNNNNNNNNNNNNNNNNNNNNNNNNNNNNNNNNNNNNNNNNNNNNNNNNNNNNNNNNNNNNNNNNNNNNNNNNNNNNNNNNNNNNNNNNNNNNNNNNNNNNNNNNNNNNNNNNNNNNNNNNNNNNNNNNNNNNNNNNNNNNNNNNNNNNNNNNNNNNNNNNNNNNNNNNNNNNNNNNNNNNNNNNNNNNNNNNNNNNNNNNNNNNNNNNNNNNNNNNNNNNNNNNNNNNNNNNNNNNNNNNNNNNNNNNNNNNNNNNNNNNNNNNNNNNNNNNNNNNNNNNNNNNNNNNNNNNNNNNNNNNNNNNNNNNNNNNNNNNNNNNNNNNNNNNNNNNNNNNNNNNNNNNNNNNNNNNNNNNNNNNNNNNNNNNNNNNNNNNNNNNNNNNNNNNNNNNNNNNNNNNNNNNNNNNNNNNNNNNNNNNNNNNNNNNNNNNNNNNNNNNNNNNNNNNNNNNNNNNNNNNNNNNNNNNNNNNNNNNNNNNNNNNNNNNNNNNNNNNNNNNNNNNNNNNNNNNNNNNNNNNNNNNNNNNNNNNNNNNNNNNNNNNNNNNNNNNNNNNNNNNNNNNNNNNNNNNNNNNNNNNNNNNNNNNNNNNNNNNNNNNNNNNNNNNNNNNNNNNNNNNNNNNNNNNNNNNNNNNNNNNNNNNNNNNNNNNNNNNNNNNNNNNNNNNNNNNNNNNNNNNNNNNNNNNNNNNNNNNNNNNNNNNNNNNNNNNNNNNNNNNNNNNNNNNNNNNNNNNNNNNNNNNNNNNNNNNNNNNNNNNNNNNNNNNNNNNNNNNNNNNNNNNNNNNNNNNNNNNNNNNNNNNNNNNNNNNNNNNNNNNNNNNNNNNNNNNNNNNNNNNNNNNNNNNNNNNNNNNNNNNNNNNNNNNNNNNNNNNNNNNNNNNNNNNNNNNNNNNNNNNNNNNNNNNNNNNNNNNNNNNNNNNNNNNNNNNNNNNNNNNNNNNNNNNNNNNNNNNNNNNNNNNNNNNNNNNNNNNNNNNNNNNNNNNNNNNNNNNNNNNNNNNNNNNNNNNNNNNNNNNNNNNNNNNNNNNNNNNNNNNNNNNNNNNNNNNNNNNNNNNNNNNNNNNNNNNNNNNNNNNNNNNNNNNNNNNNNNNNNNNNNNNNNNNNNNNNNNNNNNNNNNNNNNNNNNNNNNNNNNNNNNNNNNNNNNNNNNNNNNNNNNNNNNNNNNNNNNNNNNNNNNNNNNNNNNNNNNNNNNNNNNNNNNNNNNNNNNNNNNNNNNNNNNNNNNNNNNNNNNNNNNNNNNNNNNNNNNNNNNNNNNNNNNNNNNNNNNNNNNNNNNNNNNNNNNNNNNNNNNNNNNNNNNNNNNNNNNNNNNNNNNNNNNNNNNNNNNNNNNNNNNNNNNNNNNNNNNNNNNNNNNNNNNNNNNNNNNNNNNNNNNNNNNNNNNNNNNNNNNNNNNNNNNNNNNNNNNNNNNNNNNNNNNNNNNNNNNNNNNNNNNNNNNNNNNNNNNNNNNNNNNNNNNNNNNNNNNNNNNNNNNNNNNNNNNNNNNNNNNNNNNNNNNNNNNNNNNNNNNNNNNNNNNNNNNNNNNNNNNNNNNNNNNNNNNNNNNNNNNNNNNNNNNNNNNNNNNNNNNNNNNNNNNNNNNNNNNNNNNNNNNNNNNNNNNNNNNNNNNNNNNNNNNNNNNNNNNNNNNNNNNNNNNNNNNNNNNNNNNNNNNNNNNNNNNNNNNNNNNNNNNNNNNNNNNNNNNNNNNNNNNNNNNNNNNNNNNNNNNNNNNNNNNNNNNNNNNNNNNNNNNNNNNNNNNNNNNNNNNNNNNNNNNNNNNNNNNNNNNNNNNNNNNNNNNNNNNNNNNNNNNNNNNNNNNNNNNNNNNNNNNNNNNNNNNNNNNNNNNNNNNNNNNNNNNNNNNNNNNNNNNNNNNNNNNNNNNNNNNNNNNNNNNNNNNNNNNNNNNNNNNNNNNNNNNNNNNNNNNNNNNNNNNNNNNNNNNNNNNNNNNNNNNNNNNNNNNNNNNNNNNNNNNNNNNNNNNNNNNNNNNNNNNNNNNNNNNNNNNNNNNNNNNNNNNNNNNNNNNNNNNNNNNNNNNNNNNNNNNNNNNNNNNNNNNNNNNNNNNNNNNNNNNNNNNNNNNNNNNNNNNNNNNNNNNNNNNNNNNNNNNNNNNNNNNNNNNNNNNNNNNNNNNNNNNNNNNNNNNNNNNNNNNNNNNNNNNNNNNNNNNNNNNNNNNNNNNNNNNNNNNNNNNNNNNNNNNNNNNNNNNNNNNNNNNNNNNNNNNNNNNNNNNNNNNNNNNNNNNNNNNNNNNNNNNNNNNNNNNNNNNNNNNNNNNNNNNNNNNNNNNNNNNNNNNNNNNNNNNNNNNNNNNNNNNNNNNNNNNNNNNNNNNNNNNNNNNNNNNNNNNNNNNNNNNNNNNNNNNNNNNNNNNNNNNNNNNNNNNNNNNNNNNNNNNNNNNNNNNNNNNNNNNNNNNNNNNNNNNNNNNNNNNNNNNNNNNNNNNNNNNNNNNNNNNNNNNNNNNNNNNNNNNNNNNNNNNNNNNNNNNNNNNNNNNNNNNNNNNNNNNNNNNNNNNNNNNNNNNNNNNNNNNNNNNNNNNNNNNNNNNNNNNNNNNNNNNNNNNNNNNNNNNNNNNNNNNNNNNNNNNNNNNNNNNNNNNNNNNNNNNNNNNNNNNNNNNNNNNNNNNNNNNNNNNNNNNNNNNNNNNNNNNNNNNNNNNNNNNNNNNNNNNNNNNNNNNNNNNNNNNNNNNNNNNNNNNNNNNNNNNNNNNNNNNNNNNNNNNNNNNNNNNNNNNNNNNNNNNNNNNNNNNNNNNNNNNNNNNNNNNNNNNNNNNNNNNNNNNNNNNNNNNNNNNNNNNNNNNNNNNNNNNNNNNNNNNNNNNNNNNNNNNNNNNNNNNNNNNNNNNNNNNNNNNNNNNNNNNNNNNNNNNNNNNNNNNNNNNNNNNNNNNNNNNNNNNNNNNNNNNNNNNNNNNNNNNNNNNNNNNNNNNNNNNNNNNNNNNNNNNNNNNNNNNNNNNNNNNNNNNNNNNNNNNNNNNNNNNNNNNNNNNNNNNNNNNNNNNNNNNNNNNNNNNNNNNNNNNNNNNNNNNNNNNNNNNNNNNNNNNNNNNNNNNNNNNNNNNNNNNNNNNNNNNNNNNNNNNNNNNNNNNNNNNNNNNNNNNNNNNNNNNNNNNNNNNNNNNNNNNNNNNNNNNNNNNNNNNNNNNNNNNNNNNNNNNNNNNNNNNNNNNNNNNNNNNNNNNNNNNNNNNNNNNNNNNNNNNNNNNNNNNNNNNNNNNNNNNNNNNNNNNNNNNNNNNNNNNNNNNNNNNNNNNNNNNNNNNNNNNNNNNNNNNNNNNNNNNNNNNNNNNNNNNNNNNNNNNNNNNNNNNNNNNNNNNNNNNNNNNNNNNNNNNNNNNNNNNNNNNNNNNNNNNNNNNNNNNNNNNNNNNNNNNNNNNNNNNNNNNNNNNNNNNNNNNNNNNNNNNNNNNNNNNNNNNNNNNNNNNNNNNNNNNNNNNNNNNNNNNNNNNNNNNNNNNNNNNNNNNNNNNNNNNNNNNNNNNNNNNNNNNNNNNNNNNNNNNNNNNNNNNNNNNNNNNNNNNNNNNNNNNNNNNNNNNNNNNNNNNNNNNNNNNNNNNNNNNNNNNNNNNNNNNNNNNNNNNNNNNNNNNNNNNNNNNNNNNNNNNNNNNNNNNNNNNNNNNNNNNNNNNNNNNNNNNNNNNNNNNNNNNNNNNNNNNNNNNNNNNNNNNNNNNNNNNNNNNNNNNNNNNNNNNNNNNNNNNNNNNNNNNNNNNNNNNNNNNNNNNNNNNNNNNNNNNNNNNNNNNNNNNNNNNNNNNNNNNNNNNNNNNNNNNNNNNNNNNNNNNNNNNNNNNNNNNNNNNNNNNNNNNNNNNNNNNNNNNNNNNNNNNNNNNNNNNNNNNNNNNNNNNNNNNNNNNNNNNNNNNNNNNNNNNNNNNNNNNNNNNNNNNNNNNNNNNNNNNNNNNNNNNNNNNNNNNNNNNNNNNNNNNNNNNNNNNNNNNNNNNNNNNNNNNNNNNNNNNNNNNNNNNNNNNNNNNNNNNNNNNNNNNNNNNNNNNNNNNNNNNNNNNNNNNNNNNNNNNNNNNNNNNNNNNNNNNNNNNNNNNNNNNNNNNNNNNNNNNNNNNNNNNNNNNNNNNNNNNNNNNNNNNNNNNNNNNNNNNNNNNNNNNNNNNNNNNNNNNNNNNNNNNNNNNNNNNNNNNNNNNNNNNNNNNNNNNNNNNNNNNNNNNNNNNNNNNNNNNNNNNNNNNNNNNNNNNNNNNNNNNNNNNNNNNNNNNNNNNNNNNNNNNNNNNNNNNNNNNNNNNNNNNNNNNNNNNNNNNNNNNNNNNNNNNNNNNNNNNNNNNNNNNNNNNNNNNNNNNNNNNNNNNNNNNNNNNNNNNNNNNNNNNNNNNNNNNNNNNNNNNNNNNNNNNNNNNNNNNNNNNNNNNNNNNNNNNNNNNNNNNNNNNNNNNNNNNNNNNNNNNNNNNNNNNNNNNNNNNNNNNNNNNNNNNNNNNNNNNNNNNNNNNNNNNNNNNNNNNNNNNNNNNNNNNNNNNNNNNNNNNNNNNNNNNNNNNNNNNNNNNNNNNNNNNNNNNNNNNNNNNNNNNNNNNNNNNNNNNNNNNNNNNNNNNNNNNNNNNNNNNNNNNNNNNNNNNNNNNNNNNNNNNNNNNNNNNNNNNNNNNNNNNNNNNNNNNNNNNNNNNNNNNNNNNNNNNNNNNNNNNNNNNNNNNNNNNNNNNNNNNNNNNNNNNNNNNNNNNNNNNNNNNNNNNNNNNNNNNNNNNNNNNNNNNNNNNNNNNNNNNNNNNNNNNNNNNNNNNNNNNNNNNNNNNNNNNNNNNNNNNNNNNNNNNNNNNNNNNNNNNNNNNNNNNNNNNNNNNNNNNNNNNNNNNNNNNNNNNNNNNNNNNNNNNNNNNNNNNNNNNNNNNNNNNNNNNNNNNNNNNNNNNNNNNNNNNNNNNNNNNNNNNNNNNNNNNNNNNNNNNNNNNNNNNNNNNNNNNNNNNNNNNNNNNNNNNNNNNNNNNNNNNNNNNNNNNNNNNNNNNNNNNNNNNNNNNNNNNNNNNNNNNNNNNNNNNNNNNNNNNNNNNNNNNNNNNNNNNNNNNNNNNNNNNNNNNNNNNNNNNNNNNNNNNNNNNNNNNNNNNNNNNNNNNNNNNNNNNNNNNNNNNNNNNNNNNNNNNNNNNNNNNNNNNNNNNNNNNNNNNNNNNNNNNNNNNNNNNNNNNNNNNNNNNNNNNNNNNNNNNNNNNNNNNNNNNNNNNNNNNNNNNNNNNNNNNNNNNNNNNNNNNNNNNNNNNNNNNNNNNNNNNNNNNNNNNNNNNNNNNNNNNNNNNNNNNNNNNNNNNNNNNNNNNNNNNNNNNNNNNNNNNNNNNNNNNNNNNNNNNNNNNNNNNNNNNNNNNNNNNNNNNNNNNNNNNNNNNNNNNNNNNNNNNNNNNNNNNNNNNNNNNNNNNNNNNNNNNNNNNNNNNNNNNNNNNNNNNNNNNNNNNNNNNNNNNNNNNNNNNNNNNNNNNNNNNNNNNNNNNNNNNNNNNNNNNNNNNNNNNNNNNNNNNNNNNNNNNNNNNNNNNNNNNNNNNNNNNNNNNNNNNNNNNNNNNNNNNNNNNNNNNNNNNNNNNNNNNNNNNNNNNNNNNNNNNNNNNNNNNNNNNNNNNNNNNNNNNNNNNNNNNNNNNNNNNNNNNNNNNNNNNNNNNNNNNNNNNNNNNNNNNNNNNNNNNNNNNNNNNNNNNNNNNNNNNNNNNNNNNNNNNNNNNNNNNNNNNNNNNNNNNNNNNNNNNNNNNNNNNNNNNNNNNNNNNNNNNNNNNNNNNNNNNNNNNNNNNNNNNNNNNNNNNNNNNNNNNNNNNNNNNNNNNNNNNNNNNNNNNNNNNNNNNNNNNNNNNNNNNNNNNNNNNNNNNNNNNNNNNNNNNNNNNNNNNNNNNNNNNNNNNNNNNNNNNNNNNNNNNNNNNNNNNNNNNNNNNNNNNNNNNNNNNNNNNNNNNNNNNNNNNNNNNNNNNNNNNNNNNNNNNNNNNNNNNNNNNNNNNNNNNNNNNNNNNNNNNNNNNNNNNNNNNNNNNNNNNNNNNNNNNNNNNNNNNNNNNNNNNNNNNNNNNNNNNNNNNNNNNNNNNNNNNNNNNNNNNNNNNNNNNNNNNNNNNNNNNNNNNNNNNNNNNNNNNNNNNNNNNNNNNNNNNNNNNNNNNNNNNNNNNNNNNNNNNNNNNNNNNNNNNNNNNNNNNNNNNNNNNNNNNNNNNNNNNNNNNNNNNNNNNNNNNNNNNNNNNNNNNNNNNNNNNNNNNNNNNNNNNNNNNNNNNNNNNNNNNNNNNNNNNNNNNNNNNNNNNNNNNNNNNNNNNNNNNNNNNNNNNNNNNNNNNNNNNNNNNNNNNNNNNNNNNNNNNNNNNNNNNNNNNNNNNNNNNNNNNNNNNNNNNNNNNNNNNNNNNNNNNNNNNNNNNNNNNNNNNNNNNNNNNNNNNNNNNNNNNNNNNNNNNNNNNNNNNNNNNNNNNNNNNNNNNNNNNNNNNNNNNNNNNNNNNNNNNNNNNNNNNNNNNNNNNNNNNNNNNNNNNNNNNNNNNNNNNNNNNNNNNNNNNNNNNNNNNNNNNNNNNNNNNNNNNNNNNNNNNNNNNNNNNNNNNNNNNNNNNNNNNNNNNNNNNNNNNNNNNNNNNNNNNNNNNNNNNNNNNNNNNNNNNNNNNNNNNNNNNNNNNNNNNNNNNNNNNNNNNNNNNNNNNNNNNNNNNNNNNNNNNNNNNNNNNNNNNNNNNNNNNNNNNNNNNNNNNNNNNNNNNNNNNNNNNNNNNNNNNNNNNNNNNNNNNNNNNNNNNNNNNNNNNNNNNNNNNNNNNNNNNNNNNNNNNNNNNNNNNNNNNNNNNNNNNNNNNNNNNNNNNNNNNNNNNNNNNNNNNNNNNNNNNNNNNNNNNNNNNNNNNNNNNNNNNNNNNNNNNNNNNNNNNNNNNNNNNNNNNNNNNNNNNNNNNNNNNNNNNNNNNNNNNNNNNNNNNNNNNNNNNNNNNNNNNNNNNNNNNNNNNNNNNNNNNNNNNNNNNNNNNNNNNNNNNNNNNNNNNNNNNNNNNNNNNNNNNNNNNNNNNNNNNNNNNNNNNNNNNNNNNNNNNNNNNNNNNNNNNNNNNNNNNNNNNNNNNNNNNNNNNNNNNNNNNNNNNNNNNNNNNNNNNNNNNNNNNNNNNNNNNNNNNNNNNNNNNNNNNNNNNNNNNNNNNNNNNNNNNNNNNNNNNNNNNNNNNNNNNNNNNNNNNNNNNNNNNNNNNNNNNNNNNNNNNNNNNNNNNNNNNNNNNNNNNNNNNNNNNNNNNNNNNNNNNNNNNNNNNNNNNNNNNNNNNNNNNNNNNNNNNNNNNNNNNNNNNNNNNNNNNNNNNNNNNNNNNNNNNNNNNNNNNNNNNNNNNNNNNNNNNNNNNNNNNNNNNNNNNNNNNNNNNNNNNNNNNNNNNNNNNNNNNNNNNNNNNNNNNNNNNNNNNNNNNNNNNNNNNNNNNNNNNNNNNNNNNNNNNNNNNNNNNNNNNNNNNNNNNNNNNNNNNNNNNNNNNNNNNNNNNNNNNNNNNNNNNNNNNNNNNNNNNNNNNNNNNNNNNNNNNNNNNNNNNNNNNNNNNNNNNNNNNNNNNNNNNNNNNNNNNNNNNNNNNNNNNNNNNNNNNNNNNNNNNNNNNNNNNNNNNNNNNNNNNNNNNNNNNNNNNNNNNNNNNNNNNNNNNNNNNNNNNNNNNNNNNNNNNNNNNNNNNNNNNNNNNNNNNNNNNNNNNNNNNNNNNNNNNNNNNNNNNNNNNNNNNNNNNNNNNNNNNNNNNNNNNNNNNNNNNNNNNNNNNNNNNNNNNNNNNNNNNNNNNNNNNNNNNNNNNNNNNNNNNNNNNNNNNNNNNNNNNNNNNNNNNNNNNNNNNNNNNNNNNNNNNNNNNNNNNNNNNNNNNNNNNNNNNNNNNNNNNNNNNNNNNNNNNNNNNNNNNNNNNNNNNNNNNNNNNNNNNNNNNNNNNNNNNNNNNNNNNNNNNNNNNNNNNNNNNNNNNNNNNNNNNNNNNNNNNNNNNNNNNNNNNNNNNNNNNNNNNNNNNNNNNNNNNNNNNNNNNNNNNNNNNNNNNNNNNNNNNNNNNNNNNNNNNNNNNNNNNNNNNNNNNNNNNNNNNNNNNNNNNNNNNNNNNNNNNNNNNNNNNNNNNNNNNNNNNNNNNNNNNNNNNNNNNNNNNNNNNNNNNNNNNNNNNNNNNNNNNNNNNNNNNNNNNNNNNNNNNNNNNNNNNNNNNNNNNNNNNNNNNNNNNNNNNNNNNNNNNNNNNNNNNNNNNNNNNNNNNNNNNNNNNNNNNNNNNNNNNNNNNNNNNNNNNNNNNNNNNNNNNNNNNNNNNNNNNNNNNNNNNNNNNNNNNNNNNNNNNNNNNNNNNNNNNNNNNNNNNNNNNNNNNNNNNNNNNNNNNNNNNNNNNNNNNNNNNNNNNNNNNNNNNNNNNNNNNNNNNNNNNNNNNNNNNNNNNNNNNNNNNNNNNNNNNNNNNNNNNNNNNNNNNNNNNNNNNNNNNNNNNNNNNNNNNNNNNNNNNNNNNNNNNNNNNNNNNNNNNNNNNNNNNNNNNNNNNNNNNNNNNNNNNNNNNNNNNNNNNNNNNNNNNNNNNNNNNNNNNNNNNNNNNNNNNNNNNNNNNNNNNNNNNNNNNNNNNNNNNNNNNNNNNNNNNNNNNNNNNNNNNNNNNNNNNNNNNNNNNNNNNNNNNNNNNNNNNNNNNNNNNNNNNNNNNNNNNNNNNNNNNNNNNNNNNNNNNNNNNNNNNNNNNNNNNNNNNNNNNNNNNNNNNNNNNNNNNNNNNNNNNNNNNNNNNNNNNNNNNNNNNNNNNNNNNNNNNNNNNNNNNNNNNNNNNNNNNNNNNNNNNNNNNNNNNNNNNNNNNNNNNNNNNNNNNNNNNNNNNNNNNNNNNNNNNNNNNNNNNNNNNNNNNNNNNNNNNNNNNNNNNNNNNNNNNNNNNNNNNNNNNNNNNNNNNNNNNNNNNNNNNNNNNNNNNNNNNNNNNNNNNNNNNNNNNNNNNNNNNNNNNNNNNNNNNNNNNNNNNNNNNNNNNNNNNNNNNNNNNNNNNNNNNNNNNNNNNNNNNNNNNNNNNNNNNNNNNNNNNNNNNNNNNNNNNNNNNNNNNNNNNNNNNNNNNNNNNNNNNNNNNNNNNNNNNNNNNNNNNNNNNNNNNNNNNNNNNNNNNNNNNNNNNNNNNNNNNNNNNNNNNNNNNNNNNNNNNNNNNNNNNNNNNNNNNNNNNNNNNNNNNNNNNNNNNNNNNNNNNNNNNNNNNNNNNNNNNNNNNNNNNNNNNNNNNNNNNNNNNNNNNNNNNNNNNNNNNNNNNNNNNNNNNNNNNNNNNNNNNNNNNNNNNNNNNNNNNNNNNNNNNNNNNNNNNNNNNNNNNNNNNNNNNNNNNNNNNNNNNNNNNNNNNNNNNNNNNNNNNNNNNNNNNNNNNNNNNNNNNNNNNNNNNNNNNNNNNNNNNNNNNNNNNNNNNNNNNNNNNNNNNNNNNNNNNNNNNNNNNNNNNNNNNNNNNNNNNNNNNNNNNNNNNNNNNNNNNNNNNNNNNNNNNNNNNNNNNNNNNNNNNNNNNNNNNNNNNNNNNNNNNNNNNNNNNNNNNNNNNNNNNNNNNNNNNNNNNNNNNNNNNNNNNNNNNNNNNNNNNNNNNNNNNNNNNNNNNNNNNNNNNNNNNNNNNNNNNNNNNNNNNNNNNNNNNNNNNNNNNNNNNNNNNNNNNNNNNNNNNNNNNNNNNNNNNNNNNNNNNNNNNNNNNNNNNNNNNNNNNNNNNNNNNNNNNNNNNNNNNNNNNNNNNNNNNNNNNNNNNNNNNNNNNNNNNNNNNNNNNNNNNNNNNNNNNNNNNNNNNNNNNNNNNNNNNNNNNNNNNNNNNNNNNNNNNNNNNNNNNNNNNNNNNNNNNNNNNNNNNNNNNNNNNNNNNNNNNNNNNNNNNNNNNNNNNNNNNNNNNNNNNNNNNNNNNNNNNNNNNNNNNNNNNNNNNNNNNNNNNNNNNNNNNNNNNNNNNNNNNNNNNNNNNNNNNNNNNNNNNNNNNNNNNNNNNNNNNNNNNNNNNNNNNNNNNNNNNNNNNNNNNNNNNNNNNNNNNNNNNNNNNNNNNNNNNNNNNNNNNNNNNNNNNNNNNNNNNNNNNNNNNNNNNNNNNNNNNNNNNNNNNNNNNNNNNNNNNNNNNNNNNNNNNNNNNNNNNNNNNNNNNNNNNNNNNNNNNNNNNNNNNNNNNNNNNNNNNNNNNNNNNNNNNNNNNNNNNNNNNNNNNNNNNNNNNNNNNNNNNNNNNNNNNNNNNNNNNNNNNNNNNNNNNNNNNNNNNNNNNNNNNNNNNNNNNNNNNNNNNNNNNNNNNNNNNNNNNNNNNNNNNNNNNNNNNNNNNNNNNNNNNNNNNNNNNNNNNNNNNNNNNNNNNNNNNNNNNNNNNNNNNNNNNNNNNNNNNNNNNNNNNNNNNNNNNNNNNNNNNNNNNNNNNNNNNNNNNNNNNNNNNNNNNNNNNNNNNNNNNNNNNNNNNNNNNNNNNNNNNNNNNNNNNNNNNNNNNNNNNNNNNNNNNNNNNNNNNNNNNNNNNNNNNNNNNNNNNNNNNNNNNNNNNNNNNNNNNNNNNNNNNNNNNNNNNNNNNNNNNNNNNNNNNNNNNNNNNNNNNNNNNNNNNNNNNNNNNNNNNNNNNNNNNNNNNNNNNNNNNNNNNNNNNNNNNNNNNNNNNNNNNNNNNNNNNNNNNNNNNNNNNNNNNNNNNNNNNNNNNNNNNNNNNNNNNNNNNNNNNNNNNNNNNNNNNNNNNNNNNNNNNNNNNNNNNNNNNNNNNNNNNNNNNNNNNNNNNNNNNNNNNNNNNNNNNNNNNNNNNNNNNNNNNNNNNNNNNNNNNNNNNNNNNNNNNNNNNNNNNNNNNNNNNNNNNNNNNNNNNNNNNNNNNNNNNNNNNNNNNNNNNNNNNNNNNNNNNNNNNNNNNNNNNNNNNNNNNNNNNNNNNNNNNNNNNNNNNNNNNNNNNNNNNNNNNNNNNNNNNNNNNNNNNNNNNNNNNNNNNNNNNNNNNNNNNNNNNNNNNNNNNNNNNNNNNNNNNNNNNNNNNNNNNNNNNNNNNNNNNNNNNNNNNNNNNNNNNNNNNNNNNNNNNNNNNNNNNNNNNNNNNNNNNNNNNNNNNNNNNNNNNNNNNNNNNNNNNNNNNNNNNNNNNNNNNNNNNNNNNNNNNNNNNNNNNNNNNNNNNNNNNNNNNNNNNNNNNNNNNNNNNNNNNNNNNNNNNNNNNNNNNNNNNNNNNNNNNNNNNNNNNNNNNNNNNNNNNNNNNNNNNNNNNNNNNNNNNNNNNNNNNNNNNNNNNNNNNNNNNNNNNNNNNNNNNNNNNNNNNNNNNNNNNNNNNNNNNNNNNNNNNNNNNNNNNNNNNNNNNNNNNNNNNNNNNNNNNNNNNNNNNNNNNNNNNNNNNNNNNNNNNNNNNNNNNNNNNNNNNNNNNNNNNNNNNNNNNNNNNNNNNNNNNNNNNNNNNNNNNNNNNNNNNNNNNNNNNNNNNNNNNNNNNNNNNNNNNNNNNNNNNNNNNNNNNNNNNNNNNNNNNNNNNNNNNNNNNNNNNNNNNNNNNNNNNNNNNNNNNNNNNNNNNNNNNNNNNNNNNNNNNNNNNNNNNNNNNNNNNNNNNNNNNNNNNNNNNNNNNNNNNNNNNNNNNNNNNNNNNNNNNNNNNNNNNNNNNNNNNNNNNNNNNNNNNNNNNNNNNNNNNNNNNNNNNNNNNNNNNNNNNNNNNNNNNNNNNNNNNNNNNNNNNNNNNNNNNNNNNNNNNNNNNNNNNNNNNNNNNNNNNNNNNNNNNNNNNNNNNNNNNNNNNNNNNNNNNNNNNNNNNNNNNNNNNNNNNNNNNNNNNNNNNNNNNNNNNNNNNNNNNNNNNNNNNNNNNNNNNNNNNNNNNNNNNNNNNNNNNNNNNNNNNNNNNNNNNNNNNNNNNNNNNNNNNNNNNNNNNNNNNNNNNNNNNNNNNNNNNNNNNNNNNNNNNNNNNNNNNNNNNNNNNNNNNNNNNNNNNNNNNNNNNNNNNNNNNNNNNNNNNNNNNNNNNNNNNNNNNNNNNNNNNNNNNNNNNNNNNNNNNNNNNNNNNNNNNNNNNNNNNNNNNNNNNNNNNNNNNNNNNNNNNNNNNNNNNNNNNNNNNNNNNNNNNNNNNNNNNNNNNNNNNNNNNNNNNNNNNNNNNNNNNNNNNNNNNNNNNNNNNNNNNNNNNNNNNNNNNNNNNNNNNNNNNNNNNNNNNNNNNNNNNNNNNNNNNNNNNNNNNNNNNNNNNNNNNNNNNNNNNNNNNNNNNNNNNNNNNNNNNNNNNNNNNNNNNNNNNNNNNNNNNNNNNNNNNNNNNNNNNNNNNNNNNNNNNNNNNNNNNNNNNNNNNNNNNNNNNNNNNNNNNNNNNNNNNNNNNNNNNNNNNNNNNNNNNNNNNNNNNNNNNNNNNNNNNNNNNNNNNNNNNNNNNNNNNNNNNNNNNNNNNNNNNNNNNNNNNNNNNNNNNNNNNNNNNNNNNNNNNNNNNNNNNNNNNNNNNNNNNNNNNNNNNNNNNNNNNNNNNNNNNNNNNNNNNNNNNNNNNNNNNNNNNNNNNNNNNNNNNNNNNNNNNNNNNNNNNNNNNNNNNNNNNNNNNNNNNNNNNNNNNNNNNNNNNNNNNNNNNNNNNNNNNNNNNNNNNNNNNNNNNNNNNNNNNNNNNNNNNNNNNNNNNNNNNNNNNNNNNNNNNNNNNNNNNNNNNNNNNNNNNNNNNNNNNNNNNNNNNNNNNNNNNNNNNNNNNNNNNNNNNNNNNNNNNNNNNNNNNNNNNNNNNNNNNNNNNNNNNNNNNNNNNNNNNNNNNNNNNNNNNNNNNNNNNNNNNNNNNNNNNNNNNNNNNNNNNNNNNNNNNNNNNNNNNNNNNNNNNNNNNNNNNNNNNNNNNNNNNNNNNNNNNNNNNNNNNNNNNNNNNNNNNNNNNNNNNNNNNNNNNNNNNNNNNNNNNNNNNNNNNNNNNNNNNNNNNNNNNNNNNNNNNNNNNNNNNNNNNNNNNNNNNNNNNNNNNNNNNNNNNNNNNNNNNNNNNNNNNNNNNNNNNNNNNNNNNNNNNNNNNNNNNNNNNNNNNNNNNNNNNNNNNNNNNNNNNNNNNNNNNNNNNNNNNNNNNNNNNNNNNNNNNNNNNNNNNNNNNNNNNNNNNNNNNNNNNNNNNNNNNNNNNNNNNNNNNNNNNNNNNNNNNNNNNNNNNNNNNNNNNNNNNNNNNNNNNNNNNNNNNNNNNNNNNNNNNNNNNNNNNNNNNNNNNNNNNNNNNNNNNNNNNNNNNNNNNNNNNNNNNNNNNNNNNNNNNNNNNNNNNNNNNNNNNNNNNNNNNNNNNNNNNNNNNNNNNNNNNNNNNNNNNNNNNNNNNNNNNNNNNNNNNNNNNNNNNNNNNNNNNNNNNNNNNNNNNNNNNNNNNNNNNNNNNNNNNNNNNNNNNNNNNNNNNNNNNNNNNNNNNNNNNNNNNNNNNNNNNNNNNNNNNNNNNNNNNNNNNNNNNNNNNNNNNNNNNNNNNNNNNNNNNNNNNNNNNNNNNNNNNNNNNNNNNNNNNNNNNNNNNNNNNNNNNNNNNNNNNNNNNNNNNNNNNNNNNNNNNNNNNNNNNNNNNNNNNNNNNNNNNNNNNNNNNNNNNNNNNNNNNNNNNNNNNNNNNNNNNNNNNNNNNNNNNNNNNNNNNNNNNNNNNNNNNNNNNNNNNNNNNNNNNNNNNNNNNNNNNNNNNNNNNNNNNNNNNNNNNNNNNNNNNNNNNNNNNNNNNNNNNNNNNNNNNNNNNNNNNNNNNNNNNNNNNNNNNNNNNNNNNNNNNNNNNNNNNNNNNNNNNNNNNNNNNNNNNNNNNNNNNNNNNNNNNNNNNNNNNNNNNNNNNNNNNNNNNNNNNNNNNNNNNNNNNNNNNNNNNNNNNNNNNNNNNNNNNNNNNNNNNNNNNNNNNNNNNNNNNNNNNNNNNNNNNNNNNNNNNNNNNNNNNNNNNNNNNNNNNNNNNNNNNNNNNNNNNNNNNNNNNNNNNNNNNNNNNNNNNNNNNNNNNNNNNNNNNNNNNNNNNNNNNNNNNNNNNNNNNNNNNNNNNNNNNNNNNNNNNNNNNNNNNNNNNNNNNNNNNNNNNNNNNNNNNNNNNNNNNNNNNNNNNNNNNNNNNNNNNNNNNNNNNNNNNNNNNNNNNNNNNNNNNNNNNNNNNNNNNNNNNNNNNNNNNNNNNNNNNNNNNNNNNNNNNNNNNNNNNNNNNNNNNNNNNNNNNNNNNNNNNNNNNNNNNNNNNNNNNNNNNNNNNNNNNNNNNNNNNNNNNNNNNNNNNNNNNNNNNNNNNNNNNNNNNNNNNNNNNNNNNNNNNNNNNNNNNNNNNNNNNNNNNNNNNNNNNNNNNNNNNNNNNNNNNNNNNNNNNNNNNNNNNNNNNNNNNNNNNNNNNNNNNNNNNNNNNNNNNNNNNNNNNNNNNNNNNNNNNNNNNNNNNNNNNNNNNNNNNNNNNNNNNNNNNNNNNNNNNNNNNNNNNNNNNNNNNNNNNNNNNNNNNNNNNNNNNNNNNNNNNNNNNNNNNNNNNNNNNNNNNNNNNNNNNNNNNNNNNNNNNNNNNNNNNNNNNNNNNNNNNNNNNNNNNNNNNNNNNNNNNNNNNNNNNNNNNNNNNNNNNNNNNNNNNNNNNNNNNNNNNNNNNNNNNNNNNNNNNNNNNNNNNNNNNNNNNNNNNNNNNNNNNNNNNNNNNNNNNNNNNNNNNNNNNNNNNNNNNNNNNNNNNNNNNNNNNNNNNNNNNNNNNNNNNNNNNNNNNNNNNNNNNNNNNNNNNNNNNNNNNNNNNNNNNNNNNNNNNNNNNNNNNNNNNNNNNNNNNNNNNNNNNNNNNNNNNNNNNNNNNNNNNNNNNNNNNNNNNNNNNNNNNNNNNNNNNNNNNNNNNNNNNNNNNNNNNNNNNNNNNNNNNNNNNNNNNNNNNNNNNNNNNNNNNNNNNNNNNNNNNNNNNNNNNNNNNNNNNNNNNNNNNNNNNNNNNNNNNNNNNNNNNNNNNNNNNNNNNNNNNNNNNNNNNNNNNNNNNNNNNNNNNNNNNNNNNNNNNNNNNNNNNNNNNNNNNNNNNNNNNNNNNNNNNNNNNNNNNNNNNNNNNNNNNNNNNNNNNNNNNNNNNNNNNNNNNNNNNNNNNNNNNNNNNNNNNNNNNNNNNNNNNNNNNNNNNNNNNNNNNNNNNNNNNNNNNNNNNNNNNNNNNNNNNNNNNNNNNNNNNNNNNNNNNNNNNNNNNNNNNNNNNNNNNNNNNNNNNNNNNNNNNNNNNNNNNNNNNNNNNNNNNNNNNNNNNNNNNNNNNNNNNNNNNNNNNNNNNNNNNNNNNNNNNNNNNNNNNNNNNNNNNNNNNNNNNNNNNNNNNNNNNNNNNNNNNNNNNNNNNNNNNNNNNNNNNNNNNNNNNNNNNNNNNNNNNNNNNNNNNNNNNNNNNNNNNNNNNNNNNNNNNNNNNNNNNNNNNNNNNNNNNNNNNNNNNNNNNNNNNNNNNNNNNNNNNNNNNNNNNNNNNNNNNNNNNNNNNNNNNNNNNNNNNNNNNNNNNNNNNNNNNNNNNNNNNNNNNNNNNNNNNNNNNNNNNNNNNNNNNNNNNNNNNNNNNNNNNNNNNNNNNNNNNNNNNNNNNNNNNNNNNNNNNNNNNNNNNNNNNNNNNNNNNNNNNNNNNNNNNNNNNNNNNNNNNNNNNNNNNNNNNNNNNNNNNNNNNNNNNNNNNNNNNNNNNNNNNNNNNNNNNNNNNNNNNNNNNNNNNNNNNNNNNNNNNNNNNNNNNNNNNNNNNNNNNNNNNNNNNNNNNNNNNNNNNNNNNNNNNNNNNNNNNNNNNNNNNNNNNNNNNNNNNNNNNNNNNNNNNNNNNNNNNNNNNNNNNNNNNNNNNNNNNNNNNNNNNNNNNNNNNNNNNNNNNNNNNNNNNNNNNNNNNNNNNNNNNNNNNNNNNNNNNNNNNNNNNNNNNNNNNNNNNNNNNNNNNNNNNNNNNNNNNNNNNNNNNNNNNNNNNNNNNNNNNNNNNNNNNNNNNNNNNNNNNNNNNNNNNNNNNNNNNNNNNNNNNNNNNNNNNNNNNNNNNNNNNNNNNNNNNNNNNNNNNNNNNNNNNNNNNNNNNNNNNNNNNNNNNNNNNNNNNNNNNNNNNNNNNNNNNNNNNNNNNNNNNNNNNNNNNNNNNNNNNNNNNNNNNNNNNNNNNNNNNNNNNNNNNNNNNNNNNNNNNNNNNNNNNNNNNNNNNNNNNNNNNNNNNNNNNNNNNNNNNNNNNNNNNNNNNNNNNNNNNNNNNNNNNNNNNNNNNNNNNNNNNNNNNNNNNNNNNNNNNNNNNNNNNNNNNNNNNNNNNNNNNNNNNNNNNNNNNNNNNNNNNNNNNNNNNNNNNNNNNNNNNNNNNNNNNNNNNNNNNNNNNNNNNNNNNNNNNNNNNNNNNNNNNNNNNNNNNNNNNNNNNNNNNNNNNNNNNNNNNNNNNNNNNNNNNNNNNNNNNNNNNNNNNNNNNNNNNNNNNNNNNNNNNNNNNNNNNNNNNNNNNNNNNNNNNNNNNNNNNNNNNNNNNNNNNNNNNNNNNNNNNNNNNNNNNNNNNNNNNNNNNNNNNNNNNNNNNNNNNNNNNNNNNNNNNNNNNNNNNNNNNNNNNNNNNNNNNNNNNNNNNNNNNNNNNNNNNNNNNNNNNNNNNNNNNNNNNNNNNNNNNNNNNNNNNNNNNNNNNNNNNNNNNNNNNNNNNNNNNNNNNNNNNNNNNNNNNNNNNNNNNNNNNNNNNNNNNNNNNNNNNNNNNNNNNNNNNNNNNNNNNNNNNNNNNNNNNNNNNNNNNNNNNNNNNNNNNNNNNNNNNNNNNNNNNNNNNNNNNNNNNNNNNNNNNNNNNNNNNNNNNNNNNNNNNNNNNNNNNNNNNNNNNNNNNNNNNNNNNNNNNNNNNNNNNNNNNNNNNNNNNNNNNNNNNNNNNNNNNNNNNNNNNNNNNNNNNNNNNNNNNNNNNNNNNNNNNNNNNNNNNNNNNNNNNNNNNNNNNNNNNNNNNNNNNNNNNNNNNNNNNNNNNNNNNNNNNNNNNNNNNNNNNNNNNNNNNNNNNNNNNNNNNNNNNNNNNNNNNNNNNNNNNNNNNNNNNNNNNNNNNNNNNNNNNNNNNNNNNNNNNNNNNNNNNNNNNNNNNNNNNNNNNNNNNNNNNNNNNNNNNNNNNNNNNNNNNNNNNNNNNNNNNNNNNNNNNNNNNNNNNNNNNNNNNNNNNNNNNNNNNNNNNNNNNNNNNNNNNNNNNNNNNNNNNNNNNNNNNNNNNNNNNNNNNNNNNNNNNNNNNNNNNNNNNNNNNNNNNNNNNNNNNNNNNNNNNNNNNNNNNNNNNNNNNNNNNNNNNNNNNNNNNNNNNNNNNNNNNNNNNNNNNNNNNNNNNNNNNNNNNNNNNNNNNNNNNNNNNNNNNNNNNNNNNNNNNNNNNNNNNNNNNNNNNNNNNNNNNNNNNNNNNNNNNNNNNNNNNNNNNNNNNNNNNNNNNNNNNNNNNNNNNNNNNNNNNNNNNNNNNNNNNNNNNNNNNNNNNNNNNNNNNNNNNNNNNNNNNNNNNNNNNNNNNNNNNNNNNNNNNNNNNNNNNNNNNNNNNNNNNNNNNNNNNNNNNNNNNNNNNNNNNNNNNNNNNNNNNNNNNNNNNNNNNNNNNNNNNNNNNNNNNNNNNNNNNNNNNNNNNNNNNNNNNNNNNNNNNNNNNNNNNNNNNNNNNNNNNNNNNNNNNNNNNNNNNNNNNNNNNNNNNNNNNNNNNNNNNNNNNNNNNNNNNNNNNNNNNNNNNNNNNNNNNNNNNNNNNNNNNNNNNNNNNNNNNNNNNNNNNNNNNNNNNNNNNNNNNNNNNNNNNNNNNNNNNNNNNNNNNNNNNNNNNNNNNNNNNNNNNNNNNNNNNNNNNNNNNNNNNNNNNNNNNNNNNNNNNNNNNNNNNNNNNNNNNNNNNNNNNNNNNNNNNNNNNNNNNNNNNNNNNNNNNNNNNNNNNNNNNNNNNNNNNNNNNNNNNNNNNNNNNNNNNNNNNNNNNNNNNNNNNNNNNNNNNNNNNNNNNNNNNNNNNNNNNNNNNNNNNNNNNNNNNNNNNNNNNNNNNNNNNNNNNNNNNNNNNNNNNNNNNNNNNNNNNNNNNNNNNNNNNNNNNNNNNNNNNNNNNNNNNNNNNNNNNNNNNNNNNNNNNNNNNNNNNNNNNNNNNNNNNNNNNNNNNNNNNNNNNNNNNNNNNNNNNNNNNNNNNNNNNNNNNNNNNNNNNNNNNNNNNNNNNNNNNNNNNNNNNNNNNNNNNNNNNNNNNNNNNNNNNNNNNNNNNNNNNNNNNNNNNNNNNNNNNNNNNNNNNNNNNNNNNNNNNNNNNNNNNNNNNNNNNNNNNNNNNNNNNNNNNNNNNNNNNNNNNNNNNNNNNNNNNNNNNNNNNNNNNNNNNNNNNNNNNNNNNNNNNNNNNNNNNNNNNNNNNNNNNNNNNNNNNNNNNNNNNNNNNNNNNNNNNNNNNNNNNNNNNNNNNNNNNNNNNNNNNNNNNNNNNNNNNNNNNNNNNNNNNNNNNNNNNNNNNNNNNNNNNNNNNNNNNNNNNNNNNNNNNNNNNNNNNNNNNNNNNNNNNNNNNNNNNNNNNNNNNNNNNNNNNNNNNNNNNNNNNNNNNNNNNNNNNNNNNNNNNNNNNNNNNNNNNNNNNNNNNNNNNNNNNNNNNNNNNNNNNNNNNNNNNNNNNNNNNNNNNNNNNNNNNNNNNNNNNNNNNNNNNNNNNNNNNNNNNNNNNNNNNNNNNNNNNNNNNNNNNNNNNNNNNNNNNNNNNNNNNNNNNNNNNNNNNNNNNNNNNNNNNNNNNNNNNNNNNNNNNNNNNNNNNNNNNNNNNNNNNNNNNNNNNNNNNNNNNNNNNNNNNNNNNNNNNNNNNNNNNNNNNNNNNNNNNNNNNNNNNNNNNNNNNNNNNNNNNNNNNNNNNNNNNNNNNNNNNNNNNNNNNNNNNNNNNNNNNNNNNNNNNNNNNNNNNNNNNNNNNNNNNNNNNNNNNNNNNNNNNNNNNNNNNNNNNNNNNNNNNNNNNNNNNNNNNNNNNNNNNNNNNNNNNNNNNNNNNNNNNNNNNNNNNNNNNNNNNNNNNNNNNNNNNNNNNNNNNNNNNNNNNNNNNNNNNNNNNNNNNNNNNNNNNNNNNNNNNNNNNNNNNNNNNNNNNNNNNNNNNNNNNNNNNNNNNNNNNNNNNNNNNNNNNNNNNNNNNNNNNNNNNNNNNNNNNNNNNNNNNNNNNNNNNNNNNNNNNNNNNNNNNNNNNNNNNNNNNNNNNNNNNNNNNNNNNNNNNNNNNNNNNNNNNNNNNNNNNNNNNNNNNNNNNNNNNNNNNNNNNNNNNNNNNNNNNNNNNNNNNNNNNNNNNNNNNNNNNNNNNNNNNNNNNNNNNNNNNNNNNNNNNNNNNNNNNNNNNNNNNNNNNNNNNNNNNNNNNNNNNNNNNNNNNNNNNNNNNNNNNNNNNNNNNNNNNNNNNNNNNNNNNNNNNNNNNNNNNNNNNNNNNNNNNNNNNNNNNNNNNNNNNNNNNNNNNNNNNNNNNNNNNNNNNNNNNNNNNNNNNNNNNNNNNNNNNNNNNNNNNNNNNNNNNNNNNNNNNNNNNNNNNNNNNNNNNNNNNNNNNNNNNNNNNNNNNNNNNNNNNNNNNNNNNNNNNNNNNNNNNNNNNNNNNNNNNNNNNNNNNNNNNNNNNNNNNNNNNNNNNNNNNNNNNNNNNNNNNNNNNNNNNNNNNNNNNNNNNNNNNNNNNNNNNNNNNNNNNNNNNNNNNNNNNNNNNNNNNNNNNNNNNNNNNNNNNNNNNNNNNNNNNNNNNNNNNNNNNNNNNNNNNNNNNNNNNNNNNNNNNNNNNNNNNNNNNNNNNNNNNNNNNNNNNNNNNNNNNNNNNNNNNNNNNNNNNNNNNNNNNNNNNNNNNNNNNNNNNNNNNNNNNNNNNNNNNNNNNNNNNNNNNNNNNNNNNNNNNNNNNNNNNNNNNNNNNNNNNNNNNNNNNNNNNNNNNNNNNNNNNNNNNNNNNNNNNNNNNNNNNNNNNNNNNNNNNNNNNNNNNNNNNNNNNNNNNNNNNNNNNNNNNNNNNNNNNNNNNNNNNNNNNNNNNNNNNNNNNNNNNNNNNNNNNNNNNNNNNNNNNNNNNNNNNNNNNNNNNNNNNNNNNNNNNNNNNNNNNNNNNNNNNNNNNNNNNNNNNNNNNNNNNNNNNNNNNNNNNNNNNNNNNNNNNNNNNNNNNNNNNNNNNNNNNNNNNNNNNNNNNNNNNNNNNNNNNNNNNNNNNNNNNNNNNNNNNNNNNNNNNNNNNNNNNNNNNNNNNNNNNNNNNNNNNNNNNNNNNNNNNNNNNNNNNNNNNNNNNNNNNNNNNNNNNNNNNNNNNNNNNNNNNNNNNNNNNNNNNNNNNNNNNNNNNNNNNNNNNNNNNNNNNNNNNNNNNNNNNNNNNNNNNNNNNNNNNNNNNNNNNNNNNNNNNNNNNNNNNNNNNNNNNNNNNNNNNNNNNNNNNNNNNNNNNNNNNNNNNNNNNNNNNNNNNNNNNNNNNNNNNNNNNNNNNNNNNNNNNNNNNNNNNNNNNNNNNNNNNNNNNNNNNNNNNNNNNNNNNNNNNNNNNNNNNNNNNNNNNNNNNNNNNNNNNNNNNNNNNNNNNNNNNNNNNNNNNNNNNNNNNNNNNNNNNNNNNNNNNNNNNNNNNNNNNNNNNNNNNNNNNNNNNNNNNNNNNNNNNNNNNNNNNNNNNNNNNNNNNNNNNNNNNNNNNNNNNNNNNNNNNNNNNNNNNNNNNNNNNNNNNNNNNNNNNNNNNNNNNNNNNNNNNNNNNNNNNNNNNNNNNNNNNNNNNNNNNNNNNNNNNNNNNNNNNNNNNNNNNNNNNNNNNNNNNNNNNNNNNNNNNNNNNNNNNNNNNNNNNNNNNNNNNNNNNNNNNNNNNNNNNNNNNNNNNNNNNNNNNNNNNNNNNNNNNNNNNNNNNNNNNNNNNNNNNNNNNNNNNNNNNNNNNNNNNNNNNNNNNNNNNNNNNNNNNNNNNNNNNNNNNNNNNNNNNNNNNNNNNNNNNNNNNNNNNNNNNNNNNNNNNNNNNNNNNNNNNNNNNNNNNNNNNNNNNNNNNNNNNNNNNNNNNNNNNNNNNNNNNNNNNNNNNNNNNNNNNNNNNNNNNNNNNNNNNNNNNNNNNNNNNNNNNNNNNNNNNNNNNNNNNNNNNNNNNNNNNNNNNNNNNNNNNNNNNNNNNNNNNNNNNNNNNNNNNNNNNNNNNNNNNNNNNNNNNNNNNNNNNNNNNNNNNNNNNNNNNNNNNNNNNNNNNNNNNNNNNNNNNNNNNNNNNNNNNNNNNNNNNNNNNNNNNNNNNNNNNNNNNNNNNNNNNNNNNNNNNNNNNNNNNNNNNNNNNNNNNNNNNNNNNNNNNNNNNNNNNNNNNNNNNNNNNNNNNNNNNNNNNNNNNNNNNNNNNNNNNNNNNNNNNNNNNNNNNNNNNNNNNNNNNNNNNNNNNNNNNNNNNNNNNNNNNNNNNNNNNNNNNNNNNNNNNNNNNNNNNNNNNNNNNNNNNNNNNNNNNNNNNNNNNNNNNNNNNNNNNNNNNNNNNNNNNNNNNNNNNNNNNNNNNNNNNNNNNNNNNNNNNNNNNNNNNNNNNNNNNNNNNNNNNNNNNNNNNNNNNNNNNNNNNNNNNNNNNNNNNNNNNNNNNNNNNNNNNNNNNNNNNNNNNNNNNNNGATCATAGCCTTGTGAAAAGGCAAGAGAAGGAGGAATGCTTTGCTCTCTGGGCAGTAAAATAAAACAATTAATAAAATTAAAAGTGGAAAAAAAGGGGGGGGGCTAAAAACCCAAACAGGTTTGTGTGGGAGGAGGGGAAAAAAAAATGGTCCCCTCAGGATAATTTGTTAGCGTTATCTATTTGCAACTGAGAAACTAGCATCCTCCTTCTAACTGGGTGAAACTGTTTGTTTGTTTGTTTTACAGAAAATACATGTTTTTACAAATGAAAGGTGATTTAAAATGGGGGCACGTGCTTCTCTTTGCTCTTTTAGTTGAGAAAGGTTTGGAATCTTTGGAAATTAAGTGGTTTCCAGGAATATTCTTCCCTGTGATTAAAACATGCTAATATGGGTGTTCTCAAGTGCTGTATTTAATGTTTATGTTTTTCGAGATGACAGAAAATTGATGGGTTTTATGCCCCCCCCACCATGTTTGCTGTATCCAGAGAGTTCATCTTCAGAAAGACAAAGTTTGCAGGAAGGGGGGGTGAATAATAAAATGTGATTTTGTTGGGTTTAGGGGTTGACTTTTAAGTAGCCCCCCCCTGCGGGGGGGGGGAGAAACCTGCAAAGAAGCTGCGTTCCTGCATCCGTGTGATCTTCTGGGCATTGTTTGTGAATCCTGGGGTATTTTAACCATGAAACGTCTGACAAACAATGAATTATGTGGCTTCATATCTTAATGTGTACATTTAACCAGAGAAGGCTCATTTCAAAAATCCAGTTTCACAATTTCAACTTCAATTTTCTCCCCCCCACCCCATGACAAAATTGCGTCATTGTCTCTTTGCCCCTTTGCCCACCCCACCAATTTTGAAACCACCAAAAGAAAAAAAGAAAGGGAAAAAACACCTCCGCATAGCAAAACCTTTAATTCTTGTTTGTTGTTCTGATGGTGAAATACTGCAGGTCGACACAAAGTTGGCTGTTTGTTTCCTTTGCTCGGCGTCGCGGCAATGTCAAGGAAAATTGCAAGTCTCTTACTTGGTTTGCTTTTTGCGTGTTGCTTCTGTGGAGAAAACAGCAGTCCTCTCTCTCTCTCTCTCTCTCCCTGCCCAAGTGTGTGACATGCCTCCTTCTTAACCTGAGACTTACTTTCATTTTCTAGGTGCTGGAGAATCTGGTAAAAGCACCATTGTGAAGCAGATGAGGATCCTGCATGTTAATGGGTTTAATGGAGAGTAAGTGTCCAGGCTGTGACAGGCGGAGTTCCACGTTGTATACTAACCTTTAGGAAGTTTAGGTAGCTGGGGGGGGGGGGGCTGGACAGCCCATGTCCACTTAATTTTTTCACCTTACATAGAGAAAATACAGGGAAGCGCCCCTGAGGG
>ciRNA106
GTAATATTTTAAAGAGTTTACTAAAATTCGGTATTGTAAATGTTGGGCTTTGGGGAGAGGAGCTGACTTTGAATACCTGCATTATCAAAACTTGGTTTGAATGATTTTTGAAATTATTTCTCCCTAAGTGAGCTTAACAGTCATATAGCTCTATTATAATAGACATGTATAACCATATTTCTGTGCTTACACATGCCCTCTTGTGAAGGTTTCCCCAATTTTGCTAATATTTTGTAAGGACATCATCTCATGATACTGAGACTAGATTGTCATAACACATTTTAAATGTGTTCATGTTAGGACTGTTTTGCAGTGACTTTTTTTTCAGGTTAAGTTGAAACAAAATAGTTTCCATGATTCATTCACTTTCACTACATTTAGTTTAAATAGATATTGTCAAGGAGCCTTGTTTAATTACGTGCCCACATGATATGGATATGGTTAACTGTGCTAAATTGTGAAAATTATTTAAAGGATAATTGATCCTTACTATAATTTTATAGGAAAGGTTGCTTCTTTGTGGTTAGAACTCCTGAACCTGTAGTGATATGTTCAAGGGTGGGGTGAATGAAGGGACTGACAGTAAATGTCATGCACTGAAGAAACCAATTAAAGCCAGTGGATAAGGTGCTCATGAAAATTTGGAAGTTTGAGGACTGGCTTATTTCTATATAAACTTTTTTTTTTTTTTTTTTTTTTTGCGAATCACCTTTGTTATTTACTTGTGTATAATAGATAGCAGTCCTTATTCATTAGTATGTTGACTATTAACAATGTCCTTAGAGCTAAAATATGGAAAGCTGCAACTTTACATAATAGTTCATTCTTAGATAAGCAGACTCATTATTGTTTATGATTCTAGTCATAGACTGAATAAAATGTGCTTTAATCAAGTTATATATTTTTCATCTTTTGGTTAGATAGTAAAAGTAATGTTTATTATATTTTTGACTGGCTTCTGACAAAAGATTTCAACTTGGTTTATTTGTAAGCAGTAGTGTAATGTGACGTCAAAACATATATTATAGCATGTAAAAAGGAATACGTTTTAGCACCATTACAATATACTTTATAGTTTCATTTATTGAAGCTATAAGTTCAAAAATGTTATTGAAAATTTGACTTAAACCTAAGTAAATTGGAGATGATCTATGTCAAGTGAATGTTCAGAAAGAATATACTCAAAACAATGTGGAAGGCTCTAACAAATAGAAATTTCTGCGATGTATGCAAATTATACTTGCTCTGTACTGTAAACATGTGCAAGTAGCATCTTTACAATTTCCAAAATGTGCTTAATTCTTAGGCTAGGTAAATCTATATTTTAAATCATTTTTTTAGCATAGGAACACTCTTTTCCACACAGTTCAGAGTAAAATAAGACCAAAATCAAGGTTTTTTTAAAAATGAATTTACTTTTATTCATTTACATACTTGTGATTTAACCAGTCTGCTTAGCTAATTGATCGAAGTGAATGAGTCTTAGACCTGTGACAAGTCAGTAAAGAAATGATATGATGGGGTTCTAATAGATTTGATTGGTTGCATGGGAACTGCAGGCAAACAAATGCTCAGTGTCACCTTAGCAAAGAAAATCTAAAAGCTTGTAGCAGCATAGAAATGACATGAATTAGCAATGAGTACACACTGTCATTTGAGTCAGAAGGAAGAAGCATGTTCAATAGTCATCTTTCTAATTCAAAGAAAAGGATAAATCCTAGAAAGGGTTGATAGATCTCTACTCAAGTTGATAGTATCTACTAAAGCTCAATGGCTTAGCTCTTCAACTCATGTCTTATTTAATAAAGATTAGTGGATTATGTCATATTTATCAAATATCTGTCTTGGGTATCATGCCTTTACGTAATGGCTTCAAAATGATCCTGGCCCTTTTCTAATGAGAAGAATAAGCGTAAAAGATAGAAAGAAAAAGTTAGCCATTATTAATGATAATCTCTTTAAAGTTAAAAATAATTGATTGGAATATTTAGATCTCTGACTTTCACTTGACATTTTTCATAATTTTTTTTGTGTAAACCAGACATCTTTCTATGGCAGATACCATGCTAGAAAAATGTTGACAATACTGCAAAAATTACTTACATCTTTAAAGCTTATGGATGTGAATGAGATTGATGTTAAAGCAGAAACTGCAGCCAGTTTACAGTGTTTTTGTAAAGCAGATGTTAATTGAACACCTACTTTGAGGAAAGAACATGGTGAGAAAACATTTTTCATTCAGCATAGTCTTCTCAGTTTTGGTTTTTATATTTTTTTAACTCATCATGCAATAAAATTTATTCTTGGCATACAGCTCTGTTTTAAATATGTGTATAAACTGATATAACAATCATCACAAAATGGGGATTCAGAAGAGTTCCATCACCCCCAGAATTCTCTTGTACCTTTCTAATTGTGCCATGATTTTACCTTTTTATTTTTATTTTTTTGGTCTAAGGTCTTTATTATTTAGCAATGAGTCAGCCAAAAAAAAAGGCAAAAATTTGGATTTTATCCATTTATCCTTATCTCCATTCTTTATTTCACATTCTGATAGATTGGATTTTACCTTTTCAATCACACCTTTATCTCATCCTTAATTCCTGAAAACCACGGATCTGTCCTCTTATTGCTGATTTTATAAAATAATAATGTGATGTTACAAAATTAGAATCATATAGTGTATAGCCTATTGAAACTGGCTTCTTTTACCTAACATAATTACTAATGAGATTCATCCAGGTTGTTCCATATATCTGTAGTTTGTTGTATTAACTGTTTAATAATCTTCCATTGTATGAATGAACCACAGTTTATCCATTTACCTGTTGAGGACAGGTAGGTTATTCCAGGTTTTGGCAATTACATATAGAGCTATTTATAAATATTCATGTATAGGTTTTTGTGTGAACATAAGCTTTCTCATCTTTAGAGTAAACGTTCAGAAGTAGGATTGCTGGGTCATATGTTAAGGGTATATTTAGTTTTGTAAGTAGCTGTCACATTGTTTTTCTGAAGAACTATTTTTTGCATTCCAAACAGCAATGTATAAGAGTTTTGTTTGTTTGTTTTTTGCCGTGCATCTTCGCAAACATCTGCTGGTCTCATTTTTAAAAATTTTGTCATTAGTAGATATGTAGTGGTATCACTTTGTGATTTTAATTTGCATTTCCCTATTGATGTTGAATATTTTTAAGTGCTTATTTTGCCATTTGTATATATTGTTTAGTGTATCTTTTCAAATATTTTATTCATTTTCTTAATTGGATTGTGTTCTTTGTGTTAAATTTTGAAAATTCTTTATACACTTTAGATATAAGTCCTTTGTTGAATATGTGGTTTGTAAAAGTTGTTCTCCCAGTCTGTAATTTGTCCTTCCATTCTCTTAAAATACATTTTTTTTTCTCCTGTGGAGGAAACATTTAATTTTGTTGAAGTTCAGTGTCTTGAATTTTTTTTAATGGATCGTGCTTTGGGTGTTTTATCTAAGAACTCTTTGCCTATCCTTAGATTATGAAGATTTTCCTCTATTGTTTGTTTTAAAAGTTATAGTGTTTTAAGTTTTATATTGAGAATCTGATTCATTTTTTTAATAAGGTCAGAGATTTAGTTCGAGGTCCCTTGTTTTTCATAGAGATGCTTGATTGTTCCAGCACCATTTGTTGGAAACACTGTCCTTTCTCCATTGAAATGCTTCTGCAGCTTTGTCAAAATTCAACTGGCTGTAAATATGTGGGTCTATTTTTGCACTCTATGTTCTGTTCAGTTTATTTTTCTGCCTCTCCCTTTGCCAATAGCCCTTTTTCTTGTTTATGGTAGCTTTAATAGTAAGTTATTAAAATAGGATATTGTAGTTCCTTCAACTTTATTTTCTTTTTCATTTGTTTTAGTAATTCTAGTGCCTTTGCCTTTCTATGTAAAATTTAGAATCGACCTGTTTACCTTTACAAAAAATAGATCAATTTGAAGAGAACTGAGATCTTTAATATGTTGATTTTTGCAGTCCATGAACATGATATGTATTTCCTTTTATTTAGGTCTCTGATTTCTTTCATCAGTATTTTGCAGTTTTCATCACTCAGAACCTTTGCATGTTTTGTTAAATTTATACCTACTTATTTCCTTTTGTGTTGTTAATTTTAAGAATTGTTTTTATTTACAATTGTGTATCACTAGTTTATAGAAACAATTGATTTTGTTTTGACTTTGTGTCTTGTGATATCAATAGTAGATCTTTGACATCTTTTTTTCCTGAGTATTCACATTTTTGTGCTGTTGATAAGTGGCATTACTTCATTAAATTTTACTTTCCAGTTGTTCATTAATATGTTTTTTTGCATGTTAATCTCACATCTTGCAACTTTTCAGATCTCACCAATTAGGAATAGTAGGGGTTGGGAAGTTCCCATTGTGGTGCTGCGGACACAAATCTGACTAGTATCCATGAAGATATGGGTTCAATCCCTGGCCTCACTCGGTGGGTCAGGGATCCAGCAGTGCCATGAGCTGTGGTGTAGATTGTAGACAGCTTGGATCCCACATTGCTGTAGCTGTGGTGTAGGCAGGCAGTGTAGCTCCAGTATGACCCCTAGCCTAGGGACTTCCATGTGCCAAAGGTATGGCCCTAAAAAGCAAACAAAAAAGGAATATCAGGGTTTTTTAAAGATTTCATTGGATTTTCTACTTAGGTGATCATGTAGTGTGCAAATGAAGAGAGCTTTACTTCTTCATTTCCAGTCTGATTTTTTTTTTATGTGTGTGATATTGAACAAGCTAGAACAACAAATGCAATGCTGAGTAGAAGTGTTGAGAGCAAACATCCTTGTCTTTTTTTCCTGATATTAAGAGGAAATCATTGTCTCTCACCATTAAGTATGATATTGGGTGCAGGTTTTTTGTAGATGCTCTTTATCAAGTTGAGGAAGTTCTTTTCTATTCCAGTTTGCTGAAAGTTTTATTATGAATAGATGTTGAATTTTGTCAGATCCTTTTTCTATCAATTGATACATGTTTTTAATGTGACTATTGAGTGATTATCAAATATTGAGCTGGTCTTTTATTCCCACAGTAAACACTTTGTTATGTTGTATTTTTCTTTCTATATACTGGTGGATACTCTTAGCCAATTTTTGAGTTTTATGACTTTTTTTTTTTTGCCTCTGTACATTAAGTATACTATCCTGAAGTTTATTCTACTTTTGTTTACAGTCTTTCTGATTTTGATATGGTAATGCTAAACCTTATAAAATAAGTTAAGAATTGTTCTTACTTCTTCTGTTTTTTGGAGAATATTATGAAGAATTAATATTACTTTTTCTTAAATATTTGGTAATGAAACTATCTGGACCTCAAGATTTTTTTTTTTTTTTCAGTAGGGAGCAGGGGTTGAATTTAACTGTGAATTCAGTTTCTTTAATATTTATAGGAAAAATTCAGGTTCTATATTCCATATTTTGATAATAATTTTGGTAGTTATTTTCAATGAATTATCTAAATTTTTGAAAATATATGTGTAGCATGTTCATGGTATTCCCTTATTATCATTTGTTGGGTCTGTAATGATATTCCCTTTTCAATACTGATGGTGGCAACTTTATGTCATCTCTTTCTCTCTTTTAGTTTTGCTAGATGTTTATCAATTTTATTGACTTTTTCAAAGAACCAACTTTTGGTTTCAGTTATTTTCTCTATCACTTTCTGTTTTCAAACTCATTAATTTCTGCTATTTTATTATTTGCTTCCTTCTGTTTGCTTTGCCTTTATTTTCCTTTACTCATAAAATATTTTCATGGGAGAAACTTAAGTTATTGATAAGAAATTCTTACTTTATATCACTAAGCATTTATTGCTACATTAGTTCCCTTTAGTTTCTGCATTAGCTCCATCCCATGACTTTTATGTTGCATTTTTAACTCGGTTCAAACTATTTTCTAATTTTCTTTGAGATTTTCTTTGGCCCACCTGGTTAGTTTAAGCAGCTAATATAATCATGAAATGGCTGAAATAACAGCATTTTGAGGAAATTAAAAAATTTATCCTGAGAAAAATTATTTCTTCTTCTGGAATGAGAGAAAGTAAAGCTGTCACTAGTATAGCTGTATGATGTTTTTAAGTAAGTAAGTCTTTTTAAACATTCGGTTCTACTGTGTTTCCATTTCCTAACCGTGGATTTATTTAATTAATATGAATAAAAGAAAATGTCTCTTTAAAGCCCACAGGAAGCTATTGTGAAAAGTTTGCCTTATGTTTCTGTGGAATGTTTTGCATAAAAATATAAAATAATTGACCAAGTAATTGTAATAAAGCACTGAACCATCGACAGTTATTACATTACATTGTTCTGATTGAACTAAATGAATTAAGACCACTTTTTTACAAGGCTGTGATTTAGGCACTGGGGAGAATAGAGACAAATAAATCAGGTTAAATACCTACTTGTTTAATAAGTTCCCTTGTGGAACAGTGGTTTAAGGATCTGGCATTGCTGCAGCTGTTGTGTAGGCCTCAGCTATAGCATGGGTTCCATCCCTGGCCTGGTAACTTCCACATGCTGCAGGCTCAGCCAAAAAAAAAAGTAAACAAATAGGTTTTTTTTTTTTTTTTTTTTTTTTTCAGCTTACTTAGAGAATATATACATTTTCCATAAGGCATTAAATTTTATTTTCATGGGTTTGCACATAGGGGATCACTTTGGATTTTTCAGACTTTGAAGGGGTCCACTTAATCTTTTATCACTTGATCCATTATGTTTAAAAGACACACAAACCATGTTATATATTTGTTATCTTTTTGAAAGAAAAATTTTTGTGCTTTTGCATTATAATAGTAAGCACATGTTTAACATATTCCCCTTTTGTTCTCATTTTCAAGCAGAAAACCAATGGTTTATTGAAATAAAATTCTTCAGTAATGAAAGTACAATGATTTTAATTAAATGACACAGATTTTACTGTTTTTATTACACACAGAAACATAGTCATGAAATGTTTTTTTAAGAAAAAGACTATAGAATGAAAGAACATGAGCTTTAGTCTTATATCAAAACAGATCAATGTTTATATCTCACTCTAGTAAAATTACTATTTCAGTTTCAGTTTGTCATTCTCTTTATTAATGTAAGATAATTAGGCCTTGCTTGAATGGTTGATAATTCTAATTTCTTTCAACCTTCCAGGAAGTCACTATCTCATAGAATAAGATATAAATATGTAGCCACCTGATATAAACACAACAAAATATTTTAAGTGTATTTTCCTGTCATTTCAGTTGCTTTTCAAATAGAATAAAATAGTGAGGTAAGTGTAGAGCAAAATTATATACAATTGATAATACCTTTAATTATATAGATCTAAATTTCCTTTTATCATTTTTAAATTGAATTATATTGATTGACAATATTATACTAGTCTAGAAGTACAACATAGTGATTCTGTATTTTATACATTATGTTACATTTAAAGTCATTATAAAAAGATGGCTGTATTTCTCCATTCTGTGCAATATACCCTTGAAGTTTATTTATCTCATGCACAATAGTTTATACTTCTTAATCCCCTACCTCTAATTTGCCCCTCCCTCTTTCATTTCTCCTCTAGTAACCACTAGATTATTCTCAATATTTGTGAGTTTGTTTGTGTTCTTTTATATTCATATATTCATATATTTATTTGTTTAGATTCCACAAATAAGTGAAAAAGTGCAATGTTTATCTTTCTCTGAATTATTTCACTAAGGATAATACTTTCTAGGTGCATTCATGTTGTTGCAAGTGGCAGAATTTTATTCCTTTTTAATGGCTGAGTAATACTCTATTGTGTGTGTGTTTGTGTGTATCACAATTCTTTTTATCTGTTCACCTCTTGATGGACACAGGTTGCTTCCATATCTTAGCTGTTGTAAATAGTGCAGCTATGAGCATTGGGATGCCTGTATCTTTTTGAATTAGTGTTTCTATTTTCTTTGGATATGTACCCAGGAGTAGACTTGCTGGATCCTAAGATAAGGTGGGTTTTTCTTTTTTTTTCTTTTTAGGAGTGCACCTGCAGCATGTGGAGGTTCTCAGGCTAGGGATCTAAAGGGAGCTGTAGCTGCTGGACTACACCACAGCCACAGCAATGTCAAATCCAAGCCACATTGTGACCTATACCACAGCCCACAGAAGTGCCAGATCCTTAACCCGCTGAGCAAGGCCAGGGATTGAACCCTCATCTTCATGGATACCAATTAGATTTGTTACTCTGAGCCATGATGGGAACTCCCCCATGGCAGTTTTATTTTTAGTTTTTTGATAAACATCCATTTGTCCATGGTGCCTGCACCAATTTATATTGCTAGCAGCAGTGCACCAAGGATCCCCTTTAATCCATATCCTTACCAGCATGTGTTATTCATGGTTTTTTTGATAATAACCATTTTGACAGGATTGAGGTGACACCTCATTGTGGTTTCTATTTGCATTTATCTGATGATTAACAATATTGAACATCTTTTCATTTGCCTGTTGAACATCTATTTTCTTTGAAAAAGTATCTATTCAGGTCTTATGCCCATTTTTTTCATCTGATTGTTTGTTTTGAGTTGTATGACCTACTTATATATTTTAGATATTTAACTGTTATAGGTAATATCATTTTCAGTTATTTTCTCTTCTGTAGATTTTTTTTTTTTTGGCTCTTTGGTGATTTCTTTTGCTGCGCAAAAGCTTTTAAGTTTAATTAAGTTCCATTTGTTTATTTTTGCTTTATGTCAGAGTGTTCTGCCTATGTTCTCTTCAAGGAGTTTCACTGTTTCAGGATATATATTTAGTCTTTAATCCATCTTGAGTTGAATTTTGTATATGATGTGAGAAAATGTTCTAATTTCATTCTTTTAGAGAGGGTCAGTTAAGTTTGTCCAGCACTACTCACCAAAGAGACTATCTTTTTCATTGCATATTCTTGCATCCTTTGTTGTAGATTGACCACAGGTGCCTGGGTTTATTTCTGGGCTCTTTATTCTGTTCCACTGATATATGCGTCTGTTTTTATGCCAGAACCATGCTGTTTTGATTATTTTTAGCCTTTTAGTATTATCTGAAATCAGCATTGTAAATCTTTTTTTCCCAAGATTCTCTGGAAATTTGGGATCTTTTTTGGTTCCATATGAATTTTAGGATTACTTGTTCTAGCTCTGTGAAAATTGCCATGGGTATTTTGGTGGGAATTGCATTAGATCTGTAGATTGCTTTAGGTCGTATGGTCATTTTAAAAATATTATTTCTTCCAATCCATTAACATGAGATTTTTCCATTTATTTGTTTTATCTTCAGTTTTTTTTCAGTGTTGCATGTTTTTCAGACTACAGGACTTTTACCTCATTGATTAACTTTATTCCTATATCATACTTGTATATTTTAATATAATTCCCCTATGGAGCTGTCTGGTTGTAGACTTTTGCTTGCTGGGAGTTTTTTTAATTATTGTTATAAATTCAGTTCACTGCTAGGGATTGTTCTCTTCAGGTTGCCTATTTCTTCCTGATTCATTATTTGAAGTTTATGTGTTTTTAGACACTTGTCCATTTCTTCTAGTTTGTTGAGGCTGTCACCATGTAATTGCTTGTAGTATTCTCTTATGATTTTTTGTGTCTCTGTCGTATTGGATGTTATTTGACTATTTTGTTTCTTGTTTTATTTGGGTCTATTTTTGTTTATTTGGGTCTATATTTATTTGGGTTTATTTTTTCCTGATGAGCCTAACTAAAGGCTTATCAATTTTGCTTATGTTTCAAAAAACCCAGCTCTTGGTTTCATTGATTTTTCTGTTTTTTTGCCTCCATTTCATCTATTTCTTTGTTCATCATTATTATTTCCTTTTTTTTTTTTACTATTTTTTGTACTTTTTTTCCAGTTACTTTAGATGGTAGGTTAGTTGTGTATTTGAGATTTTTCTTATTTTTTGAAGTATGTCTGTATCTCTATAGCCTTCCCTTTTAGAACTGCTTCTGCTGTGTGCCATGGATTTTGGAAAATTGTGGGGTTTGTTTTTTGTTTTTTGTTTTTTTGTTTTGTTTTGTTTTGTTTTTTTGTTTTTTTTTTTTTGTCTCAAGGTATTTTCTCATTTGCTCTTTGATTTTTCATTAACCTTTTTTTTAGTAGCATATTGTTTAGGCATTTGTGTTTAGACAAAGTATGTGTTTCCATACTTTGTCTTTTTTCTTCCTGAAGTTAATTTTTTTGTTCTATACTGTGTGATCAGAAAAAATACTTGGTATAATTTCTGTCCTCTTAAATTTGTTGAGACTTGTTTGTGGACAAGTATATGATATATCTTGGAGATTATTTCATATCACCTATGTATTCTGCTGGTTTTGGTTGGAATGTCCTTTAGATAGCTGTTAAGTCAAACTGGTCTAATGTATCTTTTAGGACTACTTTTTCCATATTGATTTACTGTCTGAATTATCTCTCCAGTTAAGTAAGTGGGGTGTTATGGTCTCCTACTTTAATTGTATTATTGTCATTTTCTCTCTTTAGGTCTGTTAATATTTTCTTTACATATTTAGATGCTCCTATATTAAGTATGTATGTATTAATGAGCTTTATATCCTCTTCCTGTATCAATCCCTTTATCATTATATAAAGCCTTTTTTTTGTTGTTAAAGATTTTGTTTTGATATCTACTTTGTCTGATATGAATATTGCTACCCCAGGCTTCTTGTTTTTATTTACACGAAATATTTTTTCAATTTCCTTACTTTCAGACTATATGTGTCTTTGAGTTTGAAGTTAGTCTCTTGTAGTTGGTAATAGATAGCCCTTGTCATTTTTATCTAGTTAGCCCCACTATGTCTTTTGATTGGAGCATTAGTCCATTGATATATTTTTTGTGTGTGTGTGTATGCCCTGTAGCACATGGAATTCCCAGACCAGGGATCAGATCTGAGCCACAATTGCCAGTTCTTTAACCCACTGTTCTAGGCTGGTGATTGAATCTGCAACCTAGTACTCTAGAGGTACCACCCTATCCTGTTGCACCACAGTAGGAACTCCATAGTCCATTGACATTTAAAGTGATCCTATATTTTTCTCTACAATTTTACATTTCATTATTTTAATTATGATTTTATCTTTGTATTGTTCTGCTTAGGTTCATATTCTTTGGGAGCCTCTGTGCTTCTTGTACCTTTATATCTGTTTCCTTCTTCAAGTTTGCAAAGTTTTCAGCTGTAAGTTTATCAAACACTTTTTTCACTCCCTTTTCTCTCTTCTTCTTCTGGGACCTGTATAATGGAAATGTTGGTATGTTTGATGTTGTTGCAAAAGTCCCTTAAACTGTTTCTCAGTTTTTGTTTTTCTTTACTGTTCTAGTTTGGTGAATTCCATCATTCTATATTCCATATCATTTATTTGTTCTTCTGTTTCACCTAGTCTACTGTTTGTTCCTTCTAGTATGGTTTTCATTTCATTTATTACATTCTTCAGTTCTGACTGCTTCTTCTGTATATTTTCTAGTTCCTTGTTTAAAATTCTCACTATGTTCATGCTTTTTTTCCCCTAATTCAGTCATCATTCTTATTACTAATGCTTTTAACTCTTTATCTGTTAAATTATTTATTTCTGTTTCATTATTTTTTCCCAGGGTTTTTCTCTTGTTCTTTTATTTGAAGCAAATTCCTCTGTGTTCTCCTTTTGTTTAACTCTCTGTCTCTATGAAATTTGGTGGAACAGTTACTTATTCCAGTCTGTGCGTGCCCAGTGGCTTTGGAGGGAGAGCTGAATCTGACATGAATGAAGTTCACATCTTTTTCCAGGGTGTGCTGGCAGCTATCACCTCGGCAGGAGATAGAACTGGAGATATATGGGCTAGAGCCAGAGCTGGGTGTGTGCAGAAGCCCTGAGGTTCAGGTCTGAACTGTGTCTGTTCCCTCTAAGTGTGTGTTCTCTTCTTTCTGTGCTCTGGGACCCTCACCTTAAAGGGTAGCACCACTATAGTAAGAGGGGCTGGAGTGGGCACTCAGCATGGGTTGGGGCATGGATTATGTCATTCCCATCCTCAGTCAGTTTTTCATAGTGCTCCCAGTACACTGCCTCCATAAATGCTAGCAGTGGCCACCCTTCCCTGGTTCAGCTGCCATTCCAACTTGAGGTTTCTCCATTACTTAAAATTGCACACTCCTTTATGTTGTTGCAGCCTTTGCCCTAGTGTTAAGGTGCATCATGGAGCAAGGGGTATGGGATAGGCCCTCATGATAGGTCAGGGTGTGAGCTGTTGTGGTGCCAGGACTAGAGTTCCATACCACTCTCTAAGTGCTGCCTCCGCAGTTGCCAGTGATGGTTGCCTTTGTCCTGTTCAGAAGCTATGTTGGGTCCAGGCTGTCTCTGACCCTCACAGATGCACACACTCCTTGGTTTCTGCAGCCATTAGCCTAGAGTGTAGCTATGCCATGGAACAAGCAGGGCGGGAACAGGCACTCAGTTTAGTTTGGGGCATGTGCTGCCAGAGTCCTGGGTAGTTTCAAACTATTTCCTCCACCTTATTTCCAGAGTAAGCAAGCATGTGCCTGCTCTTCCCCAATGGAATGTAGGTTTCTTCAGCCCTCCTGTTAGTCCCACTAGTTTTAAAGCCAGCTGAAGGGACTTGTCCCCCTGTGATCAGACCTCGAGGCTAGAGTGCCCATTATGGATTCCATCCACTCACCTCCCAGGAAGGATCTCTGATTCCATATAATCCCACTCTTCTGTTGTGTTCCCTCCCAGGGGTGCAGGACCTGACCTGTTCACTTCTTTTCCATTCCTACTGCATTCTCTGTGTATCTTATGTATGGCTTTGGTTGTACAAGAGTTTTTCTACCAGTTTCCAGTTTGTTTTGTGTAAGAATTGCTCCATATGTAGATATATGTTTGATGTGTTCATGGAGCAGGGCGGTGGGGGAGGTGAGCTCCATATCTTTCTCCCCTGCTGTTTAGATCTCCTATCAGGATCTAAATTTTCTAACACTTCAGCACAGTCCTCTGTGCACAATAGATGATTTGGATTTTTATTTTAAATAAGACAGTTTTTAAAAATATTAGAGTAGTTTTAGATTTATAGAAAACTTGTGAAGTTAGTACATAGAGTTCCTGATGTTTTACATTCAGTTTTCCCTATCATTAATATTTTATATTAGTATGTTACATTTGTCTCAATTAATGAATCAATATTGATAACTTATTTTTAATTAAATTGCATACTTTAATCTTACATAAAAAAGAAAAAAATAGGTAAAAACTAAGGATTAATTTCCTTAGTTTTTACCTATTTTTTTCTTTGTTCTGTTCGTAGAAACCATTCAGGGTATCAAATTACATTATATTTAGTTGTCATCTGTTATTAGGCTCTACTTGGCTTTTACAGTTTCTCAGACTTCTCCTGTTTTTGATGATATTGACAACTTTGAGGTTACCTGGCTAAGTATGTTGTATAATGCCCCATAATTAAGGTTGTTTGATGTTTTTCTCATTATTAGACTGGTCTTAAGAGTTGTGTTGTGGGTCTCCAAGCTCAACTCACATGTGTGATGATTTGCTAAGAGGACTCCTAGGACTTGGCCTATAATTATACTCAAAACTATGTTTTATTTTGTTGTAAGGATACAAACTACAAGGGTTTATATGTATACACACACACATATATTTTCAAGTAATTCTACTGTAACCAGGGTTGAGAACTATTGGAAAGAAGATATATCAACAAAAGCGAATTAGAAATGGTTTAGAAATGAGTTGATGCAGTCTTTTTTTTTTTTTTTTCTGAATTTTAGGGCTGCACCTGTGGCATATGGAGGTTCTTAGGCTAAGGGTCAAATTGGAGCTACAGCTGCTGGCCTGTGCCACAGCTACAGCAACGCCACATCTGAGCCACATCTGTGACCTACACAACAGATCATGGCAATGCCGGATCCTTAACCCACTGAGCAAGGCCAGGGATCGAACCTGCAACCTCATGCTTCCTAGTTGGATTAATTTCCACTGTGTCACAACAGGAACTTCAAATTCTAGAGAAGTTTCTGATAGATGCTCCAGAGGGAAGGGCAGCTGGCTATAATTAGGCTGAGTTGAAGAACTGTACTTGAGAAGAAAGGTATTTTAATCTTACTCTAACATCTCACAGCTCTTTATATGTGGTAAAAGACAGTTATAAAAATGTCCAAATAACATTTAATATATTCAGATGTCTCTTCTTAATCAGGTATTAAAAGAGTTAGAATTTTGACTTAGAGCAAGGGGTTGAGAAGAAATTATTTGGAGAAGTGGTGATAAGAGTGATGATAGCAGCAGGTAACATTGGTTGAGCTTTTCTGTTTGTTAGGTACAGCACAAGGTGATTTTATTTGCATTACCTGATTTCCAAGTGCTATTGGGTTGTGGATCATGGGTAAGCACTGAAGGGGCAGGCTTTGGACAGCTAGAGAGGAGCATGAAGGCACTGGCCTCTTCAGGCCCTCCGGGGGAAAGGTAGTTGGAAGATAGGAGAACAGCAAAGATGCATTCCATCCTTTCCCAAATTTTACATGAGGCTAACTTTGTGTAAGGAAGGGGGAAAACATTATCATCACTGTGCTAGACTCAGAGTAATGCTGACAGAAAATTGGAGCTTATTGCATAGACTGAGCTTAGTCTAGCTGTGTTTGGCAAGTGGAACTGGCTTTTGCCTCACTTCTTTGGGCCTCATATGCACTGGGAAGACTGCCTGATTTACACCGTGAACCTCCATCTTTGACTTCATTTACACATCACCCAAGGTATTCACTGGTGCATTCATTCAAGGTATGCCCACCTTTTGTTTTCCCTTATCACTTCATTACTGCCCTTGCACATTATAAAAATCATAGTCTTACTTCACTCGGTATGAGAATCTCTGGGAAGTCAGAAAGCAAAAGACAAATACCTTATGATATCGCTTATATCTAGAATCTAATATACTGCACAAATGAACCTTTCCACTGAAAAGAAAATCATGGACTTGGAGAACAGACTTGTGGTTGCTAAGGGAGAGGGGGAGGGAATGGAGTGGATCGAGAGCTTGAGGTTAATGGATGCAAAGTATTGCCTTTGGAATGGATTAGCAATGAGATCCTACTGTATAGCACTGGGAACTACGTCTAGTCACTTATGATGAAGCATGATAATGTCAGAAAATAGAATGTGTACATGTTTATGTAACTGGGTCACCATGCTGTACAGTAGAAAAAAAATTGTATTGGGGAAATAATTTTAAAAAATAAATATAAATAAATAAATAAATAATAAAAATCATAGTCACTTGCTGGCAGTGCCTTCTTGTCCTGTTCAATACTCCTTAAAACTTACCTGATGCTGAGATGTAAGTCTCACCTACTCTTCTCACAGATGAAAACTTCACAGTATCATCTTCCACGTGCCCACAAATGGAGAAGGTAGCTGGAATACTTTCCCTGGCTCTGGATGATTAATTGTGATTACTCTCACTTGGGCTTTTGTTTTTTTTTTGTTTTTTTGTCTTTTTTTTTTGCAAAGTAGTACTTACAATTAGTTTTTAATTTTAGAAGCAGTGTTAGAGAATGTGTAGAAAACTGAAAAATATACTTACAGATCAATTGAGCAGTACCCGAGACAGGGAGGGGAAATATGATCTTGAGGATGGTAAGAGATTCCAACTCTCTTAGTTGTTTTACTTCTTAAGCTGGGTGGTGTTATTACAGGTGTTATCTTTTGTTTTATTCTATTTTGTATGTCATTAATATTTTATAAGAAATTGAAAACTCAACTATAAATCATATTTCCCTAATGATATGCTTCTTATTCACTATTTTTACTGCAAAGTCTTAGAGTATTCGCAGTTGTTCATTTAAAGCTACGGCTCTAACAGATAACATAGGCAAGTATTGTTTTACCTAAGAAGTTCATTTTTTTAATAATGCTTTTCTCATTCTCTGTTAGAATAAAATTGTACATTTAATAATCCATGAGAAAACTTTCCACTAAAAAATAATTATGTATCTGTGCTGCGCTGGGATATGCTATTCAGCTCTAAAATTCTGTGCTTTTATTATCCTCCTTGGAGTGCTATTTTGTGATGGTGGCAGGGATCATCTTGTTTTCCAACACCAGAGGGCACCAAATTTCCTCTTGCAGCAAAATGATCAAAATTACTTCTTTCCATCAAAGAACTTCATACACTGCAGTAAAATATGGAATGTTATATTTTTAGTCTCTTGACAGATTAAAAAAGTAAGAATATGTGCTTTGTGGGAAAGAGTTTAAAAATCATATAAGGCTTTTTCTTGTCATTAGCTGGGAATCTGTCAGTGATTTTACTAAACTACTTTTCAAGGGTATTTTCTTTGTTAGAGGGAATAAAATAGTCTGGGATAATGCTTAGGATAAATTATTTTGAAGGAGCTGTAGATAATATATCTACTCTGGCTTTAAGTTTCAGATGGCATGTGAAATAGGCATGACTGCTAAATGCAGGATGAAATCAATGGCAAGTGTTGTGCTACAGTATGTAAGGAATAGGGTCCTAGCAGAGGGGAGTAAAGTGATGTAAGCCAGTAAATTGCAGTGAGCCATTCACACCTTTGATGTTTAATATAGTTTTGTTAACTTGAATTTGATAAGCTATTCTTCTCCCATTCTTTTTTGTTTCTGCAAAATTCCTTTTAGTAATGTTAGCAAAATATCACAAACTTATTTCCACATCAGTGCTACCTCATTCTTTTTAAGATTATTCAGTATTTGATTTTTTTTTTAATTTTTATTTTTGTTATAGCTGGTTTACAGTGCTCTGTCAGTCTTCTGCTGTACAACATGGTGACCCAGTTACACATACATGTATAGATTCTTTTTTATCACATTATCGTGCTCCATCCAAAGTGACTAGATATAGTACTGTCATGCCTTAATTTTTTTCTCAATGAATTTTATTACATTTATAGTTGTACAATGATTATCACAACCCAATTTTATAGCATTTCCATCCTAAACCCCCAGCCTATGCCCCCACCACCCAAACTGTCTCATTTGGAAACCATAAGTTTTTCAAAGTCTGTGAGTCAGTGTCTATTCTGCAAAGAAGTTCATTATGTCCTTTTTTTTAGATTCCACATGTAAGTGATAGCACATGACGTGTCTCACTGTCTGACTGACTTAGCATGATAATTTCTAGGTCCATCCATGTTGCTGCAAATGCCATTATTTCTTTCCTTTATATGGCTGAGTAATATTACATTGTGTGTATTTAACAATTCTTCTTTATACATTCCTCTGTTGAGGGATATTCAGATTGTTTCCATGTCTTGGCTATTGGCAATAGTGCTGAAATGAACATCGGAGTACATGTATCTTTTCAAGTCATGGTTTTCTCTATGTAGATGCCTAGGAATGAGATGGCTGGATCAAATGGTAATTCTACTTTTAGTTTTCTGAGGAATCTCCATACTGTTTTCCACAGTGAGGGCACCATTTCACATTCCTACCAACATTGTAATAGGGTTCCCCTCTTCTTCATACCCTCTCCAGCATTTATTGATTGTGGACTTTTTGATGACGGCCATTCTGGCCAGTGTAAGTTTGTACCTCATAGTAGTTTTGATTTGCATTTCTCTAATATTAAATTAGTGAAGTTGAACATCTTTTTATGTGTTTCTTGGCCATCTATATGTCCTTAAGAATTGACTCTTTATATCTTCTGCCCATTTTTTGATGGGATTGTTTGTTTTTTTGCTATTGAGCTGCAGAAGGTGTTTTATAAATTTTGGAGATTAATCCCTTGTCAGTTGCTTCATTTGCATAGATTTTCTCCCATTCTGTGGGTTGTCTTTTCATTTTGTTTAGAGTTTTCTTTGCTATACAGAAACTTTTAAGTTTAATTAAGTCCCATTTGTTTATATTTGTTTTTATTTCATTGCTCTAGCAGGTGGATCTGAGAAGATTTGCTGTGGTTTATGTTGGAGAGTGTTTCGCCTATGTTTTCCTCTAAGAGTTTTATAGTATCTGGTGTTATATTTAGGTCTTTAATCCATTTTGAGTTTATGTTTGTGTATGGTATTAGGAAGTGTTCTAATTTCGTTCTTTTACATGTAGCTGTCCAGTTTTCCCAGCACCACTTACTGAAGGGGATGTCTTTTCTCCATTGTATATTCTTGCCTCCTTGTCATAGATGAGTTAACTGAAGGTGCATGGGTTTAATTCTGGGCTTACTATCCCGTTTCTCTGATCTATATTTCTCTCTGTGTGCTAGTACCATATGGTTTTCATGCCTGTATCTTTGTAGTATAATCTGAAATCAGGGAACCTGATTCCTCCAGCTCCATTTTTCTTTTTCAGGATGTCTTTGGCTGTTCTGGGTCTTTTGTGCTTTCAAACAAACTTTAAAATCTTTTGTTCTAGTTCTGTAAGAAATGTCCTTGGTAATTTGACAGGGATTGCATTGAATCTGTAGATTGCCTTGGGTAGTATAATCATTTTCTTAACATTGGTTCTTCCAATCCAAGAGCATGGTTTGTCTTTCCATCTATTTGTGTCATCTTTGATTTCTTTCATCAGCATCTTACAGTTTTCAAGGTACATGTCTTTTGTCTCTTTAGGTAGATTTATTCGTATTTCATTCTTTTTGATGCAATGGTAAATGGGATTGTTTCCCTAATTTCTCTTTCTAATCTTTCGTTGTTAGTATATAGAAGTGCAGTCAATTTCCGTGTATTATACTGTATCCTGTGACTTTGCCAAATTCATTGATGAGCTGTACCAGTTTTCTGGTAGCATATTTAGGATTTTCTAGGTATATCATCATGTCTTCTGTAAACAGTGATAGTTTTACTTCTTCCTTTCCAATTTGGATTCCTTTTATTTTTCTTCACTGATTGCTGTGGCTACTTCCAAAACTATGTTGAATAGTAGTGGCAATGGCAGACATCCTAGTATTGTTCCTAATCTGAGCAGTAATTCTTTCATCTTTTCACCATTGAGAATGATATTAGCTGTAGGTTTGGCATATATGGCCTTTATTTTGTTGAGGTAACTTCCCTTTGCCCACTTTCTGGATGGTTTTTTTTTTAATCAGAAATGGGTGTTGGATTTTGTCAAAGGTTTTTTCTGCATCTATTGAGAGGATCATATGGCTTTTATTCTTCAATTTGTTAATGTGGTGTATCACACTGATGGATTTGCAGATATTGAAGAATCCTTGCATCCTTGGAATAAATCCCACTTGATCATGATGTACCATCCTTTTCATGTATTGTTGGGTTCGGTTTGCTAGTATTTTGTTGAGGATTTTTGCATCTATGTTCATCAGTGGAATTGACCTGTGATTTTTCTCTTTTTTGTGGGATCTTTGTCTGGTTTTGGTATTAGGGTGATGGTGGCCTCATAGAATGAGTTTAAGAGTGTTCCTTCCTCTGCAAGTTTTTGGAATAGTTCAAAAGTACAGGTGTAGGCTCTTCTCTAAATTTTTGATAGAATTCGCCTGTGAAGCCATCTGGTCCTGGATTTTTGTTTCTTGGAAGCTTTTTAATCAGTTTTAATTTCATTACTTGTGATTGGTTCTTTCTGTTTTTTTCTATTTTTTCTTTGCTTAGTCTTGGAAGAGTGTACTTTTCTATGAGTTTTTTCATTTCTTCAAGGTCATCCATTTTATTGGCATATAGTTGCATGTGGTAGTTGGTCCTCTTTTTTGATCCTTATGTATTTCATTTTTAATTTCTTCTTTTTCACTTCTAATTTTACTGATTTTAGTCCTCTCTTTTTTTCTTGATAGGTCTGGCTGAAGGTTTATCAATCTTGTTGATCTTTTGAGAGAACCAGAATTTTATTTTAACGATCTGTTCTGTGGTTTTCTTCATTTCTATTTCATTGATTTCTGCTCCGACCCTTATGATTTCTTTGCTTCTCTAACTTTAGGTCTTGTCTATTATTCTCTCTAGTTGCTGTAGATGTAAAGTTAGGTTTTTATTTGTGGGTTTTTTTTTGTTTCCAGAGGTGGGCTTGTATAGCCATAAATTTCTATCTTAGAACCACTTTTGTTGCATCCCATAAGTTTTCGAATGTCATATCTTTGTTGTGATTTGCTTCTAGGTATTTTTTAATTTCCTCTTTGATTTCTTCAGTGATCCATTGGTTTTTTTAGTAGCATGTTGTTTACTCTCCCTGTGTTTTTGTTTTTTTCCGGTTTTCTTCTTGTTGATATCCAGCCATACAGTGTTGTGGTCTGAAAAGATGCTTGGTATGTTTTCAGTTTTCTTAAATCTACTGAAGCTTGAGTAGTGGCCCTGAATGTGATCAATCCTAGAGAATGTTCCATGTGCATTTGAGAAGAATGCGTATTCTGCTGCTTTTGGATGGAATGTTCTATAGATATCTCTTAAGTCCATCTGGTCTAATGCATCATTTAGGGACAGCATTTCCTTGTTTTCTTACTGGATGATCTGCCCATTGCTGTAAGTGGGGTAATAAAGTCACATGCTATTATTATGTTACTGTTAATTTTTCCTTTTGAAGTTTTTAGCAGTTGCTCTATATACTCAGTTTGGGTGCATATATACTTAACAATTGTTATAGCTCCTTCTTGCATTGATCCTTTGATCATTATATAATGTCCTTCTTTGTCTCTTATAATATTCTTCATTTTAGGGTCTATTTTTCTATTTTCTGTTCCACCTGAGTGATTTCTACCAGTCTGTCTTCCACCTCACTTATTCATTTTTCTGCCTCCTATATTCTGCTGTTGGTTGCTTCTAACGAATTTTTTGTTATTTTATCCTTAAATCTTTTTTTTTTTTTTTTTTTTTTTTTTTTAGGTCTTTTTGCCTTTTCTAGTGCTGCACCTGCAGCTTATGGAGGTTCTCAGGCTAGGGGTCTAATTGGAGCTGTAGCCACCATGCTATGCCAGAGCCACAGCAATGCCAGATCCAAACTGTGTCTGTGACTTACACCACAGCTTATGGCAATGCCAAATCCTTAACCCACTGAGCAAGGACAGGGATTGAACCCACAACCTCATGGTTACTAGTCGGATTCATTAACCACTGAGCCATGACAGGAACTCCCTAATTCTTAAATCTTACACTTCTTTGCTCAGTGTTTCTTGTAATTTATCAGCCTTTGCCTCCAGTTTATTTTCAACATCTTGAATCATCTTCACTATCATCAGTCTCAAGTCTTTTTCATAGGGGTTGATAATCTCTAGAATGCTTAGCTGTTTTTATGGGCTTTTTTCTTGCTCCCTTATCTGAGTCATAATTCTCTGCCTTTTCATTTTGTATAGATTTTTGTTCTGTTCTCCTTTCTTGCAGAAAATAGGGTTGTAACCTCTCTGTTTCTGATGTCCGCCCCCACCCTTGTGGCTGAAGTAGGTACAGGGGGCTTGCTACAGGCTTTCTATTGGGAGGGTCTGGTGCCTGCCCATTGGTAGATGGAGCTGATTCTTATCTCTCTGTTGGGTGGGGTTTTATTTCTGGGTGAGATTAGCTGCAGCTGTGTGTCTGTGGGGTCTTTAGGCAGCCTGTTTGCTCATGGGTTGGGGCCATGATCACACCTGGATTATTGTTTGGCCAGGGGCTTCTCAGTGCTGATGGGTGGGGACAGATTTTCCCAAAATGGCCGCCTCTAGGGGAACACATGCTGATGATTATTCCAGAGGCCTTTGCCTCTAATGTCCTTCCTCCATGCTGAGCCAGTTACCCCTTGTTTTCCCAGGAGATGCTCCAAGAACTGAAGTCAGGTCTGATCCAGATTCCTATGGAGTCTCTGCTTTGTCCTGCTTTGTCCTCAGTGCACATGAAAGCCTGTGTGCACCTTTCAAGAATGCGGTTTCCATTTCCCCTAGTCCTGTGATGCTCCTGCATGCAAGACCCATTAGCCTTCAGTGCTACATGCCCGGGGGCTCCTTCTCCCAATCCCAGATCCCCAGGTGTGGGGACCCAATATGGGGCTCAGAACACTCACTCCCATAGGTGAGGCTCTGTGACACAGTTTCTTTCCAGTCTTGGGTTGCCCACCTGGCTGGTATGGGGTTGCTTATATCACATGATCGCCCCCCCTACCATCTTGTTGTGGCCTCCTCTTTGTTTTCTGGAATAGGATATCTTTTTTGATAATTTGCAGTCTATTTGGTTGAAGGTTATTCAGTAGTTGGTTGTAATTTTCTTGCTTTTATGAGAGAATGTGGGCTCCTGTCCTACTCTGCCATCTTAATCCCATCTCCTTCTCACATTCTTGAATAAAAATGTTTTGGAACAAGGCCACACTATCCTTATTTTTACTGATTTTTACTGATTTCACTTTTTTGTCCAGTTGAACATTTATAGATATTTTTACAGTGTATGCATGTTAAATTATTTCTATTTGTTGAACCTTTTTTTTCTTTTACCTGAAGCCACAATCATTGATTATCTATTTTTATTTTCTAAATTAGTAGCAAATACAAATAAGCAACTGCTATAAAGCAGCAGCATAATCCTGTAGGAAAAAATTCCAGTAGGTATTTTAAGGAAATCAAGGTGCTAGCTCCCTCTATGTACTTTGGTGGTATATTACAAATTACCGTGTATTGGGTTGCTTAATAAACACAAATATATTCTACATCTAGATATCAGAAATCTGAAATGTATCTTACTGGCCTAAAATGAAGGTATTGTCAGGGCTGCATTCCTTTCTGGACGCCCTAGGGGATAATTCATTTTCTCCTTCTCTAGCTTCCAGAGTCTGTCTGCTTGTCCTGGCTCATGGCCAGCATCCATCTTCAAAGCCAGAAAAGGCTAGTCAAGTCTTTATTATTATGTCATATCTCTTGTTCTGTCTCTTCTGTCTCCCTTCTCCCCATTTAACAGCTCCTATATTTCCATTGCGCTCAACTCACATAATCTGGGATAATCTTATTTTTAAGTCAGCTGATTAATGACCTCAATTCCATCAGTAGTCTTCCCCTTGCCATTTATTTTAACAAGTATCATAGGTTTCAGGGATTAAGATGTGGGCAATCTTTGGGGAAGGAGAGATTGTTTTGCCTACCACAGATGGTTTTACTGGATTCAATGAGTCAGGCTAGCCTTAAGAGAGAAGAGGTAACTACTTATTTGTTTTGAAAGCTTAGGGAAAATGAAGTTTTCCATAACTTTCCCTGAAATTTCTATATTACTTCTATAGTTTTTCTTGAGCTTCTGAAAATAAATATATGTTATAGAAGGCATAATTCATTAATTCTGTATCTGTCATTAGCATAATTTGGCAGAAATGATTAGATTAGTCCATTGATGTCTTCCCTAAGTACAGTAAAGGGCAATTAATTTTGAGTGGGAGAGCTGGATCAGGAAAGGTAAGAGGCAGAAGGCATTGTTTGAAAAGATTTAGTGGCTCAAGACAGAGAAAACAGCTTGAGGGCAAAGGGCTGCTTGGGTAAAAAGTGTGATACTACAGATAATATTTACCTATCTTACAATGTTGCCTAGAGCTAGGACTCAGAGTAAAAGAACATTAGACAATAAAACACGTCTTCTTAGTTCATAAATAACTTCCAAGTAGCACAAGGCTATACCAAGAACTTGAGACTATCAGGGTTCATTTCATTCCATAGAAATAAAAGTCATAGACCACAAGTGTATTAATGATAAAAATGACAGCTTTCATTTAAAGTGCCCATATTAGTAGTGTTTTGTGCATAATAATGAGCTATGTACCCTAAAGGACCAGTTTTCCTAATGTTATTTTTATATTATATTGAATCAAGTAAGTATTCTATAACAGGAAGACACTCTTAATTTTTTCTCAGATGATGCAAATTAAATGATAAATAGATACCACAGACTTACTGAGTTTGATAAGGAAGCGTTCTCTTTCAGTGAGTTCATTAGTTATCTAGGTCCCTAATCTTTATACTTACTATTGAAGCTGCACATTTGAGTTAGCCTTTAAACTAATTAGTAATAGTTTGGTGTATGTTGTGATGTGTTAGAGAGTTTCCACTTCCTCAGAAGTGAATTGCTGAATTCTGCTATTCCACCAGGCTCTGGAACATTCTGTGCAATTCCTTTCATGCAGTTTCATCATCTAAACCAGCTTAGATTAACGTGTTTACTATTGAGGTTAAACCTAAAGAGGAAAGGAAAGAAAACAATTACCCAGCTCATTCAAGAGAGCATAAAGCCTTTGCAGCCAATATAGTTATGTGTGAGCCAGAGTAGTATTCATTTCAGTACACTTGAAGTTATAGGAACACATCTCTTTATTTTGATGTGACTAGTCTCTGTTTTAAGACATTTTGCTTTTTCAGTAACATTTAGATTTTATTGAAGGCCAGGGCTACATACTTGAGAAGTCAAAAATCTTTGTACACATTGCTTAACTGGCACTTAGTAAATGATTGTTGTCGTATTGAGTGCCAAAAGTTTCATTTCCCTTAGGCAGTAGTAATTATTGAGAATATAATGGCTTCCCCTTTACAAAAGTCTTAAAGCATAGAAATTTTTATTTCTAGCCTTTTGATAGAACTTTATTTCAGGAACACGTTTAGAGAAGAGACAGAGATTTTTCATTGGATTGCTTTTCTTTATGCCTTAAAGAATTATGAAGTTCTGTGATTCTCAAATGCTCATCTGTGGACCACCTACATCAGAATCACCAGGGAAGATTTTTTTACAGTTACCCTAGAGATTCTAGTGTCATAAGTATGGGAGAGGCCATAGAAATTTTTTAAAACATCCTAATTAATTCCTCTATACAGCCTGACTTCATAACTCTCAGATGCTTCTTCAAAGTCAGCTGGAATTAAAGACTAGGAGATCATTCTTTCTTTGATGTTATAAGACTGCATCTTTGAAAAGCCATAAGATCAATATTGATGAAAATAAAGAACTAGTAAGTGTTTTGTCATGTTTAAAGAATTGACCTCAAAGGTAGTAGTCTTACTTTGCTGTCAAAGAATGATGATAATAATAAACAGCAGCAGCAATAAAACAGTATGCATTTTGGGCTTGTGCCAAATCCTGCTCCAATCACTTTGGGTATATAGTGTTAGTTACTTAATCTTCATGGCACCTTTATGAGGTAGTTACCTTATTATTTCTATTCCATAAATGAAGACTGCTTACCTTGTCCACAATCACGCAGCTAGTAAATGCTAGGGATGTGATTCAAATCCACTCCTTGAGGCATAAGGACAGCTGCTCATCCACTACATTTCGTTTTATCTCATGATTCTCTTATGCTGTGAAGCCCATGTGTATGATAGAAAATAGTGCAGTAAGTTGTTTAAAACCATGAACTTCTGGGTAGACTGAATGTTACTGCCTAAATAATCATTTAGGTGAATCACTTGCCCTTTATGGGCCTTGGTTTCATCATCCAAAAGAAATGAAGTTTAAAATATATTCCTAACAGTAGGATCAAGATGGCAGAGGAGTTAGACGTGGCTCTCACCTTCTCCCAAAAACATATCAAAAAAATAAATCATGTGGAATCATTCACAAAGAACATCTACGGATTGCTGACAGAAGACCTTAAGCCTCCAAAAAAGACAAGAAACCCTCCACATAACTGGGACAAAAGGGACAAAAAAGAGAGAGAAAAAAGGAATCAGTATGGGACTGGCACTCCTAAGAGGGAGCTGTGAAAGAGGAAGGGAACCCCAACCCTGGGAAGCCACTTAACTGACACCTAATCTCATCTCATCAGATGAGATTCAGGGACCTCAAAGCCTTGGAAAAAAGCACAGCAGCTGGACTGAGTAGGGCAAAGGAGAGAGAGAGCCCCATGAACCATCAGTACCACCACCCTTGGACACCACAGCCTGAGATGCTCAGGTATGGGCTGGTGCTGAGACTCAGGCTCTGAATATCAGTTCTTGGGAGAGAACTAGGTTTATCTGTGTGGAGACAAAATGAGGTGTTAGGGAGGAGTGCACCACAGGCTGGAGAGACAGAGCCACAGCTGAGAGAAACTGGACGAAGGTATGGACCCACGGGAGATGCAAGGTTCAGTTGTTGGGGAGTGCAAAAAGAGGAGGGGCGGACCTCCATAGGAATATCTTTGCACACACACAGACTCTCTGTGTGGTCCCTCTGGTGCAGGATATGGGTGGCGAGGTGCCTCTTTCATGGGCTACGAGTGATGGGGTACCTCTTGTGAAGGCTACAGGTGATTGGGTGCCTCTAGCATGGGCCAAGGACAGCAGGGTGCCTCATGCATAGGCTAAGCACAATGGGGTTGCCTCTTGCATGGTCTACAGGTGGTGGGGAAAACCACTGCCTTCATATCTCAGACTCCAGAGGTGAGTATAGCCCACTGTCACTTAAGGGTCCATGAATAGGCACCACCTGCAGTCCCAGTCACCTCAGAGGTCATCACAGAGCAGAGCACTGCAACGGAACACCAACCATTGTTGCTCTCACTCCCCTGGGAACACACATGCCCTGCTGCTGACATTGCAAAGCGCTCTGGGTGCTGCCTGCACCCATCTGAGGGTCACTGCCACTACCCAGGGCTGTACAACTAGGAGTAGCCTGTGCCACTTCCCTGAGGGTCCACTTTCAAGGGCTGAGCAACCAGGCACTGGCTGTTAGCCCTGCCCATTGCCTCCATCTCCCTGGAAGCACACATAACACACTATCAAGGGGATAACAGCCTGCACACTATGAGGAAAGAGACATAAGCATAAAAACCAAAAGCAGCCCTCATGCCAAAAAAAAAAAAAATAGCCCCCCAAAAATATGCAGGGGCACTCTTGCATCTAAATAGCCCTCCAAGACTACAGTAGTTGTTTTTCCTAAACTCACAGAATAAGAAAAACATAATCAAAAAGAGAAGAAGCTCAGGAACCATTTCCAGTTAAAGAACAGAATTCCCATGAAGGAGCAAACAAGGAACCTGAGCTCTGCAGTCTAACAGACATCAAGTTCAAAAAGACAGTGAAAATATGAAGAAATTAAGAGCACATATGAAGGAATTAAGAGCAGAAATGAAGAGTAATGTGGATTACTTTAGAAAGGAACTAAAAAATATAAGGAGGAGTGAAGAAAAATTTAATCTACTGAGATGTAAATTAAAGAGCAGAATGAATAATGCAGAGGAATGAATTAGTGACTTGGAAGATAGAATAATGGAAATCACCCAATCAGGACACCAAACAGAAAACCAAATGAAAAACCATGAAAGCAATATGAGAGATGTATGGAATAGAATAAAGAGGGCTAATCTACATATAGTAGGGATTCCAGAAAGAGAAGAAAAAGAAAAGGGAATTGAAAATATGTTTGAAGAAAGTATGCCTGAAAACTCCTAAATCTAAAGGAAACAGATATTAAGATACAGGAAGCACAAGGGGCCACAAACAAGTTGAACCCAAACAGGTTCACAACAAGACATATTATAATAAAAGTGGCAAAAGTTAAAGAGAGGATTCTAAAGGCAGCAAGAGAAAAACAAAACATTAACTATAAGGGAGCCCCCATAAGGCTACCAACTGATTTCTCTAAAGGAACACTACTGGCCAGAAGAGCGAGGCAAGATATGTTCAAAGTTCTAAAAGGGAAAAATTTGCAGCCTAGAATATTCTACTCGGCAAGAATATCATTTCAAATAGGAGAAATAAAGAATTTCTCCAACAAACACCAACTAAAAGAGTACAGCAATACTAAGCTCCTTCTAAGAGAAATATTGAAAGGTCTCCTCTAAATAAAAAAAAAAAAAGTAAGAAGAAATAGGATCAAGGAAATCACAGTTGGAAACTAATCACTTAAATAAGCCAGTCTACACATCTAAAAAGGAAAATAAAAACCTATTGTAAAAGTGCCATAAGCACAAGGAACAGCAAAAGCATAAACATGAAGCAAAAACATAAACAGCAGAATCTTAAAATGTGGGGAAGGATAGTAAGAAAATCTAGACTATTTTTTTCTTAGAATGAGTTTGAGCTTATATGACTATAAGGCTAGAGAAAATAGATATAGGAAGGGGTTAACATACTTGGAAAACAGGGCAACCACAAATCAAAACCAAACAATATATTCACAAAAAGTAAAAAGAAGACACAAGCATAAAATAAAAGCAAATCATCCGAACCAAAAAAAAAAAAAAAAAACAGGATAAACATAGAATCAGATTGAAAACAGGGTTTAAAATGGCAATAAATACATATTTATCAATAATTTAAATGTCAATATACTGAATGCTCCATTGACAAAACACATAGAGTGACAGACTGCATAAAAAAAGTAAGAGCCTACAATATGCTGCCTACAAGAGACTCACCTTAGGGCAAAAGACACAGGTAAATTGAAAGTGAGGGGATGGAAAAAGATATTTCATGCATATGGAAAAGACAGGAAAACAAGAATCGCAATTCTCATATTAGACAAAATAGATTTTAAAATGTATACATGTGTGTGTAACTGGGTTACCATGCTGTACAGTAGAAGATTGAGAGAAAACTGTAAGCCAGCTATAATGGAAAAAAATAATTATTAAAAAAATAAAATGAAGTCCATAAAGAAAACCAAAGAAGAACACTATTTAATGATAAAAGGATCAGTTCAAGAAAAGGATATTGCACTCAGCAATATATATGCCCCTAATACAGGAGTACCCAAATACATACAATAAATACTAACAGATATAAAGGGAGAAATCAATGGAAATACAATAATAGTAGACTTTAACACTCCACTCACATCAATGGACAAATCCCCTAGACATAAAATCAGTAAGGCAGGAGAGACCCTAAATGACACAATAGAAAAGTTAGACTTATTTAATATTTTCAAGACCTTACATCCAAGAAAACCAGAATATACATTCTTTCAAGGCACATGGAACATTCTCAAGGATTGACCACATATTTATGCACAAAATTAACCTCAGCATATTTAAGAGTACAGAAATTATTTCAAGTATCTTCTCTGACCACAGTGTCATGAAACTAAAAATCAACCACAGGAAAACAAATTAGAAAAAACTGACTACATGGAAACTAAACAACATGCTACTAAAAAACCAATGGGTCTACAGGGAAATCAAAAGGGAAATTTAAAAATACTTTGAGAGAAATTATAATGAAGAAACAACCACTCAAAATCTATGGTATGTCACAAATGCAGTGCTTAGAGGGAAGTTCATAACCATGCAGGCCTTCCTCAAAAAAATAAAAAAAAACCTCAAATGAACAACTTAAACCACCACCTAAAATAATTAGTAAAAGAAGGGAAAACAAAACCTAAAGTCAGCAGAAGGAAGGAAACCATAAAGATCAGAAAGGAAATCAGTAACATAGAGATTTGAAAAACAATAGGAAAAATCGGAGTTCCCCTCATGGCGCAGTGGTTAACGAATCCGACTAGGAACCATGAGGTTGCGGGTTCGGTCCCTGCCCTTGCTCGGTGGGTTACGATCCGGCGTTGCCGTGAGCTGTGGTGTAGGTTGCAGACGCGGCTCGATCCCGCGTTGCTGTGGCTCTGGCGTAGGCCGGTGGCTACAGCTCCGACTCAACCCCTAGCCTGGGAACCTCCATATGCCGCGGGAGCGGCCCAAGAAATAGCAACAACAACAACAACAAGAAGACAAAAAAAAAAAAAAAAAAACAATAGGAAAAATCAATAAAACCAAGAGCTGGTTCTTTGGAAGGGTAAACAAAATTGACAACCTCTGGCCAGGCTCACCAAGAAGAGGAGAGAAAGAACTCAGATAAAATAAGAAATGAAAAATCTCAATGGATACTGCATAAAAAACAAAAGAATACTATGAAAAGTATATGCCAACAAATTTGACCATCTAAAAGAAATGGACAACTTTCTAGAGACAAATAGCCCTCCAAAATTGAATCAAGAAGAAGTAGGTGAATTTGACAATCCAATCACTAGAAAGGAAATTAAATATATAATAAAAACACTCCCTACAAACAAAAGTCCAGGACTCAGAAGTCCTACTCCTGGGCATATATCTGGGCAAAACATCATTCAAATAGATAAATGCACCCCTATGTTCACTGCAGCACTACTCATCATAGCCAAGACATGGAAACAACCTAAATGTCCATTGACAGATGAATGGGTCAAGGAAGTGTGGTACATAAATACAATGGAATACTTCTCAGCCATAAAAAAGAACAAAATAATGCCATTTACAGCAACATGGATGAAACTAGAGACTCTCATACTGAGTGAAGTAAATCAGAAAAAGACAAATACCATATAATATCACTTATATATAGAATCTACATGGCACAAACAAACTCCTGGACAAGGAGAACAGACTTGTGGTTGCCAAGGGCAAGGTAGAGGAAGTGGGGTGGACTGGGAGTTTAGATTTAGTAGATGCAAACATTTGCGTTTGAGGTGGATAAACAATGAAATCTTGAGGCATAGGTTATTCAGTTATGTTTAATCACTTGTGGTGGAACATGATGGAGGATAATGTGAGGAAAAGGGTATATATATGCTTTCACTGACATGTGGAATCTGAAAAAAGGACACAATGAACTTCTTTGCAGAACAGACACTGACTCACAGACTTTGAAAGACTTAGGGTTTCCAAAGGAGACATTTTGGGGGCTGTAGGGAATGTGCTGGGGTTGTGGGATGGAAATCCTATAAAATTGGATTGTGATGATCATTGTACAACTATAAATGTAATAAATTCATTGAGTAATAAAAAATGAATAAATTAATAAATCCAGGTCACTGCTGTACAGCAGAAATTGACCGAAAACTGTAAATCAACTATAATAAAAAATTTAAATAAAATATATTCCTTACCTGGTGTTGTAAGATTAAATGTTTTCCAAATGTTAACACATGCATTTTACATAATAAACACCCTGTCATTGGTAGCTGTAATTGCTTTTTTGCATTATAAGTTGTGAGGCATCAAACAGTCAAGAAATCTAAAAAAATTTAAAACTTTGGCAAACATGACTGTCCAGAATATATTTCCAGTTTAGATTTTAGCAGCTATAAAGCCATGTGGGTAATCTAGCAAAGACTGTCAAGTGAGGCAATAGAAGTCTGTAGTGGTATGCAGAAATAATCTTGATGGACCATCAGTATTTTTAAAGACTCATATATTTTGGATATTCATCATAGATAGTGTGCCATGAAAGCTAAGACCGCAACCAAAACTCCAGGGCACAGGTGGTCTCTCCTGGAGTATCACCAGTAGGTCCTTGGGAAAATTCGACAGGATTGCAGTACTCCAAGAAGATTTTCGTGACCAATTGTGAGAACTCCTAAGGAGCAGAGGGCATATCTGAGAACTATATAGCTTTTGGGCAGTTCTTGGTGATGAGCTGAATAAGTCATCTTGATCTTGAGCAGTAAAGAGGGGAAAAAAAGCCACCTGGGCTTAACCTCTTACTTACAGATAGTTATTTTTTTGACAACTGGTACAACTAAGCACAGCATCATGCTAGTACCTGTGGAAAGACCTAACATATCCTTATGATTTTCCTTTGCTTCTACCCATGTACCTACCTAAATCTTCTTTCTCTTGCTACCCGCAGGATTGTTTATTACAGTAGTAGATAACATTCTTCTCATTTGGACTTTGCGGTAACATCTCAGCTATCCTTCCTTACTTTTCAGTGTATATTAATGTGTCTACAGCTCCATTTGTTCCTTTTACTGTTACCTTCCCAAACCTCTTTGACTATAATTGCTTGCTGAGTAATTAATAGTTAGGTTGCCATTTCATGCCTTTGCTGATCTAGTGTCTGTCGTATCGCGTAGTTTCTATACATATGCTTTATGTTCCAGACCAGTTAGTCTTCTTACTGTGCTCTTGAACATTTTTCACCTATCCTGATTTTCTGATTTTTTACTTCCCTGAATTGTCTTCCTANNNNNNNNNNNNNNNNNNNNNNNNNNNNNNNNNNNNNNNNNNNNNNNNNNNNNNNNNNNNNNNNNNNNNNNNNNNNNNNNNNNNNNNNNNNNNNNNNNNNGATCCTTAACCCACTGAGCCACCAGGGAACTCTCTACAGTTAACTTTCTTAAACCTAGCAAAACTAACTCCTCCAAATTTGATGCAACTTTGATAGGCCTACACATAGAATATAACCTACTGAGCAGTTCCTATGTCAGATACTGTGCCAGATAAGGAGGATACAGTGATAAATGAGATGTAGTCCCTGGCTTTAAGAAGACTGAAGTCTAAATGACTGAAGTAAACAGGCAGACCACAAAAGAGGGGGGCATGTGTTATGGGTGTAGCAATAGAATAGCTAGAGTGTAATTATGGCTGAGGAGTGATATAAAAATGAAAAACTCAGCATTTTTAAATTCATACTTGGTTTACTTCATTGTACATGTGATAGGTTGACATTTAGAGTCTAAAATTGCTGATATGAGGAAGTTTAAAAAAAAGGTTAAAAATAAATTCTTAACCTTTCAGAAACTTGTAAGATAAAAGGAAAAATATTCATTTGAGGTAAACATACAACAATCAAAGAACACACGTGAGGATATGTACTTAGAATAACAGAAAATCTCTAAATATGAGCCAGAGAAAGAAAGGCAAGATCTGAGTTAAACTGTTCCATGAGGAAGTTCTTCTCAGGGAGACCAGTGTAGAGCTGGTTACTAACTGAGAAGTAAACCAGTCTTTCCTTCAGTAGTTCCTTCTTACTCTCATCCTACAATTATTCCTGTCCTAACTTCTTAGTTTCCATCGTTCAGACTCTCAGCTTTTAGCATCTCTAAAATGATGAACTATCAGGTATAGTTTCAACCAGCTACATCAAATTTTCTCTATTTTTCCTAATTACTCCCTCAGGTTGATTTTTACCTAAGTAATTCACAGGGAAGACAGATTTTCAAAGTTTAAATTTAACACCAAAATAAACAGGGTAAAAAATAGACTGCTCCATGTAAGGGAGGTTATGTATTAACCCTGAAACTCCCTTCAACTCTTCTCCATACTACACCCAAGAGCCAGTAATTCAAGCATACAAGATAGAGAAAAAGTATTTTCATAGTTTGTGTACTCATTGTGCATATGGGAGGTTATTATGGCTAAATTTTTTATCCTTTACATGCTTAAATAGTTAAATCATTTCAAGTTGGATATCCTCACAGTGTTTTACACAGCAATGCACAGCTGCTTCATCAAAGTCTGCTTTGCCCACTGCTTGTGAACAGCCCCTTAGTACAAGACAGTCATGGCACTGCTACCCGGTTAAAAGGACTCATCTGTATCATTCATACTGATGAAGGGAATGGATGAAGTTAGCAAACACCTTACAACACATTAACTTACAGTAACAACTGGTCCTCTGGTAGGACTTAACCTTTTTCTTTTTTTGAGAAATTAAAAATCCTATGATATGAGTGGTATTGTTAATAATTAATTCTTAGACAAACTGACTCACAACTACCTAAATGCCCTTAAAAGTAAGACCAGGTGTGGTGGGTAAATGAAAATTTCATGACGAGATAATGTAAATGAAGTGAACTCAAGAATTCTTATTCCTTTCCTTTCTCTTCCTCCTTTCCCTCCACCTCCTCCTCCTTCTGGAGAGCTTGTAGTCATGTTCTAAAATGTTGATGCAATAACTAGAGGATGCCATTGCACTACCCTCTTTCTTTCTTTCTTTTTTTTTTTTCTTTTCTTCTTTTTTAAGGCCAAACTGAAGCATATGGAAGTTCCTAGGCTAGGGGTTGAATTGGAGCTGCAGCCGCCAACCTAGGCCATAGCCACTGCAACACGGGATCTGAGCCACACCCGCGACCCACACCACAGCTCATGCCAGATCCTTTAATCCACTGAGTAAGGCCAGGGCTTGAATCTGCATCCTCATGGACCCTACCTGGGTTTGTTACTACTGAGCCACGATGAGAAATCCACTGCACGGCTCTCTCTTAAAATGAAAACTTACTTGGAAGTGTAACTGAATTCAGTACACCACATCAAAAAGACATCCAATAACTGCAGTTTTGATGGATGGCCACAAATCAAACTTGTCTTAGATGATAGAGGAGAGAAGTAAAATTAATAATGATGTCTGTGCTATTTATCTTTTCTAGCTTCAAGGAACTTATTATATAATGAACTTTCAACCTGTATAAAAAACATATTTGATTAATAAACCAAAGCAGGAAAGGGTTTGTAAATACATTAATAATCCTAAAAAATAATGATCTGAGAAATTATTTATTAAAATGTGCAAAATGAGATGGGAGTTGTACCTACAGCATTTTGCTGAACATAAGCACATGTATCTACAACATAATCTTATGAGAAGTTGGAAGATTTTATTTACATATTTGATTTGAAAGGCCTTTGGAGAAGAGAGGATCCAGAAGCCCTCATTTGCTGGGCCAAATAAGAACTGGGTTCTAATGCTTCGTAACTCTGGCACCTTCTATAAAATGGTGAACTTCTCTTTGTACTCACTTCCTGTTCTTTCTGTAGATATTTATTTCGCAACTGCTATGTACCTGGCACTTTGTCGGTCTAGCTAAGAATACAGAAATGAAGTAAATGTAATTCCTGTCTGCAGGGCATTGTACTAAATCAATGATTCCAAAATTCCCATCTGGAGTCTGGTTATGCATTAAAATCGATGAAGGTTCTTATTAAAAAGACAAATTCTAGGACTCTGCCTAGACATACTGAAGCAGCTTGCTGCACTGTAAGCCAGGGGTCTGTGGTTTCTATAAGCTCCTTGGGTGATTTTGATGCACAAACCTGATAACCACTGGATGAAATGACCTTAAATCCTTTTCTGTTCTAAAATTATTTGAATTAATTTAAATAGTTTAAACCTTATCTCGATCTGCTATGAACTATACAAACCTTACTCAAGGATATTGTTCTTTCTACAGATCTCTGCTGCCTTGGAATTCCTTATTCATGCAGTGGGTTAAGGATCAGGTGTTGTCACTGGTGTGGCTCAGGTCACAGCTGTGACACAAGTTTGATTCCTGGCCCTAGAACTTCTGCATGCTGTGAGGTACAGAAAAGAAAAAAAATAAAAAAATAAAAAAAATAAATAAATAAATAAAATAAAAAAAAAGCCTTCCCAGATTCAAGATTAACCATGATTTATCAAAAACAAACAAAAAACTATTGCTTTATTCTGGTGGCATCTGAACTTGGAAATGCATGATTTGGCAACAACAAAAAATATTCAGCACCCCACTTCTCAGAATTATTTGAAAGGAGTACTAAAAAAAATCTAAAAGCAGACCGAGATGTAGGGCTCAGAGTAAAAGGTGCTCAAATCTACCTTTTATCCCCTCTTTTGCCTACCTTATTTATTAAGGAGTAGAGGCTTTGTATTACTATATATTGTAATTTTAGTCATATTTTATATTATTCAGTATGATGGAAAAAGACAAAACTCTGAATATCCTAAAGAGATTCTAGTCTATTTAAATGTTACATTTAGTTAAATATGGTGGGATTACCTGTGGAAACCAAAGTATCTTTTTGTGATACTATCATAAAAATAGTAAATTATTGTTAGAATAAAGGAATTCTAGTCTTTTGGATTTGGCTGAGTACAGGAGTCAATTACCAACTACATAAAATATAATTCACATTATTTCAGGGTGTTTTACTATGTGTATCACTGTAGTGCAAACAATAAGGACAACCAAATATACAGGATAATTTTCAACTACAGGCAGTGCCAATAAGGTGTCACAAATCTGATTTTTGCTTTATGCTTAAATATGGGTAATTTTATATTTGGCCAACTAATTATAATTATGAAAATATTTGTTAATAATAGTTTCAAGCATCCTGCTAAGTACAAGAGTTAAAACTGTGAAAATGGTATAGTACCTATATTAAATCTTAATAAAAAGATAATCACAAGTTATGAGTGTTATGATGGGGTTAATTCAGACCCTAGGGTCTTATGAATGAGGGCAATATGATAAAAGTATTATTATAAATATAAGGCATCGTCATTTAGGTGGATCCAGTGATATTATCTTCTAATTTAAAAGGCTAGAATATGTGTCCAGCCATCTCATAAGGCCTTACTTACCCAGTTAAAATTACTTATTATTACAAAAGTTTTTTTCCTTCACAATGCCATTCTGAGTTCTGTGTTGTTTGATACATACTATTTCATTTTTTTCAAAGATACAAGTTGCAAAAATTGATTTGACAAAAAGGAAATTTGTAGCATGCTATAATAAAAGTAAAAAAAGATCATTTCTCTAAGAATTTGTAATTATATAGATAGGATGGGCTCTGATTTTCATTGGATATTCAACTTTCCTTCATTTCAACAAGCACTGTGCATACTTGTTCATAGGAATTATTTGGTGTCAGGAAATTAATACACAGTGAAGGACATTTGAAAGGAATAGACAGTATTGGGAATTAGAGTTCCAGTGAGTAGGCATTTGTATGAAAAGGGAGATTTCTAACAAAACAATCTTTACCAGCTGATGCTAAAACCTCATTTTTCAACATAGCTTTTAGTTTAGTAACCTCGTGTGAGAGATCTTTAGGACTTTAATGGAAAAAAGTAAAAATAGTTTTATAAATTAATCTCATCTATTATCCTTCAATATGTTTATTTCACTATTTTTAAGGGTATATAATCTAAGATAGTTTTCTTTGCAGTGTTGAACATCAACAGGAGTAAGATTGAGTTAGGATGCTCTGTCAATGGGATCTGAAATCCGTCCTTCACACAGGAACAGAGAGTGCTAATATATTGATATTTGAGCTTACTTTACTGTGTATCAATGAAAATCTACAAACTGTCTTAAAATTATCTTCAGAGCTTCAAGGGCAATGCTTGCTTTGCACTTCTGCAAGAGGGACAAGAAGGTCTCACCTGCAAGGGACCCTAACTGTCCTAGTAAAACTCATTTTGTAACCATGTGAGCAGTCAGTAATGCTTATCTATAAGGGGAACTACACCAGCTAGAGAAAACTTGAATCTGCTATTCAAGCTTGTACTCAACAGAATATGACTAGTTTGACTCAAAGAAAGAACCAGTAATATAAGTCTTAAAACCAATCTTCGGACCTGGAAGATTCTCATTCTGGGGTGGCTGCAAGGTCTCTTGCTAACTGCATGTCCTATGTGATTTGGGGTCAAGAGGAACTCTGCATGTTGGGAAAGAGATGCCAATCAGGAACATCTCATTCAATACTGATGAGTATTTCTCTAAGTATCCTCTGAAGATAAGTTTTAACCTGATTTTCATACCCTTTCCTTGTGAACTATTCAAAGTTAAACCCTAGTTTAGAAAGTCCCATTTTCCAACCAAATATGTAGCCTGGTAACAAGGGCATGCATATCCAACAGGCACCAAACTAAATAAAAAAAATTCTGTATTTGACACTTTGTCAAAGTGGAGTTATGAATTTTATAATATATGAGTCATTATAGGATATAATTTATGCTTAATTGATAATATTTATGAGTTCCTATTTTATCAGCTAGATAAGCTATAGCTAAAAATTTATCAATTCTAATGTAAAAATTCCATTTAATATTTGACATTGCAAAATTTTATACCCATAATTTTTGTAAGAGAATAAGAAAAGAGTTGTTGCAATCATTTTTAACCCTTTGGCCCAGGAGAAATCTGCTAGTAATATAGGACCTTCCCAGGATAGAACATTTATCCAAGCTTTCACTTCAGGTAAGTTATGTTTACTCTGTGTATATTGATGTTGTTTCTTGACTTTGGAGAGTGAAGAATCATTTTGGTAACTGTTTAATAATCCAAGAAGAAATAGTTTACCCTCTGTTGGAGGGATAATAAGGCCAAAAGGAGATCTATTAAATTAAGCCCAATTCAACTGTAACATTTACTGAGCTCTTACTATGACTAATATGAAATGCTAAGTACTTTGTGCTGTTATGATATATACTGTTACCATTTTGCATTTAAAGTTAAGCTTCAAGATTTTGAAAAAGGCGTTTGAAAGCCTATGGACAGGAATATACCAGTGGATCCTCAAAAGGTTATCACAGTACCCAGCTGTGGTTTCTGCAAATCCATGATTTTGTCTTCTGTGTAAAAAGACATAGGACTCCATTCTCCCTGTCCACCATCACATTTAATACTGCAACATGGTTTACTTATTTATTTTAAAAAACTGTCAAAGTAACATGCGCCCATGGTTTTAAAAAATCCAGTAATATAAAAAGACTTAAAAAACCAAAGCAACAAATATCTTTTCCACTCCCTCCTATCTCCAGATCTACTCCTAATCCCCAGGAGCTGTTTTAGATATTTCAATTTTCAGGTGTTTTTTTTTTTTTTTTTTTTTTTTGTGGAGATTAACCTCCAAAAGTGCAAGGCAGTGTTTTTCAAGACTTGATTTACAAAACACTAGCCATACTGTTAAGTGATTTTGGGTGAAACTGAATGAAAAATTTAAAATTTTTCATAGTTACCTATTTGTTTTAATGTATATTAGAAGAAATGTATAAACTAGAACATCAAATACATAAATTCAGAGATGCATTGTTAAGGATGAGGCTGAAATAAACAGGATATTGTGAGGCCGTCAGTCAATGAATGGGAGAGGTCTCACCTGCCTAGAGGTCTTTCTCCTAGGCTTTACCCATTCTGGGGTCTTCTTCATCTCCACAGACAGAAGAACTCTAGTTAATGTGGGACATATCAGAACTTTTCCCAATCTTATAAGCAGATTTAAAGTCTGCCATACACAAAACGTATTCCACTGTTTCCCTAAGTGACTTCACCATTTTATACTTCAACCAGCAATATATGATTCCCAATTTCACCACATCCTTGCTAACATTTGTTATTGTTTAATTACAGCCATCCTTGTGAGCATGAAGTGATATCTCATAGTTTTGATTTGCAACTAATGAGGAATGATGTTGAGCATTTTTTCATGAGCTTATTGGCCATTTTTATAGCTTCTTTGGAGAACTGCACTTAAACTCTTTGCTCATATAATTATTGGGTTGTCTTAATTCTTGAGTTGGAGGAGTTACTTATATGTTCTAGATACTAGACCCTTAACATATATGCGGCCTACAAATATTTTCTTTTATTCTATGGTTATCTTCTCACTTTATTGATAATATAATTTTAAGCACAAAAATTTTCAATTCTGACGAAGTTTATCTATTTTTTCTTTGGTTGTTGATCTTCAAGTGTCCTAAGAAACCACTGCCTGATCCAATTTCAAAAAATATTTACATCTATGTTTTAAGAGTTTTATATTTTTATTTCTTACATTTGTGTCTTTGTTACATTTTAAGTTAATGTGTGTATGTGCGTGTGTGTGTGTTCATAGTGTGAGGTAAGGCTCCAAATTCAATCTTTCGCATATGAATATCCAAATGTGATAGGCTCTTGATGTTCTTACTGAGTATAGTGGTAGATTTTAGTAGATTTTAAAACAATGATTTTCTACTGCTGTATATCTTTAGGACAATTTCCATAGATTTTAAATTAAAAAAATAATTTTCAGGAGTTAAATGGTTGTTTTGCTGGGGTGAGGATACATTGAGCTTCTTGCACTACCACCGTAGAAACCCTCTTTAGTATTTCTTGATTTACTGACTTTAAATATTAATGACTTCCTTTCTAAGAGGATTTAAGTCTTTTATACTATCTTCTTCTCTTCTCATCTAATTTTTGTGAATCATATTTTTAGTTTCTTCATTGACTACCTTTATTATTAGTATGCTTTTGTCATTAGGGTCCCCTTGGTTGAAAAATAATAGAAAATTTATTCAAACTGCCTTAGTTAATTAGTAAATTTAACATTTCATGTAATAGGAAACTCAAGGGCAGAGTGTCAACTGGCTGACACAGTCATTAAGCAATTTTATCAAGACCCCATGTTCATTTCTTTCCTTAGTTCTACTATCCTAAATAAAGGCTTCATACTAAGCTGGCTTCCTACTTGCTCATAAGATGGTTTCCAGCAATTATCCTTACTACGCACTTTCTTCTTTAGGGTCAATGAGGAAGAAACTGGCTTTTCCATCTCATTATTCCTTACTCTTACAAGTAAAAACAGATTTTCTTCTCATCTCTTTGGTTAAAACAGGATCACATGTCCATTTCTGAACCAATCACTGTCAAAAGAGATTACCAAAAAGCTGAAAATGGAGTCAGCTACCCAGGAGCTCCCAACGTCTATGTTGGAAAAGTTAATACTTGATAAAACGAAGGGTTATGTTAGGAAGGAAGAAGAATGTAGTGGATACTAATTAGTGACCAGACGTATCTACAACAATTTTTTTTGGCTTTTCTATTAACTTTCAACAGTTATCTTGACCTCTATTAAAAAAGATACTAATGCCTTCTCCCCTTTCTTCTATATATCCTCTCCCACTTCAAATTCTCAACACCTAATGGGTCAAGTACTTTATCAAGATCACATCTAACAGTGTTAAGTAATTTAAGCAAAATCACATTAAACAGTGAATGTTGTAATTCAGGTTTAAAATCATTATTTTGTTAAGGTACACTCTATGGAACACATCCGAAAGGAATGTAATCATAACTCTATCTATTGACTTACTCTAATAAAAGTATGTTATAGCTAACCCCTTATTCACTGGTCAAATATTTTGAGTTCCTTTAGGAAATGACAGCTTTCTCACTTTAACCTTTGACAATAACTGTTTACAGGTTTGTATACAATTGGAATGGTAACATTACGTACTTCATATGTTACTTCACCCACTTAATAAATAACACTCAGGGTATTAACAGAATAGTATATGATTGAAAACTGACTTTTTGAAAATATCAACAGAAGGTTAACAGAATAGTGTAAGATTGAAAACTGACTTTTTGAAAATATCAACAAAAGTAGCTGAAACCAGAGAGGAAAGAAATGTCATTTATAATGGCAACAACAAAAATATATAGGCATAAAGCTAATAAGAACTGTCCTATACCACTAGGAAGGAAATTACTGAAATGCATTGAAAGGCAATATACCATAATAACAATCACTCAACATTATAACAATATCAATTAAAAGGTGAATTATCTCCCAAATAACTTATAAAATTAATTCACTTATGAGTTATTAAAACAGAAAAGCTAGAATAATTGTAAGACTGAGGCAATGGTATAGAGCAAGATAGAATAAGAATAGAAAGGAAGAGCTGCCAAGAAGCACATATATATTTTAATAATTATTATTACTTAAAAAAGGCAATTCAATCTGCACAGAAAACTGGATTGTTCAACAAATGTTACTGGGATAAATGGTTAAGGATATGGAATAAAGGTACTCTATTCTTAACCAAACCACACACCAGAATTAATGAACTGAAGTTAAGAGTGGGGAAATGAGGACAAAATTAAAAGCAAAAATAAATACAGATAAAGGGACTACTTATATTATTTTGTAGTGAATAAGGCCTTATAATACTTAACTTTGAAATTAGAAATGAGAAAGGCAAAGGCTGCTACATGAGACTACATAAAATACAGAAATTCTGTACACTCATAAAATATAATAAACATAATACAAATACAGATGACAAAATAGGAAAGTAATCTGCCACATAGGACAAAAGCTGACACTAATTTTTAAAACTCCTCTTGCAATAAACAAGAAAAAAATCAGACCAAAAGGAAAGTCAGGGAAAGGCATTGAAAGGGATTTAAAAAGGAAAAAAAGGATAGTCCAGAGTGTTGAGGAAATAAGCCCTTGTCTTGTATACTGCTGCTTGCAGTAATTTTGAAGCATCATTTTGTAATATATACATAGAAAACACATACAATCTTTACTAATTCTACTTTTGGAAATCCATTACAATGAAATTCTCAGATATGTATATAAATAAATATTTATCCATATATACTGTAAAATAAATGAATGATAAATAAACAAATAGTAGGAGTTCCCGTCGTGGCGCAGTGGTTAACGAATCTGACCAGGAACCATGAGGTTGCGGGTCTGATCCCTGCCCTTGCTCAGTGGGTTAACGATCCGGCGTTGCGGTGAGCTGTGGTGTAGGTTGCAATTGCGGCTCAGATCTTGCGTTGCTGTGGCTCTGGCGTAGGCCGGTGGCTACAGCTCCGATTCGACCCCTAGCCTGGGAACCTCCATATGCCACTGGAGCAGCCCAAGAAATGGCAAAAAGACAAAATAATAATAATAATAATAATAATAATAATAAAATAAAATAAAATAAACAAATAGTAGATAGCTTAAGTAGGCCATGGTATAATCACAAGAATTTAAAGTAAAGCAAAAGCAGATCAAATGTCTTATGTACAATAAGATCTCTTTTTTTGTAAAAAAAAAATTATATGTATACAAAATATTCTGGAAGAATACTCACTACATGTGGTCCTTAGATGGTAGGACTATATATGATTTTTAGTTTATAATTTTAATTGCATGTTGATTTTTCTATAATGAAACTGCATTACTTACATAATTTTAAAAGTTATTTTTACAGGATAAACCAGACCATATTTTTTTGGCTACGAGCCATGTTGCTTATACTCTGATATACCCTGAACTCTTATTAAATAATATCATGAGATAAAATGTTGGAAAACCTGATATTGCATTTGCTCTGAGGATGTTTTTGAGGACATTGCCTACTCCATCTCTCAATATGCCTAGAAAGCACATAAATATTTTATTTTAAAGTGCTTAAAAAAAACCCTTTGCCAACCCTTAGGAATTGGTATGTTTTGTTTCAAGGATCATGAGAATCATTTAACTGAAGGCTTACTTTATTTTTCCTTAGGCAGCCAGAATATTAAAACCAAATACTTGTTAATTGTAGTTACTAGGTAGGGCCATATGGCTTATGCCTCCGCCCATCCATCTTCACTTGGTCTTTATATTCCATTTCAGTTAATAAATTCTTTTGTTTTGCTATTTCACTGAATATCAATTTTAAAACGCCTGGAATCCTTTTGAAGCAGGTAAAAATAATTAAGTAGTATATTCCATTATTACCACATTCTAAAGTATACAACCAAATATAATCTCAATTAGAATAAATATTCTCCATATGATTTACATAGAAACACCAATTTGGGGGAAAGAAAAAGAAAATATAGCATTGTTTTGATAGGTGAACCAATAAAAACTTGAGTAATAATTGTTTTAAGACCGTAAGAAAAGCAATCTTAAAATCCCTATTAACATTAAATTGGATCATGGAAAAAGGGATATGAGTCTAAATCACTATGTACATCTCTTAGATGCTTCCCATCAAAACAGGCTTTTAGTAAATGCTTTCTTGCATAGATAGTCAGAGATAAAACTGAGTTTCATGGTTCACCTTTCATTCACTCCAAAGAAAATAGCAAAGGATCTGAACTTTCTTTTTTTGCACTTCAATTTAAGCCCGAGAAGAGGAACTTCCAGTAAGCTACTGTCCTCCCATAGAATTGATTCCTATCCCTCTCTCCACCTCTTACTTGCTCTTTTCCAAGAAAGGAAGAGTGATCTGTTTGGTGAGATGGATGACACACTGGTGTTCCTGACCACATTTCTCTATTGGATACAATCACTGTGCTTGCTCTGTTCTTTTGTCTCCATGTATAAGCTCAATGAAGTGATTTTATGGTCTGGTTTGCAAGCACTAAGCAGATTGGAGAGGCAAGACTTTACTTTTTTTTTTTTTTTTCCATTTTTTGATTACAGAGCCTGTAGTGCAGCTGATTGCATTAAGATATGCAAAGATTATTTTCATACACCAATTCTTCCTTGCAAATGTGTCCTTGGATTTTATTTCCAGGAAGAAAAATGTGCCATGTGTTTTCTTCAGTTTCACTATTAATAAAGTACATACTTTGATCCTCATTTGGCTCCTCTATGGTTGAGGTGAGAATGTGGATATAGAAATTTCGTTCCCTAAGGTTTAGTACACAGTAGTGCACTCAATAAATATCAGCTAGAACAAACAATCCAAAAATTTATGTGGAACCACAGAAGACTCAGAATTGCCAAGGCAATTCTGAGGAACAAAAACCAAGCAGGAGGCATAACTCTCCCAGACTTCAAAAAATATTACAAAGCCACAGTCAGTGTGGTACTGGTACCAAAAAAGACATACAGACCAATGGAACAGAACAAAGAACCCAGAAATAAACCCAGATACCTACAGTCAATTAATCTTTGACAAACGAGGCAAGAACGTGAGATGGGAAAAAGACAGTCTTTTCAGCAACTTTCACTGGGAAACCTGGACAGCTGCATGCAAATCAATGAAACTAGAACACACCCTCACACCATACACCAAAAGAAACTCAAAATGGCTGAAAGACTTAAATATACGACAGGACACCATAAAACTCCTGGAAGAGAACATAGGCAAAACATTCTCTGACATCAAACTTACAATTATTTTCTCAGGTCAGTCTTCCAAAGCAACAGAAATAAAAGCAAAATAAACCAATGGGACCTAATCAAACTGACAAGCTTCTGTGCAGCAAAGGAAACCCAAAAGAAAGCAAAAAGACAGCTTACAGAATGGGAGAAAAGAGTTTCAAACCATGCAGTAGACAAGGGCTTAATCTCTAAAATATACAATTTATACAACTCAACAACAAAAAAAACAATGACCCAATTGAAAAATGAGCAAAAGACCTGAATCGACATTTTTCAAAGGAAGACATACAGATGGCCAACAAGCACATGAAAAAATATTCAACATCACTGATTATTACAGAAATGCAAATCAAAACTACCACAAGATACCACTTCACACCAGTCAATGGCCATCATTAATAAGGTCACAAATAACAAATGCTGGAGGGGGTGTGGAAAAACGGGAACCCTCCTGCACTGTTGCTGGGAATGTAAGCTGGTACAGCCACTATGGAGAACAGTATGGAGGTACCTTAGAAAACTATGCATAGAACTACCATATGACCCTGCAATCCCACTCTTGGGCATATATTCGGACAAAACTTTCCTTAAAAAGGACACATGCACCCACATGTTCATTGAAGCTCTATTCACAATAGCCAAGACATGGAAATAACCCAAATGTCCATTGACAGATGACTGGATTAGGAAGATGTGGTATATATACACAATGAAATACTACTCAGCCATAAAAAAGAATGACATAATGCCATTTGCAGCGACATTGATGGAACTAGAAACTCTCATACTGAGTAAAGTAAGTCAGAAAGAGAAAGACAATAATCATATGATATCACTTATATCTGGAATCTAATGTATGGCACAAATGAACCTTTCAACAGAAAAGAAAATCATGGGCTTGGGGAATAGACTTGTGGTTGCCAAGGGGGAAGGAATGGGGTGGATTGGGAGCTTGGGGTTAATAGATGCAAACTATTGACTTTGGAATGGATTAGCAATGAGATCCTGCTGTGTAGCACTGGGAACTATGTCTGGTCACTTATGATGGAGCATGATAATAGGAGAAAATAGAATGTGTACAAGTATGTGTAACAGGGTCAATATGCTATACAGTAGAAAATAATTGTATAGGGGAGATAACAATTAAAAAAATAAGTAAAATAAAATTTAACATAAATAAATAAATAAATAAATATCAGCTCTGCTTACTTCTCTCAACCTTCCCTTTCTTCTAAGCAGGTTTCTATATTTCACATTAATTAGTTTTTCCTCTCTCCATTAGTGTATTTTAAATTACTGTGTTATATTCCATCTGTACATGATATATAGGTAAACAAATCTTTATTCCAATTTTACTTTGTTCTAGGGAAAGAAGAAAGACCTTAAGAACAGTAAGAAGATTGAAAAAATTTGGAGTTTGGGGCAAAGGCACAATAGTTACTCTCAAATATTTACAGTTTTATTCTCTGAGACTCTAGAGTGAACAACAAGGGCCAAAGAATGAAGAGTAGTGAAGGGCAGCTATGAGGAACAAATAATCAGCAGGGCTGCTTCAGATTTTAGTGGAATGTCCTTGACACTGAAGATGTCCAAGTTAAAGCTGAACAACTAGTTAGGATGTTTTAGAAAAGATTTCAGCATAGAGTAGAGAAGTAGAGATAAGGAACTATTTTCATCTATAATTCTGTGATTTTTTTTTTCTTTTTTCTTTTGTCTTTTTAGGGCTGCACCTATGGAATATGGAGGTTCCCAGGTTAGAGGTCCAGTTGGAGCTGAAGCCGCTTGTCTATGCCACAGCCACAGCTGGGCTGGATCTGAGCTCACAGCGTTGCTGGATCCTTAACCCACTGACCAAGGCCAGGGATGGAACCCATGTCCTCGTGGATGCTAGTCAGGTTTGCTAACCACTGAGCCATGATGGGAACTCCTATAATTATGTGATTTTAACAAAATTCTAATGAGTTGGGCAAGGACTGCTCTATAAACTAGAGAGTAAAAAACTATGCTGTATGTGATTTTTTTTTTTTTCTTTTTATGGCCATACCATGGCACGTGGAAGTTCCCAGGCTAGGGGTCAAATCAGAGCTGCAGCTGCCAGCCTACGCCACAGCCACAGCAATGAGAGATCTGAGCTGTGTCTGTGACCTACACCACAGCTCATGGCAATGCCAGATCCTTAACCCACTGAGTGAATCTAGGGACTAAACCCACAACCTCATGGATACTAGTTGGATTCGTTTCTGCTGCGCCACAATGGGTACTCCCTGTATATGATATTTAATAACTTTCTCATAATAATTCACAAATTACCCTTACAATTGGAAAAAAGAGGTAGTAAAAATAATAGTCAATCATGTTAATGAAAGACAACAGCTACCTGTCTGGAAAAAGACTCTGGAAATAATCGTCCGACACAATGGGCAGGGAGTGCTTGCAGGATTGTCTTTGGCAAGAGTCCGTAAGCAGGGCTCACAGAAGATGTGGTGGCAAGGGTAACACATGTAGGGGTTGAAATAAATATCCAGGCATACTGCACAGATGTAGCTTTCCTTTTCTTCTGCATATTCATTGTCATCATCTGTACTCATGTCATTATCCAAAGTCTGCAAAACATAAGCAAAAACAATTTTTTCTTAGTTCAGTATGAGACTGGTTGCCTTGAGAGCCTGACTTTATATATTTTGTTAACATCAATGAAAGTATTTATGAGAAGCAGGTAATATCTCTTTCTGTGACATAATCAAAGTGAAAGAAATGCTATCTTGCAAAGTGAGAAGAAACTAGAAATGTGTGAAAAACTCAGAAGTTTTAATTATTTTTTTTTACTATTTTTACATAATGCTAAATGATAAAATATAGTATCTAAAAACATTAAGTATACCTATATCTCTAATTAACCAACCCTAGTTAAGAAAGTGTGAGGTCCCAGGATTACAGATTCCCCATCTATCCCCCTCCCATCACAGCAAATAAGCTGACTCTTGCAAGGTTTTACAGCCTTGTATGGACATGCACTCATGAAGAGAGGTGAGGGAAAGAGGATGTCATTCTTCACTTTACACCACGCATAGGACTTTCTTATATATTTTGCACCTTTCTGGACCTCAAAGCCAAAAATAGGTCAATGCCTAAGGTATGTTAGGAAGTAGATAAGGCAACAAAACTTGTAATTCTGGGATCGGTCTTAATAGCTGGGAAATATGATGAGACTTTCCTCCATTCCCAGTGGACTACTTAAGAAAGAAGCTATTAAAAGGTACTTAGGAAGGAGGCACTTAGGTGAGCAGCACAAAGTCTGATAGCAGAATTCCTGTTACTTAACACCAAATTTTCTCATCAGTGAGGATACTGTGAGAATTAAATGAAGTAATCCTCAAACCATTTTGCATTGTGCCTGGTACATAGTAAATGATCAGTAATCATTTCCTTTTTTTTTTTTTTTTTTTTCCCATTTTTTTTAGGGCAGCACCTGTGGCATGTGGAAAGTTCCCATGTTGGAGGTTGGATCAGAGCTACAGCTGCCAGCCTACACCAGAGCCATGGCCATGCCAGAGCTGAGCTGCATCTGTGACCTACACCAGAGGTCACAGCAACACGAGATCCTTAACCCACTAAGCGAGTCCAGGGATGGAACCTGCATCCTCATGAATACTAGTCGAGTTTGTTTCCGCTGAGCCACAACAGAAGCTACATAATCAGTAAATATTAACCAGAGCCATCCTTCCCTGTTTTCTTCTTCACAGTCCCTAAGTTTTGGCTAGAGCTTTGGAAAACTTCCTCAAACCAGGCCTGACCTCAGTCCACTGAGGCATGATGGGAGTATACATGGTATAGACGCTTTTCTCACTTTGGTAGTTGTGAAAAATCAAGAACAGTGATTAATATTTGGTGGCCTTGGGTTTAAGAAATATTTTTACGTTACATGAAGGGTAAAAGTTATGTAAATGAGGCAAACAGAGCCTTGAGAATACAGAAAAACCTTCCTATTGTTTAAACTATTATCTGATTTATCTAGATGGCTTTGCTTCCCCTCTGCCAGACTTCTTCTGTCACTTTCTGTTAATGTTTATTTTTATGAAGGACGTATTTGAGTCTTTATCCTATTTTTTATTGTGTTATCTGATTTTTCTTATAAACTTGTAAGCATTTTTACTTAACCTGGTTATCTGTTGTTATTGGTTAGATGTGCTGCAAATATTTTTTTCCTTCTCTCTGGTTTGTCTTTTCACTCTTTTCATCAAGTCTTTTGATGAAATGAAGTTCTTAATTTTAAAGAAAATTTTCCTTTATGGTTAACACTTTTTGCATCTTATTTAAGAATTCTTACCCTTTCCCAAGGTGCATTTAATGTTTCATCATTCTATAACCTACCTGAAATTGAGTTTTCACGTACGGTGCACATTAGGTATAATCTTCATTTTAATTTGAAGTAGTTATTAATTGGTATAGCCCAGTTATTGCAAAGACCCTGTTTTCTTCCACTGTTCTAAAATGCCATGTTGTTATTAAGAGGCCAGATATGCATGGGTTGGCTTCTATTTTATTCCATTACTTTCCTGTCTATTCTAATGCGATAATCACAATCTCTTACTATAGCCTTATAATAAAGGAAGTCCTTTCATCTTAATGTCCTTTCAGCAAAACAAAAATACTTTCCCGACTTACCTTCATCAATCTTTCAGCAGTATTTCCTAAGGAGACTAAGATCTTTTAGTAGACTAAAGAGACTAAGATCTCTTTCTTTCTTGTCACTTACTTAATGTTGCCTTCTTACATTTGGAATAAGATCAGACTCCTTACAATGGTCTATAGGACTCTGCATGATCCAGTTCGAGTTCATTATTATCCTTTATCTTGAGCTACTTTCCAATTCGCTGGTCTTCTAGCTCAACAAACACATCAAACACTTTCTTGTCTTAAGGCCTTATACAAAATGCTTTCCTCCTCCTAAAAAGACCTTACTTTATGTGGTTGATTACAAAATAGACAAAATTCTTCCTACAACTGTATGTGCACTCATACCCACTTCATCAGGATGAAGAGATTATATTTCCATTCTATGTATTTAGACTCTGCCATGTGACTTTCTTTGGCTAACAGATCATTAGCGAACATGATGCAAAAGGAGGCTTTAAAAAAGCTTATGCATTGAAATCCTCTCTTGCTGATCTTGGAAACTCTGAGTCTACTACCATGTGAAAAAACCTTGGCTGGCCTGCTGAAGAGTATGTGACATATGGTCCAGTTGCTCTGTTGTGACTTCTGACAAAAAGCCAACCACGAGACATATGTGGGTAGAGTCAATGACTATCACCTAACTTGCAATTGTACAAGGGAACCCAGATCACACCATGTGGACCAGAGATAACCATCACAACTGAGAGCAGCCCCAGCTACCAAAATTGTAAAAACCACAGAAAATTGTGTGTTGTTATTTTAAACAATTAAATTTTATTGCAATTTGTTCATAACAAAATTAGTTGATAAATCCTTGGCTACACATGAATAACTTTACCTAATTTTAAAAATCTGAGTTTAGGGAGTTCCCATTGTGGTGCAGCAGAAACAAATCCAACTAGGAACCATGAGGTTGCAGGTTTGATCACTGGCCTTGCTCAGTGGGTTAAGGATCCGGCGTTGCTGTGACCTGTGGTATAGGTTGCAGACGTGGCTCAGATCCCACGTTGCTGTGGCTGTGGTTGTGGTTGGCAGCTACAGCTCCGATTAGACCCTAGCCTGGAAACCTCCATATGCCACAGGTGCAGCCCTAAAAAAACCAAAGAAAAAAAAATAACAACTTCCACAAAAGATTTCACTGCTGTTCTATCTGAAGTTGTTCTCTGTCACAGCTACTTGTTTCCTCATAAGTTTTATTTGCTTATTTTTTATTTATCTGAATAGAATCTAAGATTAATAAAGGAGAATGAAAAAATATATATACACACTTCCCCCACCCCACCCCCAAAGAATTAATAGTAGGGCCTGCTTTTGGGAGCTCACATTCTCAAAATGCTCATAGGTTCAAATTGTTAAATATTGTACTTATTTGTATCTTTCAGTGGCTATCTCTGATGTGTTCTTAGATATTCTTGTAGGCTTTTTGGATATTTCTAGCTAGATTTAACAAGCATTGTGTGAAACATCATATAACAAACACAATGTTTAACACAGATAGGAAATAACATAACTTTCCCTTATCAACAGAAAGTTTGCAGCTATAATTTAAACAATAAGAAAGAAAAATCTGCTGAAAAAGCAACAGTATACACAAGTTTGCTCATTATTGATATATTTCTGTTCTCTCCTGAACTTTAAAGAAACATGAAAAAGTGCATAGTTAGTACTGATTTGGGCACTCCAGATAATAAAAACATCTTTGGACCTAGATGCTTGCTTATTTAATTTCATTTCATAGTGACAGCTTATTCTGTTTGTTATTACACTCTCAGTACTGTGCCTTCAGATTTGAACTAATTAACCTCAAAGAAATCCATGGTATAAAAATCATAATTTGAAGAACCTCTTAGATCAATCAAATTGTGAATCAAATATTTGTGTGGAATTTTATTTCTACAAAGTAGTTTATCCATACATGTATACCAAAAGTGATTAGACTTCATTAAAATACACATCAAATAAACTTCTTGCTATTTAAAAATATAACATTCTAGAAATAAACTTGAAAGTGGAAATTTGAAAAACAGAAAATGAGGTTAGAACTATTCATCAATTATTTGAGCTACATGACTCAATCCACAAAATAGATATAACACATCCAAAGACCTCTAGAATCACTGTGTTTTAAGAGCCTAAAAGGGTTAAGAGGTTCCAACATGCAGATAACTGCATGCATCTAGTAGTTAAAAACTTTTCTGCAAGAAGACAAAAAGCTACCTCAAGGACAGAATTTCACTGGGCTTTTCTCCAAAGTGGAGAGATATATGGTTGTATAATAATAAGCTTACTGTTGGAAAGATGGTTATATTAAAAAATAATTACTTACTATATTAAAAAATACTTACTAATAGATCAATTTCAACCTGGAAGGAAGTTTTTAATAGGTATGCCTATGAACTCATCTCTATTTCCTCAGTTATTATTTCAATTATCATAGATGGAGACCCCAAAATACTTATCAAAAAATGGGTGGGGACAGGAACAATGACTGGCCAACTAAGAATACGCAAAATCCTTTCTCGAGCAAGATATGCAACTGACAAATAATATAAAAACATAAGCTAGGTTAAACCTGGATAGCAGAGTAAAGATTAAAAAAAAAACATAGTAAATTTCTGACTGAAATCGAGATTAAATTTAACAGGGATAAATATAAACCAGATTGCACACACAGAAGATGAATGAAACTTTGAAAGCAACTCACATAAAGAAGAGATAGAGATCTTAACTGACTAGAAGCTCAACATATGATGTGGTTACTTAAAAGGCAAACAGAACTTGAACTGCAGTGTAGTGTGGGTTTATATGCCTACCTTTGTATATGATGACACCATATTTGTAGCTACTTTGAGGGACAGAGATAAACTAGAGTTATGCACAGAAACACACTGAAGGTCAGGGTGGCATGAGTTCTGAAACTACTTCATATTAAGTACTGTTACTGAGGGCATGAGTTCTGAAACTACTTCATATTAAGTACTGTTACTGAAGGTATTCACTCAGAAAAATACTAAGAGAAGATAATATATTCAAGTATTTGTGTGAAAGAGGTCATAATTTTCCTCTGTATAGTTCTTATGGTTATATCTAAAAATGAATGAATGTTATGACAAGATAGACTAAAATGGATTATAAAAGAAATACCTATTCATCAACCAAAAGTGATAGGAACACAAGCATGTTCATGTTCACTCTTAAGTAGAACATTTGCTAGAGAGCTAATCTCTAGGTCCATCCATGCTGCTGTAAATGTCACTATTTTGTTCTTTTTTATGGCTGAGTAATATTCCATTGTGTACATACACCACATCTTCTTTATCCATTCCTGTCAATGGACATTTAGGTTGCTTAATGTCTTGGCTATTGAATGTTTGGTTCTGGGTTTTTTTTCTGCCCATCCATGTGGCATGCAGAAGTTTCTAGGCCAGTGAGTGAACCTGTGCCACAGTGACAACACCAGATCCTTAACCCACTGAGCTACCAGGGAACTTCTTGGCTATTGTAAATAGTGCTGCTATGACACTGAGGTACATGCATCTTTTCACATTATGGTTTTCTCTGGATATATGCTCAGGAGTGGGACTGCTGGAATATATGGTATTTACATTTTTAATTTTTTGAGGAGCCACCATATTGTTCTTCACAGTAGTTGTACCAATTTACATTCCTACCAACAGTGTAGGAGGGTTCCATTTTCTCCACACCCACCAAAATTTATTATTTTTAGATTTTTTGATGATGGCCATTCCGACTGGTGTGAGGTGATAACACCATTTTAGTTTCAATCTACATTTCTGTAATAACTAGCAATGTTGAGCATCATTTCATGTGCCTATTGGCCACCTGCATGTCTTCTTTGGATAAATGTCTATTTAGGTCTTCTGGTCATTTTTTGGTTTGGGTTTTTTTTTTGTTATTGAGTTGTATGAAATGTTTGTATATTTTGGAAATTAAGTTCTTGCTGGTAGCAACATTTCACATATCTTCTCACAGTGTGTAGGCTACTTTCTACCTATCTGGCCTGATTTTCTTCATATTCTTCAACCAAAACAATAGATGGCAACAGTTTGCATGGAGAAGCAGATACAAGAATACAACTGTCTTCTACTAAGCCAAATGTTAAAGATTTGCAAAAATAAAAATGTAAAACCATTTTTCTCAAAATTTTTGTTTTATAATAATTTTTCATAAAGTATATTTTATCATGTAATGGTTTATGTTTACATGAATTAAACAAATATTTTAATTTTTTTCTGTTTTAATTTCTATTATAGAAAATATTTATAATACATTTAAAAAAAGATTTAGATGTTGGGACCAAGAGAGAATTGGAAAAAAAGTAAAACTCAATATAATCCACTAAATCCCACCTTTAATGTCTTTATGCAACCATCAGAGCAAAAAGAAAACCTAATAACAGATACAAGTAAACTCCAGAATCACAGAAATACCTCCTTCTAAAATAAGTCATGCTAATGCTGAAATGCTTTCTAACTGTAAAATTATTTACCTCATACAGCTGCCATTGTTCAATACGATAATTTTATACTTTGAGTTTCCTGGAAAAGTTACATGTAAATAAATAAAGCATTATTACCATAAAAAATTTTTACTGAAATATAGTTGATTTATGATGTTGTATAGTAAAGTGATTCAGTTATACATATAGTATAGTATAGTGTACAGTAAAGTGTAAAGTGATTCAGTTATACATATAAATATGTATATATACATATATTTTCTACATTCTTTTCCATTATAGGCTATTACAAGATATTGAGTATAGATCCCTGTGCTATACAGTAGGTCCTTGTTGGTTATCTATTTTATATATAGTAGTATGTATATATAAATCCCAAACTCCTAATTTATTCCTCTCCTTCATTCCCTTTGGTAGTCATAAATTTGTTTTCTATGTTTGTGAATCTATTTGTTTTGTATATAAATTCATATGCACCTGTTATTTAGATTCTACATATAAGCAATATCACATGATTTTGTTTAATTTACTTCACATAGTATGATAATCTCTAGGTCCATACATGCTGCTGCAAATGTCACTATTTAATTCTTTTTTATGGCTGAGTAATATTCAATTGTGTATATATACCACAACATCTTTATTCATTCATCTGTCAATGGACAATTAGGTTGCTTCCGTGTCTACACTATTGTAAACAGGGTTGCTATCAACATTGGGGTGCATGTATCTTTTCAAATTATGGTTTTCTCTGGATATATGCCTAGAAACAGAATTGCTGGATCATATGGTAACTCTAGTTCAGTTTTGTAAGGAACCTCCATCAGAAGTTTTGATTTGCATTTCTCCAATAATTCTCACTATTGAGCATCTTTTCAAGTGCTTACTGGCCATCTGGATGCCTTCTTTGGAGAAGTGTCTATTTATGATTGGGATGTTTGCTTTTTTGACATTTAATAGTGAGCTGTTTGTATATTTTGGAGATTAATCAATTTGCATTAGCATTGTTTACAAAAAATTTCTCCTCTTCTGTAGGTTTTTGTGTTTTGTTTATGCAATTTATTTCAAAGAGTGTTCTGTGCATGTTTTCCTGAGTTTACTAATATCTGATCTTCTTAATCCAGTCATCTATCAATGGACATTTGGGTTGTGTCCATACCTTGGCTATTGTGACTAGAACTAGAGATCCTCATACTGTGTGAAGTAAGGCAGAAAGAGAAAGACAAATACCATAAGATATCATTATATCTGGAATCTAATATATGGCACAAATGAACCTTTCCACAGAATAGAAAATCATGGACTTGGAGAACAGACTTGTGGTTGCCTACGCAGAGGGGGAGGCAGTGGGACAGATTGGGAGCTTGGGGTTAATAGATGCAAACTATTGCTTTTGGAATGGATTAGCAATGAGATCCTGCTGTGTAGCACTGAGAACTATGTCTAGTCACTTATGATGGAGCATGATAATGGGAGAAAAAAGAATGTATACATGTATGCGTAGCTGGGTTACCATGTTGTACAGTAGAAAAAAAACTGTATTGGGGAAATAATAAGAAGAAATAATAATATCTGGTCCTACATTTAGGCCTTTAATCCATTTTGAGTTTATTTTTGTGTATAGTGTTAGAAAACGTTTTTCTTTCATTCTTTTTCATGTAGTGGTCCAGTTTTCCCAGAACCACTTGCTGGAGAGATGCTTTCCTCTACCATATATTCTTACCTCCTTTGTCATAGATTAGTTGACCATAGGTGCATGGGTTTATTTTGGGGCTTTGTATCCTGTTCTATTGATCTGTATTTCTGTTTTTGATTACTATAGCTTTGCAGTATAGGATGAAGTAAGGGAGCCTGATTTTTCCACCTCTGTTTTACTTTCTCAAGATTACTTTGGCTATCTAGGGTCTTTTGTGTTTCCATACAAATTAAAACTTTTTTTTTGTTACAGCTCTGTGAAGAATGCCATTGGTAATTTGATATGGATTGCAATGAATCTGTAAATTGCCTTGGGTAGTATATAGTGATTTTGAGAATATTGGGTTTTTTTTTTCTAATCTAAGAATACGGTATATCCTTCCATATGTGTCATCTTTGATTTCTTTCAAAAGCCTCTTATAGTTTTCAGAGCACAGGTCTTTTGCTTCCTTAGGTAGGTTTATTCCTAAGCTTTTTATTTGTGTTGTGCTGATAAATGGGATTGTTTCTTTAATTTCTCTCTCTGATCTTTCATTGTTACTTTATAGAAATCCAAGAGATTTCTGTGTATTAATTTTGTACCCTGCAGCTTTACTGAATTTATTGAGGAGCTCTACTAGTTTTATGTAGCATCTTTAGGATTTTCTATGTATAGTATCATGTCATCTTCAAACAGGGAAAGTTTTACTATTTTTCCAATTCAGATTCTTTTTATTTCTTCTTTGCCATGGCTAGGATTTCCAAAACTTACTGAATAAAAGTGGCAACAGTGGACATCCTTGTCTTGTTCTTGATCTTAGAGGAAATGCTTTGAGTTTTTCACCATTGAGAAAGACATTAGCTGTGCGTTTGTCATATACAGCCTTTATTATGATGAGTTAGGTTCCATCTATGCCCAGTTTTTGAAGAGTTTTTAATCATAAATGGATGTTGAATTTATTGAAAGCTTTTTCTGTATCTACTTAGATGAATGCAGTGTATCACAGTAATTGTTTTGTGAATATTGAAAAATCCTTGGATCTCTGGGATAAACTCCACCTGATCTTGGTATACGATCCTTTTAATGCATTGTTGGATTCAGTTTGTTAGTATTTTTTTTTGAGGATTTTTGTGTCTATGCTCATTAGTAATATTTCCCTTTAATTTTCTTCTTTTGTGATGTCTTTTTTTGGTTTTGGAATCAGGGATAGGATGGCCTCACAGAATGAGTTTTGCAGTGTTCCTTTGCAAATTTTTGGAATAGTTTCAGAAGGATGGATGTTAACTCCTCTCTAAATGATTGAATTTCACCTGTGAAGCCATCTGGTCCTGGACCTTTTCTGTTGGGAGTTTTTTAATCACTAACCAATATCAGTACTTGAAATTGGTCTTTTTACAGCTTTTCTTTCATCCTGGTTCATCTGGAAGATTGAAACTTTCTAGAATGTGTCCATTTTTTTCTGGACTGTCCATTTCACTGTCATATAGCTGCTTGTAGTAGTCTCTTCTGATCCTTGCTATTTCTTGGTGTCAGTTGTAACTTCTTTTTCATTTCTGAATTTATTGGGCACTCTTCCTTTTTTTTCCTGATGAGTCTGGTTAAAGATTTATCAAATTTGTTTATCTCTTCAAAGAACCAGCTTTTAGTTTTGTTGATCTTTTCTACTTTTATTTGGTCTCTATTTCATTGATTTCTTTTCTAATCTTTATGACTTCTTTCCATCTAATAACTTTAGGTTTTGTTTGTTCTTTCTTCAGTTGCTTTAGGTGTATCATTAGCTTATTTGAGGTTTTCCTTGTTTCCTGAAGTAAGCTTGTATTGCTATAAACTTCCCTCATTGAAGTGCTTTTGCTGCATCCCATAGGTTTTGGGTCATTGTATTTTTATTTTCACTTAAATCCAGGTATTTTTTTAATTTCCTCTTTGACTTCTTTAGTGATCCATAGGTTGATTACTAGCACACTGTTTAGCCTACCATGTCTGTTTTTCTAGTTTATTTTCTTATAGTTTTTTTTCCTAGTCTTAAAGTACTACAGTTGTAAATGTTGCTTGATACATTTCAATTTTCTTAAATTTACTGAGGCCTACACTGTGGCCCAGTAGGTGATCTATCCTGGAGAATGTCCCATGTGAATTTGAAAAGAATGTGTTTCTGGTACTTTTGGATGGAATGCTAAGTCTACTGGGTATCATGTATTATTTAGGACCTGTATTTTCCTTATCAGTTTTCTGTCAGGATGATCTATTCATGTAAATGGGGTGTTAAAGTCCCCCATTATTGTGTTATTGTCAGTTTTCCCTTTTCTATTTGTTAACATTTGCATTTTCTATTGAGGTACTGCCTATGTTGGGGGCATATTCATTTTCAATTGTTATATATTCTTGGATTGATTCCTTGATCATTACGTAGTGTCCTGCTTTGTCTCTTTTAACAGTCTTTACTTTGAAATCTATTTTGTCTGATTTTAGTATTCCTACTCCAACTTTCTTTTGATTTCCTTATGCATGGAATACCTTTTTCCACCCCCATTATCTTCAGTCTCTATGTGTCTCTAGATCTGAAGTGATTTTCTTGTAGACAGCAAACATATAGGTCTTGCTTTTGTATCAGTTCAGCCAGTCTATGTGTTTTGGTTGGAGCATTTAGTCCATTTACCATTTAAGGTAGTTAGTGATATATGTTCTTATTGCCCTTTTGTTAATTGTTATGGATTTGTTTTAAAGGTCTTTTTCTTCACTTTCTCTTTTGTTTCCTTGTGATTTGGTGACAATCTTTAGTGTTGTGTTTGGATTCCGTTTTCTTATATGTGCAATACATATATTGTAGATTTTTGGCTTGTAGTTACCATGATGTTTTAATATAGCAGTCTCTCTCTCTATATATATATATACATGTATGCATATGTATATATACGTATATATACATGTATGTGTATATATATATATACATATATATATATATATATATATGAAAAGGCATACATTTTCCCATAGAAAGCAGTACATTTTAAAGTCACGAATATACTCAAAAGAGAGCCAAAATAGCACAAATATATTCTTTCAAATTTGTAGGGGAAAAATAAGAATTTTCATTCTAATTAATTGGTTTTAGTCTCTAAGCAAGACAATTTGCAGGAATTTGTAAAACTTGGCCTGAGGCTTTTCAGTCATTTATTTTAATGTAGATCATTTTTAGCTCTTTCAAGGTGAAAAGTATTCCTTAATTTTTCTCTTTATATAGCTTGTTTAACTATTTAATAAATAAAAGGATTATTATTTTAGTTTAATATTTACATTTATTAGGAGAGCAGATAATCTGTGTAGAGTTGCATTCTCCAGAGCTTTACTTGGGGGGGATGGTGTCTCTTTTTTTTGGTCTTTTTTTAGGCCCACAGCCACAGCATATAGAAGTTCCCAGGCTAGGGGTCGAATTGTAGCCACAATTGCCAGCCTACACCACAGCCATATCAACATGGGATCCAAGCCACGTCTATGACCTACGCCACAGCTCATGGAAACACCAGATCCTTAACCCACTGAGCAAGGCTAGGGATTGAACCTGTGTCTTCATGTATACTAGTCAGGTTTGCTACTGCTGAGCCCAGAGCTTTTAATGGGCATTTAATTCTAAATGTAATACTGTGTATCTACTAACCCCAAATTCCAAGTCCCTCCCACTCCCCTCCCCCCGAATGGCAACCACAAGTCTACTACCCATGTCCATGACTCTGTTTTTGTATATAGATATATTTAAGTGATATCATATGATATTTGTATTTCTCTTTTGGACTTATTTTACTTTGTATGAGACTCTCTAGTTGCATCCATGTTGTGGCAAATGATATTATTTCATTCATTTGTATGGCCGAGTAGTATTCTGCTGTATACATGTAACACACCTTCTTAATCCACTCATCTATAGATGGACATTTAGGTTGTTTCCGTGACTTGGCTATTGTGAACAGTGCTATGAACATAGAGTTGCATGTATCTTTCCGAATTATAGTTTTGTCTGGTGATTTTCCCAGGAGTGGAATTGCTGGATCATATGGTAGTTCTATATTTCATTTTCTGAAGAACCTCCATATTGTTTTCCACTTATCTTTTCCCCATTTTATATCCTTGCCTTCTTTTTGAGGACTAATTAACTGTAGGTATCTGGGTGTATTTCTGGCCTGCCTATTCTATAAAGCCATCATCACCCTAACAGAAATCAGAAAGAGATATCACCAAAAAAGAAAACTGTAGGCCAATATCTTTGATAATTTTAGATGCAAAAATTTTCAACAACATTTTAGCAAACCGAATCCAACAAAACATAAAAAAGATCATACACCATGACCAAGTAGGCTTCATCCAAAGTTTACAGAGAGGGTTCAACATACAAACATTAATCAATGTAGTACACCACATTAACAAAAGAAGAGTCTAAAAGTACATGATCATCTTAATAGATGCAGAAAATGCATTCAACAAAATTCAACATCCATTCATGAAAAAAACTCTTACTATAGTGAGTATAGAGGGAACTAATTTCAACAAAATAAAAAAGCCATTATGACAAACCTAGAGCCAATAAAGTACTCAATGGAGATAAGCTGAAAGCCTCCCTGCTAAAATCTGGAACAAAATAAGGATGCTTAATCAGGCAAAAAATAATTAATTAATTAATTAATAAGAGGTATCCAAACTGGAAGGAAAGAAATAAAACTGTCACTATATGCAGATAACATGATAGTATAAACAGAAAACCCTAGGTATTCCACATGAAAACTACTCAAACTGATCAATGAGTTCTGCAAAGTAGCAGAATACAATATTAACATTCAGAAATTGGTTGCATTTCTGTATAGTAACAATTAAATATTTGAAAAGGAATTTAAAAACCATAAAGCAATATAACCTCCCCAAAATACCTAGGAATAAACCTGACCAAGGAGGTGAAAGATTTATAAACTGAGAGCTATAAAACATTACTCAATGAAATTAAAGCAGATTCAAATAAATGGAAAGATATCACATGCTCTTGGATTAGAAAGATTAATATTGTTAAATGGCCATACTACCCAAAGAAATTTACAGATTTAATTTGATCCTTATCAAAGTACCCATGACATTTTTCATAGAACTGAAACAAATAATCAAAAATTTTATATGGAACTGTAAAAGGCCCAGAATTGCAAGCAACCCTAGGGCAGGGGGCGGGGCGGCGGTGGAAGCAAGATGCATAACTCTCCCAGACTTCAGACAATATTACAAAGCCACAGCAATCAAGACAGTATGATACTGGTATAAAAGCAGATCAATGGAACAGAATAGAGAACCCAGAAATAAACCCAGACACCTACAGTCATTTAATCTTGAACAGCTGAGTTCATTTTTATAAAAGATGTAAATCTGTGTCTACATTTTTTTGGCTATCCAGTTGTTTTGGCACCATTTGTTGAAAGAGCTGTCTCTGATCCACTGTACTGCTTTTGCTCCTTTGTCAAAGATCAGTTGACTACATTTATGTGGCTCCATTTCTGGGATCTCTGTTGTGTTCCACTGATCTATTTATCTATTCTTTCACCACTAGAATGTCTTGATTACTAAAGTTATATAGTTGTACAATAAGTCTTGAAGGCATGTAGTATCAGTCTCCAACTTTGTTTTCCTCCAATACTGAGCTGGCTACTCTGTGTCTTTTGCCTTTCCACATAAAAGTTAGAACCAGTTATCAACACCTACAAATAATTTGCTTGGATTTTCGTCAGAATTTCATTGAATCTGTACATCAATCTGGGAAGAAGTGACATCTTGAAAATATTGAAGATTTTGAAAAATTGAAAACATTCCTACCATGACAATGGAATATCTCTCCATTTATTTGGTTTTTTTTTTCAAGTTAACTGTGTGAACTTTTATGTATTTTATGATTTTATTTTTCGTTTATCATTTATTTAGAGCATTTTGTCAATTTCTACTGTACAGCAAAGTGACCCAGTCATATATAGATATATACTTTTTCTCACATTAGCCTCCATCATGTTCCGTACAAGTGGTCAGATATGTTCCCTGTGGTATAGAGCAGGATCTCATTGCTTATCCACTCCAAATGCCACAGTTTGCATCTATTAACCCCCATATCACAGTCTATCTCACTCCCTCCCTCTTCCCCTTGGCAACCACAAGTCTGTTCTCCAAGTCCATGAGTTTCTTTCCTGTGGAAAGGTTCATTTGTGCCACATATTAGATTCCAGATATAAGTGATACCATATGGCATTTATCGTTCTCTTTCTGATTTCACTTAGTATGAGTCTCTAGTTCCATCCCTGTTGCTGCAAATGGCATTATTTTGTTCTTTTTTATGGCTGAGTAGATTTCCACTGTGTATATACACCACATCTTCTTAATCCATTCATCTGTTGATAGACATTTAGGTTGTTTCCATGTCTTGGCTATTGTGAATAGTGCTGCATATTTATTTAGTTTTTTGATTTCATAATCGAGTCACTGTTTTCTTCACATAGATCTTATACACATTTAATTAGATTTCTACCTATTTCATTTTCAGGGATGCAAATGTAAACAGTAATGCATTTTTAATTACAAAATCCTTTTGTTCACTCCTGCAGGAAGCAAATGAACCTTGTACATTAATAATGTATTCTGGGAGTTCCCGTCGTGGCGCAGTGGTTAACGAATCCGACTAGGAACCATGAGGTTGTGGGTTCGGTCCCTGCCCTTGCTCAGTGGGTTAACGATCCGGCGTTGCCGTGAGCTGTGGTGTAGGTTGCAGACGCGGCTCGGATCCCGCGTTGCTGTGGCTCTGGCGTAGGCCGGTGGCTACAGCTCCGATTCGACCCCTAGCCTGGGAACCTCCATATGCCGTGGGAGCGGCCCAAGAAATAGCAACAACAACAACAACAGCAACAACAACAACAACAACAAAAAAAAATAATGTATTCTGAAACCTTGCTATATCACTTATTAGTTCCAGGAGTTTTTCAGTTGATGCTTTTAGATTTTCTCCACATAGGATCACGTCATTATGAACATAAAGTTTTGCTTCTTCCTTATCAACTGGTGTACATCCTTCATGTTCTTAATGCATTAGCTTTGACTTCCAGTATGATGTTGAAAAATAGTGGTGAGAGGACATATCCTTCCCTTGTTTGTGATCTTAGCAGAAAAGATTAATTTCTCACCATTAATTACGATGTTACCTGTAGAGTTTTTTTTAGATATTCTTTATCAAGTAGAGGGAATTTGCTGAGATGTTTTTTTCAATGAATGAGTTAAGAAATATTTCCTCTACTTCTATCTTCTAGAAGGGATTATGTAGAATTGTTATAATTTCTTCCTTAAATGTGTGGTAAAATTCACCAGTGACTCCACATGGATCTTGTGGTTTCTGTTTCAGAACATAACTGAGTAATTTTTTATTCAATTTTTCAAATAAGTGTATTTCTATTCAGACTATTTCTTCTGATGTGAGTTTTAGCAGATTGTGACTTTCAAAGGGTCAGTCCTTTTCATCCAAATTTTCTTACTTGTTGGCATAGAGTTGTTCATAGTATTCCTTTATTATCCTCTTAAAGTCCACAAGATCTGTACTGATGTCCCCTCTTTTCTTTTTTTTTTTATAGTTGATTTACAATTTTTCTTCAATTTCTGTTGTACAGAAAAGTGACTCAGTCATACACAGTTCCCTGTATTCCAAAACATTTCTGACATTACTAATGTGTTGTTCTCTCTCTTTTTTTTTTAGCCTGGCTAGAGGCTTATCAATTTAATTGATATTTTCAAAGAACCAGGTATTTGTCTTGTTTGTTTTCTCTATTGATTTCCTTTTTTCAATTTTACTGATTTCTGTTCTAATTTTTATTTCTTTTCTTTTCTAAGTTTTTATTTAATTTGCTCTTGTTTTCTAATTTTAAAGTGGAAGCCTATATGACTGATTTTTGAGATTTTCTTCTTTCTTTATATGTGCATTTAATATTATAAATGTCCCTGTAAGCATTCTTTGGCTACGTTCAACAAATTTTAAGTTGTATTTTCACTTTCATCTAATTTAAATATTTTAAAATTTCTCTTGAGATTTCTTTTTTCATGTATATGTTATTTGAAGTATGTTGTTTAATCTCCAAGTATTTTTGGATTTTCCAGCTATCTTTCTGTTACTGATATCTATTTTAATTCAGCTATGGTCTAAGGGAAGTCACTGTATGATTCTCCTTGTAGTTCTACTGGTTTTTGCTGCATGAGTTTTGCTGCTCTGTTGTTAGGCACATACAATTAAGGATCATTTTGTCCTTCTGAAGGACTGACTTCTTTATGATTATGCATGCTCCTTTTTATCTCTGATAACTTTTATTTTCTCCAAAGACGACAAGTATGGTGCCCATGTTTTTGATCAGTGTTAGCACAGTTTATCTTTCTCCACCTGTTTACTTTTTTTTAATTTAATTTTTTAAAATTTATTTATTTTTCCACTATACACATAGGGGCCAAGTTACACATACATGTATACATTTTTTTGCACCCTTTGTTTTGTTGCAATATAAGTATCTAGACATAGTTCTCAATGCTATTCAGCAGGATCTCCTTGTAAATCTATTCTAAATTGTGTCTGATAAGCCCAAGCTCCCGATCCCTCCCACTCCCTCCCATCAGGCAGCCACAAGTCTCTTCTCCAAGTCCATGATTTTCTTTTCTGTGGAAATGTTCATTTGTGCCTTATATTGGATTCTATATATAAGTGATATCATATGGTATTTGTCTTTGTCTTTCTGACTCATTTCACTCAGTATGAGAGTCTCTAGTTCCATCCATGTTGCTGCAAATGGCATTATGTCATTCGTTTTTATGTCTGAGTAGTAGTCCATTGTGTATATATGCCACATTTTCCTGATCCAATCATCTGTCAATGGACATTTGGGTTGTTTCCATGTCTTGGCTATTGTGAATAGTGCTGCAGTGAACATGTGGGTGCATGTGTCTTTTTTAAGGAAACTCTTGTCCGGATATACACCCAGGAGTGGGATTGTGGGATCATATGGAAGTTCTATGTATGGATTTCTAAGGTATCTCCAAACTGTTCTCCATAGTGGCTGTACCAGTTTACATTCCCACCAGCAGTGCAGGAGGGTTCCCTTTTCTCCACACCCGCTCCAGCACTTGTTATTTGTGGACATATTAATGAGGGTCATTCTGATTGGTGTAAGGTGGTATCTTATGGTAGTTTTGATTTGCTTTTCTCTTATAATCAGTGATGCTGAGCATTTTTTCATGTGTTTGTTGCACCTGTTTACTTTTAATCATTTGTGTCTTTACATTTGAAGTGGATTTCTTGTAGACAGCATATATTTGGGTTTTATTGTTTGATCCACTCTAACAATCCCTGACTTTTACTTGGTATATTTAGATGATTTATATTTAAATTAATTCATATAATTGTATTCATATCTACCACATATATTACTGTTTTCTATTTGTTGTTCTTGTTCTTTGTTTCTATTTTTGCCACTTACACTTTTTCTTTGCCTTTTGTGGTTTTAAGTAAGCATTTTATGATTCCATTTTCTCTCCTTTCTCAGTACTCACTCATACCTTTAAAAACTTTTTAGTGCTTGCCCTACAGTTTGCAATATATAATTATGGTTAGTTCACAACCACTTTGAAATTAGACTATATAATTTCATGCATAGTGCAAGTGTAATAATAAAATATTTCTAATTCCTCCCTTCTACCCATCCTTTGTATCATTACTCTTATCATTTTACTTATATATAAGTACATATACATGTATACTTGAACAATATATTCAAATACGTATATATTTTTGATTCAAAAGTGTACATGTTTTGCTATATATATTACATTATTATTTTAAACAAACTGTTATTTGTATATAAATTAAGAATAACAAAAGTGACTTTTTATCCTTACCTTCACTTGTTCCTTTTCCAATGCTCTTCCTTTCTTTTGCAGATCTGAGTTTTTGACCTATATTATTTCCCTCTGAACTATTTATCTTAAAACTTCTAGCAAAGCAGGTGTACTGGTAACCAATTTCCTCAGGGTTTTTTTTCTGATAATATTTTATTTCTTCTTCACTTTTGAAGGATAATGTTTTTGGGGTATAGAATTCTAGGTTGGTGTTTATTTCTTGTCAACATTTTAAATGTTTCACTCCACTTTCCTCTTGCTTGCGAGTTTCTGAGGAGAAGTCAGATGTAATTTTTATCTTTTGTCCTCTAGACTTAAGATGGTTATTCCTCTGGTATCTTCCCCTATCCCAGGTGCCAAAAAAAAAAAAAAAAAGAGAGAGATTTTTCTCAGATATTCACTGTGAGAACTTGGAAGACCTCCTGGAAGTAAAATTCACAGAAGCCTGGGGATTCCTTTATTACTGGGTTCCCTGGAGTTTTTAACTCCCAGACTTTCCATATTGAACCTCCAGCAATTCATCGATCACAGTTCAGGTTTTGCTATCTCACGCTATTCCCACATAGGCTTCTGCTTGTTGGTTTCTGCTCCAGTAAGTTGTAATTCTCTGTATCTGCTTTTTTTTTTTTTTTTTTTTTTTTTTTTCCAATTTGGGGGCAGTGATTTGCTCTGTAATCTCACTTATTTGTTGACTCTGAGAAGTGCTGTTACATAGTTACATGCCATGCTGAACAGATAACATATTGGGAAGAAAATTTAGTTCAATTAAGTATCAAATAAGATTTGAATTTATTAAATACTGTCTTCCACAGTATTTAATTTGAATTTGAATTTGACACCATGAAATTATGTTCAGGCGTCCAACATGAATTGCTTTTCTGTTGGAGTTTGAAGACCAATCAGCTACAGGGCCATAAATATGGAAGATATGAGCAAGGATCCTATGAATTAATTGTAGTCTCTGTATTTACCATTGCTCATCACAGACACCCACCTAAGAAAATAAAGCTGGATTTCATTAAGTGTCAACTATAACTAAATCTCAGGTCATCAAAGGTTTCTGAATTCTATAGGCTCTTTATTTTATTTCTAATCTTTATCCCTTTAATTGTTAAGTGACATTCACATCAAAAGCTGGATAGGGAAATCAACAAAAACAATACAGAAGACATTCAGTTTGAGAACTCTAATAAAAGATTTGGTGAGGAACAAATTCAACTACTTTTTAACACAAAGGTTTGAGTGGTTGCTGGATTACTAAAATCTAGCAATGACTAATGTCTATTACTAAAATAGATGAAACTAAATTTCAATTTTGCCCATAAAAATCACACAGAGAGGTATATTGCAAATAAGTCACTGCAGTGCAAACCACTTCAATATGTCTAATAAAATATTATAACTTTCAAGATATCCTTGAGTATTAATAGTTAATAAGAACAAAAACACCAGAACCCTAGGACCTTATTTTAATCGTCATTTTATCTAGTGAACAGATACAACACGTGGTTCCTATCAAAGTATTATAAAGAAATCAAGCATTTATATTGTGAAGGAAAATATAATCTTATGAATTATTTTCCCATCTTGATAGGAATAAATGTGAAAGGAAATAATACTGTTTTGGCTCCTTTACATAGAAAAAGGTAAATCTAAATCAATTCTCAAGAGTTTATGGGATCAAAAACAATTTTCATTATGCAGTCTGCATAAGCAAGTCTTCTCCTGGATTCCAGAGATAACTTCTTGCTAATTAAATGTAAATATAGAATTATGCTAATATAGTGAATGGAAAAAACATTTTCTTATTTTGAAAGCTGTATATGCTGGTTGAGCTAGAGTCCATGACATTGATGGTACATAAGCGCTTTTTTGTTTGCAGAGGTACTTTAACAGTTCTTTTGATTATGTGGAGATAAACATCAGGATTAGGCTAGAAAGAGGATTTCAGAATGGGAGAAGATAAGAGAGTAAGAGGGCTAAACTGCTCTTCATTATAAAACAACAGAAATTTCAGAGTGGAAATGGAACTAGAGAATCTCATCCTGAGTGAAATGAGCCAGAAAGACAAAGACAAATACCATATGATATCACTTATATGTAGAATCCAATATAAGGCACAAATGAACATCTCCTCAGAAAAGAAAATCATGGACTTGGAGAAGAGACTTGTGGCTGCCTGATGGGAGGGGGAGGGAGTGGGAGGGATCGGGAGCTTGGGCTTATCAGACACAACTTAGAATAGATTTACAAGGAGATCCTGCTGAATAGCATTGAGAACTATGTCTAGATACTCATGTTGCAACAGAAGAAAGGGTGGGGGAAAAAATGTAATTGTAATGTATACATGTAAGGATAACCTGACCCCCTTGCTGTACAGTGGGAAAATAAATAAATAAATAAATAAATAAATAAAACAGAAATTTCAGAGTGGAAATCGGTCTGATTTGTCCCATGTTATATGGAAAAGGTACAATGCTTGCAAAGGGTACAGAAGAAGTGATAGGAAGCATGTAAGTATTTGCTATCCTTTGACTCACTGGTATGCTTTTTAGAAAGATTTGGGGATATTTTGGATTACTTTACCCACTTATTGGTAAACTATTTTACTACTTTTTTAGGAAAATGGGAAATACATGTTTTCTTCCTACATATAGCCCATAGGAACTTCCTGCTTTTCTTTTATCCCCATTAGTTGAAACTTTTCACAGCGTCTTTAGTACTATGCTTGCTAGAGACTCTGCATCTCTTCTTTCATTCAAAAATAAACACTTTAAATTTCTGTTGCTTTTTAAAATAACTTCAACAGTGTTTTTAATCTTATTTAAAATGAGAACTGAACTTTCCAACATTCCTGATTTTCTCTACAGAACCTGCCTTCTCACTGTGATGTTATCATAATTTTCTTTCAAATACTGTTTTTAGATTCTTGAACTGATAAACACGCTACTAGTTTATGAATAAATACAATAACCTCACAGAAAGCATGATGATTCTTATTCAGCTGGCCTCAAGAAATATATCTGAGTATTCGGCTTAGCTCTTTTCAAATCCAATATCTACATGTTACTTTATTAAAAACTATGGAAATACAGTGTGGCTACTTCTCCATATTCAATTAGATTATATTTCTGTGTATACAATTATCTACTTTCAATCCATATAAGAAGATAATATTTCTCTACCCCATCAATATCAAGCTTAGCCATATGACTCGTTTTGGCCAAAGGAATACAAATGGAAGTAATGGAAACCTTGTATAAACTGATTTTTAAAGTCACTTTATGGGTCTGCCATGGACTTTTATTTGGTCGTAATAATGTCTTAAACCAGAGAATGGCTGCCCATCATTCTAGTGCTTAGGACTACAAATCACTAAAATAAGAGCAACAGCCAACATGTAACATGGGAAGGAAATGAATCTCTGTTGCTTGTAAGCTACTGAGATTTAGGGGTAGTTTGTCATTTCACTAACCTAGTGACTAATACCAAAATTGTTATCATGAGTAGAGATTTCTATAACACAGGTGGCAGGATTTAGTGAGATAATTGTTAGGGTCTGGAAAATGGCAACTCATGTTATATAGTGGTGATACACTTGGTAAAACTGCCACATGTGATAAACTGGAAGGCATATGTTGTGCAAAACAAGGTTGGTAAAATGGTAATGCCTTGGTTGCTACTGGATGCATTTAAAATGGTATAGTAAGAAATAGATGAATTCAGAAAGAACTGATCTGGTTTCGCACATCAATGGAGCAACAAGGAGGGGGTCTAGAAATTGATATAATTGTTTCTTATACTCATCCAGTGAAAGATAAAGTTAACAAATGCTCTAAGAAACAAAGGCTGACCTGAGTCAAAACCAAACCAAGTACATAACTGTCAGGTCTCTACAGACCTGGTATGTCTCAGTACATTAAAAGTGTCACCCAATAATGCTTTCTAGATTAAATATGACCTTCATAAATCATTGCACAAAGTAGATCAAAGAAAAGAAGCTATGTGTCTTTTCCCGTGAAAATCTGCTAAGACTAAGTGGCTAGTAATTAAGTATAAAGAGAGTTGGGTATATCTTGAACATAACTCTTGGTGTGACTGTTGACGTATGTAGATAACTGAATACAATGGATAAAATGCCTGTAGACTGTGATCCTGCCAAGATTGCACCTAGCATGGACTAAGAAAGACTAGGGCTTTTTGAGACTTAAAATAATGTTTGGTTCCCAAAATTCTATGGCAATGAAGCAGGCTGACAAAGTTGTGCCAGCTCTGGAAAAAAAAAATTCTTAAACATCTTCTGAAATGGCCAAACAAGATACTGGGACAGGATGGGCCATCTAAGTGTCAGAGTCAAAAGCCATAAAAGACAATGAACTAGGGAGCTAACGCTAGAGAGCAGAATCAGAATTAAAAAAAAAAAAAATCCTACCCCAGCGTAGGAATCCTTTGTAGCACATGTCCACCATGATTTCAAAATTGCAACTGACCAGTGACTCTTCTGTACTTCTCATTTTTCCTTTTCTGAACTGGAGTTACTGTAATTTTATCCTATCTCCACTCCAGCACTGTACACTGGGTATGTATGGGGCAGATAACTTGTCACTTTAGTTTATAGCTCACTGGATCAAGAAGGGGAAGAATTTCAGATCTGATATAAAACTATCATTAAGTCTTTTATTTGAATCTGAGGTGGGACTTATGGGTATCCATTATGCAGTGGGTATTTTGCATGTGTAACAGAGGAAAACAAATATCTCTAATAAAGAAGGTCACAAATATAGTAGACTGTATTTGCGTAAGTTGTATTATTGTTCTGAACTAATATCACTCTCTGCAAAAAGAAAAAAATCATGTTTTGCTGTTCAAATAAATTCAGGGTTGGCCATCTGACATGTTTTGGCCAAGATATAAGTAGAAGTAATGTGTTCCACACCTGAGCAGAAGCTTTATGAGTCAGCCCTTGGTTTTTCCATGGTTCTTTTTTCCTCTGCCATGAAAACTGTATTTCCCAGGATAATCTGATCAAAACCAGTAAAAGGATCAAGAAAAAGATAATTTAAAATTATAATATACTTTTCTTCTAATATGTTGTACATGGTATATAGCAAATATTTGACTAGAATTTGTTTAAAAGCAAGAGCAGTTCTAATTTCCAACTGAGTTGGTTATTTTAAAAGCTATCATACCCACTGCTGAACATGAAGCTGTATGTTGGGCAGTAAACTAAAGGAATAAATAGAAAGTCCTTTAACAGGAACATTTCTTAAATGTATTTTTCAGATCTGTTTTTTCTTTAGCAAATATAGAATAAAAAATAAAATGCTAAGCAGAAACTGTCTTCAATTTCATAAAATTTAAAAATCATCACTTTAGTTTTTTGGTTAACTTCCAGAACTAAATATAAAATCATTAAGAGTAAGATAAAAGATTTAATAATCTAAACTCAAACCTGAAATTGTGATTTTTTTGCAGGTCAAGTTCATTGAGTGGGAATGGCTAGGAGAAACAGTACACTCTGGAATTATCTTGTTTTTTTTCCATTCACCACATAACCTTTACCTTCTTACAATGCACATAGAACACTGAGAGAAGGGTTATTTCATAAGAAACACATGAACAAACAGAAAGACTACCTGGAATTTACTTTTGGAACCCTCAAGATTTGGCAGTGTCTCTGAGAATGAAGCAGTAGCTCCTGGGCATCTATTAAAATTACTGGTAATCCCTGAAAACACTGAGAAATGACGTGTATGGCACATATAAGTTGGTAAATGTTATTAATTTACCATATTGTTTTTATATTTTAATTTTTTATGTGTAAAATTTACCATAAATAAGAGTAAAAATAATTTAATAGTTTTTACTATAATTGTGTTTATATTCCTTTATTCTTGAGTTCAAAGCTTTTGCTTATATATTTAAAAATGTTTTTTGGGCCACATGTATTTAATAGTGTCTTACTTTTTTATTAACCACAGCCTTTATCAAAATCATCAAAGAAAAGTCAGGTTTTATTTATTGACTCCCTATACTTGATAGATTTACTATTATAATTTAAAATTGTACTCTAATTAGTTGTTACTGCCTACAAAAGGCTGATCCTTTCTGTAACTACAGAGAAATGAAAGAATTTTTAAAAATGGTTTAAAGAATTTTAAAATATCCTGCATAAAATCTTTGACCAAAAAACAAGAGTAGTGAAAAGGAATTACAGTAGGGAAAAGAGTTAATAATGTAAAGAGAGAAACCTTGCTAGAGAATAAAGTGGCTCTTACATAGTACACCTGAAGCCTTAAAGCATCTCTTCCCTGGTATACCAGGCTGGGGAGGGTAGGAATTAATGGGATAATCCAGCATTTGTGCCACAATCACTAATAGTGAAATGCTCAAAATCTGGCCCCTAAAGGTTTAATCCACAGATATCTGAACAATGCATTTCCTTAGATCAGTGGTTCCTCAAAGATGACTGTTCATAACAATTTGCTTTGGTGCTTAAGAGAAATAATACCTAAGTTCCAAAGCAGACCTACTAAATCAAAACCTTCTGTGCAAAACTTAGAAATTTATACTTTTTTTTTTAAAAAAAGATGATACTAATATACACTTCTGTTTAAGAGTCATCAGCCTCAGAGGCAAGGTTTAGGTAGTTAAATTATTTAAAATAATAACAGAATGTCAAACAGTAAATAAGAACATTTGGAACTTTAAAATCAAAAGTTTGTTTTAAAGCATTTTTTTGCGATTAAATAATGAGTTAGAAAGACAACTAGGTGAATGCTTAATTTGTTTGTCTTTGTATGTAATAACTTTGTATGTAATAACTACTGAGATAATAGAAAAATGACAGTTTGGATAAATCATGACCCTGAGTTACCAGGAAAATTTAATGTATGCTAGTGCATATAATGGCATTACATATATTTGATTTTTGGAATGATACTCCTCAACAAAAATCTTCAGTTTAAAGGGGTGAAGCTTAGTTATGAAGATATTCTATATAATTAAAACTTTTGACATGGCTTAAATGCATATTTTATTACCATAAACTGACACATTTTTCACAGCTTTTAAATTTTCTTCTCATTTCAAGTAATCAAGTTTATAAGCTTCCTCCCAAAGACCCTTAGAAAGAATAAGAAGCTCAACTCTGAAGGCAAGTCTATTTTTCTCTGCTATGAGCCAAAACTGGATTCTTTTTTTCTTTTCCTGTGTTAATTTTTTTTACTACACTCAAATGGTTTTAAGAAACTCTCCTAAGAAATAAAAACTCCAGCCAAATTTGGAGGGATTTAGAATATTGAAAATAAAACTGAACACAGTCAAATATAAAATAGTCTACAGAGAGAACAGACTGGACACACGAACCTTGGCATTTTCTGTAATGCACTGAAACATATAAGAAGCAAAAATAACAAGGACTTTTGTGAGAAATCTATCAGAATACTTCTCCACAAATTAAAAAAAAAGCAATGGAAAAGCCAAATCATCTCAACCAATGTACAAAATAATAGAAGAATAATATATATGTGCCTGGATCATCTGATGAGAGTTAAAAGCCCAATAATTTACACATATTATTTTAAATTATTTCAGCTTGAACTATATTTCTAAATAGTTATTGACTGAAATATGCTTCTAATGTATTTCCTTTCTATACATATTACTATCTTCATAACATCTTGCTGCATTTTGCCGTTGTGTATAAAGATAGTTTATCTCTGTACAAGTTTACAGGATGTAACTGTAAGATAAAGTCACCTTTTTCCTACTGAAAAGCCAACCAGGTGGTATGTGAGAATTCCATAAATAGTAGAAAACATTTTCCCATATATAATCTAACCTCCATTTCAAGAGAAGTACATAAAATGCAACCTCTTGTGGCCATTCAGGCAGTATAGATCTCTAACTATGCATTTCCCCAAACACCTGGGACAGGAGAGCACTGGTTGAAAACACATTGAAACGTTAATATTACACATGCAGAAGTGTTTAACTTAATTAATTCTTAAACTATTTCCTTGCTTTTTTTCACCTCCTTGGATCCTTCTGAAATTTTCATGAAGGACATAGCTCTTCCCCCAGGAAAGTGACATACTTTCTATGTGTGCTATTTTGCATAAAATTTCAGAGGATTCACAGACACCTTAAAAAGCCTGAACACTGGCTGGACTAAAAAGTCTTAAACCAATAAAATTTGCAACATTCAACTACCTAAAGCTACTAATGTTAAATTAAGTATCTTTAAGAATATATCCATGGTAGCCAAACTCAACCATACCATATTTTGAACTAAGTATTTCCCCCACACCCCACTACTTTTTATTAAGGAACAAAACGTCAGGGTAAATGACATGGGATGGATATCAGGAGGCTAATCCTGATTTATCAATAGCTCTACTTGAGAAATTGTACTTTGTGTGAAATTTAAGTTCTTTCCATATCTTCTCTGTAAGATGATTACTGTCTGTTTTCAAGTGACTGCCAATGTAGTTTGATATAGCCTGTGGTCACATTAAGAAAAAAGGCCTTTGAATCTAAACATATTACAAATACACCAATTTCATGTTTCTGAAAATACTCATATTTCTGCCTTACCAGAATAAAGCAATGGAAGCAAGGTAACCAAAGTGACTAGATATGGCTAATCATAGCTCTCGCATCATTTCTACATAATTTCTTCCCACTAAGCAGGAATCACTAATACTGTGTTTAACTATTACATTCCTATTACTTAGGAGAATGGTGGTACATAGTTGAGGCTCAATAAAAATGACTAAACTTAGAGAATATTAAGATTGGTAAAGGAGAAAAAAACATGTGTCATATGGGCAGGACCCAGGGAAGCATTTTAGGATGCAGAGCCTCAGGCAAAATTTTACATGCCACTATTTTATTATGGTGCAGGGGAGAGAAAACAAGAGCCAGAGGGAAAATGGGAGAGCATATACAAGGAGATGAACTTTGAGTAGTAGGTCTTTAATTGGTATCAAGTACAGTCTTCAGAAAGGGTCTGTGAACTAGTTTGTCCCAAGTGCATGTAGTCTGTTGATGGATAAAGGGAGAATGATTTACCTGTGGTGCATATCTCTTATGGGTCCAACATTTTTCCCAGGCAGCATTAACACATCCTTACTTTCAGGTTACACTCATATGAGAACCAAGTGGGTCTCACTGCATCTCAAGATTCAGTGGCATAGCTGCTGGGCAAAACTAAAGATGGATTGTTCTATGAGGTGGTAGCTGGGCCAGAACAAGTGAGACTAAGAGGCAAGTGAGGCTAAGAGGATTTCTGGAGGCACAAATAAACATACTTTAGTATATGTATAAATGGAATATTACACAGCAATGGAAAAGCAAATTACTCATATATAGCCTTTATTATGTTAAGGTATATTCCATCTATGTCTACTTTTTTTTTTATCATGAATGGATGCTGAATTTTATCAAAAGCTTTTTCTGCATCTACTGAGATGATAATATGATTTTTATTCTTCAATTTTTTAATGTACTGTATCACACTGATTGGTTAGCAGATATTTAAAAATCTTTTCATCCCTGGGATAAATCACACTTGACCATTGCGTATGATACTTTTAATGTATTGTTGGATTCAGTTTGCTGGTATTTTGCTGAAGATTTCTGCATCTATGTTCATCAGTAATATTGACTGGTTTTGGTATTAGCATGATGGTAGCCTCACAAAATGAGTTCTAAAATGGTCCCTCCTCTGCGATTTTTTGGAATAGTTTTAAAAGGATAGATACTAATTCTTCTTCTTGTACATATGATAAAATTCACCAGTGAAGCCATCTGGTCCTGGACTTTTGTTTGTTGAAAGTTTTTAAATTACTGATTCAATTGGTCTGTTCATATTTATCACTTCTTCCTGGTTCAGTCTTCAGAGATTATACCTTTCTAAGAATTTGTCCATTTCTTCTGGGTTGTTCATTTTATTGCTGTATAGTTCCTCATAGCAGTCTCATGATTCTTTCTATTTTTGTGGTGTCAGTTGTAACATTTTCTTTTCTGAATTTTGTTGATTTGGGCCCTGCGCAACATTACTAATTATTAGATAAATGAAAATCAAAACTACAATGAACTACCACCTCATGCTAGTCAGAATGGCCATCATGATAAGGCTATAAATAATAAATACTGGACAGTGTGTGGAGAAAAGGGAACCCTCTTATATTGTTGGTGGGAATATAAATTCATATAGCCATTATGGAGAATATTACGAAGGTTCCTTTAAAAATAAAAATAGATTTACCGTATGACCCAGTAATCTCACTTCTGAGCATATATCCAGAAAAGATGAAAACTAATTTGAAAAGATCTGTGTGCCCCAGTGTTTGTAGTAGCGCTATTTACAATAGTTAAGCCATGGAAGCAATCTAAGTGTCCTTTAACAGATGAATGGATAAAAAAGATACTGTGGGTATAAATAAATAAAGAAATACAATAGAATATTATTCATCTGTAATAAAGAACAAAATAATGTCATTTGCAGCAATACAGATTGACCTACAGATTATTATCCTAAATGAAGTAAGTCAGAGAAAGACAAATACCATATGCTATCATTTATATGTGGAATCTAAAAGAAAAAAAGATACAAATGAACTTATTTATAAAACAGAAATAGACTCACAGACATAGAAAACAAATTCATGGTTACAAAGGCAGAAGGGGTGGAGAAATAAATTAAGAATTTGAGATTAACAGATACATACTACTGTATATAAGACAGATAAACAACAAGGACCCACTATATAGCACAGAGAACTATATTTAATATCTTGCAATAACTTTATGGAAAAAATCTGAAAATAATATATATAACTGAATCACCTACAATATTATAAATCAACTATAATTCAAATAAAAATTCTAAAAATAAATTAAACATCATAGATGAATCTCAAAAACATAATGCTTAATGAAAGAAGCCTTACATAAAAGAATACATAACATGTAATTCTCTTTCTGCAAAACTGTAGAAGAAGTGAGATTAAGCTATACTTAAAAACAATCAGGGGAGTTCCCACTGTGGCACAGCGGAAACAAATCCAATAAGGAACCATGAGGTTGCAGGGTCGAACCCTGGCCTCGCTCAGTGGGCTGCATTGCCGTGAGCTGTGGTGTAGGTCACAGATGCAGCTCGGATCTAATGTTTCTGTGGGTGTAGTGTAGGTGGGCAGCTGTAGCTCCGATTAGACCCCTAGCCTGCAAACATCCACATACCGCAGGTGCAGCCCTAAAAAAGCAAAAAACAACAACAACAAAAAACCAATCAGAATAGTCATTGTCTCTGGGGGAATGGGACAGAAATTGGGGCTGGGAAGGGGAATAATGAATGAACATTTAAGATTTATGCATTTCATTGTTTGTAAAAGAAAAAATATAAACAAAAATGTGGCATATTATTGTGACTGACTCTGATTCAACAGCAATGGGAGGATTTCCTTTGTGGCACAATGCGTTAAGAATCTTGCATTGTCACTGCTGTGGAATGGGTTTGATCTCTGACCCGTGAACTTCCACATGCCCTGGGCATGCCCCCCCAAAAAACAAAAAAACCAAAACCACAGGAATGGACTATAATAGCACAATTTTTACAAAAATAATATAGGTAGAACAATGCTATATATTTTCTATGGCTATATGGTTCTATGTATATATTCATACATATGGATTTATCATATATGTACATATATAATAAAACATATACAGTACATATAATACTCTTCTAATGCTGAATTTTTCTGTCGGCAGTGTAAAAAGCTCTAAAATTATTGTTTAAAATGTCTTTAGCATTTTTAAAAATTTTAAATAATGCACTAATTTTTAAGTGGAAAAAACGTACCAATGCACTATTTATATTAATCATTTAAAAACAGAAAAAAATAAAATACACACTTGCTATAGAAAATTTTAAAATTATTTTAAGGTGTACATAGACTCAAATTCAATTAATATGTTGCAGTTTGTATCCCAAACTATTATTACTTCTTTGTCTGAAACACTGAATTAAAATATGTCACTAGATAAAAACAAATCGAAAAACCCCAAAATCATTGGCATGTGTTTAGAAGAAAGGCCTGCAATCTTTGGAACTCTTTCTACTTAAAAGCTGCAGGTGATTTTGAAGTATGTAGGTGCATATAGCATGCATACATAGCAATAATATTATTTCAAAAATATATTTGTTATAAAATGAATGATTATGCAAAATAGCCAAATGTTTTTTTAAAAGGATGCATCGATTATTTTTAAGCAGCTATAGTACACTTTAACTGTCTAATATATTCTTTTTTTGTTAAATGTACACTATATTTAATTAGATTTAAGTGTTAGGGATAATGCTGCTTTTTGGCCAAAGATGTTTAAGTACTTTCTTTGAAGTGAAATTGAAAAATAAAGTACAGAAAATGTGGAAAACAATGATAAATAGATGACCAATAAATCACCTATGACCCCACTTCCCAAATCAAAACACTACTAATATTTTACCTACCTTCTTTTGTATTTTTAAAAATTTTAAATAGAAGATATCACTATACAGTAGTTAAAATTGTAATTCTACAATCTCATTTACTACAGTATATTAAGAATTTCCCCATAATAATAAATCTCAAGAATACACAATATATTTAATGGCTGTATAATCCTATAATTCTAAATTTACTATGGTTTGCTTAAATAAGCACCAATTGTTAGCTCAAGAAGTCTTCTTTTCCTTTTTTAAGTATTCCACATAACTTTGTGCTTGCTATTTTCTCTGCTTCAAATGCTCTCACTTATTGCTGTGAATGGTTGGCTCTTATCATTTAGGTCTCAGCTCAAATACTACCTCAGAGTCCTCCCCAGAACATCTTGTCTAAATGAAAGCAGCACCTTCTCATCCCTCCCCTCAACCAGAAACACACCAGATGTAACTCTTTATCACTCGGGGTTAGAAAACGAATGGGCAAATCACTTAATCTTTGTAGACTTCATTTTTTTCTGTATTTAAATAAATAATTCTTTTTTTACTAATATACTCTCCTTATAATTATGGCCTTTATAATATCACACATAATATTTGAAAATGTTTTGTAATCTAAAATTACTATATCAGTATAGGATGTTATGATATTTAATGGTAGGTGAAACACACGCGCATGCGCATGTACGCACACACAGTTTTTGTCCAGCATTGCTGAGGACAAGAACATCTCTAGCCCAAGTATGTTTTTCTTTATTTACTTTACCTACTCTGAGAAAATTCCTGCTCTAGCTATCACAAAACAGTTTGAGACCCCACCATTAAAAGGATAGTATGAGTAGAGCAAAGACGACAGACCAGAAACTTAGTAGAGGCTTTATCTTCATGGAAAGTATGTACCAACAAAAACACTTTCGTATTACAATTTAAAAAGCATATTTCATGCACCCAATAGTTTGGCTGGTAATTAGCTTTTAAGGTAAATATCATAACTCAATGTTATAATTTAAATGTAATAATATAAAATTCAATTTGCATATGATTTCTAGAAAGTACTATAAAACTATACTTCCTGATTTGCTTACTGGTAAGGTTTCACAATTGCAGTGGGTAATAAAAATGATTAACTCAAAATAATGCTCTCATGAGGAATAAGGGAAGAGCAGGATCTATGTTTTAATAAGTTGTAAAATGAATTTATGTCCTTTCTTGACATTTCAAACCCATCTGAATGTCGATAAACATTTGTAAGCATAGATAAATATAAGCATAATGCTTATTCATGAGGAAAAACAAATCCCGAGAAGTTTTAATTGGCTGTCAAAGCCTAAAATAATATCATTATACAACTATAATTTTCTATTGTCAATCTTACACTTTATTTTCTCCATCTTGTTACAGTTATTAATGTTCCATATTCAGCATTTCCCTTCATAGTGGAGAATTTGTTCTCTCTGATTACAAATTTGTTTCCCTGAGAGGAAGTGTATCCATGACAAATGTGATACTTTCACTTTTTTTTTTCAGAATAGCTGGTAACTTTTATTTTGATTCCACTGGCAACATTTCTCCATTGTTCTGGTTACTAGGATGTCAGAAAATGTTTTCCTAAATGTATACTTGCTAAATTATACTATATTATTAAATATCATATATTTGAGGCAGAATGTCATCTTAGAAATTTTTCTAGATTAGAAAATTTTCTCATAAACTTTCCACTAACAACTGTGACCCGACTGTCACCAACTGCCTTCCTTTGTGAAATGTAGAATAAGAACTAGGTAAAATTTAAGTAACATTTGAGTTCTGATAGTTTAAGATTTAATTGTCTATTAGTGTCTTTGGTTCTTATTTATAAAAATTACATTTATAAAGCCAGCTCAACATTTTAAAGAGATATGGTTATTTAAGAGCATTTTCACATATATTTAAAATTTTTCACATTTTAAAATGTGAGTGATTATTTTTTGGGCATTTCCCATCTTGCTTTCTGCTTGTGCACTTGTGATGTTTGTAATCAGACTCCTTCTTATCTTGAATTAGCAATCATTCTATTTTACGTAGATATAAAAGCATTTCTGTAATTAGTACACACAGAATGATCCACTTACAAACCCCATTATTTCCATCTCCAATTATACAAGCGAAAACAGTATCTCATTTTAGTAGAATGCAGTAGTGCAAAGATTGTATATAAATTACTGCAATGTAAAGAAAATCTTATAATTATTTTTAATCAGATGTTCTTTTGAATAAATAAGGGACACATATCTGACTTTGTGGAAACTAGATTATTATTATGCTATGGAAATTCCTATAATTTAGGATTATAATAAGTCCCTTGTATCTCAACTTTTCAAATATCTGATTTCTAAAGAAAAAAGACATTAAATAAAAGTGGCTTTATATAAATCATTATCATGATGATAATAGTGTTACTTGCAAAACACTGAACTTATTTAGAGCTCTGAATAAAAGTGGACTAGATCACTATCCACCTGTTTCATAAGCTCTCTCTTTTTATGCTGTTCAAATAGAATTATTTGAAAAATAAAACTTTTGAAACAAAGAGAGTCAATATTATACATGAAAAAACAATGTTTAAATTTTATTTTTTCGCCTGAGGGCTGGCTGGGAGGAGGGCTATAATCCTTCATTCAACTCCAGATAGCAAGTGATACAGAATCTTAATTGCTGAACATACCCAAAAGAGGGTGGCTAGTTATCCAAGTCACAGTACCCAGGGTTGCAATGCCTTTAAACGAAGCTGGTATCAATATTCAAAGGGCTAGATAGGAAAAAATAGGGCAGCAAAGGTTCCATGACAGTGATGAGAGTCATGGCATTTCACAGATTCTCTATGTTTGATGTTAAGCCTCTAGACATGGTTGGGTCAAGGTGAAAGGGTCTATCACCCAGAAGAAAGGGATGGAAGATGGCTACAAAGCTATTATGGCATGAATTATGTAAATCAGAGCTCCAATCCAAGCAGAAACATGAGTGGAAATCAGTGAGTGAAAGTCACTGGGTGAAGTGACACGAGTGGAAGTCCACAGGTGGCCAGCTCAATAGAAGGCACAAGCTATGCTTGGTAGCAAGAGAGTCTTTGACCCATCCTCTGTCACCTCATAAGTTAACAAGCTTAGGTAGGATTGGTTCAGATGCAATGTGAGGCTGAGCTCGGCAAAGCTTGGGCAAGCAATGATCTATATTACCATGTTTATACCAAACAGGAATCCAAAGAAAAAAGTCTGAATACATGTATCTTTGATTATGATTTGTTTTTTCTCAACATTTTAACATTTCTAAAACTGGTATCTAATTTTAACCAGATCTTTTTAAAATCTTTTGAAAATCTTCCCACCTCTCCCCAAAGGCTTCACTGATGAAATTGGCAGTCAAATTGGTGTCTTAAAAATTCAGGCAATATGGCAAATTTGTCTCTAAGTCAAAAAAATAAATAGCTATGATACACCAATAAGATTTATTTAGTACCTACCATGAGCTAGGCATAGTGCAAAGTGCCTTTATATATAAGATCAAAGTTAATTTTCATAATAACAATTACTTTCTGTTACAGCCTGAATGTTTGTGTCATCCAAAATTCATATGCTGAAACCCTAACCCTAAATATGATGGTATCTGGAGGTGGGGATCTTTGGGAGACAGTTAATTTTAGATGATGTCATCAAGATGGGACCCTCATGATGAATTAATGCTCTTATAGAAGGAGGAAGACTGAGAGATCTCTTTTTCTCTTTCTATGAGCATGTACCAAAAAATGCCATGTTAAGCACACAGCAAGAAGGCAGCTGTCTTCAAGCGAGGGACTCTACCCTCCAGAAATGTGATAAATAAATGTCTGTTGTTTAAGCCACCCAATCTCTGTATGGTATTCTGATACAGGAGTCCAAGACAACTAAGACAATCCTCACTATACAAGTTATGAAATTGAGGCTCAGAGTGACTGGGTAAGGTTACAGTCATGATAACATATTTAAACAACATCTCCACTTGACATCAAAGCCCAAACTTTTAACTGCTTTTCCATACTACATTTGTGAAATTTAATACTGTAATTTCAATCACCAACTTCTTTCTCTATCAGGTTTTTCTACATTTTTAATATAATAACATTCATTATCCTGGTCCAAGGCACAACCATTTTTGCCTAGCTTGCTGCAAAAACAGCCTCCTAACAGGTCTCTCTGCTTCTACCTGGCATGTACATTCCCTCTTCTTTCCTTCCATATTTCCCACACGCAGAAATTGGGGAATAATTTTAAAATGTCACATCATATCACAAGACTGCTCAAATCTACAAGGCTCACAAAACAACTTGGAGTCAAATTATGGTCTTTGCAATGGCCACCCTTACCTCCTTGACCTTATTTCCTACCACTAGGTACTTCTCAGTATGATCCAGCTACAGTGACCTCTTTGTTAGTCTGTAGTTCCATATTCTTACTTATGACTTTTATGTTTCTCTCCATCTCTCATGCTTTTTGGAATGGTTTCTCAACTCCTTTAAGTCTCTGATCAATTCTCATGTTCTCTTTTAGATCTACCTGAACTAACCCTATTTACCACTACAACCTGCTTCCCCACCTTCTGATACTCCTACCTAGCTCTATTTTTTCCATAATATTTCAATTTATAATAATAGACATAATTTTACTTACTAATTATGTTTATTGTTTGACCCTTGGCTAGAATATAAGATGCATAAAGCAAGAACCTCTTCATTTTACTTACTGCTGTAACCTCAGGTGCCAAGAACAGTGTCTTACATGTAGTAGGAGCCGTATAAATGTCAGTTGAATGAATAAACTGTAGAAGATAGAATCACTTGTCACAAGAAGACAGACTACATTTTAGGTGAGATATTGGGAAGAGAAGTACACAGGCAACACTTCATTAATTCACCAAGAGAATGCAAGAGAGTACAGAAACGTAAAACAGTCTCAAATATGTTCAGAGTCTCAAATATTTATTGTGGAAAGTTAAGAAATATAGAAAAATACAAAGTAAAGATAAAACCCACTCATTATCCATAATAATCACTACTACTATGCTATGTATTAACATACCTTTAAATTAAAAAAATAGAATTAATACACCAAGCTAAAAATCATCTGCATTACAAAGAAAATCATCAACAAAATAAAAAAGCAAAAAAAGCAACTTTCCAAATGGTAGAAAGTATTTGCAAATCATATATCTGATAAGGGGATAAGAATTCCTAAAGAATTCACACAACTCAATAGCAGAAAACCCCAAAGAATCCAATAAAGAAATGGAAAGAGGATCTGAAATGACCTTTTCGCAAAGACATGCGGATGGACAGTAGGTACATGAAAAGATGCTCAGCATCATTAATCATTAGGGAAATGTAAATCACTATGAGATTCCACGTCATACATGTCAGAATGGCTATTATTAAAAAGACAACAGCGACGAGATTAAGATGGTGGAATAGAAGGACTGGAGTTCAACTTCTCTCCTAAAAACAACATAATGACAACCAAATGCTGAGCAATCTTCAGCCAAATGGACTGGAAACTTTGAAAAAGATATCCTACTCCGGAAGACAAAGAGGAGGCCACATCAAGAGGTAGGAGGGGCGATTATGCAATATAAGCAACCCCATACCTCCAGGGTGGGAAGCCACACAGACTGGAAAGTAACTGTTTCACAGAGACTCACATACAGGAGTGAAAGTTCTGAGCCCCACATCAAGTCCCCACACCTGGGGATCTGGCATTGGGAGAAAGAGCCCCTGGAGCATCTGGCATTGAAGGCCAGTAGGACTTGGGAACAGGAGCTCCATGGGACTAGGGGAAATGGAGACCCTATACTTAAAAGGCACATATAGATTTCACATGCACTGGGTCCAAGGGCAAAGCAGTGACTCCATAGGAATTTGAGTCAGACCTGACTGCAGTTCTTGGAGAATCTCCTGGAAAAACTGGGGGTGACTGCGGCTCGTTATGGTGGGAGGACATTGGAGGCAAAGGTCTTGGGAGTATTTGTTGGCATGTGTTCCTCTAGAGGTGGCCATTTTGAGAAAATTTGGCTCCACCCATCAGTGCTGAGAAGCCGCAGGGCAAACAACAATCCAGGTGGGATCACAGCCCTGCCCATCAGTAAAAAGGCTGCCTAAAGGCCCCCCATGCACACAGCCGCCTCTAATCTCACCCAGAGAGAAAGCCCCACTCACCAGAGGCATAAGAATCAGCTCCACTTACCAGGGGCAGGCATCAGTCCCTCCCAATAGGAAGCCTACAGCAAGTCCTGCTACCAATTTCAGCCACAAGGGGGGAAGACACCAGAAGTAAGAGAAGCTACAACTCTATTATCTGTTAAGAGGTCACCACACCAAAAACCTATTAACATAAAAAGACAAAGAACTGTAACTCAGATGAGGGAGAAAGAAAAAAACCCCAGAAAACAGCTAAGTGATCAGAAGATCCTCAGCCTCTAGGAAAAAGACTTTAGACTGTTGATGCTGAAAATGATGCAAAACATTGGAAATAAACTGGAGGCAAAGATGGACCAATTACAGGAAACACTGAACAAAGAAATACAAGGAATAAAACTTAAGCAAGAAGAGATGCAAAATACAATAACTGAAATAAATTCATTAGAAGAAGCCAACAGCAGAATACAGAGGGCAGAAGAATGAATAAGTGAGGTGGAGGATAGATTAGTAGAAATTACGGATGCAGAACAGAAAAGAGAAAAAAGATTGAAAAGAAATGAAGAGAGTCTCAGACAACTCTGCGGACAATGTTAAATGCACCAACATCTATATAATAGGGGTGCCAGAGGGAGAAGAGAGAGAGAAAGGGACAGAAAAAATAGTCAAAGAGATAACAGCCGAATACTTCCCTAACATGGGAAAGGAACCACTCATTCAAATCCAGGAAGCACAACAAGTACCATATAAAATAAACCCAAGGAGGAACACCCTGAGACACATATGAATCAAACTGACCAAAATTAAAGAAAAAGAGAAAATCTTGAAAGCAGCTAGGGGGAAAAAAAATAACATACAAGGGAACCCCAATAAGGTTATCGGCAGATTTTTCAGCAGAAACTCTGCAGGCCAGAAGGGAGTGGCATGATATACTTAATGTGATGAAAGGAAAAAACTTCCAACCAAGATTACTTTACCCTGCAAGACTCTTATTCACATCTGAAGGAAAAATCAAAAGCTAAGAGAATTCAGCAACACTAAACAAGCTGTACAACAAATAAGGAACTTCTCTGGGCAGAAAAGAAAAGGCCACAACCAGAAACAAAAATATCAAAAATAACAAGGCTCACTAGTAAAGGTATATATATATACAGTAAAGATACGAAATCATCCATGAACAATTATACTACCAAAATCAGAAATCATGAGAAGAGGAGGGTACAAATGCAGGACAATGGAGGTACACTAGCAATTAAGAAACTAATAACTTAAAAAAATCTCATATATATATATATATACTCTGTATCAAAACTTCAGAATAACTGCAAACCAAAAATCTACAATTGCTACAAAAACAAATAAGAAAAATCTACTCAAATACAACACTAAAGATAGTCATCAAACCATAAGAGGAGCGAATAAGAGAAGAAGGGGAGAAAAAAGAGCAACAAAAACAAATCGAAAGCAATTAATAAAATGGCAACAATAACATAAATATCAATAATTACTTTAAATGTTAATGGACTAATCACCCCAACCAAAAGACAAAGACTGGCTGAATGGATACAAAAAGAAGACCCATATATATGCTGTCTTCAAGAGACCCACTTTACTTCTAGGGACACATACAAATGGAAAGTAAGAGGATGGAAGAAAACATGCCATGGAAACAGGAATCAAAAGAACACTGGACAGCAATACTCATATCAGACAAAATAGACCTTAAATTGAAGAATATTTTAAGAGACAAGGAAGGTCACTACATAGTGATCAAAGGATCAATCAAAGAAAAAGATAAAACAATTTTAAATATCTACACACCCAACATAGGTTCACCACAACCTATAAGGCAACTGATAACAACCTTAAAAGGACAAATTGACACTAACACAATCATAGTGGGGGACTTTAACACTCCACTTACTGCAATGGACAGAAAATCCAGACAGAAAATCAATAAGGAAACACAGGCCCTAAATGAAATATTAGACCAGATGGACTTACTAAATATTTATAGGACATTCCATCCAAAAGCAACAGAATAGACATTCTTCTCAAGTGCACATGGAACATTCTCTAAGACTGTTCACATCCTGGGATACAAAGCAAACGTCAGTAACTTTAAGAAAACTGAAATCATATCAAGCATCTTTTCTGACTACAACACTATATGACTTGAAATTAACAACAAGAAAAAATCTACAAAAAACACAAACACATAGAGACTCAACAACATGCTACTAAACAACCAATGGATCACTGAAGAAATCAAAGAGGAAACTAAAAAATACCTAGAAGCAAATGACAACAAAGATGTGACACTCCAAAACCTATGGGATGCAGCAAAAGCCGTTCTAAGAGGAAAGTTTATAGCAATACAAGCCCACCAAGGAAACAAGAAATAGCTCAAATAAACAAACTAACTTTACATCTAAGGCAGCTAGAGAGAGAACAGACAAGACCTAAAGTTAGTAGAAGGAAAGAAACCATGAAGATCAGAGAAGAAATCAATGAAATAGAAACGAAGAAAACCATAGAAAAGATCAATGAAACTACAAGCTGGTTCTTTGAAAAGATCAGCAAAATTGATAAACCCTGATCCAGACTTATCAAGAAAAAAAGAGAGAGGACTCAAATCAATAAAATTAGAAATGAAAAAGGAGAAGTAACAACGGACATCACAGAAATACAAAGGGTCATAAGAAACTACTATATAAACTATATGCCAGTGAAATGGAAAACCTAGAAGAAATGGAGATTCTTAGAAAAGGACAATCTTCCAAGACTCAACCAAGATGAAATAGAGATGATGAACAGACCAATCACAATTACTGAAATTGAAACTGTGATTGAAAAACTTTCAACAAACAGAATTCCAGAAACAGATGGCTTCACAGGCAAATTCTATCAAACATTTAGAGAAGAGCTAACACCTATTTTTCTGAAATTATTCAGAAAAATTTCAGAGAAAGGGACACTCCCAAACTCATTCTATGAGGCCACCATCACCCTCATACCAAAACCAGACAAAGGTACCACACACACAAAAAAGAAAATTAGAGGCCAATTTCACTGATGAACATCGATGCAAAAATCCTCAACAAAATACTAGCAAGCTGCATCCAACAATACATTAAAAGGATCGTACATCAAGATCAAGTGGGGTTTATCCCAGGGATGCAAGGGTTCTTCAATATCTGCAAATCCATCAGTGTGATACACCACATTAACAAACTGAAGAATAAAAACCATACAATCCTCTCATTAGACTCAGAAAAAGCCTTTGACAAAATCTAACACCCATTTCTGATAAAAACCCTTCAGAAAGTGGGCACAGAGGGAGCCTGCCTCAACATGATAAAGGCCATATATGACAAACCCACAGCTAACATCATTCTCAATGGTGAAAAGCTGAAAGAATTCCCACTGAGATTAGGAATAAGACAAGGATGTCCACTCTCACCACTACTATTCAACATAGTTTTGGAAGTCCTAGCCACAGCAATCAGAGAAGTAAAAGAAATAAAAGGAATCCAAATTGGAAAGGAAGAAGTAAAACAATCACTATTTGTAAAACTATCACTCTTTGAAGATGACATGATACTATACCTAGAGAATCCTAAAGACAATACCAGAAAACTGTTAGAGCTCATCCATGAATTTGGCAAAGTCGCAGCATACAAAATTAATGCACAGAAATTGATGGCATTTCTATACACTAACAATGAAAGATCAGAAAGAGAAATTAGGGAAGCAATCCCATTTACCATCGCAACCAAAAGAATAAAATACCTAGAAGTAAACCTACCTAAAGAGACAAAAGACCTATACTTGGAAAACTATAAGACACTGATGAAAGAAATCAAAGGTGACACAAAGAGATAGAAAGACATACCATGTTCTTGGACTAGAAGAGTCAATATTATCAAAATGGCTATACTACCCAAGGCAATCTACAGATTCAATGCAATCTCTATCAAATTACCAAGGACATTTTTCACAGAACTTGAAAGAAATACTTTAGAATTTGTTTGGAAGCACAAAAGACTCAGAATAGCCAAAACCATCCTGAAAAAGAAAAATGGAGCAGGAGGAATCAGGCTCCCCGACTTAAGACTATACCACAAAGCAACAGTCATCAAAACCATATGGTACTGGCACAAAGACAGAAATATAGATCAGTGGAACAGGATAGAAATCCAGAATTAAACCTACATACCTACAGTCAACTAATCTATGAGAAAGAAGGTAAGAATATGCAATGCAGAAAAGAGAGCCTGTTCAATAAGTGGTGCTGGGAAAACTGGATAGCCACATGCAAAAGATGAAATTAGAACTCTCTGTAGCCCCATACACAAAAATAAACTCAAAATGGATCAAAGGCCTAGATATAAGACCAGGTACTATAAAACTCTTAGAAGAAAACATAGGCCAAACACTCTCGGACATAAATGACAGCAACATCTTCTCAGATCCACCTCTGAGAGGAATCACAGTAAAAACAAAAATAAACGAATGGGACCTAATTAAACTTAAAAGTTTCTCCACAGCAAAGGCAACCCTAAACAAAATGAAAAGACAACCTACAGAATGGGAGAAAATCTTTGCAAATGAATCGACTGACAAGTGATTAACCTCCAAAAATTATAAACACCTCCTACCACTCAATACCAAAAAAACAAACAACCCCATCAAAAAATGGGCAGAAGATCTAAACAGAGAGTTCTCCAAAGAAGACATACATATGGCCAAAAACACATGAAAAGATGTTCAACATCATTTATTATTAGAGAAATGGAAATCAAAACCACTATGAGGTACCACTTTACACCAGCCAGAATGGCCATCATCAAAAAGTCTAGAAACAGTAAGTGCTGGAGAAAGTGTGGAGTAAAAGAAGACCTATTACACTGTTGTATGGAACGTAAATTGGTGCAACCACTGTAGAAAACAGTATGGAGATTCCTCAGAAAATGAAAAATAGAACTACCATTTGGCCCAGCAATCCCACTCCTGGGCATCTATCCAGAGAAAATCATGACTCCAAAAGACACATTGGAGTTCCTGTCATGACTCAGTGGTTAACAAATCTGACTAGGAACCATGAAGCTGTGGGTTCGATCCCTGGCCTTGCTCAGTGGGTTAAGGATCCGGCATTGCCATGAGCTCTGTTGTACATCACAGACGTGACTTGGATTTGACCTCTTGCCTGGCAACATCCATATGCCATGGGAAGCAGCCCTGAAAAGGCAAAAAGACACAAAAAAAGGAAAGACACATGTACTCCAATGTTCACTGCAACATTATTTGCAATAGCCAAGACATGGAAAAAACCTAAAAGTCCAACGACAGAGGAGTGGATCAAGAAGATGTGGTACATATACACAATGGAGTATTTATTACTTAGCCTTTAAAAGGAATGAAATATCTTCATTTTTAGCAATACGGATGGACCTAGAAATTATCCTGCTAAATGAAGTCAGACAATGAGACACCAACAACAAATGCTACCAGTGACATGTGGAATCTATAAAAAGGACACAATGAACTTCTTTGCAGAAAAGATACTGACTCACAGACTCTGAAAAGCTTAAAGGAGAGAGGTTGGAAGGTGGTGGGATGCTGGGGGTTTGGGATGGAAATCTTATTAAATTTGGTTGTGATGATCATTGTATAATTATAAATGTAATAAATTCATTGAGTAATATAAAAATAATTAAAAAAATCAAAAGAGAGGTACTATTTTTAAGTCCAACTTTAAATATATAGTAAATACTAATATGTTATTGTCAGTTGTTAAAAATGAGTTTAAGATAGTTATACATTTATCAAAAATATTAAGTAAATTATTTAAAAAAATCATTCATAATCTCATCAGCCCATCTAACTATTATAGGTATTATACTGCAAAATAAATCTATCCTAATGAATAAAACCTTCCATAAGAAAAAAAAAAGACAACAAATAACCAGTGTTGGTAAGGACATCGATTAAAGGAAACCCTTGTGCACTGTTGGTGGGAAATGTAAACTTGTACAGCCATTATAGAAAAAAGTATGGAGGCTTCCGCTAAATTTAGATACAGAACTATAATTCCATACCCAGCAATTCCACCTCTAGGTGCTTATCCTAAAAAAATGAAAACGCTAATTCAAAGAGATATGTACCCCATGTTCTCTGTAGCATTATTTTCAATAACCAAGGATAGCAACAACATAAGTGTCCACTGATGGATAACTAGATCAAGAAATGTCACATATACATACACAGACACATGCACATATAAAAACAAACACAATGGAATACTATTCAGCTACAAAAAAATGGAATTGTTCCCTTTGTGACATGTAATTAACTTTGAGAGCATTATGATGATGAAATCAGTCAGACATTGAAAAACATCATATAATCCCACTTATATGTTAAATTTAAACAACAACAAGAAATCATACTCATAGATACAAAGAACATATTGGGAGCTGCCAGAGGTGAAATGGGTGGGTGGGAGAAATGAGTGAAGGGAGTCAAAAGGTATAAACTTCCAGTTATAAAATAATTAATCCATGGATATAATTTACACCATGACAACTATGGTTAATAATGTCATACTATATGTTGGAAAGTTGCTAAGAAAGTTGATCTTAAAAGTCTCTATCATAAGAAAAAAAGGTTTTTGTAACTATATATGGTAACATGTTAAACTGATTTATTGTGGTTATCATTTTATAACGTATATATACATAGAGAATCATTATGTCATACACCTGAAACTATGTCAATTAGACATCAATTTTAAAAAACGATTATCCTCTCTCTCTCTCAATGTGTTCTTCTTTAAAGGTGATACACCTGTACACATCTCTTCCATTAAAAACAACAGAAAACACTCCTCTTGGTTGTGTTTCCATCTAGCTACAATCATTGATCCCTTTCCCTTTGGAGTCAAGTTCATGGAAAGAAAGGAACATAATTTCTGTCTATTCCTTCCCCAAACCCACTTAAAACTGCTCCAGCAAAAGTCAACTATGACTGAAATGCCGCACCAAATAGAATATTTTTAGTTCTTCTGTACTTGAAAATTCTGCAGGATTTAACATTGTTGGCCAATTGCTTCTCTTAAAATTGTCCCTTTAGGGAGTTCCTGTGTGGCACAGCGGAAACGAATCCGACTAGGAAACATGAGGTTGCTGGTTCGATCCCTGGCCTCGCTCAGTCGGTCAAGGACATGGCATTGCTGTGAGTGGTGGTGTATGTCGCAGATGCAGCTCGGATCCTGAGTTGCTGTGGCTCTGGTGTAGGCTGGTGGCCACAGCTCCAACTGGACCCCTAGCCTGGGAACCTCTGTATGCCATGGGTGCAGCCCTTTAAAAAAAAAATATTGTCCCTTTAAAAAATGCCACTTACATGGAGTTTCCTTTTAATTTCTAACCCTGTGTCAATTCTGTCTTTTATTCCTTTGGCCATCCATAAAAGGTTGGTATTGTGTAGTGACCAGCCTTGGACCCTTTCTTTTCTAATAGTACCTGTTCTCCTACAGAAATCTCATCTTTAATTTCTGCAGTTTTATTCATTACCTGTTACGTTGATGACTGAATAATCTCTATCTTTAGCCCAAATCACTCTCCTGAACCCCGAATCCATTAATCTATGGATATTCATTAATCTAGCTGATTTTTATCTTTCTGTGGATTTCCAACCCAGACATGGGAAAACATGTTCAAAATTAAATTCTTCTTGATTCAGTTTTGGCAGGCTGTAAGATTCTAGAAAATTGTCCATTTCTTCCAGATTGTCAAATTTGTTGGCATATAGTTGTTCATAGTATTCTCTTATGGTTTTTTGTATTTCTGCAGTGTCCATTGTGATTTCTCCTTTTTCATTTATAATTTTGGTTATTTGGGTTCTTTCTCTCCTCTTTTTAGTGAGCCTGGTCAGGGGCTTGTCAATTTTGTTTACCTTTTCAAAGAACCAGCTCTTAGTTTTATTAATTTTCTCTATTGTTTTTTTGAATCTCTATTTTATTGATTTCTTCTTTGATCTTTATAATTTCCTTCCTTCTGCTGACTTTAGGACTTTTTTGTTCTTCTTTTTCTAATTCGTTTAGGTGGAGGGTTAAGTTGTCAATTTGGGATCTTCTTTTTTGAGAAAGGCCTGTATTGCTACAAATTTCCCTCTGAGCACTGCTTTCGCAGCATCCCATAGATTTTGAAAGGCTGTGTCTTCATTATCATTTGTTTCAAGGTAGTTTTTAATTTCGTTTTTGATTTTCTCATTGACCCATTGGTTTTTTAGTAGCATGTTGTTTAGTCTCCATGTAGTAGGTTTTTTTTCGTTTCTTTTCTCATAGTTGATTTCTAATTTCATGGTGTTGTGGTTAGAGAAGATACTTGAGACAATTTCTATGCTCCTAAATTTGTTCAGGTTAGCTTTGTGTCCCAATATGTGGTCGATTCTTGAGACTGTTCCATGTGCATTTGAGAAGAATGTGTATTCTGATTTTTTTGGATGTAGTGTCCTGAAGATATCAATTAAGTCTAACTTTTCTATAGTTTCCTTTAGGATCTCTGTTGCTTTATTGGTTTTCTGTCTAGAGGATCTGTCCATTGGTGTGAGGGGGGTATTAAGGTCTCCTACTATGATTGCATACCCATCAACTTCTCCCATTATGTCTGTTAGTATTTGTTGTATGTATCTGGGTGCTCCTGTATTTGGGGCATATATGTTGATGATAGTAACATCCTCTCCTTGGATGGATCCCTTAATCATTAAATAGTGCCCTTCTTTGTCTTTCTTTATGTCTTTTGTTTTAAAGTCTATTTTGTCTGATATGAGTTTTGCGACTCCTGCTTTCCTGTCATGTCTACTGGTGTGAAATATTTTTTCCCACCCTTCATTTTCAATCTGTATGTATCCTTTGTCCTGAGGTGAGTTTCCTGCAGGCAGCATATTGACGGTTTTTGCATTTTTATCCATTCAGCCACTCTGTGTCTTTTGATTGGAGCATTCAGTCCATTGACATAACTGATAGATGATTATTTATTGCCATTTGAACCTCATGTTCCATTTGATTCTATTGTCAAGAAGAAACAGACCAACTGAACAGACCCATCACTAGAAATGAAATTGAAGAGGTCATAAAAACACTCCCTACAAATAAAAGTCCAGGACCAGATGGCTACACAGGCATATTCTATCAAATATATAGAGAGGAACTGGTGCCCATCCTCCTTAAACTCTTTCAAAAGTTTGAAGAAGGAATACTCCCAAAGACATTCTTTGATGCCACCATCACCCTAATTCCAAAACCAGACAAAGATAACATCAAAAAAGAAAACTATTGGCCAATATCTTTGATGAATATAGATGCAAAAATTCTCAAAAAAATCTTAGCCAACCAAATCCAACAACATACCAAAAAAATCATACACCATGACCAGGTAGGGTTCATCCCAGGTTCACAAGGACGGTTCAACATATGGAAATCAATCGACGTCATACACCACATTAACAAAAGAAAAGTCAAAAATCATATGATCATCTCAATAGATGCAGAAAAAGCATTCGACAAAGTCCAGCATCCATTCATGATCAAGACTCTCGCCAAAGTGGGTATCAAGGGAACATTCCTGAACATAATCAAAACCATTTATGATAAACCCACAGCAAATATAATCCTCAATGGGGAAAAACTGAAAGCCTTCTCACTCAAATCTGGAACAAGACAGGGATGCCCACTCTCACCACTGCTCTTCAACATAGTTTTGGAAGTCCTAGCCACAGCAATTAGACAAGCAAAAGAAATAAAAGGCATCCATATAGGAAGAGAAGAGATAAAAACTGTCACTGTTTGCAGACGACATGATACCATACATAGAAAACCCTAAGGACTCAACCCAAAAACTACTTGAACCGATTAACAAATTCAGCAAAGTAGCAGGCTAACCCTAACCCTAAGATTAACATTCAGAAGTCAGTCGCTTTTCTGTATACCAGCAATGAAATACTAGAAAAGGAATACAAAAATACAATGCCTTTTAAAATTGCACCTCACAAAATCAAATACCTCGGAATACACCTGACCAAGGAGGTAAAGGACTTATATGTCGAGAACTATAAAACTTTAATCAAATAAATTAGAGACGATGTAAAGAAATGGAAAGATATTCCATGTTCATGGACTGGAGAAATCAATATTGTAACAACGGCCATACTACCCAAAGCAATCTACAGATTCAATGCAATCCCTATCAAATTACCCACGACATTTTTCACAGAACTAGAACAAACAATCCAAACATTTATATGGAACAACAAAAGACCCAGAATCGCCAAAGCAATCCTGAGAAACAAAAACCAAGCAGGAGGCATAACTCTCCCAGACTTCAAGAAATACTACAAAGCCACAGTCATCAAAACAGTGTGGTGCTGGTATCAAAACAGACAGACAGACCAATGGAACAGAATAGAGAACCTGGAAGTAAACCCTGACACCTATGGTCAAGTAATCTTTGACAAGGGAGGCAAGAACATAAAATGGGAAAAAGAAAGTCTATTCAGCAAGCATTGCTGGGAAACCTGGACAGCTGCATGCAAAGCAATGAAACTAGAACACACCCTCACACCATGCACAAAAATAAACTCCAAATGGCTGAAAGACTTAAATATAAGACAGGACACCATCAAACTCCTGGAAGAGAACATAGGCAAAACACTCTCTGACATCAACCTCATGAATATCTTCTCAGGTCAGTCTCCCAAAGCAATAGAAATAAGAGCAAAAATAAACCCATGGGACCCAATCAAACTGACAAGCTTTTGCACAGCAAAGGAAACCCAAAAGAAAACAAAAAGACAACTTACAGAATGGGAGAAAATAGTTTCAAATGATGCAGTGGACAAGGGCTTAATCTCTAGACTATACAAGCAACTTATACAACTCAACAGCAAAAAAGCCAATCAACCAATGGAAAAATGGGCAAAAGCCCTGAAGAGACATTTCTCCAAGGAAGATATACAGATGGCCAGCAAACACATGAAAAAATACTCAACATCGCTGATTATAAGAGAAATGCAAATCAAAACTACCATGAGGTACCACCTCACACCAGTCAGAATGGCCCTCATTAATAAGTCCACAAATAACAAGTGCTGCAGGGATTGTGGAGAAAAGGGAACCCTCCTGCACTGTTGCTGGGAATGTAAGCTGGTACAGCCACTATGGAGAACCGTTTGGAGATACCTTAGAAATCTATACATAGAACTTCCGTATGACTGCGCAATCCCACTCTTGGGCATATATCTGGACAAAACTCTACTTGAAAGAGACACATGCACCCGCATGTTCATTGCAACACTATTCACAAGATCTGAAACCCACTGTACCTCAAGGGAACCCACTCTTCCTTTCTTATACGACCACCAATCCTATTAGATTAGAACCCCACTCTTATACTTCATTTAAACTTAATTATCTCCTAAAAATCTTATCTTCAAATATAGTTACACTGGGAATTAAGGCTTCACGGAAAAGAAATTTGAGGGGGATACAAATCAGTTGCTAGCAAGGATACACAAGGCATTAGGGATGTTGCAGTGAATAGTACATAAAGTAAGTAGGCCCTATAAACTAATTATAAAAAAGAAAAAATATGAAGAGGAGAAGTTTTAAGAATGTTCACCATTGCATCAAAAAAGAATAAAATACCTAGGAATAAACCTAACTAAAGAGACAAAGGACCTATACTCTGAAAAGTATAAGACACTGATGAAAGAAATCAAATATATCACAAATATATAGAAAAATATATCATGTTTTTAGACTGGAAGAATGAATATTATCAAAATAACTATACTACCAATGGCAATATAAGATTCAATGCAATCCCTATCAAATTACCAAGGACATTCTTCACAGAACTAGAACAGAATATTTTTAAATTTGTCACTTACGACAGAGCATGATAATAGGAGAAAAAAAATGTATACATCTATGTGTAACTGGGTCACCATGCTGCATAGTAGAAAAAAAATTGTATTGGAGAAATAACAATAAAAAAATTAAAAAAAAGAAAAACGGAAATCGAGGAAATTAGGCTCCCTGATTTCAGAAAATATTACAAAGTACAGTCATCAAAATAATACGGTACTGACACAAAAACAGAATTAAATATCAATGGAACAGGACAGAAAGCCAAGAAATAAACCCAAGCACCTATGGTCAACTAATCTATGACAGAGAAGGCAAGAACATACAGTGGAAGAAAGACAGTCTCTTCAATAAATGATGCTGGAAAAACAGAAAAGCTATATGTAAAAGAATGAAATTAGAATTCTTTCTAACACCACACATAAAAATATGCTCAAAATGGATTAAAGACCTAAATAGAAGGCCAGATACTATAAAATTCCTAGAGGAAAACATAGGCAGAACACTCTCTGACCTAAATCACAACATCTTGTTTGATACACTCCTAGAATAATGACAATAAAAACAAAAATAAACCCATGGGACCTAAATAAACTCAAAAGCTTTTGCACAGCAAAGGAAACCATTAACAAAGAAAAGACAACCCAGAGAATGGGAGAAAATCTTTGCAAATGATGCAGCAGACAAAGGCCTAATCTCCAAAATATATAAACAACACACACTGCAATGACAACAAAACAAACCCAAATGAAAAACGGGCAGAAGACCCAAATAGACATTTCTCGGAAGAAGATATATGGATGGCCAACAGGCACATGAAAAGCGTTCAACATCACTAATCATTAGAGAAATGCAAATCAAAACTACAATGAGGTACCACCTCACACTGGTCAGAATGGCCATCATTAGTAAGTCTACAAATAACAAATGCTGGAGAGTGTGTGGAGGAAAAGGGAACCCATCTACATTGTTGGTGGGAACGTAAACTGGTACAACCACTATGGAACACAGTATGGAAGTACTTCGGAAAACTAAATAAAGAACTACCATATGATCTAGCAATCCCACTCCTGGGCATGTATCCTGACAAAACATCCATTCAAAAAGATACATGCATCCCTATGTTCACCACAGCACTATTTACAACAACCAAGACATGGAAACAACCTAAATGTCCGTCAACAGAGGAATGGATTAAGAAATGTGCTGCATATACACAACAGAATACTACTCAGTCATAAAAAGGAACAATATAAGTCATTTGTGGCAACATGGATGAAACTAGAGATTCTCATACTAAATGAAGTAAGTCAGAAAGAGAAAGACATACATCATATGATATCACTTATATGTGGAATCTAAAATATGGCACAGATGATCCCATCTACAAAACAGAAACATATCAGGGACATTGAGAATAGACTGTGGTTGCCGGGGAGGAAGGAGTGGGATGCATGGCAAGTTTGTGATTGGTGGATACAAACTATAACATTTGGAATGGATGGGCAATGGGCTCCTACTGTGTAGCCCAGGTAACTTTGTGTGATTGGATCACTCTGCTATATAAGAGAAATTGAAGAAACACTGTCAATCAACCATACTTAAAAGAAAAAGAATGTAATTTGCTAGTAGCAGAAAGATTCAATAACTAAGGCATAGCGTACCATGGGCCTGAACCAAAGTGGCTGTGTTGAGAATATAAGGCACTTTGGAACTATCAGCAGAAGCTAATTCTTATTTGAGTAGAGGACGATACATTGGTTTCATAATATTGAATTTAGATTTTTTTTTTTCTTCAAAAGGCTTAAAAATCTCTTAGTTTCCAATTTTCATTTTGGGTGGCCTTGTCCTATTCCTTTGGAAGATTTTTATAAGAAGTCAGAGTCCTAAGTTCCTGACTTCTAAACAGGTAGAGACGTTCCATTGGGCCTCTACGCATGGAGCCTATCCCTATATCAAAAGTCCTTTTTAAAGCCTCCCTTGAAAGCCCTTGAACGCTGTTATCTGTCCCGATCCCATAAATGCACTTGCTCTCAACTCCAACCTGTACCAATGATGCAGCAACAACGGTTTTTTCTGAGTTCCCCGGTTACTAAGGGTCTGGGCCCCTCCTAGTCCTCTCCCTAATTTCTTGTGCTTCACGCGAACCCCTTATAGTCAGCTTTTTGCACGATTTTTTCCACACCCCCTCCTTCGCAGAAGTACTTTTCTCTCCAATTGCAGCTTTTTNNNNNNNNNNNNNNNNNNNNNNNNNNNNNNNNNNNNNNNNNNNNNNNNNNNNNNNNNNNNNNNNNNNNNNNNNNNNNNNNNNNNNNNNNNNNNNNNNNNNATTTTTTTTTTTCTTCAAAGTCTTAAAAATCTCTTAATTCACATTTTCATTTTGGTTTGCATTGTCATATTTCTTTTGAAGATTTTTAAAAGAAGTCAAAGTCCTTAGTTCCTGACTTCTAGACAGGTGAGACATTCCATTGGGCCTCAACAAAAAGAACATAGCTCTATATCAAAAGCCATTTTAAAGCCTCCATTGACAACCCTTATACCTGTTAATCAGTTCCAGATCCACTAAATCCAGTTACTCCTAAACCACAGCATGTAACACATTAGTGAGGAAAGCAATGTGTTTTTTTCAGTGTTTTCTCTGCTTTACCTAAGGCTCTTGGGCCTCTTGCCTTAGTCCATTCTCTTTTATTTTCTTTGTTTCTTTGTAGCAGGAAAACACACATATTAATTAAGGTTTTTTTTGTTACAGATTTTGTTTATCCATAACCCTTCTTCTCTATTCAAGCAGGAATTGATAATGTTTTACTGCCTCAAAGAATGGAGCACAGCAGTATGTAAATAAAAAGGGAATTAAAATGTATTTGGTATTTATTTTGCAAAAGCCTAGGATTCTGAGTATAAATGATAGATTAGAAGACCTTTTTTATTACACCTCCTATCCCTATCCCTTTATACTCAGTACATACTAGATAAAGTTTCTATGGGACTTGAGTAAGGTTCTAGGGGATCTCTGGAAAGATACTCTCCAACATGTTCATTTTAGAACTAGGGGGAGAAGGATGGACAGGATAGAAGATTCTGACAGGTTTGGGGTTTAGATAGCAGGAACTTAATTACCTTTAATTAACTTTCCATCTCTAGAATATAATCTAAGAAGGCAGCAAAGTCTCACAATTCCTTCATGCTTAGCACAGTAAGGGAACAGCAAGGATGGCACTGCCTGGGACGAAGCCAGAGTAAAGATGTTTTAGTAAATACAAGAAAGAAAATAAATGCCTTCTTTCCCAGTATTTCTAAGTATAAGCTAAGCAGATAACATTCAGGTCAAATTTCACCCCACCTTCAACATGCTGACACTTGGAAGGGCCTAGAAACACAGAACACAGAGCTAGAGGTAGAAAGAGTAAAAAGGCTTGTATTGATTAAGATTTAGTTTCTAGCTTCCAATAGAAAGAGGGCTCAAAATAGAAATTAAATTTTCATTCATTCAACAAATACCAATTGTGTACTCATATGTACAAATAACTTTTAATTAAAAATAAGTTATATTCTTGAATATCTGAGTTTGTGGATTATGATTTATTCTTAGAACATACTTTTCCTTTTCCCATTTTCATTATATCATTTAATCTCTTCATATTAATCTGAAGTATACCTACTTTTCTCTAAGTTTTATCTCCTGCATTTTTCTCATGCCTCTCACAAAGTCCATGCTATGTCATGGGAAAAGTTCAGATATTAAAGTTATCAGAAAATGGCAGTGATTAAGAAATAGCATACAGAAATTACTTTAAAAATATGGACATGTATGTTACAGAATTTTTCCTTTCTGACTCTTAAAAAATGTAAGTTTTTATAAATGTCATTGCTGTGTAATAAGAATCTGTATTTCTAGTCTCAGAATATGATTTCAAATTTGCATAAATACATATTCCAAATTTGACAGTTTTGAACTTCTAACATATGCTAGCTTCCATATCAGTCATCAAAAATGTATTTTAAGAAACAACTGGAAAATATTTTTATATCACCAGAAAAGATTTTTGGTCAATATGGGGTAGCAAGCTAATGCACTGTCTCCCTCAAGTGCTAATTAAACAAAAACTTTAGATAAAATGTTTAGAAACCTAATATACATGTTCAGCATATAGCTTGGTAGTCAAAGTATAGCAGTGAGCTAGAAAGGTTGTTTGGTTTAAGGAATATGGTACAGAAGCCAGCTACTCTAGACAAGGAGTCAGCAGGATACCAGGACTTCAAACCTGCACTATTTGCAGCTATGAGGTCTGAATTAGCACTTCCCAAGAAGCTTGGGAACCCTGAGCAGAGCAAATAAAGTTAAAATAAGTCCTATACTAGTGAAAGCCATAAGACCACAGCCAAGTCAAACACAAAACTGGTCCAAAAGGGTTCTTCCACAATTCAGAGCATCTGCTGTTCATACAGAAGGACTCCCACCAAAGATAAGTTCACAGTCAAACATTACAAAGTATGTCAGAAAACAAACTATCAATGAAAAAGTATAAGTAGATGAATGGATGGGAAGAATTCACTTTTAAAAAGTATATATAACTGAGAAGTATATAAAACTAAAATAATTGTATAAAAAGAAATTTTAAAAAAGGAATAAAGTTATTGTGACAAGAACAGGATATAATAAAACATAATGATGTAATAACTCTGTATAGTTTTGAATCACTATGTTGTATACCTGAAACTAAATATTGTAAATGAACTACAACTGAATTACATATAAATATAACTGAATCATACACACACACACACATCTATATATATATGTCTTCACACGGAGATTTTAAGTATGAAAAGAGTAAGGTTAAAGAAAATAGAATTATCAAATTGGAAAAAAGTTGCTCAAGTAACATACAGAACAATTATTCTGTAACTTTTTTTTTTTAGAAAGGCAAGATAGACTTTCTTCCAAAAATAAACTCATAGATAAAGAGGTCATATTTGTGGTTCCCAGAGGCAACTGGGAAGAGGGGGTGATGAAAGTAATTAAAAGGTACAAACGTCCAGTTACAAGATAAATAAGTACTAGGGACATAATGTACAACATGATAAATATAATTAATACTTCAGTATGTTATATATGAAAGTTGAGGCAATAAACTCGAAGCGTTTACAGCACAAGGAAGAATGTTTTTTTTTCAATGTTTTTCTTTCTATTTCTTTAATTTTATATTTATATGAGATAATAAATGTTCACTAAACTTATTGTGGTAATCATTCCATGATATATGTAAGTCAAATCATTTTGCTATACACCTTAGGCCTATATAGTGCTTTATGTCATTATATCTCAATAAAACTGGGAAAAAAGTGAACAAAATGAAAAAAAAAAAAAAAAAAAAAGAAAAGATAGAAACTTCCTGGAATCCTTCCAAGCACAGAATAGGGTTATAGAGAATTTCAGAAAATCCCATTTAATTCAGCACTAAAATCAAGGCTTCTTTAAAAAACTTTTTCAAATAATACTCTACACAGTTCTGTAATAATTAAACTCTATTACACTCTTCCAGATTGGCAGCTCCCAACTCTAGTGTCAAATTTGTGGGAATGATTCTGTTTTATTCTTGGCTAACTTATTAAATCACTGATGGGCTCTCAGATGTGAGTATTCTAAAATCCTTGCCATTTGCCATTCCTTTCAAATTCTTCCTGGGTCTACTTCTCTTTCTTTAATGGCTTCTCAAATTAAACACATACACACACAAAACAAAAAAACACTGAATTCTCTTAGTCTTGCATTTTGTTCCAGCTACTACCTTTCCTCTCTCTCCTTCCTGTCACAGCTAAACTTCTCAAAGAACTGTCTCTATGTGTTTTCTAAATTGTTTCAATTACGCAAATATTCTTCAACTCATTTTCAGTTGTTATTACATATTTTTCATCTTTCATGATCTCTTGGCTACATTTGACACTAATGATCATTCTCTTCTTAAATTTAAATACCTTGAAATACCTGTCATGTATCTTGATTTTTATAGTACAAAATTCATTTTTCTTACTTCCCCGCTCACTCCTAAATTACACCATCCTATTCCCTCCCATATAAAATTAGTTACTTGATCGGTAAGGATCAAGTAACTCTAATTACTTAGTCAAGTCAAAAGTGCATTCTCATTTTTTCTTCTCAATCTATACAATTTCTCTAAGCATTGGACCTACAGTTTTTGGTAGACCACTTTCAGATTTATAACTCTAGCCCTAGGCTCTCCTGTGAGCTCCACAACTATTTTTATCTGTATGTTTGATATTTTTGTCGTCATGTTTTAAAGGCACTTCAATTCAATATGCCTCCGACTGAACCACAATCTCCTCTCCATAACCAAGTCACTCCTAATATTCCTTAATCTACCAAATCCAACCAGCTCTAAAAGCAAGTAGTCTAGGTGTTACTCTTAATACTTTTTTTTTTTTAGGAGCAAGAATTTTTATTTTTATTTTTTAAATTTATTTTTTCACACTATACAGCAAGGGGATCAAGTTATCCTTATATGTATACATTTTTTTTCCCCACCCTTTCTTCTGTTGCCATATGAGGATCTAGACATAGTTCTCCATGCTACTCAGCAGGATCTCCCTGTAAATCTATTCTAAGTTGTGTCTGATAAGCCCAAGCTCCTGATCCCTCCCACTCCCTCCCTCTCCCATCAGGCAGCCACAAGTCTATTTTCCAAGTCCATGATTTTCTTTTCTGTGGAGATGTTCATTTGTGCTGGATATTAGATTCCAGTTATAAGTGATATCATATGGTATTTGTCTTTGTCTTTCTGACTCATTTCATTCAGTATGAGAGTCTCTAGATCCATCCATGTTGCTGTAAATGGCATTATGTCATTCGTTTTTACGGCTGAGTAGTATTCCATTGTGTATATATACAACATCTGAATCCCCTCCTCTGTTGATGGACATTTGGGATGATTCCGTGTCTTGACTATTGTGAATAGTGCTGCAAAGAACATGTATTTGCATGTAGAAGCACCCGTTCAAGAAAAGGATATTGCACTCAGCAATATATATGCCCCTAATACAGGAGTACCCAAATACATACGATAAATACTAACAGATATAAAGGGAGAAATCAATGGAAATACAATAATAGTAGACTTTAACACTCCACTCACATCAATGGACAAATCCCCTAGACATAAAATCAGTAAGGCAGGAGAGACCCTAAATGACACAATAGAAAAGTTAGACTTATTTAATATTTTCAAGACCTTACATCCAAGAAAACCAGAATATACATTCTTTCAAGCACATGGACATTCTCAGGGATGACACATATTATGCACAAATAACTCGCATATTTAGAGTCCGAAATATTTCAGTATCTCTCTGACACGGGTCTGAACTAAATCACNNNNNNNNNNNNNNNNNNNNNNNNNNNNNNNNNNNNNNNNNNNNNNNNNNNNNNNNNNNNNNNNNNNNNNNNNNNNNNNNNNNNNNNNNNNNNNNNNNNNTATTCAGGTCCTTTGCCATTTTTCAATTGGGTTGTTGGCTTTTTTGCTGTTGTGTTGTGTAAGTTGCTTGTATATTTTAGAGATTAAGCCCTTGTCTACTGCATGGTTTGAAAATATTTTCTCCCATTCTGTAAGTTGTCTTTTTGTGTTTTTTTATGGTTTCCTTTGCTGTGCAAAGACTTGTCAGTTTGATTAGGTCCCACTGGTTTATTTCTGATTTTATTTCTATTGCTTTGGGAGAATGACCTGAGAAAATATTCATAAGGTTGATATCAGAGAATTTTTTGCCTATGTTCTCTTCTAGGAGTTTAATGGTGTCTTGTCTTACATTTGTCTTTAAGCCATTTTTCATCATCTCAATAGACGCAGAAAAAGCATTTGACAAAGTCCAACATCCATTCATGATAAAAACTCTTACCAAAGTGGGTATAGACGAAACATACCTTAACATTATTAAAGCCATCTATGACAAACCCACAGCAAATATAATACTCAATGGAGAAAAGCTGAAAGCCTGCCCACTAAAATCTGGATCAAGACAGGGATGCCCACTCTCACTACTGTTATTCAACATAGCATTGGAAGTCCTAACCACAGCAGTCAGACAAACAAAAGAAATGAAAGGCATCCAAATAGGAAGAGAAGAGGTAAAACTGTCACTGTATGCAGATGACATGATACTGTACATAGAAAACCTTAAGGACACAAACCAAAAACTATTTGAATTGATCAACAAATTCAGCAAAGTAGCAGGATATAAGATTACAATTCAGAACTCAGTCGCATTTCTGGATACTACCAATGAAATTTTAGAAAAAGAATACAAAAATACAATACCTTTTAAAAATGCACCCCAAAAAATCAAATACCTTGGAATAAACCCGAACAAAGAGGTGAAAGACCTATATGCTGAGAACTCTAAAACATTAATCAAGGAAACTAAAGAAGATGTAAAGAAATGGATTGATATTCCATGCTCCTGGGTTGGAAAATTAATATTGTAAAAATGGCCATACTGCCCAAAGCAATCTACAGATTCAGTGCAATCCCTATCAAATTAGCCATGACATTGTTCAAGAACAAACAACCCAAAAATTTATGTGGAACCACAAAAGACGCAGAATTGCCAAAGCAATTCTGAGGAACAAAAACCAAGCAGGAGGCATAACTCTCCCAGGCTTCAGGCAATATTACAAAGCCGAAGTCATCAAGACAGTGTGGTACTGGTACCAAAACAGACATACAGACCAATGGAACAGAATAGAAAACCAAGAAATAAACCCAAACACCTATGGTCAATTAATCTTTGACAAAGGAGGCAAGAATATAAAATGGGGAAAAGACAGTCCTTTTAGCAAGTGGTGTTGGGAAAACTGGACAGCTGCATGTAAATCAATAAAACTGGAACACACCCTCACACCATGCACAAAAATAATCTCTCTGTTATTTTAATCATGGAGGATCTGCCCAGACTTGGTGTTAAGCAGACAAGGTGAGGAATTTATTCATGGTTACTTTTCTGCCCACCTGCCCAAATCTTTTTTTTTTTCTTTACTGTATTATATTCTTTATTTATTTTACATTACTAAATGAATTTATTACATTTATAGTTGTACAATGATCATCACAACCCAATTTTATAACATTTCCATCCCCAACCCTCTCATTCCCCCACCCCCCAACCTCTCTCCTTTGGAAACTGTAAGTTTTTCAAAGTCTGTGAGGCAGTATCTGTTCTGCAAAGAAGTACACTGTCCTTTTTTCAGATTTCACATTAAGTGACAGCATTTGATGTTCATGTCTCATTGTCTGACTGACTTCACTTAGCATGATAATTTCTAGGTTGGCAAAGTCACAGGATACAACATGAATACACAGAAATCGATGGCATTTCTATATATTAACAATGAAAGATCAGAAAGAGAAATTAGGGAAACAATCACATTTACCATCGTATCCAAAAGAATAAAATACCTAGGAGTAAACCTACCTAAAGAGACAAAAGACCTGTACTCTGAAAACTATTTGACACTGATGAAAGAAATCAAAGATGTCACAAATAGATGGAAAGACACACCATGCTCTTGGATTGGAAGCGTTAATATTACCACCTGCCCAGATCTATGGTGGCAGAGCTTGCTGATAAACGCAGCACTCAGTCTCATTTCCCAATCTCTACCAGGCCTTCACCATCTGGCTCTCTGTTCTCTACTCTGTTCTTCAGAGGGGATAACTTGCAATACACTTTATTGTCTATTTCTCTGGGAGAGGAAATGACATGACCTGTGAAAACAAGGGTACCTGCAACTGCTGCTATGCATCATCACCAGCGTTTTGTCTCAGATCTCCAGATGCTTGCAGCACCCACCACAAATCCCCTACATTCTGCCTAGTGGCTTCTTGGAATTTGCTGGAAACACAGAAAGTAAACTGCTTGAATTTATCAGGCAGTGTGTATCAAGAGGCAAGGATGGGATGGGTATGTAGATGCTGATGTAGAGAAATTCCCCTCAACTGAATACAAACTGCTTCTTTTTTTTTTTTTTTTTTTTTTTTTTTTGGCTTTTTGCTATTTCTTGGGCCGCTCCCGCGGCATATGGAGGTTCCCAGGCTAGGGGTCCAATCGGAGCTGTAGTCTCCGGCCTCCGCCAGAGCCACAGCAACGCGAGATCNNNNNNNNNNNNNNNNNNNNNNNNNNNNNNNNNNNNNNNNNNNNNNNNNNNNNNNNNNNNNNNNNNNNNNNNNNNNNNNNNNNNNNNNNNNNNNNNNNNNTCTACATGTTCAATGCCTCATCCACAAAAATTAAGACTTAGATGGATAAATCCTACTGACATGTCTCTTTCTCCTTATTTGTTATTCAATTAGTAAAGAATTTTTTTTCCTTTTAATTAAAGATTAATAGCATGGTCAGTGGCTTTCTAACTCATGGTCTTATATTACTGGATTTTCTAGATGGCAGTTACCTTTTCTTATTTTGTATGACTTTTAAGACTATTTAAGATATTAAAATGCTATGTTATAATGTTAAAATAAAAATACAACAGGCTATACATGTATGTTTACAGATAATTTGATCATAGCTATAAAAAATTAGAAGAAAACATCAAAATTTTATAAAGATTTACAAAGATTTATTTTTTCTTCCAAATATGTAAAATAAACCTGAATTGCTTCTATAGTAAGAAATAAGCAACACATTTTCCCCTTTAAGTTTAATATATACATTTGCCAAAGGTAGCCACGCTTCTAGACATTGACACACTCATTTTGTGAAAAATGGCTCTTTTCATAGTGATATTGAGTACATCTACAAGTATAAAATTTTCTAAGTTAGCCATCTCTAGTGTTGACATTTTTAACTCCTTTTCCCAAATTTTCTATCTAAATTTGTAGTAGTATATAACCATTTGTCAGTTAGAAATACAGGAATCTTTCAGTGACTCTGTTTCTTCATTACCCACATCTTACTTGTTATCACACTCTTATATAATTGACTATTAAAGTTTATCCCTTGTACCTTCAAACTATTTCTTCTACCCCCACTGTCAAAGCTCTAGTTCAAGTACTTATTGTCTTTTTCTCGAATTATATCTAAAACATATATGGTCACCATAGTCTCTAATTTAAAAACCTATGAGCTTTCATTTATGAAGGATCATACCTAGATCCTAGCAGGACATTTGGTCCTATTTAAAATAACCATTGAGACATTAGGTCTACATCAAAAGGTCCTTGATATTTGATCTTTTTCCAAATGTCCATTGAGACATCTGGCCAGGCAGAGCATCCTTGCTTGCCCACTTGCATCTCTCACAAGCGTCCTATCTTAGCAAATCTATTTCTTGCCTATCAAAAAAAAAAAAGAGAGATATCTGGCCATGATCATACTTCATTAAAATTGTATTTGTTATTTTATTGTGATTCATGATAAACTTTGGATTTCACATTTACTCTTGTTCTTCCTTGTCATGAAAGAACAAGGCAGGGTTGCTCTTAAGTTGATGAGCAACTACTGTCAAGTATATAGCAACTTGATCACTGGGTTTATATTCATTAAAATCTGTTAAAAATTAAATTTGATTTTGTCAGGAGCATTGTGAAATTGGCAGCCATATTTGAGTGTGACCACCAAGAACTTAGGTGATAATTTGTTTATTGCTTTGCTATTTGTCTTTTAACACTTCAATAAATCTCCAAATTGAAGGATGATGCTCTACCATCAGCTTTTGAAATTTGCTATGCCAGCCTTTATTTCATCCTGTGATTTCTGTTTGAACTTATACACTTGTATAAACATTTCAAGTTTCTGGAGGAAATCTTGGAGCATCTGGTCTTCTTCTGCCTCTTCCACAACTTCCATGTACTTAACGCTTTCTCAAAATAATCCACTAGGTCATCTGAATCTTTTTCTGTCTTATCCATAATGTCTGCAAAACTTTCATTTATATTTTGCAAAGGTACAAATAGAATACCAAACAATATGGATACACACTTACAGGTATTACTTTCCATTGTCAAGTGATCATGTAGTTAGACCCAAATAATTTTTTTTTTTTTTTGGCCACAGTGATTGTGAAAAGTCGAACAAGCATTCTTTTATTTGTAATTGGATAGAAGTAGTCAAATTAACTCATATTTGCAAAGTCACATTCCATCATGCACAATGAATGATTGATGAGATTTCTTTTCCATGCAAATGGAAGTATTTTGTCACATAGATAGATAAGTAGATATATAGATCTGTAAATATCTTTTCACCTTTTCATTGTTAGCATATGAATCACTGGTATAGTAAAACCTAATACTTCTTGAAGGTGCCATCACAGAATAAGTGGTACTGGCACCTAAATATCAAATATTGTGATAAATTGTGTAAGTAAGAAATCTTTTCTGACCTGGAGCATCAAAATCATGCATGAGAAATAGTCCTCTGGAGTTCTCTGGTGGCCTAACAGTTAAGGATTTAGCATTGTCACTGCTGTGGCAAGGATTCAGTCCCTGGCCCGGAAGCTTGTACATATCGTGGGCACACCCAAAACAGAAAACAAAAGAAAAAAAGAAACAGTTCTCTGCATCTGGTCATTTTTTATTCCTCTGGAATTTCAGTTCCATGCAGTAAAGTTGTATTTGGAGATCATTGTCTGATTTGAATTCTTTTTACAGTTGACCCTGAAATGACAGAGATTAGGGGCACCAATCCTTGCACTGTTAAAAATTCTATATTTAAGATACAGTTGGCCATCAACATCTGAGACTTGGCATTAGTGGATTCAGCCAACTGTGGATGGTGTGGTACTGTAGAACATACTTACTAAAAACAATCCATGTGTAACAATCCACGTATCAAGGCCATGTTGATCAAGAGTCCACTGTACTTGCTTCTTTAATGAGTTTCTTTTCTTTATTTTTTTTATTTTATTTTTTTTGTCTTTTTGCCTTTTCTAGGGCCATACCCGCAACATATGGAGGTTCCCAGGCTAGGGGTCTAATCAGAGCTGTAGCTGCCAGCCTATGCCAGAGCCACAGCAATACGGGATCTGAGCTGCGTTTGTGAACTACACCACAACTCACAGCAATGCCAGATCCTTAACCCACTGAGCAAGGCCAGGGCTCGAATCTACAACCTCATGGTTCCTAGTTGGATTCATTAACCACTGAGCCACGACCGGAACTCCCTAAGTTTCTTTATGTAATATTAACAGGACCTCTTTGTCAAAAATGTAGAGAGTTCTTTGAAGGACCTATGATAATTTTGCATTGGGTTCTTCTTCTGCATATAATTTTTACCAATTCAGAATTTTCCTTACTTCCACTCAACAGCAGTGTTGTGCTGATATTTTCCCATTCCATCTTGAATGATTGAAATGTTATGCAAGTCTTGACCACTTTGGTACATTGGGCATTGTGGATTTTCCTCTCATCAGGGCTCCGGTACCTTTTACTCCTATCTCTGTTAAAGAAATGAAAATGGTAACAAAAATCATTATAATATAGCATTAGCTTTTCTTTTTTGTTAGTATATTATTTCTGCCATATTCTGCTGAGAATTTTCTTTTTTTCCTTCTAGGTAGTCCTTTTCTTAATTGTTAAATTATAGTTAATTGATGATTTGTTCCAGGTGTATAGCACAGTGATTGAGTTGTACATATATCTATTCTTTTTCAGATTCTTCTCCACTATATGTATTGCTGGATAGTGAATATCATTCCCTATGCTATAATAGTAGGTCCTTGTTGTTTATCTGTTTTATATATGCTAGTAGGTATATGTTAGTCCAAACTCCTAACTTATACCCCTCCCATTACTATTTCCTTTGGTAGCCATAAGTTTGTTTTCTCTCTATAGTCTGTTTCTGTTGTGTAAATAAGTTCATTTGTATCCTTTTTATTATTATTATTTTTTATAGTTATTTCCCCCATACAATTTTTTTCTACTGTACAGCATGGTGACCCAGTTACACATACTTGTACACATTCTATTTTCACACATTATCATGCTCCATCATAAGTGACAAGACATGGTTCCCAGTGCTACTCAGCAGGATGTCATTGCTAATCCATTCCAAAGGCAATAGTTTGTATCTGTTAACCCCAAGCTCCCCAACCCCACCATTCCCTCCCCCTCCTCCTTGGCAACCACAAGTCTGTTCTCCATATCCATGATTTTCTTTTCTGTGGTAAGTTTCATTTGTGCCTTATATTAGATTTCAGATGTAAGTGATATCATATGGTATTTGTCTGTCTCTTTCTGACTTACTTCATTCAGTATGAGAGTCTTTAGTTCTATCCATATTGCTGCAGATGGCATTATTTTGTTCTTTTTATGGCTGTGTAGTATTCCATTGTGTATGTATACCACATCTTCTGAATCCAATCATCTGTTGATGCACATTTGGGTTGTTTCCATGTTTTGGCTATTGCAAATAGAGCTGCAATGAACATGCAAGTGCATGTGTCTTTTTTAAGGAAAGTTTTGTCCAGATATATGCCCAAGAGTGGGGTTCCTGGGTCATATGGTAGTTCTATGTGTAGATTTCTAAGGTACCTCCATAATGTTCTCCACGGTGGTTGTACCAGCTTACTTTCCCACCAGCAGTGCAGGAGGGTTCCCTTTTCTCCACACCCCTTCCAGCATTTGTTAGTTGTGGACTTATTAATGATGGCCATTCTGACTGGAATGAGGTGATATCTCGTGGTAGTTTTGATTTGCATTTCTCTAATAATCAAGGAAGTTGAGTATTTTTTCATGTGTTTGTTGGCCATCTGTATATCTTTCTTGGAGAAATAAATGTCTATTCAGGTCCTTTACCCATTTTTCAATTGGGTTGTTGGCTCTTTTGCAGTTGAGTTGTATCAGTTGCTTAGACTGAGCCCTTGTCAGTCGCATCATTTGAAACTATTTTCTCCCATTCTGTAAGTTGTCTTTTTGTTTTCTTTTTGGTTTCCTTTGCTGTGCAAAAGCTTGTCAGTGTGTATCCTTTTTTAAGATTCCACATATAGTGATATCATTTATTTGTCTCTGACTCACTTCAGTCAGTATGATCATCTCTAGGTCTATCCATGTTGCCGCAAATTATGTTATTTCCTTCTTTTTCATGGCTGATATTGTGTATATGTACCAAATCATCTTTATCCATTCACCTGTTGAAGAACATTTGAGTTGCTTCCATGTCACAGGTGTTATAAATAGTGCTGCTGTGAACATCGGGGTGCATGTATCTTTTTTAATGAGAATGTTCATCTTTTCCAAATATATTCCTAGGTGTGGGATTGCTGAACCAATTTACATTCCTACCAACAGTTAGGAGGGTTCTCTTTTCTCCATATGCTCTCCAACATTTATTTTTGGTAGACTTTTTGATGAAGGCCCTTCTGACCATTATCAAAAGGTGGTACCACATTGTAGTTTTGATTTGCATTTCTCTATTATAGATGTTATAGATATTGATATATTGAGCACCTTTTCACATGCCTCTTGGCCATGTTTGCTTTATTTGTTTGTTTACTTTAAGGCTGCAACTGCAGTATATGAAAGTTCCCAGGCTTGGGGTTGAATTGGTACTGTGGCTGCCAGTTCAGTACCTTAAGATGCAACTGCATCTCTGAACTACACAACAGGTCATGGCACAACAGTGCTGGATCCTTAACCCACTGAGTGAAACCAGGGATCAAACTCGCATCCTCGTGGATACTAGTTGAGCTCTTAACTTGCTGAGCCCCAGTTAGAACTCCTGTTTGTCTTCTTAGGAGACATGTCTGTTTAGATCTTCTGCCCATTTTTGATTGAGTTGTTTGGTTTTTTTGCTATTAAGTTGTATGAGCTGTTTGTGTATTTTAAAAATTAATCCCACGTCAATAGCATCACTTAAAAATATTTTGTCACGTTCAGTAAGTTGTCTATTGTTTATCATTTCTTTTGCTATGCAAAAGCTTTAATGTTGAATTAGGTCCCACTTGTTTATTTTTGTTTTTTTGTTTTTTGCCATACCCACATTATGCTGAAGTTTATAGGCCAGGAGTCAAACCCATGCCATAGCAGCCACCCAAGCCACATCAGTGATAAAGCCAGATCCTTAACCTACTATACCACCAAGGGGACTTTGTTTATTTATTTTTTTATTTCCATTTCTCTAAGAGACAGATCCAAAAAAATATTGCTTTGACTTAGGTCCAGGTGTTCTGCCTACGTTTTCTTATAGAAGTTTGATACTATTTGGCCATATTTTTGGTTTTTAATCCATTTTGAGTTTATTTTTCTGTGCAGTGTTAATTTCATTCCTTTACATGTGGCTGTCCACTTGTCCCAGTGCCACTTATTGAAGAGTCTGTCTTTTCTACATTGAATATTCTTACTTCCTTTGTTGTTGATTAATTGACCATAAGTGCATGGGTGTGTTTCTTGGCTGTCTATCCTGTGCCATTGATCTGTATGTCTGTTTTTGTACCAGTACCATATTGTTTGATGTGTGTAGCTTTATAGTATAGTCTGAAGTCAGGGACCATGATTCCTATAGCTTTGTTCTTTCTCAATGTTGTTTTGGATATTCAGGGTGTTTTATGTTTTCATACAAATTGTAAAAAAGTTTTGTTCTAGTTCTGTAAAAATCGCCTTTGGTATTTTAATAGGGATTGCATTGACTCTGTAGGTTGCCTTGGGTAGTATAGTCGTATTAAGAATNNNNNNNNNNNNNNNNNNNNNNNNNNNNNNNNNNNNNNNNNNNNNNNNNNNNNNNNNNNNNNNNNNNNNNNNNNNNNNNNNNNNNNNNNNNNNNNNNNNNTACTCTGAGTTTTTGCAGGTAGATTGCCTATCTCCTTATAACTTAGTTCTTCAGGGATCTTATTTCTTCATCTGAAACATATTCTTCTGTCACCACACTTTGTCTAAATAGCTATTTGTATTTTTATGCATGTATTAGCTTAATTACATTTCTCAGCCTTAGAGAAGTAGCTTTCTGTGGGAGACATCCTTTTCATCCCAGCAGTATACTCCCCTCTTGTCACCCAAGGACTAGGAGCCAGCTAGTCCCAGGGTAGTATCTGGCCTGTGTTTGTGGACTCAGTGTGCAGTCTACATGACTGTAGTCTTCCACCTAATGGGTGAGGCTGCTCTTGAAGCTTGTTCAGGCTTCCTGGAATGGGGATCCACTGTTTGCCCAGGGGTTTGTTAAGCTAGGTCTTGGCCCTCTTGTGGGCAAGACTGTGTCTAGGGGCATGTCTGGAGGCATCTGTGGGCCCAGGAACTCTTTTGGCAGCCTTCTTCTGATGGGTTGGGCTGTATCCCTATGCAGTTTGTTGTTTGGCCTTAGGTGTCCCAGCACTGGAACCTACAAATTGGTGGATGGAGCTAGGTCTTCAGGCCCAGATGTCAACCTCCAGGAGAGGTCACCCAGATGAATCTTCTCTCATATGTTTTCCACCAGTGTTTTTATCCCCAAGGTGAGCCACAGCTGCACCCTTGCCTCTCCAAGAGACCCTCTAAGACCAGTAGGTAGGTCTGGCCCAGGCTCCTATCAAATTACTTCTTTTGCCTTTTGTTCCAGTGTGAGTGAAATTTCTGTGTGTGCCTTTAAGAATGAAGTCTTTATTTCACTTCTTTTATTTCATGATTCTTTGTTAACCTATTAGTTTTTCAGTAGCAGGTTCTTTGGTCTCCACATTTTTTGTGTTCTTCCTGTTTTTCTTTCTGTAATTGATCCTAACTGCATACCATTGTGATCAGAAAAAAATGCTTACTGATTTCAATATTTTAAAATATTGAGGCTTTTTTGTGCCCCAGCATGTGATTTATCTTGAAGAAAGTTCCAGGTTCACTTGAAAAGAATACTATATTCTGCTGTTTGGGGGTTGAATGTTCATTAGATATTAAGTATGTCTTAAGTATGTCTTTATATATTTAAGGTGCTCCTATTTTATTTGCATAAATGTTTTTGAATGTTCTATTTTCTTCTTGGATTGACACCTTAATAATTATATAATGCTTTTCTTTGTCTTTTGTTGTAAACTTAGTTTTAAAGTCTGTTTTGTTTAATATGAATATTAATACCTAGCTTTCTTTTTGTTTGCATTTGTGTGTTATCTTTCTCTATTCCTTCACACTCTCTGTGTGACTTTAGCTCTGAAATGTGTTTTTTATAAGAAGCAGATGAGTGTTTTTATTTGTTTTGTTTTAATCCAGTCAGCTACCCTATGTGTTTTGTTTGGGGACATTTAGTCTATTGACATTTAAAGTGATTTTTTTGTTGTTGTGATTTAATCGTGATTTACTCCCTGCCCCTGAGGCAGATCGTGGCTGAGTTGAAGTGAGGTTAATAAGAAGAAGGGGGTGATTTTATGTAGGGAAATCAGTGCCTGCCAAATCCATGAATCACAAGTTCATGTTTGTGATCATATTTGGGCTTCAGCCTTCTTATGAGGAAAGGTAAGCATTTGTGCATTAGAGAAAACAAAGACCCAGAAAGGTTCCCAACATGCCAGGGGCATGTAGCAGATCCAGTGTATGCATGGCCTACCCAGGTTCTGGGTTCCAGAGAAACAGGGTCATTTTGAGAAGAGTTGAGCAGGAATCAAGAGACCCAGAAATCCATTTTCATTCTGCACAAAAAAACTATACGACCTCAAACAGCTGTTTTTATCTCTCAGGTCCTCAGTTTCTTCTTCTATACAATATCCTTTCTTGTTCCAGTACTGTACATGAGCTGATTAAACATTAAGGTTCTCTTCTTATCTATTAAACTCCAGCTTAGGCAGAGAAACAGAAGTTAATTATTGGACTTGGAATCCTGCAGAGCCAGGAGAAGAATTAAATTTATTTGTTTTTTTTGGGGGGGTTGTTAATTTTTTTATTATAGTCAATTGATAGATATGTTCTTATATTTTTTTAGTTGTTTTCTGATTATTTTTGTAGTTCTATAATCATTTTTTTTTTAGTCTCTTCTGTTGTGGTTTGATAATTTTCTTTGGTGTTATGCTTCAGTTCATTTTCCTTTGTTTTTTTTGTGTGTATCCACTATAGGTTTTTGATTTGTGGTTATCATGAGGTTCATGTATATCAAACAAAATATTTATATCTCATTTTTTATCATTATTACTATTTTGTCTTTTGTCCTTTTAGGACCACTCCCACAGCTTATGGAGGTTCCCAGGATAGGGGTCTAATTGGAGCTGTTGCCACCAGCCGCCGCCAGAGCCACAGCAATGCCAGATCTGAGCCATGTCTGCCACCTACACCACAGCTCATGGCAATGCTGGATCCTTATATATCTCATTTTAAACTGATAGTTAAGTTTAAACACATCCTAAGAGCTCTACTTTTTTATCTTCCTCCTACATTTCATTGTTTAGTGTCGTATTTTGTATCTTTATGAGTACCCTTTGCTGTTTATTACAGTTAAAACTGATTTTAACTTCCATACTGGCTTATTTAAGTGGTTGATCCACTGCCTTTATTGTATATTTACTTTTTACCTTTGCCAGACTTTTTCCTTCATATAGCCCATTATCTTTTCCTTTTAAAGAAGATGCTTTAACCTTTTTATGAGGCCAGTTTAATGGTGACAGACTTTTAGTTTTTGCTTGTCTAGAGGTCTTTTTATCTCTCCTTCAATTCTGAGTGGTGACCTTGGTGGGTAGTTTCCCTGATGATTTTTTTTTTTACTTTTATTATTCTAAATATAACATAGCCCTTCCTCCTGGCCTGCAGAGTTTCTGCTAAAAAAATAAATTGATCACTTAATGGGGGTTCATTTGTATGTGACTTTTATTTTCTCTTGCTACCTTTAAAATTCTCTCTTTGTCTTTAACTTTTGCCATTTTAATAGATCCTGGTGTGGGTCTCTTTGGATTATTCTTGTTTGAGATTCTCTCTTCCCCTTGGGTCTAGATATGTGTTCTTTCCTTTTTAGATTAGGGAAGTTTTCTGGAACTCCTTTAATGCAAATATTAGTATGTTTGATGTTGTCTTACAGATTCCCTTAAACTTCTATTTTTTAATATTCTTTTTGGTGTTGTGATTGGGTGATTTCCAGTATTCCTTCTTTTAGGTCACTTGTACATTCTTCATCACCCATTAATTGCTTCTAGTGTATTTTTTTTTAATTTCAGTTATTGTATTCTTCACTCTGGTTCTTTTTTATATTTTCTAGTTCTTTGTTGAAGTTCTCACTATGTTTTTCAGTTCTTTTCCTGAGATAATGAGCCTTTTTATGGCCATTTATCTGAATTATTCATCAGGTAAATGATTTGTATTCATTTCATCAGGGTTTTTTCCCCTGGGGTTTTCTCTTGTCCTTTCATTTGTATCATGTCCTTATCTTCTTATTATGCTTTAATTTATACATTTGCCATTATGAAATAGGCAAAACAGTTATTTATCCCAATCTTGAAGGTGTATCCTTGTGCATAAGCATCCCCATGAGGTGTGCATGTGCCCATTGGCTTTAGTGGGGAAGTGAGCATAGGCTACTTCTTTGCCTGGGGTCTGCTGGCAGTACTTGGAAGCTTTTGCCTTGACTTGGGTGAGGGATGGGGCCAAAGGGGCAAGAGCATTAGCCTCATGTGATGTGGGGCTTCTCCGTGGCATAATCGAAGTTACCACCTGACAGGTTCAGAGATGGAGGGGCTGGAGCTGAAGCCTAGCACCAGCAGTGGCTTCTCACCTGGCATTGTGATGTTTGCCTTAGAGGAGGTTGAAACCTGGGCCAAAAGAGCCGGAGCCTATTCCTGGCACTAGCTTCTGTCCCCAGCAAGATGGTGGTCACAACCTTAGCTGGGAATGGGACCAGGGCCTACGGATCTTAGAGCCACATTGCAAAGAAGGTCATGGCTTCTCCCTGGCTTGATGGCAGACACTGCCTTATCCATGGGCAGTGCCGAGAGTACTGGCGCCATGGTTCAGAGCACATCATAGTTTCTCCCCAGCAGAGTTGAAGTTGCCACTTTAGCTAAGGGATGGGGCCAGGCCTGAAAGGCTGGAGCCTGAGTCCAGAGCTAACTGTGGCTTCTCCCTTGCTCAGTGGCAAACACCATCTTGCTTGAGAATAGGCCCAGAGCAGGAGGAACTGGAGCGAAAACCTGGTACAGGCTGGAGAGGGTACACTAGGGAGGTGCTGGCAGGCCAGCCAGAGAACTAGGCTGTTTTCAGTCTGCTGCCTTTTTGCTGGGACTGGGAGCAGACAAGTCTGTGCAAATGCTTTTTGAGAATGGAATCTCAGTTTCCTTCAGCCCTCTGGTAAGCTCCACTGGTTTTGAAGCCAGCCAAATAGGCTCCTCTTACCAGTGTCAGACACAAAGGCTGGGATACCCAGTGTGGGGTTCAAACTCCTAACTCCTTAGGGAAGATTCCCCATGTCTGTGGTATCCCCCTCCTTTTCTGGGCCGCTAGACTACATCACTTCTTCTCTCCTACCAGACTCACAGTGGCTCTTTTTTATGTCCTTGGTTGTAGAACAGCTGCTCTGCTAGTTTTCAAGTTGTTCTCAGGGAGAGTTAATCTATTTTTAGTTGTATTTTTGATGTGTTCATGTGGGAAAGTGAACTCAGTCTTCCCTAGTCTGCCATCTTGATCCCACCTCTCAAGTTATGCAAATTTTGCTATATTATTGTTAAACTGACAATCAGTGCTTCAAACCATTAAAATAAAAATATTCAGTATATATAAAATTAAGATTATTGGAAAGATGAAATTTTCATTAAAATTAATTTTTCAAAAATGAAAGCTTTGAAACACTATTAAGGGGCAGTTAATATTTACACAAAGGTGTTTATGTATATGCATATCTATGTAAATATATTTTTATGAAAATAGGAGATTTTCCTTGAATTGATTTCCAAGTACTGAGATAAGCATGAAACTCAAACTACTATCAACCACTCAGTTTTATAAAGAAGATCAAGATAATTGTAGTTTTTAAAGTAGAGCTTTATTCTATGCTGCAGCTAAATTAATTTTAATATTTGAAACAGTTGCAGATCTTTTCATAGTTCTTAGGGGACTGAGGTTAATAAATGTCTTTATCCTTCACACTTGTGGAATTTAATAAAATCAGGTTAGAGCATGCCTAAAGTAAAGCAGACAGTGAGTAACTTGGCATACTGGGAATCATACCACTGTAGCCCAAACCAAGACCTAGCAGAATCCACATGAAGTTCCAGGCTATCTAGGATAGTCTCTTCGACAGGGGAGAGTAGGCTGAAGGCCAAGAGTAGGCCAAACAGGCAGATGGTCAGTAAGAAAAATGCTCAAAAAAAAGAGGAGAAAATAGTTCAGGGAGTGGGGTGAAGCATGGGAAGCAAAAGCCTGATGACATAGGGGTCAGTCAGGTTAGGGTCAGGGAAGGAACCAGAGACCCACATGAGGGTCTCAGGTTTCAGCTCTATGACTGCTTTTCCCTAGAAGATTGAGGAGAACAAGGCAGCATCTCATATGTCTAAGGGACACATCAGGGAAGCTGGCCAGATGGCACTGGGAGGGCAACAGTTCATGGCCTCAGTCAAAATTAGACTGTAAGGCCCAGCCTGTTGATTCAATTGATTTTTTTTTATTATAGTTATGAATCAGTATTTCATATTTCTCTGACTTGGGGCATGAAGGTATTTCTTACATTCTGCATATATGAGAATGACAAAAATAAAAGGAATAAGTTTATTTATGCATTGAGGATACATAGATACTGTCAGAATTTTTTTCAGAGCTCTCTAAGTTCTTTGACCCAAAAGATAATATTTCCTGACTAAATTGATCTAAATTGATTTCTTGGCTCACTCATGAGTCTCAACTTGCAGTTTGAAAAACACTGCTTTGAAGGCGTTGATGGATTGTGACTCTGCTTCTTCATCTTGGATCCCACATCTCATGCTTCTGTTCAAAATGAGCCAGTCAGTTTGTGAGTATTAAAAGCCATTTTATTTGCCTGCTGCTGTTGTTGCTGTTTCTTCAGAATTTCACAAAACTTCTAGTATATTCATAGCAGAGAAAAATAAGTTCAAATGCAGAATTCAGTTCAATTCAATGAAGATTTGTTGAGCAAGCTCCTGCCATGTGCCAGGCCCTATACTAGGTGCTAAAGATGTAGGAATGAATTAAGCATGACCCCTTTTTTGGAGAACTTAGGCTACTGAAGGGGAAAAAAAATGGAAATAAAGTGTAATAATGAACATCTTATGAAGTGCATTTGGGGAGGGAGTAATCATTTCTTACCTGAGGAAAACAAAATTTTTTGTATGTGACATGATGCTTGAGCTAAGTCTGGTAAGATGAGTAGATGTTATCTAAGAAGATGAAAGGCTTTTACTGCTAGGCAGGGTGATAAAGAGCACTCCAGGCATGAGAGTAATTTGAAAATAAATATGGAGATATGAATTAGACTGTCTTTCTTTGGACCTCACATTGTTTACTATGTGTAGACAAAATAGTAGAAGCTGATGGAGAAGCAGAATCTAATGACAGATTTATAGGCACATCTGAGGAGACCAGAGGCACTGGCAACAGGTTTATATTTTAGAAGGGCACATTGTAGAGTCAGACAAGTTGTCTGAAAACCAGAAGAACAGAAAGAAAATAGCAAATAATCTGCTGAGGGCTTTAAATAAGGCAATAGCTGTAAGGATGGAGAAAAGCATAAGAGAAATGGTAGAGGAACTAAAGCAAGGTAGAATTTAAATTTAAGAAAGGTCCTACTGAAGACACTGTTTCTTTTTTCTTTTCATTTCTTTTCTCCTTCCTTCTCTCTTTCTTTGTGTCTTTCTTTGTGTCTTTTTATGGCTGCACCCACGGCACACGGAGGTTCCCAGGCTAGGGAGTGAATCGGAACTGTAGTGCTGGCCTGCACCACAGCCACAGCAATGCCATATCTAAGCCACATCTGGGACCTACACCACAGCTCAATCCAATACTGGATCCTTAACCCACTGAGTGAGGCCAGGGATCAAGCCTGTGTCCTCATGGATGCTAGTCAGATTCATTTCTGCTGAGCCATGACAGGAACTCCTAAAGACACTATTTCAAACTTGAATTATCCAAAAGTATACTAATTGAATATGCTAGGACCTGAAAACTTATCATCCTTAGCAGTCTATTTAAGCACCATATTACCAAAATTGTCTTAGCCATAGATTAATATAATTTTGCCTGTCTGATATTATTAATAATGTGTTTATATCTTCTGATATATTCCTAGAAAGATTTGAGGAATACAAAAATACATATAAGATTATATTTCTAAGTAAGGAAATCTGTGGAAGGATAAGCCAGAATAGTTAAAGTAAGGTGAAGCTATGAAAAACTTGGTACACAAAATTTATTTATTTATTTATTTATTTATTTGTCTTTTGGTATACAGAAAAGCGACTGACTTCTGAATGTTATCTAGGGGTTAGGGTTAGCCTGCTACTTGCTGAAATTGTTAATCGGTTCAAGTAGTTTTGGGTGAGTCCTTTAGGGTTTTCTATGTATAGTATCATGTCGTCTGCAAACAGTGACAGTTTTTATCTCTTCTCTTCCTATATGGATGCCTTTTATTTCTTTTGCTTGTCTAATTGCTGTGGCTAGGACTTCCAAAACTATGTTGAAGAGCAGTGGTGAGAGTGGGCATCCCTGTCTTGTTCCAGATTTGAGTGAGAAGGCTTTCAGTTTTTCCCCATTGAGGATTATATTTGCTGTGGGTTTATCATAAATGGCTTTGATTATGTTCAGGAATGTTCCCTTGATACCCACTTTGGCGAGGGTCTTGATCATGAATGGATGCTGGACTTTGTCGAATGCTTTTTCTGCATCTATTGAGATGATCATATGATTTTCGACTTTTCTTTTGTTAATGTGGTGTATGACATTGATTGATTTGCCAATATTTTTTCTAAACGTATCAATAAATCCTGTTTCTCCTAGCTCTTGTCATTTCTCTTGAATCTATTTGTGCTGTTCTGTCTTTAGAAGTTACCATTCTCTCTTCACCTGGACTACACCTCAATAAACTACTAACTGGTCATTACATCTTTGTTTTTTCTTTTTTGCATCTAACAATTTCTGCATATTTTGCCAAAAAACAATTTTTTCAAACTGCCATTCTTATCATGCACTCCATGGTTTAAAAACTCCATGGTTTAAAAACATCTAATGCCTTCCTAATGCTCTTAGGCTAAAGAGCGAACATGTATACCATGGTCCCTCCCACCCCATTTCAACCCCATCTACGTTCTTGTCCTCTCTGCTCTAGCCTGTCATTTTTTTCACTTCCTTAAATGTACCACCTTCCTTAAGGATACAAATCTTAGCACATGGCAGTCTGTTTATCTAGAAAGTTGGGCCCTCAGACCTCTTTACCTAGTTAACTCCTACTCATTTATTAGAACTTGGCTAAAAAGACACTGTTTGAGGAAAGCCTTTTCTGACTCCTTAATCTAAAGTAGGTCCCTCACTTGATATGATCACATAGCAACATATACTTCTCCTTCAAGGGCATTTATCAGTTTGAAATTTACATATTTGTTATGAGAGCCTAATTAATGTGTCCCACTCCTGCTAGACTTTAAGCTCTGTGCCTACCACACTGCCTGCTACATAGTAGTCATTCAATTAGTATCTGATGAATGCACGTTATAGTTTGTTTATAAATTACCTATGTTTTAAAATACATTAGTTTCTCAATTCCTTATTTCTAATCTATTTCATTTTATTCTCCCTATACTCTAAATCTATTTGCATTCTGATTTTTTTTAATTATTGGAGGTGTTTCTGCAAATGTGGGTGATATCCCCCTTTATTTGTGTCACACCGAGGAAAAAAGAAAAAGGACACCTGAGGAATAATGCTCTAATTGGCTCTAGATTGCCAAATAATGGCTTATTATTAAAAAAAAAAAAAAACAAGAAATCAGGAGTTCCTGTCATGGCGCAGTGGAAACTAATCTGACTAGGAACCATGAGTTTACAGGCTCGATCCCTGGCCTTGCTCAGTGGGTTAAGGATCCTGCATTGCCGTGAGATGTGGTGTAGGTCGCAGATGCGGCTTGGATCCCATGTTGCTGTGGCTGTTGTTTAGGCTGGCAGCTGTAGCTCTGATTAGACCCCTAGTCTGGGATCCTCCATATGCCCGTGGCCCTAAAAAAAAAAAAAAAAAAAAAAAAGACAAAAAATCCAAAAAAAAACAAAAAAAGAAAAACAAAGTTCTAACAAGAATAGAAATAATCATGAGACACATTATGCCTCTTCAGGCTAGGCAGCAACATGTGACTGAGGGAAGTCACATTTTATTCATTCTGTTGCATTCACTGTGCAGTGTCCTAGTTTTAACCTTCCCTCTGGGAATAAGCAAGCTTTTTTGATAAGTAACTATAACAGGCAGAAAGTAGAACAATCCCGTTCTCTAAAATAGTGCTTCAAGTTTAGAGGATATTATGTTCCTAATACTGATGGTTACATAAAAAAAGAAAATATTAGGCACATGCTTTATTCCAGTTTCATGGACATCAATAAAAATTCAGCTTATATACATAATATTTACTTCAGCCTTTCAAGCATGATGCTGTGTATAATATTCTAAGTTAAAATTTAAAATGTTGCCCCATCTATGGAAATTATAATATTAGAGACTAAATGTTTGTGTCTTCCCAAAGTTCATATGTTGAAATCCTAACATGCAAAGTGATGGTATTTGGAGGTGGCCCTTGGAAGATTCTTAAGCTGTGAGAGTGAAGACTTCATAAACAGGATCACTGTTTCTTTAAAAGAGACCCCAGACAGCCCCCTTGTCTCTTTCAACACATGAGGACATAACAAAAAGACAGCCTATGATGAATTAGGAAAGCAGGTTGTCAGTAGACATAGAAGCTGCCAATTTCTCGATCTTGGACTTTTAAGCCTCCAGAACTATGAGAAATAAATGCTTGATTAATCCACCTCTTTATGGTTATTTTGTTATAGCAGCCTAAGCAGACCAAGAAACTGTGTCTTCCATTTAAATGCTGAATATTATATAGAGTATATTATTGTTCTGATTAAAAAGGTAATTAAGTGCAAAAAACCACAATGTAAATAAAACTCCAAATCAGACTTTATCTTCATAACTAAGATAAGCATTGTTACTATTCTGTTATTTGAACTTTGTTTTTTGTGTGTGTGGGTGTGTGTGTGCATGATTTTTTTACAATGATAAAATCATGGTGTATATTTTCCCATTGCAGACATTCTGTAAACCTGTATTCCCTTCTATCTTTCATAAAGCATGAAAATATTCTAGAGCAGTGGTTCTTAACTGGGATTATTTTGCCCAAAGGGGACATTGGGCAGTGTGTGGAAACATTTTCATTGTTATGACTAGATGACTGGGGATATAGGACTGCCACTAGTGCCTGTGAATCTAGTGTGTAGAGGCTAGGGATGCTGTTAAACATCCTATAATGCACAGGCTGCCCCCTAACAAAATTACACAGTCTAAAATGTCAATAATGACAAGGTTGAGAAACTGCATTTTGGTGCAGAACACATTTTAAATGCTGCAATCAATGGAAGATTAAATAAAACTGTATATTGCATTGTCATTAATTTCTGAAGATATAGTACTAAATCTCTACTATACTTTTTTTTCTGTGGGGATGCATAAAATCCTTTTTAGTATTCCTAAAATTCTTTTTGATGTAGTCTCTTTGGGTAGCTTTTGAACAGCCAAGAAAACCTTGGCATCCATCCCTAAACATTCAGTTGTAAAAATATAATTCTTAACTCAGCATTACATAATTCTCATAACACTTTAAATCTATTTTTCCTAGAATTTATTAAAATCTAATTTTACATTGATTTATGTGCTTCTTCCACTAATTGTAACTACCACAGAGGCAAGGACCATTTCTGTCTTTTCTCATCGTTGCGTTCCCTAGCTCAAGGCCTTTCACAGTTAGCACTTAAATGTTTGTTAAATAAAAAAAAAAATAATAGTAGAAACCAAAGCAATGAATGAATTATTTTTTATATTTTGTCACAAAAACCAAAGAAAATACAAATATAAATAAAGTTAGAGTATGCATATTAATTGAATTGAATAGACAAAAGTAACATACATTATGTCGGATATTCAACATGAAAAGGAGCGTTCAGCATAGTTAAGATAGCAGCAACTACCAACCACACGTAGTCATATACATTACTTTGCAATTTCTTTTGCAAGAATCACTTAACACATACTGTGATTCACACCTAGTAGCAGTTTTTTGTTTAATTTCTACATCACTAATTCATCTATTTAGTCTTTATTTCAGAATAATATACAGGTGGTAGAAGAAGATCAACCCTGTTAAATATCTGATCCCTTGAAATCAAGCATTATATTGCTTAATAATGTTTTGTCTCTTTTAACTCTAGTTGGGATCAAAGACCATGAATTTTACATTTAAAGAAGTCAACTGAAATTACCTATAAGATATTGCTGATACCTCAGTGGTACAAGATGAAAAAATATGTCAATTATTTTGTGGTCATAACTTAAGCTCTTCCTTATTTTCATCAAAATGTGTAAACTTACCTTCAGATAAATTTTTAGTGTGAGTGAATTTCTAAATGAATCCTTTCCTCAATATCTCAAAATCTAACTGGAAGAAGCAAAGGAGACAAATAGCTAAAAATCTGATTACAGTTACTACAGAAATAAATTTCTTAAATCCTTAAAAATTTGTTTCACAAGGACATTAGCTGAATTCCCAATTTTGCCACTTAATGTGTTTTATGAACTTAAATTATTTAACCTCTCTGTGTCTCAGTTTACTCATCTGTGCAATGCGACTAACATCACTTACCTCATAGACTTGTTTTAAGAATTAAATAAGATCATACACATAAAGTACCCAATAAATAAAGACCCTGATTCAAGAGTACATTATATAAATAACCATTAAGGCCACGGCATATTCTGCAAATAGAGTTCAGAATCTGACTTCAGATACCTAGGAAAGAAAGGTAAGAAGAGTTTGCTCTAAGTTGATTAATTGTTAGATGGGTGTACAGGGAAATAAATAGTATATTTGCTTAAGCTTCCTACTCCTCCCCCACCTATTACCATCAAATTGAAGGGAGAAGGGTACAGACTAACACTGTTTTGGTAGTGTAAACCTGGCACTACTGAAGCCCACCTTTTAATTTCTGCTCAGTTGGGCAAGGATGGTTATCAGCAACAATTCTCCCCTCTAAAATGTGATGAACACGGACAAGACAAATGCTGTGTGTACCCATTTATTCCAAAGGCATCTTTTTTATGTTTTTCTGTGAAATACACTAGTTCCTTAAACAAAAAAAAAAAAGAAAAAAAAAGATTCAGGTTTTGTGTGTGTGTGTGTGTGTGTGTGTGTGTGTGTGTGTGTGTGTGGTTGTATTGGGAAGGAGCGTGCCATTATGATGGCCATGGTTTTTCTGGCCCATGGATTTCAGCCAGGCAGTGAATACCTACAATAACTGAAAACTGATGGGTACCTCTAAGTTCCAAACAAAAGCTTTAAAAGTAGGTCATTACTTCACATATATACCAAAACCATTTGTGTTCCATTGGAAAATCAGCTTTATTTCAAAAATAAACTTTGAAGTTAGAAAGTAAAGTCAGAGGTGGACAATTGTGGCACTAATCACAATTTCCAAAGGCACATGTGGTTTACTCTGATGTCCCAGAACTTAGCTGAACAATAGCTTATTAGAAGAGCAATTTATCTCAGATGAACACTTCAGGGCCTTCAGTGAAGTTTTTCTGAAAGCCAGTTTTACCTCTGCTAAGAAAGGAACAAACAAATAACTTTCAGGCTTTTACCTGAGCATGAAGGAATACTAAAGAAAGATAGCAGTGTGCTATGAGGCACAAGGAAATATAGAAGAGGTACCTCAAATATGCCACAAGTGGGCTGCTGCTGGCAATGACAATTCAGCACAAGGGAAATTTTAGGGAAAACAAAATTATTACTCATTTCCTCTTAAAAATTATGACAGAGAGATGTGATAATTTTCAATGGGGAGAATATATAAATGAAGACAGAGTAAAAATAGTAGAGGCATGTCCAAAGAGAAACTAGAGTAGGATATAGTTAACAATGTGTCACTGAATTAGTTGTCTGAAATTATCACTTAAAAGAAGTGAAAGATGCCGACTACTAAAGAAAGAGAATGAGCACATAAGAGATAAGGATGCAATAAGCAAGCCTATGGGAATTAGCAATTTGGAGGTAGGTATGCAACAAATATTAGCAGAAGTAATAACAAATAATGTGGGTTGGGAAGCGAATGTCAGCAAAGGATGTACAGATAGGTTTTTGTTACCTCAATACATTTTCTCTCTACCTAAGACATCCGGAAATTTAAAACAGAAAAGGAAAATAAAAATGAGAAAAACAAGAGGACTGTCATGTACACTAAAAAAAGTAGCAAAGATTTGAAAAAAAAATATTTCATTCCTAACTTATTATGTGGCTATAATAGCATAAACTCTAAAGACTAGTACTATAGTTATATTTCAACTGATAAATAACAAACATACAGATGCTTAATCCACTGTATAATAAAAACTCAAAATAAGGTAGGGAATTGTTTAAAATAATGCAAGCTGAAAGTAACGGCATGACTTGAACTCTAGCTTCACCATCTTGTGAACTAACGTAAATCAACATGGGACGTGAATAAGGAAGATAAATGTATGATTAATACTATTTGTAACCAACGATTCTTAAGCTGTGATCCACGGATAAAATTAGTTGTGGGGGAGGGCTATGAACTAGGATGGGAAAATGAATTACATACCATTTTTTCTAATCTCTATTTGAAATTGATCATTTCCTTCAATGATGAATATAAAAAACAAACCTCAGCAATATTAGCAGTACCTATGACTTTTTGACCAATAGAAATTAAAGATTTTCATATGACATTACAGATATCCCAAAATATATCATTTACACTCATCACTTGATGACTTTACAATAGTAATTAGACCCAGTGCTAGACCCTGTTACATAAAGCCTTAAAAAAGAAGCATATATATCAACATACCACAAATTTTTATTATTTTCATAACATTTTCAATATAATTACTTTCTTGTCCATGCATTTTCTTTTATGCATTTAAAATATTATTTTAAAGTCTGCTAAAGATGTCTATGGCAAAATAAAGGTTAAGAACTTTTGGTCTAAATATAAAATAAATGCAATTTGTTTACTGTAGTTCACAATCTGTTAATAGAACCCTAAGGTCCAGATATGTTTCCTAAATTAGAAGTTTTAAAATTTCAGATAAGTAGCAAAGCTGGATATAATGTAATGCCTCAGTAAAGTTTGGGGTGGTGTTCTGGAATCAAACATAAATTATTTTCTTCAGTAAAACATGAAAATATATAACAAATGGAACAAATGAAAGCAATACATAGGTCCCCTTTACATCAATTCAGGTTTTACTGTCAAATACATTTAAATCAGGTGAAGTTTCGTGGTCAAAAGAATTATGAAAGCAAAACAAAAAAGGTGGTCTTTAGGGGTTTGTGAATATGACGTATATCTGTCATTTTCTGTCATTTATCTGTTATTTTCCTTATTTATATCTACTTTTCCCTCATAATTTTGAATCAATAACTTTTTTTATTATGCATCATTCAAATTTTGTTAGTAGAAAGATTTTCTTAAAAGTTTGGTTATAGCAGTTAGACTTGTAGCAGGAAGTGATCCTAAGTCTTTTCTTACAATTTAGGAAAATCAGGTGATGACACTTTGATAATAGGCAATCATTCCCAGTGTTCTGAGTGATCCCTTTTACTGAGGATTCTGATGTTTCTGGCAGCTAGTTGCATATAATATTCTTTTCTCATTCTCAGTTTAGCTATTAATAGAGCCTCTCTGGCAATCATCATAAAATCCTCCAACACATTTTTTTTTTTTTTTCTGTGTGGTCCTGACACACATGAAGATATTCCACTGACTTACGACCAATTTGAGGGAAAACACAATTGTCAAAGAAAACCGATACAGGAACGAAAAAACAAGAAGAAAGGGAAGACATATTTTATAACTCATCAAACTGTTAAAAAGGTAAATAAAATTAGAAAAGCACAAAATACCTGCTCTGTTGGGAAATCAGACTAGTATACAAGACTGACATAAACCAAACAATGGCAAGCACTGGGTAAAAGGCCTATAGAATTATCCCACAAAAAATGAACAAATTACATTTGAAAGAAACAATACAGATCAATCTACTCAGTAGTGCAAAGTTAAATCAAAACAAGTAATCCCAGAAGAGTAAGCTCTTTATATGAATTTCAAAACTAAATAAAACTAAATATTATATTGATCACGCATATGTATGTGCATGTGTGTGATATGAAACTAAAGCAAAGAAAGAAATATTTAACCGAGGATATTCTGGTTCCTAGGAGAAGTGGGTTTATGAGGATTCATCAAATCAGGAATAAAAACAACAAAAAACACAAATAAATAAAATTAAATAAGTAAATGTGCATAAATCAATAATGATGTTTTGTCATGAACTATGGATTATGAAAAATCCAATTTTGGGAATCTGAGCAAATAAGAAATGTTTTACATTTTAAAAAAGTTAGTAAGTCTCCATGAAGCCATTTTGTCAATTGATTTTCACTTCATAGTTGCTAACCAAAGTATGAATAAATTAATAAGTATCGGTAGTTAAAAGACTCGTTACCTGGACAACCTTCAAGTACATTTTATCTAGTGCTGTCTTAGAACAAAGCTTGAAGAGCCAAATGTGCACATCTCTTTTCAATTCTTCATTCAGTGATTTCATACTGGTTGCCTGAAATCAGTCATGGTGATTTATACCATGTATTTATATTACGGAAATTGGCCGGTACTACAAGTCAGGGCTTTTTATTACCCCTGGAGAAATATTTATCAGCAAAGCACTGATTTTATTGAAGTACAACTTACAAAGAAGAAATTCATAAATGGACAATGAATTCTAACAACTGAAAACATCTGTGTAACCACAATCCTGCTGAAGAAAGAGAACCTTGTTTACATCCTGAAGGTTCCTCTCATGCTCCCTCTCAGTGAGCTCTTTCTCAGACAGGTGGCTTATTCAGAATCACAGAGATAGTAAGTTTCAGAGCCAGGGTTTATCTGTAATGCTCTTACACAGTGTCATTTTGACTGCTATCATATTTATTTCCCAGTTTTATATCTTGTTGGGATTCCTAGCACAGGTTATTTGAATTAGCCGCTTCTACAGCAGCACTTATCTTACAGTGGGAGTTCTTGGCTGGGAAGAGACATCACTGTCAGTAAGTACATCACCAACTTTCCTTTGGGGAACCTGGAGAATGTTAGAGGGAAAATAAAAACTACTTGCTTCTCACAAAAAAAAACGCTGGAGGGCCCACTTTAAGGGATTTACTGCTCAAAATAAATCACTCAAGGCTAAAATGAATTTTCTACAAGTATGAAATAAATAAAAATCCTCATCTACTCATGGAAAGGTCTCTTAATGAGTGCATGTTTCTGATTCATCAATGCCACTGTATTTCTGAAAATCAATGCTACCCAGACACTTCCCTTTTTAAGAAGTTTGAGACGATTAACCAAGACTTTCTTCATGATTAAACAAAGTGTTACTAATAGACTATATATTTAAAATTCACATTCATTAGTTGTTTGAACTGTGTGCTATGGTAGTAGGAATTAGTCATAAATATCAATAAACCCCTTAGCAAGGTGTGGGTATTAATCATATTGTTCAATTTTTAAATGTGAAAAAAAGCAATGTATAAGTAGGTTGGCATATTTCAAGCATCCAGCACAATGCCCAGAACATAGGTGACATTAAATAAATGACGACCTTGTCATGTTCCTGATTCTCCCAGACTGCTTTTACTTTTTTCTTTGTAAAACAAAGGGAAGGAGGTAATTTTAAAGATTGGGTAATTGAACAGCCTTATATTTAGCTTTGAAATACATAAAACTTTTCAACTTATCATTTATCTCATTAAAATAACAGTGTGCTTCCCTTTAGTAAGTTACCATTGTGAGTATAGGAAGATCACAGGAGAAACATTACCTGAGATGCAAAAACTGCTAAAGGTAATCTAAATACAGAAAGGCTTTTGTTATAGAAAAATAAAATGGTGATTCTAAAGTAGTTCTTCAGAACAGGGAACAATTGGCCATGAGGTCAATAACAAAACAGTTTTTTTTTTTTTTTTTTTTTTTTTCTGGTCAATAAGATGCTCAAATTATGTGAACTAAGTAGTGTAATTCAGTTGTCAAGCTGCAAATACACCAAGATAAAAAGAACCAAGCTTCTAGGCTTCAAATTTTGGTTTAATCATTACCAGCTGAGTAACCTAGAGTTACTCAAAAGGACTTAACTTCTTTGTGCTTGTGTTTTCTCATCTAACAAAAGAAGAGAAATAAAGGTATCCTCCTCATAGGATTGATAAGAGGTTAAATTAGCTAATATCAAATAGTGTTTATAATAATGCCCAAAAGTCAGTAATAGCTATATGTATTGTCATTTTTATTACTTCTTTAGCATATTACCCTATTACTAATTATAGATACTGCCTTAAATTTGTTCAAGAATATAAATACATATTAATTATGATAAGGTTTGATTAAAATGACCTTTATTTATTATTCACTATAGGTACACAGTCAATCTTTTCTACAAGTATGAAAAGTTTGTTTACTACATAATTATTAATAAATACATATTTTGCTAATTTATACCTCACTACATTACATTACTTTTTTTTTTTTTTTTGTCTTTTTGCCTTTTCTTGAGCTGCTCCTGTGGCATATGGAGGTTCCCAGGTTAGGGGTCTAATCAGAGCTGTAGCCACCGGCCTACGCCAGAGCCACAGCAACGTGGGATCCAAGCCGCATCTGCGACCCACACCACAGCTCATGGCAACACCAGATCCTTAACCCACTGAGCAAGGCCGGGGATCGAACCCTCGACCTCATGGTTCCTAGTCAGATTCGTTAACCACTGCGCCACGACGGGAACTCCTACATTACATGATCTTAAAATATTTCTAAAAGTACTGTTTATAGTATAAAATAGCAAGAACCTATTAACTATAATGCATGACTTGAGAAGACTTCTTTTCCATACACTGCTATGGGTTAGGTCTATATAGAACTTTCCTAGCCGAAAAGGTAGTTGACAGACTGAATGATATACATGGACAATGTCCAGACCATACATAAAATAGAACTCTGACCAAAAATCTGCAGCAATCAGCTCAGGAAACCAACCCATTATCTACAGTAATCAGTCTAGAAGTCAGACTTATTTCTAGCAAGGAGTCAAGAAATAACCCCTGAAACAATCATCCCTAAATGCCTAGGGCTTGATTAATAATGGACAGCTTTTCTAAGTTTTGCCCTCATTTCTAACTTAGGATCAACCGAAGAAAGTCAAAAGTATACCCTTAACAAATCACAAAGGGTGCACTGCTTCTAGTTAGTCAACCTACAGCCTCCCCTTGGCAACAGCCTCCAGTCAGGGTACACCTGAAACCTTCCCACTTTTCCACTGTAAAGGTTTTCCATTTATCTGCCTGGCTTTGGAGTCTGCCAAAAGTGACTGTGAGTGGCTGACTCTCTTGCTATATATAGCACATGTGGAATAAAGAGACACAACATATTCTCATTTGGGTCATCTTCATTTATTTTCACATGGTATTCACCTATAAGAGTCCTCCCCAAAATTGTTATTTAAAGTATATGTTTATAGTATTTAATCACAAAATGGCATTCTCAGAAAGAAACAAAACCAAGGAAAGGGAAAACAATGAGTTTGTTGTGTCTGAGTCATTTTTTCATATAAAAAAGAAAAAATCTTCAATATTATAGAAAATATAACATTCTGAGAAGCAATCAACAAAAGAATTTGTATTAGAGGTATGTAAAAGGACACAATCGACAAATAAAGTCAGTTCTATCCACTTCTGCTGTTGTGGGTAGAAGCCTGATATGTTAAGTGATTAGTAAAACGATTTCTGAGCTTAAAACAGAACCACTAGAAAGCTAAATTTTCTATCCAAATCTTCTATTTCTGCAAGTACTGAAATAAATATGTATGACATCAATGAAATATATCTTCTTTATGTTCTTTATTATTTGGGGCTTTGGAATACTTGCTTGCATTCGGTATGCATTCAGAATGAATATGACTGCTGGATTAAATCTGACCCATAATAAAGAAGATAGGAGACTGAACCAATAGTATGGATGATTTGATAATGAAGGAGGGAAGAAACATACAAAAATATAAACAAAAGCACTTTCTATATGGAAGGCACTGTGCTAAGAATATCACATATAATTTTCCTTTTAAGACAGACACTACTATTCCCATTTTATATATTAGGAAATTCACTTCTAAGACAAAATATTCAAAAAACCTAACCTGTCATCCAGCTACATAGTTGTGGAATCAGGGTTCAGTCCTAAACTGATCTGTTCCAAAGCCTTTGCTCTGTACTAACATGTTCAAATACCTCCCTAGAAGTAGTTATCATCAGAGGGAAACAGGCAAGTCATTTAATAAATAAATAATCAGTACTGAGAGGAATTATGGCTTGTTATTCTAAATGAAGAGATAATTTTACAAATGAGGAAACTGAAGTGAGGAAAGTGACGTAACAGAACCCAGTGTTTGTTATCAATTACTTCTTATTTAATATGAAGGAATTCATTTACAAAGAAAGGGTATTCTTTTATAAATAACTCTTTGAAATCAGTTATAATAATACACTGGGAAACAATGAACACTCAATAATATGGGAATGATTAAAAAAATTATGGAATAACCACACAATATTTTGTAGCCACTAAAAATGACGATGTAGGTCATAGACTTGAAAAAAACGACCATGAGATTAAGTGGTAGGAAAAGCAGTTTATAAGGCTATGCAGAATTATACCTTGTTGGCAAATTTCTATATATAGAAAGTCTACATGAATAAACTTATGCATTACATAATATGTGTATACAGAAACAATACTATATTCTTACACATATACAATTGTTTGTGTTTACACAAATGTATGTGTGTAGAGTCTACAAAAGGTAAGGATATATCTCAAAACATTAAGAGGAATTGTTTCTTTGGTGCTAGAAATAGGATTATTAGAGATTTTGACTCTTTTCATAGTGTTTGAATTTTTATAGTGGGTATATAATATCTTTATAATAAAAACAAAACAGAAAAGCTAATTTGATTAAAAAATAAAATTACCTGTGTTATACAAAAACTGTATGCCTTACCTCAAGATACATTTTTTTTTAGTAATGATGAATTTTATTTTAAGTATACTTGATTTAGAATATTGTAGATAATTTTTGCTGTACAGTATAGTGACCCTGTCATACATATATATACATTATTTTTCTCCTACTTTTCTTCCATCATATTATATTCCAAGATCTTGGATATAGTTCCCTGTGCTTACAGCAGGACCTAATTGCTTATCCATTGTAATATCCATCCCACTCCCTCCCCTACTCCCCTTGACAACTGCAAGTCTGTTCTTTATGTCTGTAAACTTTAAAATATATAACTATACAAATAAAAAATAAACATAAACATATAGCTGTTGAATATATCTCCCTTGTATCCCACAAACATGTTAGTCTCAACATGTTTACCCATTCTTTACCTCACACCATTCCCAATCATGCTACTTAACCCATATTGGTTCAAAGGACTAGCATCAATTCATTGACCAAAAACCAGTGGTTCTTCCTCTCCCTCTTTCATCATCACATCTAATTAGCTCCCAAGTGCTGTTAGGACTTAGTCTCTCTCAAATTTGTTGATCTACAATGTTATTTTAACATCTCTTCTCAGAATTTCTAAAATAAAAACTAATATCTCTGGCTTCCCTCTAAATCTTTTCTACCTTCTTCTCCTGTTCACCCTCTATACTTCAGCTAGACTAACTTCAAAAACACAACCTTAGCAGGTTACTCTAATCTTATTTTAAATTTCCTAGCAAGGCATAAAATTAGTTTTTAGTTCTGGCCTTCACATACTTTCCAATCTTGACTCCTAAATCGAGATGTCTCCAGAGTCATCCTACCTATGCTACCATTTTCTTGCGGTTAGTCTCTGAATAGGCCATGTTCTCTCTCCTTTCACTCTTCTAACATCCTAGTCAATCCCTGACTGAATGCCCCCCAGACTCCATGTGAGGATTCTCCAGAGGAAATACCTTCTGACCCTTCACCTTTCCCATGTAGAGCTGGCTGCTCCTCCAATATCCTGTACAGGCTGCTCCTCCAATATCCTGTACAGACTTCTTTATGGCACCTTCCACAATTACAATGCCATTACTGCCTTTCATTCATGTTAATTATTAGACTGTGAGCTCATAGAGGGCAAATACTATGTCTTTCTCTTTGTTTCCCCCACCCTGAGCAGAGTTCTCACACATAGAATGTGCTCAGTAAATGCTAAATAAAGTATACCAATAATTTGAAAGCGTTACTCATTGTCAACATTTTTTACTTTTAGATGAATGGTTTAAGGGTTTCTTTTTTAAAATAAGGATCCAAAATTCACTTAATAGCTGATTAATTTTTGATAAATGTTTGAAAATACATAGTTCAAGACAATGTGAAATTTCCTTAGAAATATGAAAACATGATTTATTCGAGAAAAAAATAAAGAGGGTGACTTCTGAGAGTGGGTTCTCCTTCCCTGAAGCTCAGGGAATCAGATATCATTTCAGATGGATCAGCTGTATTTACTAAATGACCTTCAAAGATCCCTTAAGAATCTGTGAATCCAGGATAGGACATATATTAACAGCTGGAGAAAAACAGGGGAATTAAATTTTTCTTCACTATTACTCTGTATATCTTCTCAGGCATTTTGTTTTATGCAATGTGCTTAAAGCTTGCCATGCTCTTATAATTATCTAAGTCCATTATGCTATATAATATCCAAACAAAAAGATTATGCGAAAAGAATAATCTTAAGAGACTGTCCTGTATTTTTACTATGGCTTACTTTATGACCGAATCATTACAAAAGCCAGTTTTATCTGATGACCCCATTTATAAATTTATTTTCCTTCAGCTCAAATGCTCATAAATGCTTTGTGTAACATAACACGGTACAAAAAGCATGTTGTAAAATGTCAAAGGTTTTCTGATGTCCCCAAGGCATAAAATACTTTATTGCTATTTAAATAAAAGAAGAAATAAAGTAAACAATTCCTGTTAAAGAGCCGTGCATTACCAGAAGTAAGGTGCCAATACGTTTCTGTCAGTCTCTAAGGAGAAAGAATCATTAGATGAAATGCCACTTTCATGATTTCCATCTTCATCTCATCATCAGGCCCTATTTATTACCATCCTCACACTGCTTCTTAAATAGCAACTTCCTAGAAAATAGCTAACAGTGACCTTTGAATAGTTTTAACTCTCCAAAGGTTTTAGATGCTAAGATGTTAGCTCTTTCTAAGCTTTTAAGTGACTACTATTCATAATCTCTATTTTCAACCTTTTATTCTATATTTTAAACTTTTTATTCTATAACTGAATAGAATTTTAAAGTATCCTTCATTTATTAAAGGTGAAGTGGTGAACTCTGGGCCTAGTTTAAAGGCTCTGAATACTCAAATATTCATTTTTACCTTGTAAGATAACATTGGTTTAAGTATTAAGAATATGTGAAGGTTCAGGAAGAAAGGATCCACTCCTAGTGGTAGAGGCAAATTTCACACAAAAATAATTTTAACTTTAATAATAATACTTTGTATTTGTCAAATGCTAATTGTAAGCAAAGTCCTGTCCTGAAATTAAAATATATTGTCTTATTTCATCCTACAATAACTTAGGAAGTAGGCACTATTACCTGCAATTTACAGACAGGGACACAGATGCCCAAACACACTGAGGTAGTAATAGCTAGTAACTGGAAGGAAGAGCCAGGATTCAAGTTCTCCGCTGGCAGTATGCTAAGCTTCTCAACCTCTTAGATTCCTAACCATGTGATATCTTATTTAAAAACATAATGGGTGACAGTGGTCAAAGGTACAAATTCTCAACTGTAAATAAGTCCTGGAATGTAATGTACAGTACGGTGATTGAAGATAATATTAATGTATTGTATATCTGAAAGCTACTAAGAGAACAGATCTTAAAAGTTCTCATTACAAGGAAAAAAATCTGTAACTATGTATGATGATGGATGTTAACTAGACATTGTGGTGATCATTCACAATATACAAAAATGTGAAATCATTACGTTGTACACTTGAAACTAATATAATGTTATCTGTCAATTATAGCCCAATTAAAAATTAAACACCCTATAATAACTGCTTATGTCTTTGCTCTCGGATTTATAAACTCTTTGAGGGTAGAGATCCAGTCTTAATTATCTTTGTATTTCCAGGTCTGAGTTCAGAGCATGGCACATTTAGGCACTCAGTGTTCATTCATTCACATTCACTCATTCATTCATTCATCCAGAAGCTATTTATTTATTTTTCTACTTGTCTGCACCCGCAGCATATGAAGTTCCTGGGCCAGGCATCAAAACCACACCACTGCAGAGACAATGCCAGAACCTTAACATGCTGCACTACAGTGGGAACTCCCCAGCAGGTATTTACTGAACTCCTAATATATGTTGACCCTGGGACAGTTCCTGGAGATATGACTGTGAGCAATTTTAGACTTAGTCACTTCTCTCATGTACCATACAGCCTAGTGGGGAAGAAGATATTAATTAAGTAATCCCTACTGATGAAGGATTAATCATATATTGAGATAAATGCTCTGAAAGAAAGCAATAAGTTCACTGAGGTAAATGACAAAGGAAACCTGATCTAATTTTGTGGGTTCAGGAAGACTTCCAAGGAAAAAGATCCTTTAGCTGACATATGAAGGATAAACAGGATTAAAAAGGCAAAGTGGGCAGAGGTCTCAAAGCCCACAAGGAGGTTAAAGAGAGCTGGGGGAGAGTGCAGTAATATGAGGTTAAAAAAGCAGACAGGCATTGGCCAGGCTAAGTTTCTTGGGCCAGGTCAGAATGCAGATATTTATTCTAAGAGCAAAAAATCTATGGAAGGTTTCTAAGCAAGCTGACATCTATGTTATGTAAAGCTCCTTCTCACTACAGTGCACAGAAAAGATTGACGGATCAGGAGGGTTCTTGAGGTGATCATTCTATGCTCAGTAATGCACTGGGAAATGTATAAAAAATTTAGAAATGAAATAAAGATGATGATTAGCTTTTTAAATAACCAATAGACTTTTGCCTAATGCTTTTAAAATAATTTGACTTATAAGTAGAGAATACACAATTTTTGCTTTTCAGCCATGTACCTACAACTTACTTGTTCAACTATTATTTATTAATAAGCAAGGCACTATAATATGCCAGGCATAGTTCTGATACTAGGGTTGTTCCATGTTTAGTTTGCTAAGGTACCTCCATACTGTTCTCCATAGTGGTTGTACCAGCTTACATTCCCAGCAACAGTGCAGGAGGGTTCCCTTTTCTCCACACCCCTTCCAGCATTTGTTAGTTGTGAACTTATTAATGATGTCCATTCTGACTGCTGTGAGGTGGTATCTCATGGTAGTTTTGATTTGCATTTCTCTAATAATCAGGGATGTTGAGCATTGTTTCAGTGCTTGTTGGCCATCTGTATATCTTCCTTGGAGAAATGTCTATTCAGGTCTTTTGGCCATTTTTCCATTGGGTTGTTGGCTTTTTTGCTGTTGAGTTGTATAAGTTGTTTGCATATTTTAGAGATTAAGCCCATGTCTACTGCATGGTTTGAAAATATTTTCTCCCATTCTGTAAGTTGTCTTTTTGTTTTCTTTTCGGTTTCCTTTGCTGTGAAAAAGTTTGTCAGTTTGATACTCTGTCTAGTAATTTATGATGGAACATGTAATGCGAGAAAAAAGAATGTATACATGTAAGTGTAATTGGGTCACCATGCTGTACAGTATAAAACAATATATATATAAATAAATGATAAAAATGAATAAATAAATAAATACTAGGGTTATAGGAATGGTAAAGACAAAACATTCTCACGGAGCTTGCCCTCTTTTAGAAGTGAGGAAAAATGTACAAGTAAACAAGTGGAAAAAAAATAATTGCAAATAAAGATAATTGCTATGAATAAAATACAATAGAAATTGGGTAGAGCTATAAGTGGTCAGAAAAAGGCCTCTTTTTGATGATAGCATTGGATCAAAAACAAGAACTGCCAGCAATGCAGAGAATCCAAATAGCAGAGGCCAAGAAGGCAAGACTACATTTGAATACAAGTAGGAAACTGCAAAAAGCTACCGTAATCAAAACGAAGTGAGCAAGGAGGGCAATGGTAGGGAAATGGTCAAGAACACAGGCTGTTCTTGAGGGGGCAGACCCTAGCCTACTCCCCCTACCCCTGCTATGGGGGGACTAGACTAGCAGCAAGAAGATAAATTCAGCATGGTGCAGTGGTCCAGGCAAGTGAAAGTGGTGATTTGATTACTGGTGGAAGATGAAGAAAAACAAAGGGATTCAGGACACATGTTCCAGACATAACCAACTATATTTGGTTGACAGAAAATATCTTCTTCCATTAGATGATAGCAGTTTGCTATTTCAAGGAAACCTAAAGCAAAAACCTTTTACAAAAGAAATAATTTATCTTTACATCAGCAATAATATAAATTCATAATTTAACACATCAGATTTGTTTAAAAGCAGAATATGTCTGTACTATTTTAAATCAGGGTTTTTCCTAATTTTATAGGCGAATACTGAAGTTACAATGGAGGAACTTTACTTACTAAGGCCACTTCCAGGATAAAGATTTGAGAGAAAAGTGAAAGCCACTCCAGTACTAACTACATCTTTTACTCTAATCTCTTACAGAGCTTCCATTTTCCCTGCCCATGAAGCTCCTAGGACTCCACTGAATTTAGCAGGGTATGGAATAAATAAAATACACCAGAGTCCCCATTGATTTTTACAGAATGAAAAATCGCAAACTGAATAATATTTTGCTAACGAACTGTTAAACCAGAGGGGATCAAGTTTTAATCTTTTTATTTCTTCAAAATGAGTCACCTGTGAAAACTTCAAGTTTTTTTTACTTATTTTTGTCTTTGAAGAAAAAAGAATGTTAGTATTCCACTAATTTATAGAGAACACATTTTCAGTTGTGATGGTTAAATGATGAGAGGGTCATAAATGATGTCAAAAACTCAAAGAAATTCAAAGTTCAATCGACAAATTTCTCATAAACTATTTTACAGGAGACATAAACTATACTGACATCCTTAAACTCTTGCCATTAAGAAAGAACAACTTGTAGAATGAAAGTCTATAGCCTCATAAATGTTTATGGTCTAGCAAGTGTGAATTTCAAAGTCACGGAACTTCGGATTTGTAAAAATATAATGGTTTCTCAGCAAGTAAATCTAACTAATATATTTAGTGCTCATTTTCTCTGTGTGAACTAGAACAACAATATTTAGGGCAAATTACTGGCTTCAGATTCAAAGCCTAATTTCTTTGTGGTAAACAGGATTTCCATTTAGTAACTTATCCTTCCTTTCTCCCATCCTTGATCCCTGGGAGGACCTGGGGAGGCAGAGAGCTTACCCAAATTAGGCATCTGAGGTGGGAGAGAGAAGAGTATATGGCCCATGAGTGTCCTCTGCAAATATAGACTCTGGGTGGGGGAGGGGGGTCTCGCTCCGTTAGTATAAGAAAGGTTTTTATACGCTCTCCAAGTGCAAGAAAAATAAGCTTCTGTATCAATCATTGCATCCTCTTCAATCAATTGCTTATGGCATAAAGTTCATGTTTAACTCCTTCAGGACTTTATCTATGGATTCTCTCAAAACTTTTCTTACATCAAAAATCCCAGTTCATAGAAACCCAGGTCATTTGCTTTTAAGACTATGTTTTTTTTTTTCCCCAGATAAATAAAAACATCATCATCATCATCAACAAGAACAACAAAACAAACTGGCAAGCAAACAAACCCAAAACCCCAAAGCTCTACCTCACTGATGTCTTTTTTTCTGACCTGTGTTTGCCCTCTACTTGTGAACAATGCACATGTAGACAGTAGGTAGCTGAATGGTGGAAGAAAAACAAGAAGGGGTCTACATAAGGGGAACATCATTTAAAGCTCATAAGACCACCCACTGCAATGAGACTTCTGAACTTCAGTTATATAATTGATAACTGCAGGTCTAGGAATGTTAAACTAATTTTTACATCCTTAACTTATAATGTAGTTTACATTAAAAGTTAAGAACAGCTAATTCAGTAGGTTTCTTGGGTTGCTAAAAATACTTAGAATGTGACCACTTCTCATTCCTTAAAATTCAAAGGCATAAATTAAAATAATAGTTGCTGCAATATAAAAATAATTCACTGTTTGCCAGGTGCTGAGCTTATCCTCAGATTTTTGTATGAGTTAAGAAAGCTTTCAAATACAATAAAAATAACTAATTATACATATTTTAAACAAATAGGGGCTTAATTTCTCATGCATTAAAAAACTGTGAAATTGCAGGCTGCAAGTTTAAAGCAAAAAGAAGGGGAAGGGTCTGGACCAGCCACATCTGTCCCTTTGCACACAATTAAAAACTCTTCTGGAAGGTCCTGGGAGATTTCTGCCTATTTTTCATTGACCTGAATTATGCCCCCTAGCCAGTTAGCTACAAAGGAGATCGGAAAAGTCTGTCTGTACGGTTTGTTTGTTCTATTTTTGAGGGAGGAGGGTCCCCCATAGTAGAGGCAGGCAAGGGATGACAAGTCTGAGTATTAAATTAGTGAACTAATAAAGTTTAAATTAGTGAACTAATAAAGTATTAAATTAGTGAACTAATAAAATTTGCCATGATTGCATTTGCTATACCTCCAAAATTATGTATTTGAAGCTATAAATACAACTGGAAGAGGCCCAAATAGAAATCTAATTTCTATATACTTAATAAAATGTTTGTCATTCATCCATTCTTACTGAATTCCTATGTGCATGGCCTTAAACACAACCTAAAAAGACCTTTTCCTTGTAGAGCTTATACTCCAGTGGGGAGGTAAGAATAAAATAAATATATATTGGAGGTCAATGAGCACCATGAAGAAAAATAACTATAAGAAAATGGAGAATATATGTGTGGGGATAGGCAGGTCACTTGAGGTAGTCAAATGAGATCTCTCTAAGAAAGAGCTATTTGAGAAGAGATGTGAACGAAGTGTGAGACTCATGTGGATTTCCCAGGACAGACCCTCCTGGGTAGCTAGAATAAGTGCTTAGTGTGTGCAAGAGACAATGAGAAGACCAGCATGGCTACAGCAAAGAGAATCAGGAGACAAGTGTTCAGTGATGCCATCAGAGAGAAGGCAGTATAGCAGGGTAGGATTTCATAGTAAATCCCACCTTCAGTGAGTAATCACTGGTTAAACGTAGCCCTGTCACCAAGCTTCCCATAGGAAGGTAAAACCAATGACTGTGTATCAGGTACTCTGACACATATTAGCATGTTTAACTCTAAAATCCACTTTACAAATGGGGGATTTGAGGCTCATCCTGGTTAAGGTTCTCATAGTCTCTGTTATAAACACAATAGGTCCTCATCATTTTGGCATACGGCTCACTGGTCCTTGGCATTTAGTTGTGCTAGAACACTGGATTAAGCAAAACTGAACAGATTTATTTCATAGAGGATTCATCCAGAACTTCTGTTATACTGATCTGTATTTTGAGTGTCAGGAAGACACAATTTACAGAGTGTGTAATTACTATACTATGGAAACATGTTATCATTTTTGTGGAAAGCTAACTGTGAAAGGCTGCCATATATTACAGTCCTATGTGATGGTTATTATGCTGATGGTTAATGTGGAAGTATTACTTGCTATGTGAATCTATTTGGTTCTAGAGCTTAGATAGTGGGTATTAAAAACACACAAAGAAAATGTCTATCTCCAAAAATGTGTTGAAATCTATTTAGTTCCTGACTTTAAAGAGTGAGAGATAAATATATATTTTGATGGATGAGCAGCACTTTAGCAATTCCATCTAGGATTTGAAAGGTAACATCCCAAAATATATTTTGTTATATTCAGCAAAGAACTGTAATATCAAGTAGAACTTCCATCATGTTTGTCATTTCAAATGCACAGTTGTTCTCCTTGAAACAATGAATTTGCAAACTAAGCATCCTCAGATGAATATAATGCCTGTTTTTAAGATGATAGTTACTTATTTATATCCAGGCAGATACATTATAAAATATTCAACAGCACCAGCGTATCTTTAAGAGAAAGATAACAGCTCTGTGACAGAGGGCATCATGTTTCATAAAATCTCTGATTTTAAAATGTTTCTATCCGCCAAATGAAGCCAAATTAATTATTCAGCTTGCTCTAAAGTGCCACAATCAATACAACAGTTTCTAACTCAACCAAAGAACAATACTTTAAAAGACAAATTACCTTATAAAATAGATTCCTCTTTTGTTTTGAACCAGACACATAAAAAATAGCAAGCTTTTCCAAAAAAAGGGCAGTACTTACTAGCAGGCAGGAAAATGCAATATATAGCAAAACCAATTACTACCACCAGAAAAATGAGCTGTCTATAAATGACAAATGGTAGCTGGGAAAAAATAACCTGAAGCAATGATTCTCAAACATTAAAAAACACATGATTTACCTGGGGAACTTAATAAAACGCAGATTCTGTTTCAGTAGGTAGAATGGGGCCTAGGATAGTATATTTCTAACTACTTCTCAGGTGGTGAAGATCGTACTTGTCCAGGGACCTGACTTTGACTAACTAGCCCTAAAATATACTGTTTATAAAGTCCTTACAGGTGGGATGTTGTTGGGCTACCTATACTACCTGAGTCATAATAATATTCAAATCCTTTTTAAAAAAATATTGCTACGTTTAACTGGTAGGAAAAGCAATAGTAAATTCTCCTAAAATAAAATCAAACCAAAAAAAAAGGCCAAGAAAGCATCAATCACCATTATAAAGTTTATTCTCAAAATTATAAAAACTCAACTGATATTTGAGATTGGGGGGGGGAGACTAAGTTGAATATTAAGTACTTTAAAGTCTTGGACTGTGGAGATGCTAATCTCTCTGTCTGAAAACTGGAGCAGTCCACCTAAAAGACCTGTCAATCTTTTGGGAGATAAATACAGTGTAGCAACTAGGCAGGAAGAAGGATGTGAAGTTAACACAGAAATTTATCCTGAGGAAATGAAATACTGGAGATATATGTACACAATAGGTACATTCGCCAACAAGTGTGTGTTTATTATCAAAGGGACCAGAGAAGGGGACTAGTTAAATAGATTATGGTATGTCCATAAAATATACCAACTTATTTACTTCATCCATAAAGTGAAATATTAGGTGGCCAATAAAATGTTAATATACATCTATATAGCTAATGACATGAGAAAATGTTTACAGAATGCTATTAGTTAACAAACAAACAAAGCAAGGGGTTCCCCTGTGGCTAAGTGCGTTAAGGATCTGGTATTTTCACTGCTGTGGTTCTGGTTACAGCTGTGGCGCAGGTTTGATCTCTGGCCTGGGAACTTCTTCATAAATAAATAATATGAAATATATTCAAAAATAAATAAGAAATACAAGCTAGAATGCAGCATGTGCAAAATTATTCCACTTAAATATATGAAAACACAGAAAGAATAGATTATGAGTAATTTGGGAGTCTTTTTTCCTTTTCTGAACGCTCTATTTTGCCACAAAGATTACTTTAACAAAAGAAAATGAATAATTACATTTTTTTTTTCTGAGCACAAATATATAGGTTCTAGAGCAACGCCCCCCAAAGTCGGATTTTAAGTAAGCTACTTAACCTCTTTATATGTAAATCAGTTTCCTCACCTAAAGAGAGGGCAAAATAATAGCACAGACTTCATAGAGAAGTTACAAGAATTAAATGTACTAATAAATATAAAGTGCTTAAAATACAACCTAGCAGATAATAAATGCTAAGTAAGAAATGGCTGTTTCTTTCTTTTTTAAATGATTAAACTGGTCTCTTACTGATGCCAAGATATTATCAATATATGCAAATAAATCAATATCATACACCACATTAACAAAAGAAAAGTAAAAAACCACATGGTCATCTCAAGAGATGCAGAAAAAGCATTTGACAAAGTTCAACATCCATTCATGATCAAAACTCTTACCAAAGTCAGTATAGAGGGAATATACATAATAAAAGCCATTTATGACAAACCCATAGCAAATATAATATTCAGTGGAGAAAAGCTGAAAGCCTTCCCACTAAAATCTGGAGCAAGACAAGAATGCCCACTCTCACCAATATTATTCAAAATAGTGTTGGAGGTCCTACCCACAGCAATCAGACAAACAAAAGAAATAAAAGGCATCCAAATAGGAAGAGAAGAGGTAAAACTGTCACTGTATGCAGATGACATGATACTATATACAGAAAAACCTAAGGACTCCACACAAAAACTACTTGAACTGATCAATGAATTCAGCAAAGTAGCAGGGTACAAGATTAACATTCAGAAACTGGTTGCATTTCTGTATACTAACAATGAAATATTAGAAAAGGAATACAAAACTGCAATACCTTTTAAAATCACACCCAAAAAAATTAAATACCTAGAAATAAACCTGACCAAGGAGGTGAAAGGCTTCTGAGCTGAAAACTATAAAACATCAATCAAGGAAATGAAAGATTCAAAGAAATGGAAAGATGTTCCATGGTCCTGGGTTGGAAGAATATCCTAAAAATGGTCATACTACCCAAAGCAATCTATGATTAAATGCAATCCCTATCAAATTACCCATGACATTTTTCACAGAACTAGAACAAACAATCCAAAAATTTATATGGAACCACAAAAGACCCAGTATTTCTAAAGCCTGAGGAACAAAAACCAAGCAAGAAGCATGATTCTCGCAGACTGCTGGCAATCTTACAAAGCTAAAGCGATCAAGACAGTGTGGTACTGGTACCAAAAGAGACATATAGACCAATGGAATATAAGAGAGAACCCAGAAATAAGCCTAGACACCTATGGTTAATCTTCAACAAAGGAGGCAAGAATATAAAGTGGGAAAAAGATAGTCTTTTCACTAAGTGGTGCTGGGAAAACTGGACAGCATCATGTAAATCAGTGAAACTGGAATGTACCCTCACACCATGAAGAAAAATAAACTCAAAATAGCTTAAAGACTTAAACATAAAACAAGGCACCATTAAATTCCTAGAAGAGAACATAGGCAAAACATTCTCTGACATCAACCTTATGAATATTTTCTTAGGTCAGTCTCCCAAGACAGCAAAACAAAAGCAAAAATAAACCAATGGGACCTCATCAAACTTACAAGCTTTTGCACAGCAAGGGAAACCATGTAAAACAAAAAGACAACCTATGCTATGGGAGAAAATAGTTTCAAATGATGCAACTGACAGGGGCTTAATCTCTAAAGTTTACAAGCAACTTATACAACTCGATAGCAAAAAAGACCCAACAACCCAACTGAAAAATGTCCATAAGACTTAACAGACTTTTCTCCAAATAATATATACAGATGGCCAACAGGCACATGAAAAAATGCTCAACATCACTAATTCTTAGAGAAATGCAAATCGAAACCACTATGAGGTACCACCTGACACTATTAATAAGGCTACAAATAACAAATGCTAGAGAGGGTGTGGAGAAATGTGAACCCTCCTACACTGTTGGTGGGAATGTAAATTGGCACAACCACTATGGAAAACTGTATGTAGTTACCTCAGAAAACTAAATATAGAACTGCCATCTGACCCAGCAGTCCTACTTCTGGGCATACATCTGGACAAAACTTCCCTTGAAAAAGATACATGGATGCATATGTTCATTACAGCACTATTCACAATAGCCAAGACATGTAAACAATCTAAATGTCTATGGACAGATGAATGAATTAAGAAGATGTGGTATAGTCACACACTGGAATACTACTCAGCCATGAAAAAGAATGAAATCATGACATTTGCAGCAACATGCATAGAACTAGAGACTCTAATTCTAAGTGAGGTAAGACAGAAAGAGAAAGACAAATACCATATGATATTACTTATATTTACAATCTAATACGTGGCATAAATGAAACTTTCCATAGAAAAGAAACTCATGGACTTGTAGAACATATTTATTGTTGCCAGGGGGAGGGGGAGGGAGTGGGATGGACTGGAAGTCTGGGGTTCATAGATGCAANNNNNNNNNNNNNNNNNNNNNNNNNNNNNNNNNNNNNNNNNNNNNNNNNNNNNNNNNNNNNNNNNNNNNNNNNNNNNNNNNNNNNNNNNNNNNNNNNNNNGTATGAAATGTTTGTATATTTGGAAATTAAGTTCTGCTGGGTAGCAACATTTCACATATCTTCTCACAGTGTGTAGGCTACTTTCTACCTATCTGGCCTGATTTCTTTCATATTCTTCAACCAAAACAATAGATGGCAACAGTTTGCATGGAGAAGCAGATACAAGAATACAACTGTCTTCTACTAAGCCAAATGTTAAAGATTTGCAAAAATAAAAATGTAAAACCATTTTTCTCAAAATTTTTGTTTTATAATAATTTTTCATAAAGTATATTTTATCATGTAATGGTTTATGTTTACATGAATTAAACAAATATTTTAATTTTTTTCTGTTTTAATTTCTATTATAGAAAATATTTATAATACATTTAAAAAAAGATTTAGATGTTGGGACCAAGAGAGAATTGGAAAAAAAGTAAAACTCAATATAATCCACTAAATCCCACCTTTAATGTCTTTATGCAACCATCAGAGCAAAAAGAAAACCTAATAACAGATACAAGTAAACTCCAGAATCACAGAAATACCTCCTTCTAAAATAAGTCATGCTAATGCTGAAATGCTTTCTAACTGTAAAATTATTTACCTCATACAGCTGCCATTGTTCAATACGATAATTTTATACTTTGAGTTTCCTGGAAAAGTTACATGTAAATAAATAAAGCATTATTACCATAAAAAATTTTTACTGAAATATAGTTGATTTATGATGTTGTATAGTAAAGTGATTCAGTTATACATATAGTATAGTATAGTGTACAGTAAAGTGTAAAGTGATTCAGTTATACATATAAATATGTATATATACATATATTTTCTACATTCTTTTCCATTATAGGCTATTACAAGATATTGAGTATAGATCCCTGTGCTATACAGTAGGTCCTTGTTGGTTATCTATTTTATATATAGTAGTATGTATATATAAATCCCAAACTCCTAATTTATTCCTCTCCTTCATTCCCTTTGGTAGTCATAAATTTGTTTTCTATGTTTGTGAATCTATTTGTTTTGTATATAAATTCATATGCACCTGTTATTTAGATTCTACATATAAGCAATATCACATGATTTTGTTTAATTTACTTCACATAGTATGATAATCTCTAGGTCCATACATGCTGCTGCAAATGTCACTATTTAATTCTTTTTTATGGCTGAGTAATATTCAATTGTGTATATATACCACAACATCTTTATTCATTCATCTGTCAATGGACAATTAGGTTGCTTCCGTGTCTACACTATTGTAAACAGGGTTGCTATCAACATTGGGGTGCATGTATCTTTTCAAATTATGGTTTTCTCTGGATATATGCCTAGAAACAGAATTGCTGGATCATATGGTAACTCTAGTTCAGTTTTGTAAGGAACCTCCATCAGAAGTTTTGATTTGCATTTCTCCAATAATTCTCACTATTGAGCATCTTTTCAAGTGCTTACTGGCCATCTGGATGCCTTCTTTGGAGAAGTGTCTATTTATGATTGGGATGTTTGCTTTTTTGACATTTAATAGTGAGCTGTTTGTATATTTTGGAGATTAATCAATTTGCATTAGCATTGTTTACAAAAAATTTCTCCTCTTCTGTAGGTTTTTGTGTTTTGTTTATGCAATTTATTTCAAAGAGTGTTCTGTGCATGTTTTCCTGAGTTTACTAATATCTGATCTTCTTAATCCAGTCATCTATCAATGGACATTTGGGTTGTGTCCATACCTTGGCTATTGTGACTAGAACTAGAGATCCTCATACTGTGTGAAGTAAGGCAGAAAGAGAAAGACAAATACCATAAGATATCATTATATCTGGAATCTAATATATGGCACAAATGAACCTTTCCACAGAATAGAAAATCATGGACTTGGAGAACAGACTTGTGGTTGCCTACGCAGAGGGGGAGGCAGTGGGACAGATTGGGAGCTTGGGGTTAATAGATGCAAACTATTGCTTTTGGAATGGATTAGCAATGAGATCCTGCTGTGTAGCACTGAGAACTATGTCTAGTCACTTATGATGGAGCATGATAATGGGAGAAAAAAGAATGTATACATGTATGCGTAGCTGGGTTACCATGTTGTACAGTAGAAAAAAAACTGTATTGGGGAAATAATAAGAAGAAATAATAATATCTGGTCCTACATTTAGGCCTTTAATCCATTTTGAGTTTATTTTTGTGTATAGTGTTAGAAAACGTTTTTCTTTCATTCTTTTTCATGTAGTGGTCCAGTTTTCCCAGAACCACTTGCTGGAGAGATGCTTTCCTCTACCATATATTCTTACCTCCTTTGTCATAGATTAGTTGACCATAGGTGCATGGGTTTATTTTGGGGCTTTGTATCCTGTTCTATTGATCTGTATTTCTGTTTTTGATTACTATAGCTTTGCAGTATAGGATGAAGTAAGGGAGCCTGATTTTTCCACCTCTGTTTTACTTTCTCAAGATTACTTTGGCTATCTAGGGTCTTTTGTGTTTCCATACAAATTAAAACTTTTTTTTTGTTACAGCTCTGTGAAGAATGCCATTGGTAATTTGATATGGATTGCAATGAATCTGTAAATTGCCTTGGGTAGTATATAGTGATTTTGAGAATATTGGGTTTTTTTTTTCTAATCTAAGAATACGGTATATCCTTCCATATGTGTCATCTTTGATTTCTTTCAAAAGCCTCTTATAGTTTTCAGAGCACAGGTCTTTTGCTTCCTTAGGTAGGTTTATTCCTAAGCTTTTTATTTGTGTTGTGCTGATAAATGGGATTGTTTCTTTAATTTCTCTCTCTGATCTTTCATTGTTACTTTATAGAAATCCAAGAGATTTCTGTGTATTAATTTTGTACCCTGCAGCTTTACTGAATTTATTGAGGAGCTCTACTAGTTTTATGTAGCATCTTTAGGATTTTCTATGTATAGTATCATGTCATCTTCAAACAGGGAAAGTTTTACTATTTTTCCAATTCAGATTCTTTTTATTTCTTCTTTGCCATGGCTAGGATTTCCAAAACTTACTGAATAAAAGTGGCAACAGTGGACATCCTTGTCTTGTTCTTGATCTTAGAGGAAATGCTTTGAGTTTTTCACCATTGAGAAAGACATTAGCTGTGCGTTTGTCATATACAGCCTTTATTATGATGAGTTAGGTTCCATCTATGCCCAGTTTTTGAAGAGTTTTTAATCATAAATGGATGTTGAATTTATTGAAAGCTTTTTCTGTATCTACTTAGATGAATGCAGTGTATCACAGTAATTGTTTTGTGAATATTGAAAAATCCTTGGATCTCTGGGATAAACTCCACCTGATCTTGGTATACGATCCTTTTAATGCATTGTTGGATTCAGTTTGTTAGTATTTTTTTTTGAGGATTTTTGTGTCTATGCTCATTAGTAATATTTCCCTTTAATTTTCTTCTTTTGTGATGTCTTTTTTTGGTTTTGGAATCAGGGATAGGATGGCCTCACAGAATGAGTTTTGCAGTGTTCCTTTGCAAATTTTTGGAATAGTTTCAGAAGGATGGATGTTAACTCCTCTCTAAATGATTGAATTTCACCTGTGAAGCCATCTGGTCCTGGACCTTTTCTGTTGGGAGTTTTTTAATCACTAACCAATATCAGTACTTGAAATTGGTCTTTTTACAGCTTTTCTTTCATCCTGGTTCATCTGGAAGATTGAAACTTTCTAGAATGTGTCCATTTTTTTCTGGACTGTCCATTTCACTGTCATATAGCTGCTTGTAGTAGTCTCTTCTGATCCTTGCTATTTCTTGGTGTCAGTTGTAACTTCTTTTTCATTTCTGAATTTATTGGGCACTCTTCCTTTTTTTTCCTGATGAGTCTGGTTAAAGATTTATCAAATTTGTTTATCTCTTCAAAGAACCAGCTTTTAGTTTTGTTGATCTTTTCTACTTTTATTTGGTCTCTATTTCATTGATTTCTTTTCTAATCTTTATGACTTCTTTCCATCTAATAACTTTAGGTTTTGTTTGTTCTTTCTTCAGTTGCTTTAGGTGTATCATTAGCTTATTTGAGGTTTTCCTTGTTTCCTGAAGTAAGCTTGTATTGCTATAAACTTCCCTCATTGAAGTGCTTTTGCTGCATCCCATAGGTTTTGGGTCATTGTATTTTTATTTTCACTTAAATCCAGGTATTTTTTTAATTTCCTCTTTGACTTCTTTAGTGATCCATAGGTTGATTACTAGCACACTGTTTAGCCTACCATGTCTGTTTTTCTAGTTTATTTTCTTATAGTTTTTTTTCCTAGTCTTAAAGTACTACAGTTGTAAATGTTGCTTGATACATTTCAATTTTCTTAAATTTACTGAGGCCTACACTGTGGCCCAGTAGGTGATCTATCCTGGAGAATGTCCCATGTGAATTTGAAAAGAATGTGTTTCTGGTACTTTTGGATGGAATGCTAAGTCTACTGGGTATCATGTATTATTTAGGACCTGTATTTTCCTTATCAGTTTTCTGTCAGGATGATCTATTCATGTAAATGGGGTGTTAAAGTCCCCCATTATTGTGTTATTGTCAGTTTTCCCTTTTCTATTTGTTAACATTTGCATTTTCTATTGAGGTACTGCCTATGTTGGGGGCATATTCATTTTCAATTGTTATATATTCTTGGATTGATTCCTTGATCATTACGTAGTGTCCTGCTTTGTCTCTTTTAACAGTCTTTACTTTGAAATCTATTTTGTCTGATTTTAGTATTCCTACTCCAACTTTCTTTTGATTTCCTTATGCATGGAATACCTTTTTCCACCCCCATTATCTTCAGTCTCTATGTGTCTCTAGATCTGAAGTGATTTTCTTGTAGACAGCAAACATATAGGTCTTGCTTTTGTATCAGTTCAGCCAGTCTATGTGTTTTGGTTGGAGCATTTAGTCCATTTACCATTTAAGGTAGTTAGTGATATATGTTCTTATTGCCCTTTTGTTAATTGTTATGGATTTGTTTTAAAGGTCTTTTTCTTCACTTTCTCTTTTGTTTCCTTGTGATTTGGTGACAATCTTTAGTGTTGTGTTTGGATTCCGTTTTCTTATATGTGCAATACATATATTGTAGATTTTTGGCTTGTAGTTACCATGATGTTTTAATATAGCAGTCTCTCTCTCTATATATATATATACATGTATGCATATGTATATATACGTATATATACATGTATGTGTATATATATATATACATATATATATATATATATATATGAAAAGGCATACATTTTCCCATAGAAAGCAGTACATTTTAAAGTCACGAATATACTCAAAAGAGAGCCAAAATAGCACAAATATATTCTTTCAAATTTGTAGGGGAAAAATAAGAATTTTCATTCTAATTAATTGGTTTTAGTCTCTAAGCAAGACAATTTGCAGGAATTTGTAAAACTTGGCCTGAGGCTTTTCAGTCATTTATTTTAATGTAGATCATTTTTAGCTCTTTCAAGGTGAAAAGTATTCCTTAATTTTTCTCTTTATATAGCTTGTTTAACTATTTAATAAATAAAAGGATTATTATTTTAGTTTAATATTTACATTTATTAGGAGAGCAGATAATCTGTGTAGAGTTGCATTCTCCAGAGCTTTACTTGGGGGGGATGGTGTCTCTTTTTTTTGGTCTTTTTTTAGGCCCACAGCCACAGCATATAGAAGTTCCCAGGCTAGGGGTCGAATTGTAGCCACAATTGCCAGCCTACACCACAGCCATATCAACATGGGATCCAAGCCACGTCTATGACCTACGCCACAGCTCATGGAAACACCAGATCCTTAACCCACTGAGCAAGGCTAGGGATTGAACCTGTGTCTTCATGTATACTAGTCAGGTTTGCTACTGCTGAGCCCAGAGCTTTTAATGGGCATTTAATTCTAAATGTAATACTGTGTATCTACTAACCCCAAATTCCAAGTCCCTCCCACTCCCCTCCCCCCGAATGGCAACCACAAGTCTACTACCCATGTCCATGACTCTGTTTTTGTATATAGATATATTTAAGTGATATCATATGATATTTGTATTTCTCTTTTGGACTTATTTTACTTTGTATGAGACTCTCTAGTTGCATCCATGTTGTGGCAAATGATATTATTTCATTCATTTGTATGGCCGAGTAGTATTCTGCTGTATACATGTAACACACCTTCTTAATCCACTCATCTATAGATGGACATTTAGGTTGTTTCCGTGACTTGGCTATTGTGAACAGTGCTATGAACATAGAGTTGCATGTATCTTTCCGAATTATAGTTTTGTCTGGTGATTTTCCCAGGAGTGGAATTGCTGGATCATATGGTAGTTCTATATTTCATTTTCTGAAGAACCTCCATATTGTTTTCCACTTATCTTTTCCCCATTTTATATCCTTGCCTTCTTTTTGAGGACTAATTAACTGTAGGTATCTGGGTGTATTTCTGGCCTGCCTATTCTATAAAGCCATCATCACCCTAACAGAAATCAGAAAGAGATATCACCAAAAAAGAAAACTGTAGGCCAATATCTTTGATAATTTTAGATGCAAAAATTTTCAACAACATTTTAGCAAACCGAATCCAACAAAACATAAAAAAGATCATACACCATGACCAAGTAGGCTTCATCCAAAGTTTACAGAGAGGGTTCAACATACAAACATTAATCAATGTAGTACACCACATTAACAAAAGAAGAGTCTAAAAGTACATGATCATCTTAATAGATGCAGAAAATGCATTCAACAAAATTCAACATCCATTCATGAAAAAAACTCTTACTATAGTGAGTATAGAGGGAACTAATTTCAACAAAATAAAAAAGCCATTATGACAAACCTAGAGCCAATAAAGTACTCAATGGAGATAAGCTGAAAGCCTCCCTGCTAAAATCTGGAACAAAATAAGGATGCTTAATCAGGCAAAAAATAATTAATTAATTAATTAATAAGAGGTATCCAAACTGGAAGGAAAGAAATAAAACTGTCACTATATGCAGATAACATGATAGTATAAACAGAAAACCCTAGGTATTCCACATGAAAACTACTCAAACTGATCAATGAGTTCTGCAAAGTAGCAGAATACAATATTAACATTCAGAAATTGGTTGCATTTCTGTATAGTAACAATTAAATATTTGAAAAGGAATTTAAAAACCATAAAGCAATATAACCTCCCCAAAATACCTAGGAATAAACCTGACCAAGGAGGTGAAAGATTTATAAACTGAGAGCTATAAAACATTACTCAATGAAATTAAAGCAGATTCAAATAAATGGAAAGATATCACATGCTCTTGGATTAGAAAGATTAATATTGTTAAATGGCCATACTACCCAAAGAAATTTACAGATTTAATTTGATCCTTATCAAAGTACCCATGACATTTTTCATAGAACTGAAACAAATAATCAAAAATTTTATATGGAACTGTAAAAGGCCCAGAATTGCAAGCAACCCTAGGGCAGGGGGCGGGGCGGCGGTGGAAGCAAGATGCATAACTCTCCCAGACTTCAGACAATATTACAAAGCCACAGCAATCAAGACAGTATGATACTGGTATAAAAGCAGATCAATGGAACAGAATAGAGAACCCAGAAATAAACCCAGACACCTACAGTCATTTAATCTTGAACAGCTGAGTTCATTTTTATAAAAGATGTAAATCTGTGTCTACATTTTTTTGGCTATCCAGTTGTTTTGGCACCATTTGTTGAAAGAGCTGTCTCTGATCCACTGTACTGCTTTTGCTCCTTTGTCAAAGATCAGTTGACTACATTTATGTGGCTCCATTTCTGGGATCTCTGTTGTGTTCCACTGATCTATTTATCTATTCTTTCACCACTAGAATGTCTTGATTACTAAAGTTATATAGTTGTACAATAAGTCTTGAAGGCATGTAGTATCAGTCTCCAACTTTGTTTTCCTCCAATACTGAGCTGGCTACTCTGTGTCTTTTGCCTTTCCACATAAAAGTTAGAACCAGTTATCAACACCTACAAATAATTTGCTTGGATTTTCGTCAGAATTTCATTGAATCTGTACATCAATCTGGGAAGAAGTGACATCTTGAAAATATTGAAGATTTTTGAAAAATTGAAAACATTCCTACCATGACAATGGAATATCTCTCCATTTATTTGGTTTTTTTTTTCAAGTTAACTGTGTGAACTTTTATGTATTTTATGATTTTATTTTTCGTTTATCATTTATTTAGAGCATTTTGTCAATTTCTACTGTACAGCAAAGTGACCCAGTCATATATAGATATATACTTTTTCTCACATTAGCCTCCATCATGTTCCGTACAAGTGGTCAGATATGTTCCCTGTGGTATAGAGCAGGATCTCATTGCTTATCCACTCCAAATGCCACAGTTTGCATCTATTAACCCCCATATCACAGTCTATCTCACTCCCTCCCTCTTCCCCTTGGCAACCACAAGTCTGTTCTCCAAGTCCATGAGTTTCTTTCCTGTGGAAAGGTTCATTTGTGCCACATATTAGATTCCAGATATAAGTGATACCATATGGCATTTATCGTTCTCTTTCTGATTTCACTTAGTATGAGTCTCTAGTTCCATCCCTGTTGCTGCAAATGGCATTATTTTGTTCTTTTTTATGGCTGAGTAGATTTCCACTGTGTATATACACCACATCTTCTTAATCCATTCATCTGTTGATAGACATTTAGGTTGTTTCCATGTCTTGGCTATTGTGAATAGTGCTGCATATTTATTTAGTTTTTTGATTTCATAATCGAGTCACTGTTTTCTTCACATAGATCTTATACACATTTAATTAGATTTCTACCTATTTCATTTTCAGGGATGCAAATGTAAACAGTAATGCATTTTTAATTACAAAATCCTTTTGTTCACTCCTGCAGGAAGCAAATGAACCTTGTACATTAATAATGTATTCTGGGAGTTCCCGTCGTGGCGCAGTGGTTAACGAATCCGACTAGGAACCATGAGGTTGTGGGTTCGGTCCCTGCCCTTGCTCAGTGGGTTAACGATCCGGCGTTGCCGTGAGCTGTGGTGTAGGTTGCAGACGCGGCTCGGATCCCGCGTTGCTGTGGCTCTGGCGTAGGCCGGTGGCTACAGCTCCGATTCGACCCCTAGCCTGGGAACCTCCATATGCCGTGGGAGCGGCCCAAGAAATAGCAACAACAACAACAACAGCAACAACAACAACAACAACAAAAAAAAATAATGTATTCTGAAACCTTGCTATATCACTTATTAGTTCCAGGAGTTTTTCAGTTGATGCTTTTAGATTTTCTCCACATAGGATCACGTCATTATGAACATAAAGTTTTGCTTCTTCCTTATCAACTGGTGTACATCCTTCATGTTCTTAATGCATTAGCTTTGACTTCCAGTATGATGTTGAAAAATAGTGGTGAGAGGACATATCCTTCCCTTGTTTGTGATCTTAGCAGAAAAGATTAATTTCTCACCATTAATTACGATGTTACCTGTAGAGTTTTTTTTAGATATTCTTTATCAAGTAGAGGGAATTTGCTGAGATGTTTTTTTCAATGAATGAGTTAAGAAATATTTCCTCTACTTCTATCTTCTAGAAGGGATTATGTAGAATTGTTATAATTTCTTCCTTAAATGTGTGGTAAAATTCACCAGTGACTCCACATGGATCTTGTGGTTTCTGTTTCAGAACATAACTGAGTAATTTTTTATTCAATTTTTCAAATAAGTGTATTTCTATTCAGACTATTTCTTCTGATGTGAGTTTTAGCAGATTGTGACTTTCAAAGGGTCAGTCCTTTTCATCCAAATTTTCTTACTTGTTGGCATAGAGTTGTTCATAGTATTCCTTTATTATCCTCTTAAAGTCCACAAGATCTGTACTGATGTCCCCTCTTTTCTTTTTTTTTTTATAGTTGATTTACAATTTTTCTTCAATTTCTGTTGTACAGAAAAGTGACTCAGTCATACACAGTTCCCTGTATTCCAAAACATTTCTGACATTACTAATGTGTTGTTCTCTCTCTTTTTTTTTTAGCCTGGCTAGAGGCTTATCAATTTAATTGATATTTTCAAAGAACCAGGTATTTGTCTTGTTTGTTTTCTCTATTGATTTCCTTTTTTCAATTTTACTGATTTCTGTTCTAATTTTTATTTCTTTTCTTTTCTAAGTTTTTATTTAATTTGCTCTTGTTTTCTAATTTTAAAGTGGAAGCCTATATGACTGATTTTTGAGATTTTCTTCTTTCTTTATATGTGCATTTAATATTATAAATGTCCCTGTAAGCATTCTTTGGCTACGTTCAACAAATTTTAAGTTGTATTTTCACTTTCATCTAATTTAAATATTTTAAAATTTCTCTTGAGATTTCTTTTTTCATGTATATGTTATTTGAAGTATGTTGTTTAATCTCCAAGTATTTTTGGATTTTCCAGCTATCTTTCTGTTACTGATATCTATTTTAATTCAGCTATGGTCTAAGGGAAGTCACTGTATGATTCTCCTTGTAGTTCTACTGGTTTTTGCTGCATGAGTTTTGCTGCTCTGTTGTTAGGCACATACAATTAAGGATCATTTTGTCCTTCTGAAGGACTGACTTCTTTATGATTATGCATGCTCCTTTTTATCTCTGATAACTTTTATTTTCTCCAAAGACGACAAGTATGGTGCCCATGTTTTTGATCAGTGTTAGCACAGTTTATCTTTCTCCACCTGTTTACTTTTTTTTAATTTAATTTTTTAAAATTTATTTATTTTTCCACTATACACATAGGGGCCAAGTTACACATACATGTATACATTTTTTTGCACCCTTTGTTTTGTTGCAATATAAGTATCTAGACATAGTTCTCAATGCTATTCAGCAGGATCTCCTTGTAAATCTATTCTAAATTGTGTCTGATAAGCCCAAGCTCCCGATCCCTCCCACTCCCTCCCATCAGGCAGCCACAAGTCTCTTCTCCAAGTCCATGATTTTCTTTTCTGTGGAAATGTTCATTTGTGCCTTATATTGGATTCTATATATAAGTGATATCATATGGTATTTGTCTTTGTCTTTCTGACTCATTTCACTCAGTATGAGAGTCTCTAGTTCCATCCATGTTGCTGCAAATGGCATTATGTCATTCGTTTTTATGTCTGAGTAGTAGTCCATTGTGTATATATGCCACATTTTCCTGATCCAATCATCTGTCAATGGACATTTGGGTTGTTTCCATGTCTTGGCTATTGTGAATAGTGCTGCAGTGAACATGTGGGTGCATGTGTCTTTTTTAAGGAAACTCTTGTCCGGATATACACCCAGGAGTGGGATTGTGGGATCATATGGAAGTTCTATGTATGGATTTCTAAGGTATCTCCAAACTGTTCTCCATAGTGGCTGTACCAGTTTACATTCCCACCAGCAGTGCAGGAGGGTTCCCTTTTCTCCACACCCGCTCCAGCACTTGTTATTTGTGGACATATTAATGAGGGTCATTCTGATTGGTGTAAGGTGGTATCTTATGGTAGTTTTGATTTGCTTTTCTCTTATAATCAGTGATGCTGAGCATTTTTTCATGTGTTTGTTGCACCTGTTTACTTTTAATCATTTGTGTCTTTACATTTGAAGTGGATTTCTTGTAGACAGCATATATTTGGGTTTTATTGTTTGATCCACTCTAACAATCCCTGACTTTTACTTGGTATATTTAGATGATTTATATTTAAATTAATTCATATAATTGTATTCATATCTACCACATATATTACTGTTTTCTATTTGTTGTTCTTGTTCTTTGTTTCTATTTTTGCCACTTACACTTTTTCTTTGCCTTTTGTGGTTTTAAGTAAGCATTTTATGATTCCATTTTCTCTCCTTTCTCAGTACTCACTCATACCTTTAAAAACTTTTTAGTGCTTGCCCTACAGTTTGCAATATATAATTATGGTTAGTTCACAACCACTTTGAAATTAGACTATATAATTTCATGCATAGTGCAAGTGTAATAATAAAATATTTCTAATTCCTCCCTTCTACCCATCCTTTGTATCATTACTCTTATCATTTTACTTATATATAAGTACATATACATGTATACTTGAACAATATATTCAAATACGTATATATTTTTGATTCAAAAGTGTACATGTTTTGCTATATATATTACATTATTATTTTAAACAAACTGTTATTTGTATATAAATTAAGAATAACAAAAGTGACTTTTTATCCTTACCTTCACTTGTTCCTTTTCCAATGCTCTTCCTTTCTTTTGCAGATCTGAGTTTTTGACCTATATTATTTCCCTCTGAACTATTTATCTTAAAACTTCTAGCAAAGCAGGTGTACTGGTAACCAATTTCCTCAGGGTTTTTTTTCTGATAATATTTTATTTCTTCTTCACTTTTGAAGGATAATGTTTTTGGGGTATAGAATTCTAGGTTGGTGTTTATTTCTTGTCAACATTTTAAATGTTTCACTCCACTTTCCTCTTGCTTGCGAGTTTCTGAGGAGAAGTCAGATGTAATTTTTATCTTTTGTCCTCTAGACTTAAGATGGTTATTCCTCTGGTATCTTCCCCTATCCC
>ciRNA107
GTAATCACAAGTGTCTTTTCCAGAGCTGAGAAGCGGACGAGTGCCCATCCCCAGAGCCTAGGCGGAGCCGAGTAGCTGTTGGTGAAATGAATGAATGAGTGCGCTGTAAGACAGTTGTCTTTGGGACACGTACTGTTTTTTAACATATGGAACTTGAAGAGGAGGTAAAATTTAGCGTCTCTCTAGGAAATGTTTGCCTGTACTGATAAAGGCAAAAAGCAGGTTGTCTAGAGCCCACATCAAAACTGAAAGTATAGCCTCATTGCATTAATGAAGCCGTAGTACTGACAGATGATCGACACAGCACTGTTAATCTCAGAAAGACAAATGCGTAGACATGTATCTACAATTTTAGTGTCATGCAGAATAGTGGCACTGCTCCAAAAATCCTCTGTGCCCTGCCTGTGCATCTCCCTTTGATTTGTAATCACTCGTTAATTCTTTCTTTCTCTCAGTCTTTATTTTTTAAAATGTTTACTTTAAATTTGGCTAGATTAAATAGATTTCCCCCCCCCCCTTTTTTTTAGGGCCACACCTGCGGTATATGGAGGTTCCCAGGCTAGGGGTTGAATTGGAGCTACAGCTGCCGGCCTACACCACAGCCATAGCAACGACAGATCCGAGCTGCATCTGTCACCTACACCACAGCTCACGGCAATGCCAGATCCCTAACCCACGGAGTGAGGCCAGGGACCGAACCTGCAACCTCATGATTCCTAGTTTGATTCGTTTCCGCTGCACCATGACAGGAACTCCAGCTTTCACTCCTAAAGAGAATGTGAGAGTGCTGCCCAGAACATTTTCCTCTTACGTGGTCAGGGGAGCCTGGAGGTTGTAGCTGCCACACCCTGGGAGGCCTAGAAATAGCCAGGATAAACCAGTAGCATTGCTACTGACCGTCCTCCTGGTCAGAGCTTGTGGGTGGCTCCTCAAAGAGTAGCTTCTCCCTTCGCTTGTTTGTGATTTCGAGTGCATCAGTACCACACATCGAAGGACTTCACAGCGCACAGGGCCCAGGCTCATGTCTCAGGCCCGAAACCTGGGGCTGCACATTGGCAGAAGAGCCTCTAATCGCCAATCCCCCTTCCAAAATTTAAGTTTACTTACTACAGTAGAAACGTTTAAGGATGTTTGAGATGTTTAAGGCTGTTGAAGATGTTTAGCCATCATTTAGTGCTATTTCCTACTGTGTAGATTGTGAAACCAAACATCCAGAAAAAGTGGGTGAAATGCCTAAGGTCATTCGTCTTGTGCTAATTGTCATTGTGCTAATTGTGTGGGTGGGTGATGGTGGGGGTTGATAAAAGTTAGTGCCAAAGCTGAAATCACTTCCAGTTAAGGTTACTCTGGATAGTTCTTTAAATTGGCCCCAAGTATAGAATGCATGGCTTACAATCCAGTTCAGTAACATTTACTTTTCATTATAAGAGAGGAATTGGGAGAGAAGGAAAAAGATAGGCTCTTAACTGTCTGAGAGCGAGAATTACAGGTGAATGAGTAAGATGAGTGCATGTGTCCTGCAGCTCCTCTGTGTGTACAGCGAGGGAACTCAGAACCCCCCTCATCCAGATCTTTCTACTAACTCAGGCTACATCTCACACCAAGGAAAGACAAGGTCCGTTTTTTGTTTGTTTGTTTTTGTCTTTTTAGGGCCGCACCTGTGGCATATGGTGGTTCCCAGGCTAGGGGTTGAATCAGAGTTACAGCTGCTGGCGTACACCACAGCCACAGAAACGCCAGATCCAAGCCATGTCTGTGACCTGCACTACAGCTCACAGCAATGCTGGATCCTTAACCCACTGAGCGAGGCCAGGGATCAAACCTGCATGGCTCCTAGTCAGATTCATTTCTGCTGAGCCATGACGGGAACTCCACAAGGTCGTTGTTAAAGTTGGCAATTGTACTCGTTCCTCATAAGTGCTTTTAAATATGTCTCCATTTTTTTTTCCCATGCAAATTGGGGAGGGGGGTGTTGTTTGCTTTCTATTGTTGTAGCTTATTTTATTTCCCCTATAATTTGCCTCAAACATCCTGGAGTACCAGGGAACTCAGCTTATATTTACAGAATATCCACGAGGTGGCACTGTTGAAGTTCTCTTGATTTGCAGAGTGTAGTTCAGAGGCAACCCCTTCTCTTGGGGAGTATACAGAATTGGAGAAGAGACAGAACAGATGAACATGTGTTATGTATATAAATATGGTTAGTATAATTGCATACAATTCAGTTTTCATTACAGCAAATTTTAAGGCATTGTCCATATCTCTGTTAAAGGGGAATTTTGTGGTATTGAATATTACATGAACTGAATGGACCATTGGCCAGGACATGGAAATATTTTTGTTAAAATGCTATTTGTTTTAACAGGATTTGATCTGAACATATATACATATGTCAGTATATATCATACATATGAATCTAATAGCTGGGGACAAGCTGGCCAAGTTGATTGTGTTAGTGTCTAGTAGACTTGGATTAAACCTGGCATTAGTTCCTTAGCACAGACCCTGCCTTAAGAGCATTAGGGCATGTGTTTGTTCAGACTTAGATTTAATAATGTGTGGAACAACTTACTAATCATTAGTTTAGTTTGGTGTTTAGCTTTCATTGTAGATGATCCTGAGTTTGAGTTTTTACTTTGTTGAAATTGACAGTTAACTTGAGACGTCTCTTGATTGTGAAAGTCATTAATTTTATAAAAATGGTCTATAGTTTTGACTTTGTAATGCTTACTGTGAATATCATACCTGTCAGTATAGGGAAAATGGAAAATGTTTGTGGTTTCTGGCTCCTTTTGGTTCAGTGGAAAAAGTGATAATTATGATATGCTTTTCTAAAAATCATGGTAAATGTTTAGTCTGCAATGTCAATTTCTGCAGGCTAAGTTTTGTGGTTTGTAAGAACTGTTGTTAAAGGGAAAATTTATACCATTTGAAGTAGAGGCAGATTGTACTTCAAAAAGGATGATAAGCATCGGTGAGCCGTTTGGTGAGGTGTCTAAGCAATTAAGAATTTTCGAAACACCTAGGTTCCTCGCTGTGGCTTATTCATTGGTCGCATCCCCAAGTTAGGCTGATCAACTCTTACGGACTATAAATGCGACAGAGACCGGATCAGAGGTCTTGGGAGATATGAAAGAAGCAGAGCGTAGGCTCTAGGCTAGATGCAGGACCAAAGATCCAGTGTGACATCATGGAAGAGAGCATGGCTGTTGGATTTGACAGCTCCCCAGTTTGAACCCCAGCCCCTGCACTAAATAGTTATGTGAGCTCGCTTTTTGGAGCCTCCGTTTCCTTATCTGTGTGGGAATAATAATACTGTTTATGGGATATAGGGAAAATTAAAGGCAATGTATATAATATGCCTGGCATCTGGTGGGTATTCTGAGGATAGCAGTTTAAAAAAAAAAGCCCAGAGGCAGGAAACACCTGCTTCTCTAGGGGTAATACAATTTATTGCCAGGAAGTTTTAATTATTCACCCACTGATTTCCGAATTGATTCATCCTGACATCATTTAGGTAGGTGTGTATGCCACTTCGTGGGCATAACAAAATGTTGGACTTGGTGACCTAAGCATTATTTCACTCCATTTCTGGCTGAATCCGTAGGTCAGTATATTCCAAGTAAAAGGCTTCCACTGACGAACTGTTGCTGTCAGGAAAGAATTCTTTCAAAAGGTTTCTAACTTCAGATTTTACAGCTAGATCAGTAAAATCTAGGGGGAAGGGACAGCAGGGGTGGGTGGGGAAGGAAATTTCTTTGCAGCTGCTCTTTGAAATGTGTTTCTAAAATAATAAAAGTTTCTGTAATTGTATGATCTAAGCAGCTGTCTTAAAACTGGCTATAGTCAAGGGCATTGAACTGACATTCACATTTGAGTTTCATTTTGGTACAGTGTTATTTACATATTGAGCTTTGAAATTTTTGCCTTTTAATTGTTTTTAATTTATTATTGAATTTTTTCCAGACCTTCATCTGGTGTGTATAATTAGCAACAGCAGCACTTCTTCAGCACTGTGTGTGCAGTATTCTGGACTCATTTTCTGAGGCCATAATGTGTCCTCTTGTTGCCTTGGAAGGGGGGAGTGGTGGGGGGGGGGATGGGGGAGTCTCAGCACGGTAGAGTAAATGAGAGCCAGACATTGGTACTTAAGAAAATGCTTCATTTTAACACCTCAGAGCACTTTTTAGCCCACCTTACTCAGTAACCTCTTTGTCCTGAATAGGCTTTGAAACCAGAAAGTGGCAAGGTCTGCCTGGCTCCTGGTGTAAGCTGCTCTAAAGTGCCCAAATAGAAGTTGTGTGATTTCTATTTTTTTTTAAGTATTTAAGGGGTATGAGACTTGCTCCAAGCTATTAGAAAGGGCTTAGCGATTTGCTAGGGGAGATGTGTAATATTTTTCTCTGCAGAAAATGACAAAAAAAGAGGAATACAGCTTAGCTTCCTGGACCAACAATATGAGCTAAGATGATTTCTGGAAGAGGGAAGAAGAGAGAATGACATTCATTGGGTAGCTGCTCTGTCTCTGGCTCCTTAATAACCTCCTCTTATTAACCTTCCCAGCAAGGTTGGGAAGTTCCTTCTCCATAAAATGGGGCTATTGAGAGTTTATCCTGCAGACTCTATGAGATAATCCACCTTAGGCATTTGATATCATTCCTATTTTATGGAAGACTGAGATCCAAAAAGGAAAACTGATTTGCTTTAACCCAGGAGATATGGCTCTGTGGCCAGTGCATTTTCCAAGAGACTGAAACGTGCTGCCTCCTAAAAGGATGAAGTGAATTTAAAGTGTTAACAAAAAGAAATGAATCAAATCTCATAGATTTCACCGAGATGTTGCTGAATTGGAGCAGTGGCATTTGAAAGAATAGGAGGTATGCGTCTAGTCATGAGTTTGTGCAGAAACTCAGTGGTAGGAGATATTTGAGGTGAGGGGAAGTCAGTGAGGACCAAAAGGGATATTCTTGCTGCAAAGCAGTAGTTCCCAGCATGTCAGAATTATCGGGTGCTACTTCTTAACAATATAGATTCCTGGGCCCATTATCTAGAGATTCTGATTCAGTAGATCAGGAGACTATCCAGGGATCTGTTTTTGCTGCTGCTGTTTCTAAAATTGGTAACCCTGAGTGATTCAAATATAACCACCCAGGCTTCTGAGAACCAGCTCAAAGGCCCACCCAGCCAGGTGGAAGATTTGGATGCTGCTTTCCCAGTTCACATACCGACCAGGGGGATGCCTTGCTATTCAAGACAAGATGGAAATTGGGTGGGTGGCAGGGGGGTTATTGCCAATTAGGAGGATTTGGTTAGTGATTGCAAAGTAACGCAAACCTTGGAAAGTGACTGTGTTCTAAGATTAACTGTAGAAACTAGAAAATAGTCAGGTAAGTACCCCAGAATTAGAAAAATTCAGAGAAAGACTAAGTTGATTGGACCATGGTTAGAGACTTTAAGAGAAAGTATGATTAAATAGGATAGAGAGATTCTGAAATGTGAAATGTTGATTAATAATTTGTCAGTCCTGTCAATGGAGAGGCACAAATAGAACCATCTTAAGTTTGAAATTCTGATTAATAATTTGTCAGTCCTAGCAGTGGAGAGGCACAAGATAATCCATGTGATTATCCATGGATTTCCCTGATTTTACATACACTTGGACAGAAGATGGCAGAAAGGGGCATGGAGATACACAAAAAGGTAGCCTGAACCTTTGAGAATGGTATCAAGAAGGCCAAGCCTCAGATAATGTGAAATTGCCCAAAATGGTTAAGTAACTTGGGAGAGTTGAAAACAAGATTATTAGCCATTTGGTACAGGAGTATGAAGAGGGAAGGGATAGTGTGCTTGGAATAAAGGGTGGAGTGATAATAGAGACAAGAGATTTTCACTCCTCATTTAACTTCTTTTTTCTTTCACCACTAAGAAAAGTGTTTTTTGTTTTTTGGCTTTTTTTTTTTTTTTTTCTTTTCTGGGGGGAGTGGGGTATGCCTGCAGCATGTGGAATTTCCCAAGCCAGGGATTGAACTCGTGCCACTGCAGCGACCTGAGCCACTGGGGGGGAACAACACTGGATCCTTAACCTACTGAACCACATAGGAACTCCTAAGAGTGGTTTTAAAACTAGAAAGAAACACATACCTCCTGTAAACAAGTAGACCTAAGGAAACTGTATATCAGGCCAGTACAAAACCTGTAGTTGTGGTTTTCCGAATTGGGGACCATTGAGAAGTAATCAAAAGCCAGCAGGCAGAGCTGCTGGCTACAATTGTGTTCATACAGCTTATACAACCGTGCTTGCTACCCTCGCTTGGTAGTACCCAGAGGTGATTGATACGCAGACTTCCTGGTTTGGAGAGGTGGAGAAAGGTGTATTTGGGAGACAATTGGCTGCTAAATTTGGTGTTCCATTCTAGCCTAATTCTCAAACGGACTAATAAAAGTTAATTCGCTGTTTTGTTGAAACGACCATGCAGGGTTGTGTAAGCCTGGAAGGATATAGTGTACAGAATGTCGATGAGCCGTTATCTCTGACGGGAGAGGTTTAGGGATTTGAAAATACTTGCTTATATTCATTCTGCAGCTTTTCTATCATGAACATGGGTTATATATGTTAAAAAGAGACACAAAACAGCTCGTGCCAAGTTGTAAACACAAAATTGCAATACCAACTTTATATAGTAAGCAGCAGCAAGAAAACACAAAAAGTATGCCAAATTCACCTGATTTCCTTTCTGGATAAAGTTATGAGACTAAGAAGTCAGAAACATGGGGCAAAATTTCTCAAAAATATCCGTGGGGACTGAATAGAGGATGTAGGCTGAATAATAGTATAAAATCCAGATGCTTATAGACCTGGTGGCTGAGCATTGGTACCTTGTGAATATTTACTGAATGGATGAATGACAGCCTGGAGGGAAATAGAGAATCAGGGGTGCTGTCCTTGGTTCTGACCCACTTGACGTATTTGCCAACAACGTGGGATAAAGACCTCATACACTTGCCCGTGAGGCCGATCTGCGGTGGAGGACAGAGTCAGAACTGCAGAGGCTGAAGTGGAAGGGTCAGATAAAGTTTTGAAGGTGCATTATAGTGAGGATAACTATAAACTTCTGCATGAAGCTGACCGCTACTTCTAAACTAGCTGTACAAACCAGAATTAGGGGGAATTGTTTTAATAGATGTCCTGGCGGGGGGGGGGGGGGGCGTCTAAGGTTTTAATTCAGCCACGGCCATCTTGGGAGTCTGCTGCGGTAACGCCTCTTAGATGAAGGCAGTGTAATCTTTGACTGCATTAACTGCGATGTAGTGACACGTGCAAGAAGAGATAGTGGCCTCAGGGTAGTTGTAATCTTCATTATCACATCACAACCTGGGTGTTAGACCCAGAGCAGAGTCGGAGAGTTAGTGTGTGAGGCGCCTGTAAACCATAAGCAACAGTGTAAATAGTCATCTTAGGGATGAAAGAAATCTTGGTTTGGGAAGCATGTTTTATGCATCATCTCAGTTTGATATTTTCACAATAACGGCAGAGAATGTTGTCCCCATTTTATGCAGATGAGGAATCTCAGGCTCTGCGAGTTTAACGATTTACCGAGACCTGTCAAGTTAGTACTCTCCTGCTTCCGTTTATCTTAAAAGAGAACACATGTTAACCTTGAATGGTACTTTGTTGTCTTTAAAATCTTTTCATAGAACCTTATGGATTTTTGCAGATAGTGCCTACCATTTTATGTGGTAAAAAAAACAAGAGGCAGGGACGTTTCAGTAATTGTTTAAATATTTGTTTCGTGCTATAGAACTGCTGCATGGTGAACCTAGACCTGAAACTGGAATTTTCTAGCTATGTGTTTGGTGTTCCCACTCCTCCACAGAGAAGGCCTGGGGATGACCTCTGTTTCTTGTAGCTGCAGAGGAGATGCCTAGAACCCACAGGATGGGCGTTTGCGGGCAGCCGCTCTGTTGACCACAGGGATCTTCTTTACCTCGTCACCTTTGTGACGGGCACATGTCAGGCAAAGGCTGGATAGTGGTTGTCTTTGAGAGGATACGTGCATTGTGTAGGGTAAACCTCTTAAGGTTCGAATTTTTAGGCACGCGGTTCATGTTTTGAGGATTTTACCTCTGTGAGAAGATGGAGAAATGATTGGCAAAAATCAGAGTACACCTAACTTAATTCTTGGATTGTCGTTTAATTTTTCATAAGCTTTTTCAGATGCGTCCGCGTTTTACCTTTTTGTCTCTTTAACTCGAAGCAATTCACTAGGTCAGGATTAATAGGATGATCTAGTAAATCAGAAGGGAAAGAACACAAACTTGTGCAGCAAAAGATTAGAATTCTAGTCTCGGCTTCACTTATAGTTACAAGACCTTGACACCTTTTGCCTCTCTGCCTCATCTGTTACATTTGGGCTGTCATTACCCCATAGAGTTATGTAATTAAAAAAAAAGAAAGAAAGAAAGAAAAGAAATCTTTTGTTATAATATCTGACAAACATAGAATGGTCCAGGATTGACTTCCACATAGGAACTGTTGCCGTCAGTTGTTTCGTCTTAAAAAACCAGAACCCAAAAGAAGTGTGTGTGTGTGTGTATGTACTCATGCACTTGTGTATCTGCAGAACTTTTGATCTTACTCAAGCACATCTCCCAGTTCAGGATTTCTTTATGCCTCTTACCTTTAAGGAAACGGTCACTG
>ciRNA108
GTGGGAAAGTTAAAAAATCTCTAAAACAGTCTATGAATGTGGACCTATCAGAAACCCAAAGTGGAGACATATCTAAAACAGTGGGAGGTGGAAAAGTTAAAAAATCCCTAAAACACTCTGTGAATGTGGACCTGTCAGAAACCCAAAATGGAGACGTATCTAAAGAAACAGTGGTAA
>ciRNA109
GTAAGAATCAGTAAACAAGCTACTCTGTCACATGATTTTTTTTAAAAAAAGAAGGATTTTTACTAAAATAAATGTAGCACAAAATAGATTTTTTCTTAATACAAATTATTAAAACAGATAGATAATAAGATATGTTTATTTATTTCATACTATGGATTTTTCTCTTTTAGTACTCAGTTATGCTTCTTAATGTGATCTAGTGTTAGCTAACCATCAAGGACTATTACAAAAGCTATTGTGTAGAGACTTAAAAATATTTATTCCTTGGAAAGTGAAAATTTCAGGATGAAATCACCTTGATGGTTTATGAAGTTTGAATTGTTTTTGCTTTTACTAGCAATACTGTAAAGACTTAACGGTGAGTTCTGTCTTTCAG
>ciRNA11
GTGAGGGAGTCACTTGGAAGGCCTGGGCATAACACAACGAATAAAAGGGGCAGGCGCCAGTAACAACAGAGGGTCCTAAATCTTGCCTCGTTCGCGTGAAGCTTCTCTCCTGGCACCATGTGGAGAAGGGAGGCGCCAGGGACAGGCCAGCTTTGCCTGGAGAGGGCTGGCCTGGCCGTCCATCCGGTACCCAGAGCCATGCTC
>ciRNA110
GCAAGTTTTCCAAGGACAAAGTCTGTGCAGATGTCGTTCCTAAACTGTACACAGAGCAGCCAGGAGCTAGGGAGACCAGCACAGGGCTACTGCCTCCTGAGGGAGAGAAAAGAAACATACTCTGAGTCTGGCTTTTTAGAAGACTGGGAAAGTTAGTGGTTGTTGGATGTTTTTTTTGGATTGCTTGGTTGACTTTTGTTTTTAAGTTCTGAAAATTATTTTATATTAATAGATTTTGTAATAAAAGGTTTCATGAAGATAATGGGAAAATTTTTTTGCATTCTAATTAGATATATATTAATTTCCTATTTCCAATAAAATTAAGAGTTTATATCCTGGCCAAAATAGCTTTTTTCCCCTAAATCTGATCCATTTTAGTTCTAGCCAGACACTAAATTGTGCAAAGAGAGCTTTTTTAGAATTTAAAGAGAGATTATTTCACTAGGGGCTTTTAGTTATTAAGGGAATGAAGTAAGAAATATGTGTGATTGCCAATATTTTAATAACTCTTTTCTCCTTTTAAGAAGCCTGTTTCCAAACAGGCCTTCACTGAACAGGAATAGTGAGATATTTTTAAAACTCTACATTCTACATTTTGAGGCATATGTTTACCATTTTACAAGAAAATAGATACTTTTCAGGAGAACACAGTGGAGTTCTGCTTTTCAGTAAGAATCTATGTTTCTAGAATTTTGAACATACTATAATTTTTTTTAAAAAAGGGCTATGTTTTCTCTGCTTTAAAAACACTACTGGAGTTCCCGACATGGCTCAGCAGTTAATGAACCCGACTAGCATTCATGAGGACCTGGGTTCGATCCCTGGCCTTGCTCACTGGGTTAAGGATCCGGAGTTGCCGTGAGGCGTGGTGTAGGCCAGCAGCTGCAGCTCCGATTGAACTCCTAGCCTAGGAACATCCCTATGCCGCAGGTGTGGCCCTAAAAAGACTAAATAAAATAAATAAATAAATACAAAAACACTACTTGCTCACCTATTTAACTTTAAAAACTTCATTTTTAGGTAAGATAAGGAGCATTGAGAAGCCCTCCCCAACTAATTTTTTTAAACATATGACAGGATTCCTCCAAGTTCTTTTAGAAAGTTGACAGTTTGAATACATAAATACTTTTATACTTTGTGGCAAAAGATAAAGTTTTAAATGGCAAATATCAAACGAGGGGAAGTATTTGTTCTTCTCTTCGTAAGAAAAGACAAATACCTTACCTAGAAAAAGGAGAAAGAGCCAGTTTTCAAAAGAATAAGCAAATAGAAAATAAAAACATAAAAAAATGCTCAGCTTCACTAAAAATCAATGTACATTAGAAACAAAGTGGGAGAGCTCCTGTCATGGCTCAGTGGTAATGAACCCAACTAGTATCCACGAGGACTTGGATTTGATCCCTGGCCTTGCTCAGTGGGTCAGGGATCTGGCATTGCGGTGAGCTGTGGTGTAGGTCGCAAACTCAGCTCAGATCCCTCGTTGCTGTGGCTGTGGTGTAGGCCAGCAGCTACAGCTCTAATTCTGCTCCTAGTCTGGGAACTTCTATATGCCTCAGGAGCAACCCTTAAAAGATCAAAAAAAGAAACAAAGTTGTTGGGTTTTTTTGTTCACTTAACAGACTGGCAGAGATTTAAGCTAATGATTTTGCAGTTGAGGGCATGGGGAGAAGGGTGCTCCCCGTATAGGACGTCACATATCAAAACTAACCATGCGGCCCTTTAACCTAGCACTTCCCCTTCGGGGAATTTTATTTAAGAGAAAAAAATGGACAAATGGGCAAAAATGTATTTATAGGGTATTCATTGCAGTATTATTTCTAATTGCAAACATTTGAATAATCCAAATGTTCAGTCAGGAGGGGATTTGTCAGATAAATGACAGTATATCCATATTGAAGAACCTTGAAGCCAGTGGAAGGGTAATGCTGGTTCCTATAGTAATATGGGAAGATACCACGATACACAGTTGAATTTATTTTTAGGAAGCATGTTTAATACTGTATACATCATCTTTCCATGTGTTCATACAACTTTAAAAAATTGTAGATACAGAATTTTTTTTTAATCTCTCTTTTTTTTTTTTCTTTTATGGCTACTCCTGAGGCATATGGAAGTTCATAGGTATATATCTTTATCTTTCCAGGAGGGGAGGGGTGTAGGTTGATAACCAATAGATCAAACATTCCTGGATAAGAAATATCTAAAACAGTGTAAGAAGTCTTTATTTTTTAAAAAAGTTTTTTCTTATTAAGCCTGCACCTGTGGCATTAGGAAGTTCCCAGGCCAGGGGTTGAATCAGAGCTGCAGCTGCAGGTTAACTATAGTCACGATGCTGTACATTACATATTTCCTTTTTAAAAAACTTGAATATGAAAATATGTTTGACTTAATTTTAATACTTAAATTTTAATCATATTACTTTTTAAAGAAGCCCAAAGCAGTGCTCCTGTTCACAGTCCAGTGAGATTTTATATGCAGCTCAGATTCTTCTTGTTAGTTTTGCAAAGACTTTGATCCATGAACTAACTCTCAAGGTATTTTTTCCCAATCAGGCCTCACTGGGCGCCATGAAACTGTTCCTTTTCAATTACCTGTTATTCCAACATAAAACTTCCTCGAGGGACGAGGGCCTGGGACAAGGTGGCAGGAAGCACCTCTTTCTCACTGACCCCACATGTGCATCCAGAAATAATAACCACTGCCCAGACTACTTGGAGGGGAACCAGATGTTGATTACACAAAATAGAGCTGCTTTGTTTTAACAATTTTTTCTCTCTTTCTTTCTTTTTGTCTTTTTAGGGCTGCAGCCGCAGCATATGGAGGTTCCCAGGCTAGGAGTCAAATTGGAGCTGTAGCCGCTTGCCTACACCATAGCCACAGCAACACCAGATCCCTTCACCCTTCAGTTCCCAGCTTGCCCAATTGTGGGAGCCTGCCCAGTGTGTCTCACAGGTGGTTCACTGGGTGCTGTGGATCCAGCCATTATAGCATAAAGCAGCTATGTTTTCAGTCCTGTCCTTAATCACACATTTATTATAATCTAAGATGAATTGGATTCTGAAATACACACTGGTATAAGCCTTAGTACATTTGACCAAAAAGTATTTATTCAGGTCGATTAGAGTCAGTAAGTGCCCATTTGAATGGGAGTGGCCGTTCTTAAATGTAATACCACTTTATTCTCAAACGATTCCCATGACAAGTAGGAATAAGCTTTTACACCTTGAAAAATAATCTTTGTATTAAGATTGTCACATTTAGAGAAAAGCATGCCTTTTCTAGGACCAAGTATTATTGGTAAATTCTAATTCTGAAGTTGTAAAGTGGGTTCATTATTACCTTATTATTCTTTATAACCTATTTTTTCATGATATACATTCTTTTATAAATATAAAGGAAGAATATATTAAGGAAGAAACTAGATGGAGGCCTGGTTTGTTTGGTCTGTGTTCACCATTTCATTCATTAAATCATTCATCCATACGTTGTTAGATGATGTACAGTTTGGACATGATTAAAGATAAGCAAGGTGTTTTGTGTCCTTGGATTCTGAATGAAAATTGCAGAGTACA
>ciRNA111
GTAACTATGCCATCAGGCTGATCCCCTGCTCAGTGTGAGTTTTGGAAAGGTGGAAATCCCTTAAGAAGACTGGCCATCGTAACTGGGCGCCTGTGTTCAGCCATGAGTGCGGAAAGAACTAGAATGAACACAGACACCAGAGGCTGAGGATCTTGACTTGCTTGTCTGTGAAGTGATCAGTTCTACCCACTGCTCTGATCTGCTTCACAGGCTTTCTAATATAATTGTCTTGAGAAGAATTAAACTAAAAGGAGTTGCAATTAAAGGAACATCTGCATATGTAACGTAGCTTACTTTTTTAGCCTCTGGTAATGCATAGCAGTAATCAACTTGGATGTAGTTATCTGGCTTAAAAGTAATGAATGTTAAAATTTTCACATGATTAATTGTATTAGAGGAACAAAAAATGTAGAGAAAATACAACCTCTTTTCATCTGTCAGCTAATGGCTTTCTTGAATGCTTGCTG
>ciRNA112
GTAAGTACATGTAAATTTTTTTTTCATTTACTTATTGTCTTTGGTGAATGCAGTGTCACATGCATGCGTATGTCATGCAATGATAGAATATATGAAATACAGATGATTTATAATGTTTAAAATAATTTGAAATATATTGACTTTATCTTGACTTTATATAGAGAAAGGAGATGAAATATCTGAAGCCTAACTTTATAACATTAGTACACTTATAAGATTAAAGTCATGTTGTAAGAAGGGAGCTAAAATCAATATGTAAATCTATCTGTATTTGTTTTAGAAACTGCCAAATGTTATAGGTCTTATTATAAATAAATTTTCAATTTCTTTCAATTTTAGTATCAGTATGAATGGTACATG
>ciRNA113
GTAGGAACCCAATTTGGCTTCAAAAAGTTCACTATTTGTGGCCAACTCAAGCCTGCATGGTCCTAAGGGATAGTAACTGGACACTCTCCACAGGGGGCTCTGGCCCATCCGAAGGTATTGCTTGTCCCAGCTTCCTGCTTGCCTATATCCTGTCTCACCAGAGGACACTTCTCTGGCTGTGAAATAATCATGTGTGATTTTTCTCCAGATACCTAGTGACCTGTAAGAATATATCAGGGGGAAGTTCCCATTGTGGCTTAATGGGTTAAGGACCCAACATTGTCTCTCTGAGGATGTGGGTTCAATCCATGACCTTGCTCAGTGGGCTAAGGATCTGCAAGTTGCAGTATAACTTGGAGATGCGGATAAGATCTGGTGACCCCGGCCCCGGGAACTTCAGTATGCTGCAGGTGCAGCCGTAAACAAAACAAAACAAAACAAAAACCAGGGAGTTCCTTGGTGGCTTAGTGGGTTAAGGATATGGCATTGTCATTGCAGCGGTTCAGGTCACTGCTGTGGTGTAGGTTTGATTCCTGGCTCTGGAACTTCCACATGTTTCAGGCATGGCATAAAAAAAAAAAAAGAAAAGAAAAAAAGGGAATACATCAAAATTTGTTCTTGCTGCTGTTCTAACAACACTTTTTTTTTTTTTGTCCTTTTAGGGCCCTACCTGCAGCACATGGAACTTCCCAGGATAGGGGTCAAATTGGAGCTGTTGTTTTAACACATTTATCTGCAGAGACAGGCTGATTACCTTTTGCTCAGACCAGCTAATTTGGAACTTATGTGATTGAGTACACAGAGCCTCAAATGACCCTGTCTGTCAGCTGAGGATGATGCTGGGGTATCACCTCCCATGACTCAATTGGACAGGAAAAGAAAAGCTTTAACACATGGAGAAATATATATATAGGAGGCAAATATATATGTTTTATTTTAGTCATTAATATAGCAATATAAATGTATTGGGAACAGGTGTATTTGAAGTGTCATTTTGTTTTTTAG
>ciRNA114
GTATGTTGGCGGCCCCTCCTTTGGAGCACTCTTAGCGAACCCCAAAGAGAGGTGTTGGAATTGTGGCACCTTTTGAAAGCCGGTGTTGCAGGGAGAAACACTGACGTGAGGTGGAGCCATTAATGTGAACAGAGAAAGCTGCCAGGAGTCCAGGTTTTCAGACTTTGCTAATGAAAAGCTTGGCCGACAGGTCTGCCTCCTGCCCTTTGTCGCCGCTGAGCTGGAAGGAGCTGCTGGCCACGCCCCCTGGTGGCACGAGCACCTGCCCGAGCCTGTGGTTCAGCTGTTGGTTTCATCCCATTTGTTTTTCAGATGATCACGTGCCATAAAGGCCCACCTAGACCCCTTGAGAGCGCCTCCTTTCTCATTGTCACTGATGCTGTGACGCTTGCCGTCGGGCAGGAGCTGGGTGCTGGGGCCAAGGGGTCTGAACAGCATGTTTTGCAG
>ciRNA115
GTATTTTTATCATTGCTCTTTTTGTTCATCGTGAATTTAAAACTACCATGATGTGTCATAAACCAAAATCATTCTCATGTTTCACATGATCCCCAGATGCGCTTTTTAGATGAGGACATGAAAGTGCTGAAATGTTCTCAACTCCAGTACACATGCTCTGCTATTTTCCTTTGTGGTTTTCAGTCCTTAATTTTACATGACTGGACATGTTAATCATTTGTTCTGTTTCTCCCCCACCACCCTATCCCTTAGAGCTGCAGCTGGGCTTCAAGCATAATAGCAAAAGAGCCCCCCCTCCAAACTGGGAGAACCCATCTGGGTCACGTGTTTCAAAATTAAATTTGGTTCTCTAGTGAAGGGAAAATCCTATTTTCCCATGTGTAAGAAGTGTGTGTGTTGATTGCTCACCCTTCTCTCTGTTGCTCAAAGAGCAATTTATAATTGAGACTTAAAAGAGCATTCTTGGGGGAAAAAATTACATGTTGTGTATTGGAATTGTCTATTAAGGTTTGAGTACCTCTTGGAAAACTATGCCATCTGTTTGTTTACAAGGGACATGTGAAGAGTGAAACAGCACATCCCCAAAAGTCAGGCAGGAATGGTGGCAAAAAACTAGTGCTTAAAACCAAAGTGTAGAACTTGTGGAAAACTTTGGTTCCAGTCTATCTGACACGGGGTGAAAGAAACAGGACCTCATACAGAATTTGGGGACCTCTTTCCCCTGGTTGGATTAACAGCATGTTTGCTGACAGTCAAGTTATTTTAAAGCTAATAATTAAACCTTCTAAAGCCAGAGCCCTGGGGACATTTTCCTACAGTTTAAGGATCTGTTGTAAAAAGTTTCATTGTCTGATAGTAAATGGCACTTCCCACAAAGTAAACCCGAGAGTTTATGCTGCCAGTTTAGATGCTGAATTGATTTTTCTTGGAATCAGTCTTTCTTTTTTTCATAGAATTTGGAAACTTGTGTAACTTTTTTAGAATTTTGCTTTACATGTATATTTATAAACGGCCTTAAAGTGTCCTTGTAGCAGATGTCTTTAACAAAGAAGGGAAAAATACCTTTATAAAAATATGTCGTATTTCAGGTAATCACAGATAACAAGTTTCAGCTGAAAATATGCAGACTCAAAGAGTCTCAAGGGAAAACTCTAGCAATTTAATAGCTTTTGTAATCTAATAGCTGGTTCTCTTCTTCAGAAAATATATAAAAGCTACATTTCATGACTTAATCCTTTGTATATAGAAAGTTGTAGCTGCTGACCTCCCGTGAGAGATGAAACTAGAATATTGTCTCATCATTTTTTTAGAAGACAGTTCTGAGGCTTTCACATTTCTAGCTTCGATTGCACCATTATTATTTGTTGCTGTTATATGTAACTCATTTTTTTTTACATTGGCAACTGATGTTATGCTCAGAGGTAAACATTTTTAAAAATTTGTAAAGCCTCCATGTTATTTTTCAATATTGTTAAGAGTATTACCAAGTTCTGAGTGTAACATTTAAAAAGGAATACATTCAATGTGTAACTCATTCAACCATAACATTTTTTTCTTTTTTCCC
>ciRNA116
GTAATTATCACCCATATTTTAGGAATCATGAATGTCTCTTTTGCCTCCAGATCTTTTTTTTTTTTTTTTTTTTTTTTTCCCTGAAAGTATTGATGTGGTACAGAAACATCCAGGAAGATGTTGTTAGTTACTATTGGGGATTCTAGTGAAATACACAAAAAAACCTTTTAATACCTGTGTTGAACACATTGTTCCATAGTGTCTCTCAAAATGATGAAATTGGCTAATATATAAGCCTAGAATAAAAATTTAGATAAGTGAGCTGTTACATATTACATTTTTCTCCTTACTGTCCTTTTTTCATGTCTGTCAGATTTAGAACCTTAAATTAGTTGTGGTAATCTTTTAAAACATTAAAAAGTATTTTGGCTCACTGCCAAAAAAAATTTGAGGAAAATATAGCAAAGAATAAAAACCATCAAGACATTAAAATTTATGTCTTAGCTTATTTCTTAAGCTAGCTGCATATATAATCATATAATTACAAGGGTAGCATATTAAAATGGAGTCATTTTACAGACTTGTTTTTTTGTTTTTTTATTGTTTTTTTGCCATTTCTTGGGCTGCTCCCGCAGCATATGGAGGTTCCCAGGCTAGGAGTCTAATTGGAGCTGTAGCTACCCGCCTACACCAGAGCCACAGCAATGCGGGATCCGAGCCACGTCTGCAACCTACGCCACAGCTCACGGCAATGCCAGCTCACTGAGCAAGGGCAGGGATCGAACCCGCAACCTCACGGTTCCTAGTTGGATTCGTTAACCACTGCGCCACAACGGGAACTCCACTTTACACACTTATTTTGTAAAAGATTAAATCTAGAGTTCCCTGGTGGCCTAGTGGTCAAGGATCAGCATTGTCACTGCTGTGGCATTGATTTGTTCTCTGGCCTGGGAGCTTCAGCATCATGCTCCAGGTGCTTCCAAAAAAAAAAAAAAGATTCATGTTGTATGTACGTATACATACATATACATGCTACTTTTTCTTCTTTATATGAGTTGACTCTTGAATATCAAATGTAGGTCTACACAGATAATTAGGATAGCAGCATACATAGATAATAGCAAAATGGCATTTCATTGTATGCTAATAAATGTGTCATTGATAGTATCCAGTTTTCCCTGTTGTTTATCCACAGCTTTTCTGTCATCTTTGATAATTTCGAAATGCATTCTTGGGAAGTCTGGAAATGTTGACTCTTTCTAACTTGGGCTTGCCCTTCTC
>ciRNA117
GTGGGGATGGAGAGTTTGGGATGGTGTTAAATTTTTATTTTTGGGGGTTGTGGGTCACTATTGCTTAAATGGGGGGGTAACAATAACATTTTTCTGGGGTAGTTTAAAAGAATTGATAATTATCTAAATTTAACTTGGAAACTACAGATTTGG
>ciRNA118
GTGAGTTTATTGAACTTGGAAAAAGAAGGGGAAAAAAGTAGGACTATGTAATGGTACCTTCATTAGGATTAGCTTTGTCATGCAGCAGGGATAGGATTTAGTGGCTTCTAGAGAATGCTTTTAGCCACCACAGTTTGGGTCACTGGCTAGCCTCTAGTGGAGAAATTAAAAGAAGCCTGGAGAAACCTGGCTGGCTATAAAATGGGAGAAGAACCCAAATAAGAGAACTGGCAGGTAACCTCACCATGAGTGGTTACAACTCTTCTGCCTACAGTTCTTTTGCAACACTGGCAGGCAAGTCAGGCTACCTTCACCACTAAATTGCAAAAAGAAACTCTGACTAGGACCAAATCACAGAGAGAGCACAAAAAGGGCAATAGGCAACTTGTTTGGGATCAGATACGAGGTAGAGAGCCAGGCCTTCCCCAGCATGAAGGTCAAAGAGGGGGGTGTATTTAAGGGATAGAATACCTTTAAGTGTCTCTTAATGTATGCCTCCTGGCTAGGCTCTGCTTCCTGTTTAATGTTTTTCCTGTCCAATTTGTCTCTTCTTATCTCGAACCCTTTTACCCCATCCAATGGCCATTACTGGATTATTGTCAG
>ciRNA119
GCAAGTGCTGTGCTCTCTTGGTCTGTTCTGTTAATTACACAACCCCTCCTCCCCTGTAGGCAAATGATTTTAATACCCTCCACTTGGTGTTAGGTCGAAAGGGAAGAAATGTAGGACCCTTTCCCCTATTCCTGCCATGGAGCGAGACTGCCACAGTTTATCTGTCACACATCATGTGGCAACGTGTGTCAAAATGAATGAATGCCATCTATGAGGGTAAAATGTCAAGGCAGGAAGCTGGACAGGGGCTAGCAGTGAGCCCAGCTCACTCATGGCTATAACTACCTTTTAGGGAAATTGACATCTTCAAAAACATAAGCTGTCGTTTCACCTCCACCTCTACTCCCGTAACAACTTCCCTAAGCAAAGATGATTTCATAGTTATTTATTTTAATATACTAAATGAAATAAACCTACATTTACCATAGATAGAGGAAAGGGTAGGGTAGAACAGTTCATAAGATTCTACTATTTTTGCTACTTGTTTTATGATACCATAATGCTGCTACCTATATTGTGTAGGGATCCAAATGGTCCAAAGTAGATTAAAAGGAAAGCTTCTCACAGTATCTGAAAATAAATCATTTGTTATTTGCACTTTGAGCTAAAGTAATTATTATTAAAATGACAAGTGACTCACTCAGTGTTTGGCATTCTGTTGTAG
>ciRNA12
GTCAGTCAGCATCTTCCACAACCCTGGAGCACATGCTGGAGAACAAGGGCCACAGGGGAAGGGGAGTAGGCAGAAGAGCCTCTCAGGAACACTTGAGAACCACAACCACTCAGAGAGGACAGCAGATGCAGACACACGTCGCTCATGCAAGGGAGCCACGCTGAGCCGTGGACAGGCTGGGAAGGAGAAGCAGGGTGCAGGCTAGAACAGAGCCTTCTCTCACTCTCCTCCAATGGCACATCCACCCTTTCTGGGGAGCCAGAGCCGGTCCAGGGAACATGTCCAAAGGAAACAACCAGGAAGTCCATGATGGGCTGTGTACAAAGATGTTCATCTCGGGTCCTTCACCATAGCAGGAGGAGAGCGAGTGTGCAGCCCATGTGACATGTTAGATGCAAAATGGTGTTTTTCCAGTCATTCCAGTGACACAGGATGATAGTGTATTAAGTGGAAAAAGAAGATAATACACTGGCCCATGGCGTGAGCTTTTACGTAATTACACACTCGCACAAGCACACACGCAGGCCATGGGGAGATATGGTAAATGTGTGTGGGGACAGAGGGAGGCCTGGCCATGGGAGAGGGCATGTGGTGTCCAAGTGCAGTTCCCCCTTAGCATTGCAGAGTGTGGTGGCAGCACTCATGAGGGTGCCCTCTCCTCTTT
>ciRNA120
GTACTAAAAGTTTTTTGTTTAGTGTCAAGCTAGCTGGGAGCATTATTTTTCTATTTACTAGAGAAGCTCAAGCTCTGGTTTTTGGATATTTCTGTATTATACTGTGATCTTTTTGGCTTCTATCTCTAAGTGGAGCTAGAAATTAGACTGTGGTTCATGTTGCATATCCCTGATTTAAAGAGGAAATAAAAGTAAAAAATGTTGAGAATTATGGAACTTCAGTAAAATGTGGCTCTTTCTCACTTTAGGTATTTCATGGAGAGCTCTCCCTTTGTGAGTGCTGTGGAAACAGAATCTTAGGCTATCAGTAGGAAGTAGATTGACGAATCCATTCCTCTTGTCATCACCTGGCTGATTATTTATTGTGATTAAAACCTTGGCCTGAAAGCTGTTAATTGGGTATTTTAAATTCTACTTAAAGTCATTGCTTTTCTTTTCTTTTTTGTTTTTTTTGGGGGCCCCACCCATGGCATATGGAAGTTCCCAGGCTAAGGGGTTGAATTAGAGGTGTAGCTGCTGGCCTACACCATAGCCACAACGCTAGCAATGCCAGATCTGCGACCTACACCACAGCTCATGGCAACACCGGATTCTTAACCCACTGAGCAAGGCCAGGGATCCAGCCTGTGTCCTCATGGATGCTAGTCAGATTCGTTTCTGCTGAGCTACGATGGGAATTCCAAGTCATTGCTTTTCATTTGTTCCCCTTGACCCTGCATTGTTAGTCAGAAAACCTTATCTTGTACCTAAGTGTTTTTGTTGTAGTTTGGGCATCAAAACCATGGTGTCTTGGAATCTCAAAAGTGAAAGTATTTCAGTGATAAGGAAATGGCTTCTATAATTGGAAGAATTGCTAGGGACTGACTAAAATTTGAGTTTCTGTTCATTTCTAG
>ciRNA121
GTAAAATTTTCAGCATTTTCCTAACTTTTAGGTAGATCCCCCTTTTTTTTTTACATAATTGAAATGCCTATATTATGTTTAATGCCATAGTGATAGCTATTATAAAAACTGGTTTTATGAAATGCTGATTTGTTTTTGATAGAAAAAAAATCACACTACAACCCCCTGTTTCCTATTTGTTGGTAGAACATATGGTTAGGAACGCCCTAGTAACAGGTCTCAGTATTTTAAAAAATTCCTCATGACTTCTAAGCAGAAGGATAATGCAAGTCAAATCCTTTGAATTGAGACTAGCGTTGTCATGGGGAATTGGAGGGGGTGGGGTGGGATGGGAGGGGCTGAGGTTGAAACTTGGGAGTTCCGATTGGATCAAATAAGTTTTCTGAGCTTCATGGAACTATGAGTACAAATAAGAACTTTGAGGCGACAGCAAAGCTTTACTTGGTTTACTTGGTAATAAGTTAACGGTTGAATACTAAGATGACTTGATTTTAATTCAGTCAGGTTGCCTTGTAGAGTTACAATTTCAAATACTCTTTAATAGATCATATTATTTGAGTGTGGTTAAGTAAACTACCATATTTCATCAAGTCTAAGATGCCTTCCATTCTGAGACACAGCATTATTTTATGTACGTAACACTAAGAAAAACTGCTGCCAAGTCACTGTGATTTGTCATCAATTATAGGCTGCATCCCAATTTCGGAGATGCTAAAGTGGGAAAGAAATGTGCATCATAGAACATATGAAATATGGTATTTTAACATCTATCATAAGATTTAAAAAATAATACACTCATATATAACATTTTGCCTAGAAGACTTTAAGTATTAAGTAGTTCTTTAAGATAAGCGTACATTTATAGTACCATGTGTAAGTAGACACTTGATGACTATTTTTGATGGGTATTTTATGTCTTTCTTAAAAAGAAACATCTTTAA
>ciRNA122
GTGAGTGGCCGTGGCAGGCGGGCTCCCGGTGCGGCAGGTGCCCCCCACTCGGAGCTGGTTTCAGAGCCCTGGCCCCTGGGCCGCCTGGCAGGGAGGTGCGAGTGTCTCCCTGCCCCTGGAGCGCCGGCACTTGGCAGGCTGTGTGGTCAGTGATCACCTCGAGGGGCAAACTTTTGTGATAAGTGGCTCGTTTTTATTAGTTTAATGAGAATTAAAATCTTTATCTTTCAGAGTCTCAACTGAAAATTACATGGAACTTGATGCTTTTATTTTGTAGCAACGTTTAAAAAATTAGTTTTGTTGTGTGTACTTAAACCTGTTTTTGTAAAACCGCACTTACCCGTCTCAGATTTAATGTCAGCTCTTAGTAAATTCCCAACCTGGCAGTCTTTTTTTTTTTTTTGTCTTTTTAGGGCCGCACCTTTGGCATATGGAGGTTCCCAGGCTAGGGGTCGAATCATAGCTGTAGCCTCCGGCCTACACCACAGCCACAGCAGTGCAGGATCCAGCCCATGTCTGCAGCCTACGCCACAGCTCACGGCAATGCTGAATCCTTAATCTACTGAGTGAGGCCAGGGATTGAACCGGCAACCTCATGGTTCCTAGTCGGATTGGTTTCCTCTGCGCCACGATGGGAACTCCCCACCTGGCACTCTTAAATGTCACAAGCATGGCACGTTTGTAAGAGGCCTGGGTGGTGAGAAGGGCAGGTGAGTTGAGACTCAGGAGGGCAGGCGCTCTGCAGTAACGTGTAAAAGGAAGCAGATGGCACTCCGGCTATCATCCTGTGCCAAGTCTAGACCGCTTCCAGATGCTTCTTGGTGGTGGACAGTACTTCCGCTGGGGGAGGATGGTGGCAGTGATTGCAGCTTCAGGTGCTGCCTCCCGAGGAGGGCGCAGAGCTGGACCTGCAACCTTGGGAAAGTGACTGAAGCTCCTTAGCCAACTGGGGCCTCTGAGGACTCGCTGAAGGCTGGTCACAGCGTCCTGTGTGTCCTGATGTGACTGCCGCTCACCAGAGCCTCTCCCAGCAACCTGGGCATCTCTGACCCCAGCTCTCCATGCCCCCAAAGTCGTGTAAGTGCTCAGAAAACCTGCACAATGAGACCATCCGGCCATAGAGCTTGGCCTCATTTTGGCCAGAGCAGGAGTTGGAGGCGTGAACACAGGTTCACATTTACAGACGTCGAAATAGGTCCCCATGCTGGGCTCCGTTGCTTCTGGGGGTTCTGGCCACAGCGGCCCTTCTCCCTACTGGGTGTCCCAGGGCGACCCTTCCTTCTGACAGGACCCCCTGGAGCCGTTCTGTCCCTCGCCAGCAGACTGTCAGGTGTGAACACCAGCAGGCCGCCGGCTGACACTAGCTTGCACTGAAGCTCGTCCTGATTTTAATTTTTCAAAACCGCCTCAGGAGGTGGTGTTAATGGTGCCCCACTTTGCAGAGGACGGCGCCTCCCCAGATGCGGGCTGACCGGTTCCCGGGGCGTGTCCTTCCCCAGTGTCAGTGCTGCCCCCACGCCAGCCGCACACGCCAGCCCTCCCGCACACGCATGCGCACACGGCACCTGTCAGACACATCCCGGCCTGGGCTTCCTGCTTCTCGGGGTCACTTTCCATGGGCGGCCCCTTCGTGCAGCCCTGCCCCCGCCCCAGTGGACGTGCAGACCCTCCGATGCGCTTGAGCTCCTGGAGAGCCATGGTCTCCCAGGCCGTGTCCGTAAACGGAGGTGGGAGCCGGGCCCTGGGAACCACGCTGCTGAGACAGAGGCCCACCCCCAGGACTGCCGTCATTTCTAGTAGAAAGTGACCCATCTGTGGGATCCAGCAAGCAGCTCAGATCTTTCTAGAGTCAAGACACTTCCACATGGAACCGGTTCTCTGAGGTGGGGCTTCTGCAGAGGTAGGGTGGGATTTGAGGCTCTAAAGCAAAGTAGAAGCTGGCATGAACAGCACTGGCCCCTGCCCGCTCCCAGGCTTCCTCTCTCCATGGCATTCACTGTTGGCGCAACCCAGTGAGCTGGTGAGTCTCAGGCCCGTTTTACAGACGAGCGCTGAGACACAGGGTCAGCACCCTGCCCAGTCACATGGCTGATAAGGTTCTAGAGCCCGGGGCCTTGACCGTCCTGCTTTCATCACCATGGTGACCTTTGTCGCAG
>ciRNA123
GTGCGTATATACTTTTTCTTTCTGGCATGGGGTTAATGGGGAATGGGGAGGTGGCCTAAGTACTCCTGATACTCTAGAATATAAGGAGACCAAGAGAGGTCATTAGTAGGAGCAGAAGATAATACTGGATTCCTTGTAGCATTAGTACAGGTTGCAGAAAGCAATTAGGTTCTTGCATTGGATGAAACTACTTACCACCTTTGTGCCTCACTTATCTGGGAATAGCTCCTCTGCTGGGTCTAAGTTAATACTTCATCGTTAACACTCCTGTTGTATACAGCATAGTTTTAGGTAGATGTTAGATTAAATTTTTGTAGGCATATTACATTCCTGATAGGAAGTGATAAGTGGATACAGGGCTTGTGTGAAAAAAGGCAATACAGTACATTGGATTCAAGTTTCATGTGTGTTCCTGCACACTGCATACAAAGCACATGACACAGAGTCACTGTGCTTTAGAAAAGCCTTTTTTTTTTTTTTGGTTATTTATATTTCTTATGTTTATAATGCATATTAACTTAGGCTTTGGAATACCCTTCTAAAAGCATGGGGTTTTCTTTTGTGATCTTTTTGCTTTTTTTTTCCCCAGGGCTACAACCATGGCACATGGAGGTTCCCAGTCTAGGGGTCTAACCAGAGCTAAAACTGTCGGTCTACACCACGGCCACAGCTACAGCAATGTGGGGTCCGAGCCGCATCTGCAACCTACACCACAGCTTACAGCAACACCGGATCCTTAACCCACTGAGCGAGGCCAGGGATTGAACCCAAAACTTCATGGTTCCTAGTGGGATTTGTTTCTGCAACACCACAATGGGAACTCCTAAAAGCATGGTTTTCAAGCTGTTTTTCATGAACTTATTTTTATTGTCATTCAAACACTGCAATCTTCTGATAAGATTTTGGGGGCCAGGCATATTGGATATGATAGAGCATAATGTGAAAACCAATGTAGGATTTCCTGTCATGGCTCAGTGGAAATGAATCTGACTAGCATCCATGAGGACTCAGGTTTGATCCCTGGCCTTGCTCAGTGGGCTAAGGATCCGGGCATTGCCGTGAGCTGTGGTGTAGGTCGCAGATATTTTAGGGGCATTTAGAGAACCTTTAGGTAATTTTAATTCTCTGTCAGTGAATAAAAGGCTTGTGATTTCATTGTGATGGAAGTTAGTACAAAATGAAATGAGTAGTTGAAAAATGCTGATATCAGGAGAGATACTCTGGGATGAAAATAAAAGAATCTTATCCTCACATTTATTTTGTCTTAGATAATCGCTCTAAAATAAGGTTAATTAGTGAAAAATAAGCAGAAGTAGATATTATCACTTATAAAACAAGAAACAGGTTTTATATACAGTAATCACTTGGTATCCACAGGAATTGCTGATTGGTTCCAGGACCCCCAAGACTACAAAAATCTGAGGACTTTCAAGTCCTTAATATAAAATGGCCTAGTATTTGCACATAACTATGCCTGTCATCCTATATACTTTAAATCATCTCTAGATTACTTACGATACCTAATACAGTGTAAATGCTATGTAAATAGGTGGTGGAGCGTTCAAATTCAGCTTTCTGAATTTTTGTTTCTAGTCTATGCTTGGTTGAACTGTTGGATGTGGAGGGCCAGTTGGATAGCTTTTCCAGTTGGTAACAGTTTCCTTTGTGCTATGACTCCATAAGGTGAATAGTGAACTCTTNAAAAAGTGGATGTAAATTCTTTCATACTAGCGTAGCACTGCTTAGCTGGTAGAATATTGTGCTGATGTATGTAGCTGATTTTTACTATGAACAAAAACTGGTCTTAATGGAACTTCATGGTGAAATCCCTCAGATTTCAGTGCCGCTGCTTCCTCAATGAGTTTTTACCAGTTATCTAGCCATACATGAAAATTTTCTCTTTAGCATTTTTGTGTTTCTTAGACAGCTGCTCTATTGATTAACATATAGACGATCAGTTTTTAATTCCTAGAGAAATCTTACAAAGGGGAAATTTTGATGGCATACGTTCTCTTGGAGGTTCTTTTAAAAGTATCATGAGAAATGATGTTTTTGGAGGCTTACATACCCCAAAGCATTTTTATTTTGTCCTCTCAATTAATTTATTTGCCATGGCATAGAATTCTAGGTTCTAATTAATAATTTCTTCAGAATTTTGAAGAGATTGTTCCACTATTACCACCAAAGCCATTATGGTTTAATATTATGTGATCTGTGTTTTTGTTTCAAGCTTTTAGGATTTTTCTTTTTGTTCTCAGTCTCTGAAATTTCACAGTGATGTACTTTCATGTGGTCACTTTCATCTTTTGTTCTGGGGGCTTATACTGGGCTTTTCAGTCCAGAAATTCATGTCCTTCCTTTTTGGAAAAATATTTTTAATGTTCTTTTATTTTCTTCCCTTTCTTCTTTCTAGAACTCATTCAAATGTCAGATTTCATATCTTAGAGCTCTATTTTCTCCTCTGAATTCTTAAAAATAGAATCCTATTTTATGTTTTATGTAATATCTTCTATTTTCTCACTGAGGATATGTGGGTTTTTTCCCATTATGTTTTCTTCATGCCCTTTTCTGTTTTTCTTCCAAATTCCTTTTTTGGGGGTGTTGAGCTACAGTCGTCTGAAATGTCATGGTTTTTGAATGTCTACTCATACTTTAGGGTAGTGAAATTACTGATTACTGAGTGTCAGCTCTTGTCTTGAGGATCAAGCCTGGCTGCCAGCTGAGTTGACTCAAGTTGAGAAGAGCCCTCAGGTGTGCCTTGTGCACTTAATGCCCCCTTGCCACTGTGGAGTTTTAAACTCATTATCCTGTTTTCAGCTCAATCTCATTTACCCTCTTTCAGTGATACCTTGTCACCAATTCCTCAGACTTTGTGCAGTTTTCAAGATGAAGTGTTTGTTACCAGACCCCCTCATTGGCCGAATGTTAGCTGGATTCTCATCTTTTTTGGTCTGCTAAGGCAACTAGACATCTGTTTTATAGCTTCAAAATTTGTTATCTCTTCATTCTCTTAGTTACTGTGAGTTAGTCCCCCCTGCACCTCTTACAGTTATTTGAGAGGAGCTTTGGGAAAAAACAGAGGTAAGATGGGCTTGTACAACCACATTAAACTGCTGGTCCCCTTTGAATGCTCAAGCCATGCCATTTTAGTCATTTTTTTTAAGATCTTATGTATCAGGGAGCAGATGTGTTGTTTGGAAGAACAAATCATAACAGGAAGATTATTTTCTTTTCTAGATCATATGTCAGGCCACAAATGGAGAAACCAGTTGATTTAATGTCCAGTGTCCTTCAGTCCTTCAGGCTTTTAATTTTTGTCTGGTGTTCATCTTATTAGGTTTTTTGTTTTGTTTGTTTGTTTTTAGGGCTGCATTTGCAGCATATGAAGGCTCCCAGGCTAGGGGTCAAATCGGAACTGTAGCCACCGGCCTACACCTTAGCCACAGCAGCACCGGATCCTTAACCCACTGAGCAAGGCCAGGGATCAAACCTATGTCCTCATGGATACTAGTCAGATTCATTTCCACTGAGCCATAATGGGAACGCCTAGGAAAGGTTTTTCTTTTTTTTCCCCCCATTTTACTGTTAAGCGTTTTGGGTTTTGGTTTTTTTTGCCCATGGCATGCGGAAGTTCTTTGGCCGGGAATCGAACCTGAGCCACAGCAGTGACAACTTCAGATCCTTAACCACTAGGCCATCAGGGAACTCGTGTTAAGTGTATTAATAACTAATTTTAAGGTATCGTCCAGAGAATGTTTGTCCCAGGTTTAAGTATCAGGGGTGAATCAACAGTGATACAGACTTTTTTTTTTTTTTTTTAAGAGCCACACCTGTAGGATATGCAAGTTCCCAGCCCGGGGGTCTAATCAGAGCCACAGCAGTACGGGATGTGAGCCACATCTGCCAGGGATCCAACTCGCATCCTCATGGATATTAGGTTTGTAACCTGCTGAGCCACAATGGGAATGCCTCAGTATTTTTATTGATACAATTGAAAATTTTGATCTATGATTTCCTTTTATTGTAGAGTCTTTCTTATTTTGTTATCAAGGTTATACTAACTTTATAACATTAGTTAGCTTTTCCTTTCCTTTCTCTGAAAGTTTATATAAAATAGGCATTATCTTAGTATAGGATGTTTTTTGGGGTGGGGAGAGGAGACTTTGGACTACACTTTTCTTTTTAAAACGTACTATAGGTTAAAGTTTTATCTCAGTTTTCTGTCTCGAGTGTTTGGATGATTATTTCTAAAGTTTTCTACTTTCAGTTATATTCATATGAAGTTGTTCATAAATTCTCTTAGATCTGAAAAACTTAATGTGTCTGTAATTATGCTTTCCTTTACATTTGTACCATTTTTACCTTTGCTCTTTTTTCCTCTTTTTTTAAAAAGAAAAAATTGGTGTTGCTAGAGCTCTCTTACTATTGCTTTCAAAGAATCAGCTTTTGGTTTTGTTAGGTTTTCTGTTTTATTGTTTCTGCTCCTCTCTTATTTTTTTCCATCTTTCCTCCTTTCTTTAATTATTTTCTTTCCTGGGTTTTCACTGTTTTTCCTTTAACTTCTTGGGTTGAAGTCAGCTCATTTGATTGTTTCTGTCTTTCTTGGTCAATAGTAGGTATGCTTTAACTTTCTACACACCCAAATACCATTTCGCCACATTCTGTTTATGGAGTGCACTTCTATATAGTTTTCCAATTACAAGTACAAATTATAAACTTGTGAATTTGGATTTTTCTCCCCAAACTTACTTTGAAAATGCCTAAGCATACTGAAAATTGGAGAGTAGCACAATTAATACCCTTACATTACTCATGTAGATTTACCAGTTATTATTATTTTGCCACATTTATAGTTATTTCTCTCCCTTCTCCATCCTCCTTTCTTTGTCTCTCTTTGTTGAAGTCATCTTAAAGTCTCAGAAATCATTCTGCTTTACTCTTTAAGTGTGCTTGCAGTGGAACTAGCTAGGACATTTTCCTGTATAACCACAATACTGTTAGCACACGAGAAAATTAATATTTATACAATAATGCCATCTAATATGTATCATAGAGTTTATAGTCAGAAGTGATAGATTTGAATCCTGCGTTGCTGTGACTAGTGTAGGCCAGGGCAGTAATTATTGTCCTAGGAACGTCCTTTGTGGCTGTATGATTTAGGATCTCTTTGTTTTATGTTTTAATGATTCCTCTAGTTTGTTAGTGATTCTTTTAGTTTGTGCCTAATTTGATTGCACTGTGTCCAGAAAACTTGATCTGTAATGTCAGTTATTTGTAATTTGTTGATAGTTGTTTTGTGACTTTGGTACATAGTCATTTTGATATCAGAACTTGCTAATTTAGTTCAGATCTTCGATGGCCTTACTAATTTTTTCCCATGAATTTTATTTTGTGGTAGAAGTACTGGTTTAGTCCATTTCTTGAAATCATCAGTTATGCTTCACATATGTCAGAGTGATGATAAAAGATATATGGTGATACTTAGATCAGAATGCTACACTTTGTGTACTTTTTTTTTTTTTTTTTTCCTGTCTTTTTAGGGCCATACCCATGGCATAAGGAGGTTCCGAGGCTAGGGGTCAAATCGGAGCTACAGCTGCCAGGCTATACCACAGCCACAGCAACACGGGATCCGAGCCACGTCTGTGACCTGTATCACAGCTCACAGCAACGCCGGATCCTTAACCCACTGTGCGAAACCAGGGATCGAACCTGTGTCCTCGTGGATGCTAGTCAGATTTGTTTCCACTGAGCCAAGATAGGAACTCCCAAAATAGTAAACTTTAAAATAAATGCGTAGGAAAAGCCAGTTTCTGAAAGTTGGAATGAATAGTTGGAGAAAACTTCCAAACTTAAAATTGTGTGAAGGAAACTAAGGTACTGGTTTAAGGTAGAAAGAGTTTTTGTTGAGACATGCTTCTGAGTTTTCTGTGCCTCTGGAAGAGCATAAATAAAAATAAATGTATATTCTAAATAAAATGTATATCATTTGGGCATTTTAAATGATAAGACTTCTGTCTTGAAAAGATAGTAGACCCATATTAGTCTGTGGAAAATTTCTGTTCTTTTTTTTTGCTTTTTAGGGCTGCGCCTGTGGCAAATGGAAGTTCGCAGGCTAGGGGTCGAATCTGAGATACAGCTGCCGGCCTTCATCACAGCCACGGCAGCATAGGATCCGAGCTGAGTCTTCGACCTATACCACAGCTCATGTCAGTGATGGATCCCTGACCCACTGAGTGAAGCCAGGGATCGAGCCCACATCCTCATGGATTCTAGTCAGATTTGTTTCTGCTGCGCCACGACAGGAACTCCAGTCTGTGGGAAATTTTGTATCACCCACATAAAAGTGGGCCTTGACTACCCCTCTATCTTGAGACCTTGTTAGTGCTGTTAGGGTTTGATCTGGAGAGGATAAGTGCACAAATGATCCTTAACTGGAGGGACAAAATTTACTATTATTATAGGTCACTGGCATTATTTTGTCATTTCTTTGTAAGACATTTTTAGTAACTTTGGTGTGCTTGATTAATGATTTGTTCTGCTTCCTTAAATTTCTGAAAATGTTGCCCTTGATTTCATTCTGGATCTTGGGATATATTATGTGAACAGTGCCAAAATGGGTGCTTCTGGCATCCAACGCCTTTCACTTGAAATCCCACTCCTCCCGCTTTCTTCTCCCCACATGGGGACCACTGGTTTCTGGACGTAGACTGGGCTGTGTATGTCGGGGAACGTGCACACTGTGTGTGCAGGATGAGAGTTTGCCCTGGTGGTGATTCCCACTCCTGGCTGGAAACCTTCTGGAAGTAACAGATCCTCCTGAATGACAGTCGTTGGGGATGGGGCCGTGGAATGTGTACCTGAACTGCTACCGGAGTCTAAAGAACTGTGTGTAGACAGTGTAAATGAGGCCCATTTGTAGCCTTTCCTTTCTGGGCGTTGGATTCTCTGGATCAAATTGTATTTTTCCCATTATTCTCCTCAGACTTTGTGAGGTTGATTAAAAGTCCCAAGAAATGTCTGCCTTGGGCCTTTGAATAGTCCTGAAGTATAACTGATTTTGGGGGAAATGCCCAAGGTGTTTGAGGCTTTGGGACTAAACTAGGATTGGTGAGTAGTTTTCTTCCTCGACACCTTTGTAAATGTGTGTGTGTGTGTGTGTGTGTGTGTGTTTAGGGCCGCACCCGCAGCACATGGACGTTTTCAGGCTAGGGGTTGAATCTGAGCTTCAGGTGCTGGCCTGCATGACAGCCACAGCAACACCAGATCCGAGCTGTGTCTGCAACCTATGCCACAGCTCACAGCGGCACAGAATCCTTAACCCACTGAGCGAGGCCAGGGATTGAACCCACATCCTCATGGATCCTAGTCGGGTTCGTTACTGCTGAGTCATGACGGAAACCCTAGGCTTGTTTTGTTTTTGATAAGTCTCTTACTTTATGAATGTAAATAAAGCCAAACTTCCCAGCAACATTTTGTAGTTGGTTGGTTAATGATGTTCTCTATGTAGCTGACTAAGAAAATGGAAGTGTGATTCTTGTGAAATTTCCTTTTCTGATTTGTCATGGACTCTTAGTAGTTCTACTTCTTTTTCTTTTTTTTTCTCTCTCTTTTTTTTTTTTTTGGCTTTTTAGGGCCACACCTGCGGCACATGGAGGTTCCCAGGCTAAGGGTCTGATCGGAGCTGTAGCCACAGGCCTATGCCAGAGCCACAGCAACGCCAGATCTGAGCTGCGTCTGCGACTTACACCACAGCTCAGGGCAACACCGGATCCCCAACCCACTGAGCGAGGCCGGGGATCAAACCTGCAACCTCATGGTTCCTAGTCGGATTTGTTTCCACTGTGCCACAATAGGACTCCTACTTCTATTTCTTGAAAGACAATTTTAATTTGAGTCCATTGAATGGTGAGCATTATCAAAGACATACTTATGGACCACCTTCTATATGCAAGCAGAGAACCACACCCTACATGCTCTGGGGTATGGAAAATGTATTGCTCTGCTGTGCGAGGACTAGAATACAGAGTTTTGGAGTGGACCCTTGACATAGCTTGGGGAGGGAACGTTCGGAGACCTTGAATCACCAAATCAGTGACTGCCACGGCTCTGGCACCTCTTCCTCCCCATCAGGTATATGCCGTGGTATGCAGGGGTGGTGGCATAGGACTCTCGGCATGTGGACAAGGTGGAGACGCCTCTTGTTCACAGCGGAGTGAGAAGTCATTTTGAGGACGTGGGTCACTGTCAGTACCTGAGTGAGGAGTGTTAACTCTGGCGACGCTGCTGCTGTCGGTGTCCTGTGCGCATCCTGGAGGATACTAGACAGCTTGGCAGTTCAGAGAAGGAAGAGCTTTGCCAACTCTGTGGAGCTCAGATGGGATGGTTATGACTTTTCTAGCTGAGGGGGAGGGGCGGGCATTCTAGATTTGATGGGGGGAAGAATGGAGGTGGCACACAGGTTTGTTTGGTCAGAGTGGGAAACTCCAGGGCTCTGCAGTGGAAAAAGAGCTACAAAAGTTGGAGGAGGCCAGACTCTGTGGAATCCTGAATTTCAGGCCTAGGTGGTAAAATATTAGTTTGGTCTCCTCCTCCCCAGAGCTCCTGAGAAATGACAGTGTGTGTCAGCCTGTCACTCAGGACTTTGTAATGTAGAAGGCCTAAAGGGTCCTAGTCAACTAGTATTTTTTTAAATTACATAGCATTGGTATTGGTTGGAATAGCTAGAAATACTGTGTTGGCAGTCCAAGGACACTTGTTTTTATGCCTTACATACCATTCACATGAATGCTTGGTACAGATACCACATGATATGAGAGGAAGGCGTCTCAGATAATCAGAAGTAGCCCATATTTGTATTCTGGAAATAAAGTATTCTTGCTCACTAGGGGTTAGAAAATGCCCTTTTCACATTCATGGCCTATTTTATTTGGCTGCACCCAGTGCATATGGAAGTCCCCGGACCAGGGATCAAATCTCACGCTGCACGTATTCCCTGTCCCATAGCTATGGCAATGCCAGGTCCTTATCTCACTGCACCACAGTGGGAGCTCTGTCATGGCCTATATATTGACTTGAGGTTCAACGTGGCCTGGTCTCTTGGAGTGATCTCCTTAACTCTCAGAGGAAGAGCTGATTTGGCACCCAAAGAGATGGTGTCTTCGGCCTGTGTCTATGCATCCAAGCTGTTGTTGTGCTGGCTGAGAAGCCTTTCTTGCTGTGCAGAGCTGGGACATCACAAAACACTTGGATGTTTGGCTGTTATGCGGTTGAGTCTCTCCTGAGTAGAAGCGATGGCCTCTTTGTGCCACTGGGCCTAAATGCGCTTCAGTCCCAACCAGGGTTGGCCTCAAGTAACGGAGCAGCTCCAAGGCACCACCAGTATACTGCCGAGTGTGTTTTCATTTTCTATAGTGCACTGAGCTAGCTGCTACCTGAGGTTCAGGAAATCAGATACTCTGACTAATCTGGAGGGAGAATTCTTACTTGAAAGGGGAAATTTGAGAAAGGCTAAATCTTGGTATTAGAAAATGTTAGATTTCATTCTTGGCATGTCCGTTGTTTTTCTGAAGGTGAAAAGTCTCCTTCATTCCCCTGTGCCCCAGCCATCCATCCCCTGCACACATATATACATGAAACGACTTTTCATTATTCTCTTTTGTAACATTCTTACATGTGTAGTTTTAGTTTCCCCTCCATTTACACAGACACATTGTGTACGCTGTTCTGTACGCCTTAGATTGCTTACATGGCTTGAGTTTTCCAATAATTAAGAGAAACAAAACAGGTTTAATAAAGGTGTGCTGGTTAACTTTATAGGAGGTACTGCTTGGATTGATGGGGAGAGTTGAAAGTCTTTTGTCATCTCCAAATGCTATAGCAGTTCACTTTCCTCATCTTTTATAAATAGACCGACTGTCTTACCACTATTTTATTGTGCGAGCTAATGAAGTTTTTCAGGTTCTGCTGTCCACTTGGAACTCAGTTCGCTGAAGTAAACTGTGGTGCTGCAGTGGGGTTAATTTCTTTGAAGTGCAGTAAAAATATGAGGACAGTTGGACAACTTGGACTTCATCTCCATAATAATGTAATTGTGGGTGTTGAAATCCTGGAGCATTATACAAGTTTTTTGTTTTTTTTCTTCTGGAACAAATAAGTAGTAAGTTCTGGGATTCTTGAGTGACTTAATAAGCACTAAGTTTACAGAGAATGATGACCAGCTTTGGAATAACAAGATGCCATAATACTAAACTGCTTTCTGAAATCTGTTTCAG
>ciRNA124
GTGAGGAGGGCTGCGCCTTGGTTTCCTTCCGGGAATACAGTTACCTGCTTCCGGGATGCTGGAGCCCCACTTCCGGCATCCTGGTGGTCCCACTTCTGGGAGCTTGTCATCCCTTCTGGGAATTTTGATGTCCACTTCCAGGACCCTTTAAAGCCATTTCCAGGTTCTCCGTGGCTTACTTCTGGGATCCTAAACCTCACCTCCTGGGAACCCTCATTCCTCTCTCCCTGGACCCTCTCCCCATGCCCACAAACACCAATTTCCCCTTACCTCTGGTGCATCTAAAAAGACCAAAAAACAAACAAAAAAATAAAATAAAAAATAAATTAAAAATAAAAATGGAGTTCCCGTCGTGGATCAGTGATTAACGAATCCGGCTAGGAACCATGAGATTGCGGGTTCAATCCCTGGTCTTGCTCAGTGGGTTGTGGATCTGGAGTTGCTGTAAGCTGTGGTGTAGGTCACAGACGCGGCTTGGATCCTGTTGCTGTGGCTCTGGCGTAGGCCCACAGCTACAGCTCCTATTTGATCCTAGCCTGGGAAACCTCCATGTGCTGCAGGTGCAGCCCTAGAAAAGACAAAAAATAAAATGATCAAAAAAGATTAAGAATGGTGCTCAGCAGATGGGATAAGTGATTGAATAGGTGCTCTCTCCTCTCTGCAG
>ciRNA125
GTAAGTTTCCATGTCACCTTTTTTCCACCTAGATTTTTATGTAGAATATGGGGGGAAAGTAGAAAGAGAGGAAAGAATTTTTAAATTATCTATAATACTGTTATTCAGAGATAACCACTGTTAGAAATTAGTTGTTTTTTTCCTTTGGGTATTTTTTAAAATATATATTTAATTTTTATTTTTACAAAATTGAAATCCTACTTCCATGCATTCTTTGATCCTTTTCATTCCTCATAACCTCATAAATACATGATAAGAATTTTAAAACTTTTTTTCCCCCTCTGTGCCTGCAGCATGAAGTTCCTGGTCCAGGGGTCAACCACAGCAGCAGCCTGAACCACATCCCTAACAACGCCAGATCCTTAACCTGCTGAGCTACCAATAAACTCCTAAACGTTAAAAAAAAAAAAAATGCTTTAAATCCAGCATTGCCACAGCTAAGCATAGGTCAGCAGCTGCATCTTGGATTCCATCCCTGGCCCGGAAACGTCTATATATATATGCAGTGGGTATAGCCATAAAATTAAGAAAACAAAACAAAACCTTAAAAAAAAATAATCACTTTGTCTTTCTTCTTAGAATAAGAGGAAACCTTATTCTGACTGCTCATCTGGTTAAATGATCTGACAGTTGGGTCAGACTTTTAATTGTTGGGCATTTAAATGTCCATTTTTGCCTAATTTTAATGAAGCTCTGAATAGTTTTATGCATTCTTAACTCTATCTCTGGTTATTATCTCCTTATGATAGAGTTCAAGAAGGAAAACCACCTTGTCAGAAAGTAGAAACACTTTTTAAGATTTGATACCTGTTGTCAGATTGCTTCCCAGAGAGGCTGATGGAATTGACACCCTTATTAACCTGCCCTATTTTTGTGATTAAAACAATGATAATATAATCTGTGCTGCTGTAATAGGCCAAATCCATTTCATTTATTTTCCATTTCTTGATTACTTAGACTGATTGCTTTTTCATATTTATTAGTCATTTGCATTTCTTCTGTGAATTTTTCTTTCACGTCCTTTATTCATCAGACATTCTCTACGGAGTAGAGGAAGACAGAACGCTATTCAGAACATATTCATTGTACTCTGGAACGATACAGAGGAGAAGAAATTTATATTGTAATCTCATCTGTTTTGGAAATCGCTTATATGTCTTTTTAGCCACCAGTAATGTCTTTATTTTGACCATTAGATTGCAAAACTACTGCTAAATTTGGATTTTTAAATGCCATTTAGCTGTAGTACAGAATAAAGGTTCTTGGAGCTCCCATTGTGGCTCAGTGATAACGAAGCTGACTAGTATACATGAGGATGTGGGCTTGATCCCTGGCCTCACTCAGTGTCGCTGCAAGCTGCAGTGTACATCACAGATGCAGCTCGGATCCCATGTTGCTATGGCTGTGGTGTAGGCCAGCAGCTGCAGCTCTGATTCGACCCCTATGGGAACTTCCATATGCTGCAGGTGTGACCCTAAAAAGCCGAAGGGGGGGGGGAACAGAATAAAGAGTCTTTGGTTGGAAAGGGGGGAATACACCCATGGCATTTGGAAATTCCTGGGCCAGGGATCAAACCCTTGCCACAGCAGCTACTCAAGCTGCACCATAAGGGGACTCCTAAAAGTTCTTTTTTCATGAAGAAAAATGGGGTGATTTTTTTAAAGTGAATGGAAAATTCTTAATGTGTATTTTTGAGACTGATTTTTCTTTTAATGGAATCAGCTTCTGTGCATAGCATGTCACCATTTTTCTAAGTGGATTTCAGACAAAACTGTCATTTGTTTCACTTTTTACTTGTATTTGAGTGGTAGATTTATAGTGATCTCTGTTTTCTCTGATTTTTGAAGAATTTTGTTAGCTCATCATTTTGTTTTGGTTTGGTTTGGTTGGTTGGTTGATTGGTTTTGGCTGTGCCCAAGCCATGTGAAGCTCCGGGGCCAGGGATCAAACCTGCACCACAGCAGCAAACCAAGCCACTGCAGTGACAACACCAGATCCCTAACTCAGTGCGCCACAAGAGAAGTCCCAGTTCTTTCATCTTAAGCTGCATCTTTCTTTCTCCCCTGTTCTGTCCTGCTAGGAGCCCTCTTCTACACACTTGGCTTCAATTACCGCCAATAAGCAAGCAGTTCTAAATGTTAACTCTCCTTTGAACCCCAGCTGTATATCTAGATGCCAGTCTTTTACCTCTTCTTGCCTTGAAACTAAACTCATTATCTCTTTTTTCAGTGTCCCTCATTCAGTGAATGGTATATCAACTCGTTTAGTTGTGCAAGCCAAAAACTGAGTTATCTTTTGCACCTTTCCCCCCTACAAACCTGGGTTAGATTTTGTTATCTAACCCAGGTTTAAATCCTGTTGCCCTCCCAACTATATGATCATGGCAAGTTTCTAGGTATTTTTGGTTTTTTAGATTAAATAACTCTTACCTTCTTCAGTAAGTCACTCATTTGACATGGCTTTGTGTTTCATTAGTTTCTTTGTCAGGAATACAACCCTTACTGTTTCAGTGAAAGGAAAGCCCATATTTGAGACCTTAAAGTTAAAAAGGTTAAAGTGATCAAATGGTATATATGTCTTACTTGTATGTAATACAATTCTATCATTTAAATACA
>ciRNA126
GTAAATACTAAAAACTAAGCAGCCATGATAGTTTATTCTCTTACCTGAGAGTGGGGAAATTGAAACTAGGTATTAGGAAGGTGAGAGAAACCAGTATCTTTTCATATGACATCTATTCTACAAGGTCAATGATGTGATGGCATGTATTAGCTGAACCCGAAGTTGATGTAACTCTAAAATTACACTGAGACCTTGGTAAAGTATTTATTTTCAGTATATGTAAATATTTGAGAAATCGTCAGTGGACGTGTTTTTGTTTTAAGCAAGAAAAATCTTTGTTTAAGCCATGGAACTCTGGTTTATTAGCATATTGTATCCTATCCTGAAAGATATAACCTAAGTCTTATAATAGAAACTAGCATTTCTCAAAGAAAGTAGTATTTTCTTTTTTTTTTTTTGGTCTTTATAGGGTTACACCCACAGCATGTGGAGCTTCCCAGGCTAGGGGTCAAATTAGAGCTACAGCTTTCAGTCTACGGCACAGGTACAGCAACTTAGGATCTGAGTGACATCTGCCACCTATACCACAGCCCACGGCAACACCCGATCCTTAACCCACTGAGCGAGGCCAGGGATTGAATCTGAAACCATGGTTCCTAGTCAGATTCTTTTCTGCTGTGCCACAACAGGAACTCCAGCAAGTAGTATTTTCTACAGAATTTCATGTGGAACATATTCAAAGAGAATAACATAACGGATTATATAAATTGGCCAAAGCCCGTTTACCATATGTGTAGAAGCCTCCTTCATTCAGCTATTTCTTATGTTGCAAAACCTTCCTGCATGGCATTTGATTCCCTCCAAGGCTGGCTATTTCCTCCCTTGCTATTCTCATCTTGCTTTATTTCTGGCAATACAAGATGCCTGTGGTTCCCTGCATGTACTCTGCCATTTCACCACTGTGCTCTTTTCCATGAAGTTTAAATTGTGGTATTAGTGAAGATCACAAAGATTTAAAGTCTGTATACATTAGTTTATATGAATCTTGGAGTGCTGAGTTGACAGTTTGTAAGTAAAAAATAATACTTTGTGGTTAAAGGGTTGTATTGATAATACCTGTAATTTTATTGCATAGTAGAAGATAAGTGCATGTTTGAAAAGAGTTCACAATGCTTAGGGACATGCTTAACAACTTAAGGTAGTTGAGGAAGAACATTAGAACAAACTTAGCAGTGTTGAAGAGGTGTATTTACTTTGGTTTGTTTTTATTACAG
>ciRNA127
GTAAGATTCAAACATATTCCAACTAAGTGATTTTAAAAGAACTGAAAATTGAACTGATAATTATATCACCACATAAGAGAACAGTAAATAAGAAGTCTCCTAATTCTGCCCTTATTTTCTTACTTTAATTTTTTTTTACCTTATCTACAAAAATCATCCTTTTATTTCATAATTTTACACTTTACAAAGTACAGCATCATGAAGCCCTATCCTAACAATTAAAGACACTGGGATACTTCTAGAAATGCCTTATTCCTCTCCCTTTGCTCCACTATGTTAAATGTTTGTTATTAGTAATGGAAGGGTGATACCATTTTTTCACTCATTTGATCTCTTAGTGTGACAAAGAAGCAGCATGGGGCACCTTTTAAATATTTGTCTAAAGCTTAGGCAGTAATTCCCAAACTTGGCTACCATTAGAGTCATTTACAAAAACTAAAAATCTAAGTTCCAAAACAGCTATCAGAGCTCTTTGAAAGTGGGTCCCAAAAATTTGCAGGTGATTCAAATGATGTTCAGTAGCCATTTGCCTAAGTAATAAGCTGTTATTGGTGCTGTGTGTTGTCAATGGTGAAATGAAAATACTTACCTAATAGAATATGCTTTTCCCATTATTGTCAGTTAGTCGAACCACATAATCAGCAAACTTCAACTATGATTTTATCATTGAACAACTCATATAGTCAAAGACTTCCTTCTATATGTATAATCACTTTGTCAAAACTAGACCTAGCGAATGACTTCCTTGTTTTCTTTTCCTCACTTTAAACTGTCTGCACTGTGTAGATGAAGGTCTTCCTTAATAAGGTTCTCCTTTTTTTTCTTCCCTCACTTCTTGAAGGTTTACATTTTTTTCCTTTTTTTTTTCTTCCTAGCCTTCCTCCACCCCCACTCCTCAGGTTGCTTATTCTGTCTCCTTTTTTGTTTTATTTTCTAACTAGCCACAGAATATTGGAGTTCAAGGTCCAGTATTTTCTAGGCATTTTCTTTTAAGCCCTAAAATTAAATAACCATTGGCACACCGTGATAACCAAATTTATGTCTTTAGCTCAGACTTCTTTGACCTGTATATTCAGCAACATAACCATATAAATGTCAAACTCATATCCAAACTGAATTCATGATTTTCCCCTAGGACCTGGCCCTCTTCTAGTGATCTCTTTCTCGTGATTAGCACCACTCACCATATACTTGCTTGTTACATAAGCCAGAAATTTAGATGTCTTTCTTAATGACTCTTTCATTGCTCCTCTATCTCCAAAAGTCTTTTCCATCACTACTCTAGGCAGAGATACCACTTAATCTTGTTTCTTGGAAAAATATCCAACTTGTTGGTGTCTGTACACACTGCCCTCCTGCTGAGTTGCAGCCAGAGGTTTTTGTTCCAAAACAAAAACTTGCAATTGTTTAAAACCATTTGGATTGCTTTTAGAATAAAGTCCAGAATTTTTTAAGTTTTAAAAAATGTAATCCTCAAAGCCTTTTATTTATTCTCTCTCTGACCCATTTTGTGACTCCTTTAAAGGATGCACTAATGCAAGAGCTATAGTCTAACATCTGAAGTTGTCAGAGTTTAATACTTTCTCACTTTACTCATTATCTTTTTTCTAGCATTCTAGTGCGTTGACCCTTTACTATTTTCCTGCATATAAGTAGTTGTCTTTGCTGGTCGCTGCTGAAGATATGAACTAATACATTGCTGCTCTTTGGTTTCTCTTTACTTTTTATTCTCTATTAAGTAATCAAAATGTAGAATCTAACAATTTTCAAATTAATGCCTTAGTTCTTCCTTTGAAGCACATCTTATATTCATCCTCTTTCCTCTCCATTTCTGTTGTCTCAGGCTGGTTCAGGCCTATTTTAAATATGTGTTTGATCCTTTACTGTTCCTTGCTCACTTTTTTACATTTTACTATGAGAAAGATTTGAAGATTTTTTTTTTTTTTTTTTTTTTTTTTTTCTTTTCACGGCCGCACCTGCAGTATATGGAAGTTCTTGGTCTGGGGGTTGAATCGAACTGCAGCTGCAGTCCTACACCACAGCAACAGCAGATCCAAGCCACATCTGCAACCTATGCCGTAACTTCCAGCAGTGCCAGATCCTTAACCTACTGAGTGAGTCCAGGGATTTAACCTGCATCCTCACAGACTCTTTGTAAGGTTCTTAACCCACTGAGCCACAACAGGAACTCCTGAAGATACTGTTTTTATTGTAACACTTGCTAAAAACGTCCAGAGGTTCTGGGTTGCTTGTTTCATCTAAATTGTACTAGAGAGCCTTTTTGTCTTTTTCGTCTTTTTTTGTCTTTTCTAGGGCCGCACCTGTGGCATATGGAGGTTTCCAGGCTAGGAGCTGTAGCCTCTGGCCTGCATCAGAGTCACAAAAACGCAGGATCCAAGCTGCATCTGCAACCTGCACCACAGCTCACAGCAACACCGGATCCTTAACCCACTGAGTCAGGCCGGGGATTGAACCCGAAACCTCATGGATCCTAGTTGGATTCATTAACTACTGAGCTGTGACGGGAAATCCAAGGGCTTTTTTAAAAGAAAAAATTCTTTAAATGGTGCCAGAATTGTGATTACTATACTCATGTATTAAAGAACTAATTATCAGCCTTTGGGCAAGGTGCTGGGGATACTTGGGTGAGCAAAACCAACATGCAAAGGCAAAAATTAATGAAGTCTTCTTTAAGAAAGTTTAAGCTAAGAAGTAAAAGTTAATAGAAGTGAAAGTAATAGTTGAGAAATCATTTCAAGTAAGGGCACATAGCTTGTGTGAATCAGGCCCTGAGACGTTTTAAGAGTTTAGCATGCTTGATGAACTCCTAGCAGCTCCAGAGAACACTTCAAAAGTAGGCAAAGGTTGGAGTTCCCTTCATGGCTCAGTGGTTAATGAACCCGACTAGGATCCATGAAGGTGCAGGTTAAATCCCTGGCTTTGCCCGGTGGGTTAAGGATCTGGCATTACCGTGAACTGTGGTATAGGTTGCAGAAGCAGCTCAGATCCCAAGTTGCTTTGGCCCTGGCCTAGGCTGGAGACTACACCTCTAGTTCAGCCCCTAGCTTGAGAACTTGTATATGCTGTGGATGCAGCCCTAAAAAGCAGAGAGAGACAGACAGACAGAAAGAGAGAGAGGCAAAGGCATTGGAGTTCCCATCATGGCACAGCATAAACGAATCCGACTAGGAACCATGAGGTTACAGGTTCGATCCCTGGCGTGGCTCAGTGGATTAAGGTTCCGGCATTGGCATGAGTTGTAATGTAGGTCACAGAGGTGGCTCGGAACTTGTGTTGCGTAGATCTGTGGCGTAGACAGGCAGCAACAGCTCCAATTAGACCCCTAGCATGGGAACCTCCATATGTGTGGCCCTAAAAAGACAAAAGACCAAAAAAGAAAAAAGACGTAGTCAAAGGCCGTATAAATCAGGGTAAGGCATTTTATTGTATTCTAAATGAAGTGGGAAATACCCAGAGGGTTTTTAATGAGGAAATGACACATCTAATTTTCTTTAAACATTGCTGGTTTATAGAAAAATAATTAAGGGGTGGGAGTGGCAAGAGTAGAAGCAAGAAGACCAATTTTTACACTATTAACTGAAGAACTTCAAATTGACAGAATGAAGAAAACCCGTAGATTTGCCAGTCATTCATCTAACTTACCTATTATTCAGTAGCAATGATGCTGAAGTTTGGGGTTTTTTTTGTTTTTTTTTTTTTTTTCTTTTTTTTCTTTTTAGTGATAGAGCTAATGTATTTCCCACATATAGGGAAAGAGTTCATGAAGTATATTTGTTATATGGGTTTGCACAATATAATTTAATAATCTCTTTATTGTTAGCAGATTACTTAGGTTCTTTTTCTGTAGCCTATGTAAGAACATGGAAATAGCTTTGTATTTTCTATCATATTCACTTTAATAAAGTAATTTTACTTATGCAAAACTGTATGAGGTTACAGTTCACTTAATCTTTAGTCTTGGTGTAATTGATTCTTTAGCTTTCCATATTTGCCATATCGTTTTTTAGCTGCAGATTACCAACTGAACAAAGAACTCCTCTAAAAACCCAACTATTGCAATTAATAGTTAATATTGATTTTAATATGTTTGCATTTCTACATATAAATAATCCAATTTACCAGGCATTTTTCTGCACTATTGGCTTAAAAACAATCATTCTATTCTGTAGTACCTGTTTTTTTTTTTTCTTTTTGCCACATCCACAACATGCAGAAGTTCCCAGCCCAGGGATCAAAGCTGTACCACAGCAGTGACACTACCAGATCCTTAACCTACTGAACCACCATGGAACATCTGCTTTTTATTTTTTTTCTTATGTGAATTATTTCCCATCTAAGTATTATGAGGTTCAGATCTTTACCATTAGTCATGTCTAATAATGTCTTGTTTGCTATTTATCAGACTTACTCATACCTTAATCTCAGGGTATACTGATGTAATATTGTTATTGAGAGATTTGAAACTCTACTGTTGAATTTTAACTTTCTACAGTATATTACAAAATTAACATTGATGTGAGTTGTTTTCTTGAGGTAAAAATATCCTCAGTTGTACTTGTTCCTGTTTTCTTATATTTGATACTGTGAAAAAACTAGAGCCAAGATTTTACCAAGGAAACGTTTTGGTATTGAAGACACTTTCACTTTTATATCACGTGCACAGAAACATAAATAAATTCTTGAACATTACAATTGCAGTCTATTTTGTCTCTGGAACAAAATAGGAACAGGGAAAAAAGGATGATGTCAAATATTCCAATGATGAACACTGATGTATTGCAGGTTTTTACTGGTACAGAGTGTAATGGAAAAAAAGAAAGGATATTGTATTAATGTTATTTATTTATTTATTTTTTTCATCTTTTTAGGGCCACAATCACAGCACGTGGAGGTTCCCAGGCTAGGGCTCGAATTGGGGCTATAGCTGCTGGCCTACACCACAGCCCACGACAATGTTGGATCTTTTAATCCACTGAGTGAGGCCAGGGATCAAACCTGCTTCCTTATGGATGTTAGTCAGATTCATTTCTGCTGAGCCACAAGGGGAACTCTGATTTTTTTTTTTTTTTTTTTTTTTTTTTTTTTTTAAGAGGGTAAATTTTATTACATTCTTTTCTTGGGACACTTAATCTCCTTTCTATTTGTTTGTTGCTCTTCTAAGAAATGGTAATAGTGTAAATGATGAGGTTTATTTTCTTTGGGGTTTGTTTGTTTTTTCTTTTTGTTTTTGTTTTTGTTTGTCTTTTTAGGGCCTCATCTGCAGCACATGCAGGTTCTGAGGTTAGAGGTCGAATCAGAGCTATATAGTTCTCCGCCTACACCAGAGCCACAGCAACATGGGATCTGAGCCATGGCTGTGACTTACGCCACAGCTCACAGCAATGCTGGATCCTTAACCCAATGCTGGATCCTGAGCAAGACCAGGAATCGAACGAATGTCCTCATGGATGCTAGTCGGGTTCGTTAACTGCTGAGCCACGATGGGAACTCCAGGTGATGGGGTTTTTAATGCCCACGATTGACAGATTTCAAGTCACAAATCCTATAAAAAAAATTTTTTTTTTTTTTTTGGTCTTTTTAGGGCCATGCCCTCAGCATATGGAGGGTCCCAGGCTAGGGGTCAAATCGGAGCTACAGCTGCCAGCCTACACCACAGCCACAACAATGCCAGATCCGAGCCATGACTGCAACCTACACCACAGCTCACGCACTGCTGGATCCTTGACTCACTGAGTGAGATCAGGGATCAAACCTGCATCCTCATGGTTACTTAGATTCCTTTCTGCTGAGCCACAGCAGGAACTCCATAAAAATCCTATAAATTTTTAAAAATACTTTTCTGTTTATAAATAAACATTTTGCAGTTTATTAGATTCTTAAATCTGGGGATCACTCTATGTACTGGTACTATTCTGAAATACGAGATTGTTTTACTCTTGACCACAGGACTCTATTACTTTTCTCAATGAGTATTTTTTTCAGAATTTCTCATTTTCTCTAAAACTGACTTTCTCATTTCAGTCTCTGTTAAACTTTTCAGCCTAAATTGTAGGTGTTCGTTGTGACATCAAGCAATAATAGTTTGCTGATCTTACTGCTTTTTAATACAGTATTTTCAGTTGAAAAGTTTACTGGCTTCTTTAAGAAACCTGAGTAACCTTTAACTGTATATTTAAAAGAATTCATTAAAACCAATTTGGATGTCCTTTGTTGTGTCATACATACCTATATAATAAGAATTTTCTGAGCTTTAGATACACTTTAGCCCAGCAAAATTTGATTTTTGGTTCTTACCAAGCCCTCTGCTCCCAAAAGAATTATGATAAATTACAGAGGAAAGTCCTTTTAAAACTTGGTTTAATGAGATGTTTAATGAGATGTTTTCCACCCCATATATTTCACTAATTCATTACTCAATTCATACACAATATTTTGAAATTGAGAAGGGCTAAAGGTGTAGTCACAGGACTTTCCCAGCTATGGTATCTAACTTTGAGAATTGTTCTCTGTAGTGGTTTTTTTAAGACCAGTAATATAGGGATAGGCAAGTGTTGATAAGGTTTTCCTTTTTTGTTCCTATGGCTTGTAGGTGATTTTGATATGTTTTTGTTATTTTGATGAATTGTCATAGGATAACAGTTTATGTCTGCACTTTTTTAG
>ciRNA128
[truncated: 10,609,733 more chars]
